# Supplementary material for: Arabidopsis γ-H2A.X-INTERACTING PROTEIN participates in DNA damage response and safeguards chromatin stability
Source: Nat Commun. 2022 Dec 26;13:7942. doi: 10.1038/s41467-022-35715-2 (PMC9792525; doi:10.1038/s41467-022-35715-2)
Supplement: Supplementary file 4 — Supplementary Data 1 [file 41467_2022_35715_MOESM4_ESM.xlsx]

## Sheet: p1-interacting proteins (n=72)
Supplementary Table 1. The retrieved proteins by p1 and p2 in ppd-MS analysis.
Protein FDR Confidence: Combined	Master	Accession	Description	Exp. q-value: Combined	Sum PEP Score	Coverage [%]	# Peptides	# PSMs	# Unique Peptides	# AAs	MW [kDa]	calc. pI	Score Sequest HT: Sequest HT	# Peptides (by Search Engine): Sequest HT	# Protein Groups
High	Master Protein	AT2G39730.1	rubisco activase	0	219.397	70	23	102	23	474	51.9	6.15	221.24	23	1
High	Master Protein	AT1G55490.1	chaperonin 60 beta	0	185.746	55	31	81	9	600	63.8	6.51	170.31	31	1
High	Master Protein	AT1G13440.1	glyceraldehyde-3-phosphate dehydrogenase C2	0	172.676	69	22	91	1	338	36.9	7.18	191.21	22	1
High	Master Protein	AT3G04120.1	glyceraldehyde-3-phosphate dehydrogenase C subunit 1	0	171.917	78	23	92	2	338	36.9	7.12	189.02	23	1
High	Master Protein	AT5G50920.1	CLPC homologue 1	0	164.144	46	37	78	14	929	103.4	6.77	137.17	37	1
High	Master Protein	AT3G13470.1	TCP-1/cpn60 chaperonin family protein	0	160.527	47	26	71	4	596	63.3	5.73	153.59	26	1
High	Master Protein	AT1G42970.1	glyceraldehyde-3-phosphate dehydrogenase B subunit	0	141.717	47	23	72	20	447	47.6	6.8	153.29	23	1
High	Master Protein	AT4G20360.1	RAB GTPase homolog E1B	0	134.912	44	19	63	18	476	51.6	6.19	172.66	19	1
High	Master Protein	AT1G04820.1	tubulin alpha-4 chain	0	131.485	52	19	49	1	450	49.5	5.06	123.98	19	1
High	Master Protein	AT4G14960.2	Tubulin/FtsZ family protein	0	129.682	52	19	53	1	450	49.5	5.06	124.8	19	1
High	Master Protein	AT1G07940.1	GTP binding Elongation factor Tu family protein	0	128.26	50	19	74	19	449	49.5	9.11	169.26	19	1
High	Master Protein	ATCG00480.1	ATP synthase subunit beta	0	126.192	51	20	48	19	498	53.9	5.5	83.31	20	1
High	Master Protein	AT3G48870.1	Clp ATPase	0	125.234	39	31	64	8	952	105.7	6.42	106.66	31	1
High	Master Protein	AT3G26650.1	glyceraldehyde 3-phosphate dehydrogenase A subunit	0	121.21	54	18	53	5	396	42.5	7.75	88.98	18	1
High	Master Protein	AT5G56500.2	TCP-1/cpn60 chaperonin family protein	0	121.004	39	22	51	8	597	63.3	5.87	105.72	22	1
High	Master Protein	AT1G12900.1	glyceraldehyde 3-phosphate dehydrogenase A subunit 2	0	116.129	44	17	52	4	399	42.8	8.05	93.64	17	1
High	Master Protein	AT2G28000.1	chaperonin-60alpha	0	115.453	46	21	52	21	586	62	5.19	97.24	21	1
High	Master Protein	AT3G13920.4	eukaryotic translation initiation factor 4A1	0	107.411	49	21	64	4	407	46.1	5.68	106.94	21	1
High	Master Protein	AT1G54270.2	eif4a-2	0	100.517	49	20	53	4	407	46.2	5.68	91.39	20	1
High	Master Protein	ATCG00490.1	ribulose-bisphosphate carboxylases	0	97.624	36	18	51	18	479	52.9	6.29	103.93	18	1
High	Master Protein	AT2G36880.1	methionine adenosyltransferase 3	0	96.699	54	16	49	10	390	42.5	6.18	77.95	16	1
High	Master Protein	AT1G08520.1	ALBINA 1	0	96.448	34	28	61	28	760	83.2	5.35	74.42	28	1
High	Master Protein	AT4G18480.1	P-loop containing nucleoside triphosphate hydrolases superfamily protein	0	95.847	42	17	59	9	424	46.2	6.47	111.84	17	1
High	Master Protein	AT3G17390.1	S-adenosylmethionine synthetase family protein	0	92.964	53	16	50	8	393	42.8	5.81	82.25	16	1
High	Master Protein	ATCG00120.1	ATP synthase subunit alpha	0	89.396	36	15	54	14	507	55.3	5.25	111.23	15	1
High	Master Protein	AT5G19770.1	tubulin alpha-3	0	87.905	42	17	47	5	450	49.6	5.1	97.64	17	1
High	Master Protein	AT2G39800.1	delta1-pyrroline-5-carboxylate synthase 1	0	86.163	30	20	45	9	717	77.7	6.29	91.8	20	1
High	Master Protein	AT1G02500.2	S-adenosylmethionine synthetase 1	0	86.068	44	12	40	2	393	43.1	5.82	72.65	12	1
High	Master Protein	AT5G62700.1	tubulin beta chain 3	0	85.241	54	17	57	4	450	50.7	4.81	102.59	17	1
High	Master Protein	AT5G03940.1	chloroplast signal recognition particle 54 kDa subunit	0	83.507	39	18	34	18	564	61.2	9.44	60.24	18	1
High	Master Protein	AT5G56030.1	heat shock protein 81-2	0	83.486	30	25	40	25	699	80	5.05	45.67	25	1
High	Master Protein	AT4G01800.1	Albino or Glassy Yellow 1	0	80.954	24	24	42	24	1022	115.1	6.39	58.36	24	1
High	Master Protein	AT5G46290.1	3-ketoacyl-acyl carrier protein synthase I	0	80.898	39	15	28	15	473	50.4	8.06	58.21	15	1
High	Master Protein	AT5G09810.1	actin 7	0	80.175	42	13	37	3	377	41.7	5.49	70.39	13	1
High	Master Protein	AT5G12250.1	beta-6 tubulin	0	75.26	51	16	50	3	449	50.6	4.82	89.55	16	1
High	Master Protein	AT2G29550.1	tubulin beta-7 chain	0	74.832	43	14	59	2	449	50.7	4.83	90.84	14	1
High	Master Protein	AT5G10470.2	kinesin like protein for actin based chloroplast movement 1	0	73.711	17	20	33	15	1274	141	6.19	39.55	20	1
High	Master Protein	AT4G20890.1	tubulin beta-9 chain	0	73.265	53	16	48	4	444	49.6	4.78	85.11	16	1
High	Master Protein	AT3G18190.1	TCP-1/cpn60 chaperonin family protein	0	71.567	34	16	27	16	536	57.7	7.68	51.92	16	1
High	Master Protein	AT4G02930.1	GTP binding Elongation factor Tu family protein	0	71.458	30	10	29	9	454	49.4	6.7	77.12	10	1
High	Master Protein	AT2G31810.1	ACT domain-containing small subunit of acetolactate synthase protein	0	71.152	37	16	23	16	491	53.8	8.97	39.7	16	1
High	Master Protein	AT1G12000.1	Phosphofructokinase family protein	0	70.974	38	18	35	12	566	61.4	6.1	32.16	18	1
High	Master Protein	AT5G45930.1	magnesium chelatase i2	0	69.903	41	15	44	7	418	46.1	5.5	71.52	15	1
High	Master Protein	AT3G18780.2	actin 2	0	69.683	46	14	46	7	377	41.9	5.58	63.85	14	1
High	Master Protein	AT4G01850.1	S-adenosylmethionine synthetase 2	0	69.193	41	11	31	2	393	43.2	6.06	51.03	11	1
High	Master Protein	AT1G56330.1	secretion-associated RAS 1B	0	67.956	62	11	30	2	193	22	7.05	56.03	11	1
High	Master Protein	AT5G23860.2	tubulin beta 8	0	67.499	47	15	58	1	449	50.6	4.83	92.15	15	1
High	Master Protein	AT5G44340.1	tubulin beta chain 4	0	67.445	46	15	48	4	444	49.8	4.86	85.76	15	1
High	Master Protein	AT3G15950.1	DNA topoisomerase-related	0	66.798	33	21	28	21	772	85	4.69	34.4	21	1
High	Master Protein	AT2G04030.1	Chaperone protein htpG family protein	0	66.577	23	15	23	13	780	88.6	5.01	31.17	15	1
High	Master Protein	AT5G26360.1	TCP-1/cpn60 chaperonin family protein	0	65.997	34	17	20	17	555	60.3	5.77	32.48	17	1
High	Master Protein	AT1G72730.1	DEA(D/H)-box RNA helicase family protein	0	65.461	28	14	40	3	414	46.7	5.33	77.43	14	1
High	Master Protein	AT2G36250.1	Tubulin/FtsZ family protein	0	64.749	33	12	20	8	478	50.7	5.71	40.3	12	1
High	Master Protein	AT5G26742.2	DEAD box RNA helicase (RH3)	0	64.707	25	16	38	16	748	81.1	7.8	44.19	16	1
High	Master Protein	AT4G02080.1	secretion-associated RAS super family 2	0	63.889	52	10	31	1	193	22	7.53	58.16	10	1
High	Master Protein	AT1G20010.1	tubulin beta-5 chain	0	63.469	37	13	43	3	449	50.3	4.77	84.73	13	1
High	Master Protein	AT3G14940.1	phosphoenolpyruvate carboxylase 3	0	63.2	19	16	28	6	968	110.1	6.04	26.37	16	1
High	Master Protein	AT3G62560.1	Ras-related small GTP-binding family protein	0	61.246	52	10	31	1	193	21.9	7.05	50.68	10	1
High	Master Protein	AT5G02500.1	heat shock cognate protein 70-1	0	60.818	25	13	26	4	651	71.3	5.12	38.98	13	1
High	Master Protein	AT3G63460.1	transducin family protein / WD-40 repeat family protein	0	60.556	16	16	26	16	1104	119.8	5.14	27.25	16	1
High	Master Protein	AT4G27440.1	protochlorophyllide oxidoreductase B	0	60.383	42	15	27	11	401	43.3	9.16	40.19	15	1
High	Master Protein	AT1G17220.1	Translation initiation factor 2, small GTP-binding protein	0	59.633	20	17	24	17	1026	109.7	7.44	35.45	17	1
High	Master Protein	AT3G12780.1	phosphoglycerate kinase 1	0	58.978	35	14	25	6	481	50.1	6.24	36.04	14	1
High	Master Protein	AT1G16720.1	high chlorophyll fluorescence phenotype 173	0	57.166	33	16	27	16	598	65.7	9.03	21.86	16	1
High	Master Protein	ATCG00800.1	structural constituent of ribosome	0	56.949	53	15	31	15	218	25.2	9.48	46.11	15	1
High	Master Protein	AT5G55220.1	trigger factor type chaperone family protein	0	56.699	34	19	24	19	547	61.7	5.33	29.36	19	1
High	Master Protein	AT3G12110.1	actin-11	0	54.687	35	12	27	2	377	41.6	5.39	40.68	12	1
High	Master Protein	AT3G52750.1	Tubulin/FtsZ family protein	0	54.348	36	10	14	6	473	50.3	5.96	29.82	10	1
High	Master Protein	AT2G07698.1	ATPase, F1 complex, alpha subunit protein	0	53.203	22	15	29	14	777	85.9	5.57	47.47	15	1
High	Master Protein	AT3G13300.1	Transducin/WD40 repeat-like superfamily protein	0	53.026	13	15	17	15	1344	145.6	6.1	20.37	15	1
High	Master Protein	AT2G45770.2	signal recognition particle receptor protein, chloroplast (FTSY)	0	52.588	33	12	28	12	373	40.4	7.25	39.9	12	1
High	Master Protein	AT3G14420.1	Aldolase-type TIM barrel family protein	0	50.799	42	14	25	5	367	40.3	9.13	37.27	14	1

## Sheet: p2-interacting proteins (n=14)
Supplementary Table 1. The retrieved proteins by p1 and p2 in ppd-MS analysis.
Protein FDR Confidence: Combined	Master	Accession	Description	Exp. q-value: Combined	Sum PEP Score	Coverage [%]	# Peptides	# PSMs	# Unique Peptides	# AAs	MW [kDa]	calc. pI	Score Sequest HT: Sequest HT	# Peptides (by Search Engine): Sequest HT	# Protein Groups
High	Master Protein	AT2G39730.1	rubisco activase	0	116.074	57	16	45	16	474	51.9	6.15	83.85	16	1
High	Master Protein	AT1G13440.1	glyceraldehyde-3-phosphate dehydrogenase C2	0	91.772	64	19	69	19	338	36.9	7.18	156.51	19	1
High	Master Protein	AT1G55490.1	chaperonin 60 beta	0	90.233	44	24	36	6	600	63.8	6.51	64.05	24	1
High	Master Protein	AT5G50920.1	CLPC homologue 1	0	89.1	30	23	36	10	929	103.4	6.77	56.91	23	1
High	Master Protein	AT3G13470.1	TCP-1/cpn60 chaperonin family protein	0	83.627	35	20	32	2	596	63.3	5.73	64.7	20	1
High	Master Protein	AT1G42970.1	glyceraldehyde-3-phosphate dehydrogenase B subunit	0	72.786	52	18	35	14	447	47.6	6.8	58.48	18	1
High	Master Protein	AT3G48870.1	Clp ATPase	0	69.33	22	17	29	4	952	105.7	6.42	39.77	17	1
High	Master Protein	ATCG00120.1	ATP synthase subunit alpha	0	65.949	32	14	26	13	507	55.3	5.25	40.03	14	1
High	Master Protein	AT1G04820.1	tubulin alpha-4 chain	0	60.264	50	18	28	7	450	49.5	5.06	45.73	18	1
High	Master Protein	AT5G56500.2	TCP-1/cpn60 chaperonin family protein	0	54.643	23	13	22	2	597	63.3	5.87	37.69	13	1
High	Master Protein	AT3G26650.1	glyceraldehyde 3-phosphate dehydrogenase A subunit	0	54.629	44	16	24	4	396	42.5	7.75	48.74	16	1
High	Master Protein	ATCG00480.1	ATP synthase subunit beta	0	54.549	38	15	30	14	498	53.9	5.5	52.8	15	1
High	Master Protein	AT4G03130.1	BRCT domain-containing DNA repair protein, XIP	0	54.272	21	15	20	15	766	85	5.83	37.13	15	1
High	Master Protein	AT1G12900.1	glyceraldehyde 3-phosphate dehydrogenase A subunit 2	0	50.686	35	13	22	1	399	42.8	8.05	45.34	13	1
