# Supplementary material for: Arabidopsis γ-H2A.X-INTERACTING PROTEIN participates in DNA damage response and safeguards chromatin stability
Source: Nat Commun. 2022 Dec 26;13:7942. doi: 10.1038/s41467-022-35715-2 (PMC9792525; doi:10.1038/s41467-022-35715-2)
Supplement: Supplementary file 5 — Supplementary Data 2 [file 41467_2022_35715_MOESM5_ESM.xlsx]

## Sheet: Note
Supplementary Table 2. The differentially expressed genes (DEGs) revealed in the RNA-seq in this study.
This file includes 14 sheets:
Sheet 1	xip-Mock/WT-Mock-up
Sheet 2	xip-Mock/WT-Mock-down
Sheet 3	xip-HU/WT-HU-up
Sheet 4	xip-HU/WT-HU-down
Sheet 5	xip-BLM/WT-BLM-up
Sheet 6	xip-BLM/WT-BLM-down
Sheet 7	WT-HU/WT-Mock-up
Sheet 8	WT-HU/WT-Mock-down
Sheet 9	WT-BLM/WT-Mock-up
Sheet 10	WT-BLM/WT-Mock-down
Sheet 11	xip-HU/xip-Mock-up
Sheet 12	xip-HU/xip-Mock-down
Sheet 13	xip-BLM/xip-Mock-up
Sheet 14	xip-BLM/xip-Mock-down
Note: t-test (two-tail) was used for p-value.

## Sheet: 1. xip-Mock vs WT-Mock-up
Sheet 1	xip-Mock/WT-Mock-up
Gene_ID	Symbol	description	WT_Mock_1	WT_Mock_2	xip_Mock_1	xip_Mock_2	G1 (WT_Mock)	G2 (xip-Mock)	log2FoldChange(G2_vs_G1)	p value (G2_vs_G1)	FDR (G2_vs_G1)
AT3G56710	SIB1	positive regulation of sequence-specific DNA binding transcription factor activity	7.29735	6.90163	8.82219	8.4742	7.09949	8.64819	1.5487	1.05404e-12	1.4081e-11
AT2G44070	---	translation initiation factor activity	6.97771	7.08835	8.36142	8.23053	7.03303	8.29597	1.26294	7.96256e-11	9.04529e-10
AT1G06993	---	---	0.983208	0	3.07103	3.2393	0.491604	3.15517	2.66356	0.0483407	0.119917
AT2G24310	---	nucleus	4.92152	3.96138	6.28929	5.89083	4.44145	6.09006	1.64861	0.000735987	0.00312202
AT1G74360	---	mitochondrial membrane	9.99278	9.80901	11.071	11.2011	9.90089	11.1361	1.23516	4.16577e-36	1.81805e-34
AT4G20860	FAD-OXR	plant-type cell wall	12.0783	12.0379	13.1549	13.0564	12.0581	13.1057	1.04751	2.13216e-59	1.72731e-57
AT1G69440	AGO7	production of ta-siRNAs involved in RNA interference	7.61744	7.52124	9.12788	9.01778	7.56934	9.07283	1.50349	1.33871e-21	3.15796e-20
AT3G05400	SUGTL5	sugar:proton symporter activity	7.0645	6.4022	8.2099	7.99474	6.73335	8.10232	1.36897	1.9674e-07	1.54105e-06
AT1G65200	---	nucleus	2.55687	2.55069	9.52994	9.71022	2.55378	9.62008	7.0663	6.40234e-53	4.55926e-51
AT3G29410	TPS25	terpenoid biosynthetic process	7.02176	6.52907	11.6	11.6775	6.77541	11.6388	4.86334	5.18398e-292	5.72203e-289
AT3G20860	NEK6	negative regulation of ethylene biosynthetic process	7.92055	8.10358	8.9356	9.23733	8.01207	9.08646	1.0744	1.69266e-10	1.86368e-09
AT1G51410	---	alcohol dehydrogenase (NAD) activity	0	0	2.87697	2.67198	0	2.77448	2.77448	0.0387814	0.0997177
AT3G48570	SEC61G3	endoplasmic reticulum membrane	9.0904	9.00051	10.4318	10.3702	9.04546	10.401	1.35553	7.28779e-39	3.49115e-37
AT5G37490	PUB21	ubiquitin-protein transferase activity	6.2146	6.04685	6.9382	7.41477	6.13072	7.17649	1.04576	0.000274061	0.0012699
AT2G09640	---	---	2.55687	2.28904	4.39889	4.03136	2.42295	4.21512	1.79217	0.0291459	0.078907
AT3G22060	CRRSP38	vacuole	10.3894	10.3425	11.7369	11.6543	10.3659	11.6956	1.32965	1.35992e-67	1.26406e-65
AT2G11270	---	mitochondrion	3.77601	4.04869	8.09741	8.58504	3.91235	8.34122	4.42887	1.11689e-36	5.02334e-35
AT3G25240	---	ATP binding	5.01165	3.96138	5.72318	5.89083	4.48652	5.80701	1.32049	0.0117821	0.0361962
AT4G13180	---	oxidoreductase activity	10.9817	11.0403	12.0289	12.0156	11.011	12.0222	1.01128	6.0168e-52	4.18349e-50
AT2G34500	CYP710A1	C-22 sterol desaturase activity	9.02427	8.87772	10.1415	10.2769	8.951	10.2092	1.2582	1.3139e-27	4.10455e-26
AT3G52310	---	ATPase activity, coupled to transmembrane movement of substances	3.66929	2.55069	5.03256	4.80039	3.10999	4.91648	1.80649	0.0115133	0.0355169
AT2G32830	PHT1-5	phosphate ion transmembrane transporter activity	5.05469	5.28175	6.9382	6.85011	5.16822	6.89416	1.72594	1.15327e-07	9.35144e-07
AT5G52320	CYP96A4	iron ion binding	5.2525	6.12928	7.02278	6.94304	5.69089	6.98291	1.29202	0.000422917	0.00188579
AT1G31200	ATPP2-A9	carbohydrate binding	6.44234	6.0038	7.54806	7.22055	6.22307	7.38431	1.16124	4.59095e-05	0.000247646
AT5G45280	PAE11	plant-type cell wall	10.9248	10.8121	13.5011	13.6188	10.8684	13.5599	2.69149	1.26976e-306	1.60177e-303
AT1G47657	---	---	0	0	3.39494	2.67198	0	3.03346	3.03346	0.0160316	0.0473619
AT1G61800	GPT2	phosphoglycerate transmembrane transporter activity	8.28374	8.13384	9.30236	9.26459	8.20879	9.28347	1.07468	1.5799e-14	2.4305e-13
AT5G43530	RAD5B	ATP binding	4.82538	3.13334	6.20906	6.29509	3.97936	6.25207	2.27272	0.000106378	0.000535245
AT3G53200	MYB27	transcription factor activity, RNA polymerase II transcription factor recruiting	4.13804	3.66243	6.63465	6.85968	3.90023	6.74717	2.84693	5.7949e-12	7.32059e-11
AT1G62690	---	mitochondrion	2.97048	0	4.60104	4.7601	1.48524	4.68057	3.19532	0.00647914	0.0216224
AT1G65730	YSL7	oligopeptide transporter activity	7.4742	7.28995	10.3949	10.434	7.38208	10.4144	3.03236	1.56051e-121	3.59474e-119
AT5G38610	---	pectinesterase inhibitor activity	6.97771	6.92489	7.93231	8.18178	6.9513	8.05705	1.10575	1.17597e-07	9.521e-07
AT1G15630	---	nucleus	4.21594	4.2089	6.48937	6.4551	4.21242	6.47223	2.25981	1.86805e-08	1.67354e-07
AT3G48100	ARR5	regulation of transcription, DNA-templated	7.98316	7.6314	9.01148	8.89521	7.80728	8.95335	1.14606	6.44579e-11	7.39201e-10
AT1G62420	---	---	6.79941	6.74051	7.65792	7.99907	6.76996	7.8285	1.05854	3.68836e-06	2.38954e-05
AT5G46230	---	nucleus	7.99977	8.13384	9.10866	9.18121	8.06681	9.14493	1.07812	1.20888e-13	1.73668e-12
AT3G23120	AtRLP38	kinase activity	5.42643	4.54548	6.97506	6.96979	4.98595	6.97242	1.98647	1.22852e-07	9.90409e-07
AT2G32200	---	---	7.08541	6.84177	8.29981	8.29188	6.96359	8.29584	1.33226	1.81705e-11	2.19096e-10
AT3G01045	---	---	0	0	4.93617	3.55411	0	4.24514	4.24514	0.000107597	0.000540452
AT4G12170	---	chloroplast	0	0	6.92571	6.8013	0	6.86351	6.86351	3.10176e-10	3.33477e-09
AT3G47540	---	chitinase activity	8.62451	7.81693	9.35224	9.40678	8.22072	9.37951	1.15879	0.00466512	0.0161754
AT5G61890	ERF114	transcription factor activity, sequence-specific DNA binding	6.74789	7.04654	9.15222	8.96335	6.89722	9.05779	2.16057	4.27982e-31	1.53419e-29
AT1G56140	---	protein kinase activity	11.6958	11.6044	12.6188	12.7505	11.6501	12.6846	1.0345	8.39138e-46	4.85362e-44
AT4G09420	---	ADP binding	9.31279	9.46067	10.4515	10.4114	9.38673	10.4315	1.04475	3.80208e-24	1.02047e-22
AT2G09335	---	---	0	0	2.0611	3.2393	0	2.6502	2.6502	0.0437183	0.110184
AT1G55720	ATCAX6	calcium:proton antiporter activity	0	0	3.77528	2.67198	0	3.22363	3.22363	0.0073976	0.0242837
AT5G55150	---	nucleus	5.13709	5.91364	9.65445	9.59896	5.52537	9.6267	4.10133	2.33939e-80	2.86911e-78
AT5G13750	ZIFL1	integral component of membrane	10.3607	10.2819	11.4694	11.5599	10.3213	11.5147	1.19339	4.54982e-51	3.05912e-49
AT4G05390	RFNR1	chloroplast	12.1561	11.5172	12.7895	13.5612	11.8366	13.1754	1.33874	0.00567882	0.0192428
AT3G21340	---	transmembrane receptor protein tyrosine kinase activity	4.66797	5.00443	5.83433	6.01589	4.8362	5.92511	1.08891	0.00885487	0.0284023
AT1G56060	---	---	7.98872	7.37687	9.57064	9.80735	7.68279	9.68899	2.0062	5.72736e-24	1.52639e-22
AT1G29910	LHCB1.1	chloroplast thylakoid membrane	10.7094	10.727	12.1225	11.9711	10.7182	12.0468	1.32862	1.38524e-61	1.15398e-59
AT1G13340	---	protein transport	9.26777	9.3997	10.3418	10.3432	9.33374	10.3425	1.00872	9.39125e-23	2.36486e-21
AT5G38790	---	nucleus	2.97048	4.76762	5.75178	5.35452	3.86905	5.55315	1.6841	0.0212824	0.0605062
AT5G19230	---	anchored component of plasma membrane	10.1818	10.1523	11.7956	11.654	10.1671	11.7248	1.55771	1.78006e-76	1.95666e-74
AT3G48310	CYP71A22	oxidoreductase activity, acting on paired donors, with incorporation or reduction of molecular oxygen, NAD(P)H as one donor, and incorporation of one atom of oxygen	10.3586	10.1073	11.9177	11.7993	10.2329	11.8585	1.6256	2.68661e-60	2.20344e-58
AT2G21730	CAD2	cinnamyl-alcohol dehydrogenase activity	3.66929	4.28279	6.05693	5.66938	3.97604	5.86316	1.88712	0.000145201	0.000711397
AT5G48570	FKBP65	peptidyl-prolyl cis-trans isomerase activity	10.1424	10.2649	11.9007	11.8102	10.2036	11.8554	1.65176	3.16552e-90	4.55749e-88
AT5G64540	---	nucleus	0	2.55069	4.53675	3.73132	1.27534	4.13404	2.85869	0.0224883	0.0634372
AT3G45840	---	extracellular region	5.66732	5.28175	6.95059	7.13647	5.47453	7.04353	1.569	5.21247e-07	3.84099e-06
AT3G01650	RGLG1	protein K63-linked ubiquitination	9.49959	9.56801	10.813	10.9678	9.5338	10.8904	1.35663	1.72897e-43	9.58205e-42
AT4G30420	---	transmembrane transporter activity	6.11645	6.45109	8.17337	8.47108	6.28377	8.32223	2.03846	2.06291e-18	4.06008e-17
AT2G05642	---	chloroplast	0	0	3.77528	2.67198	0	3.22363	3.22363	0.0073976	0.0242837
AT2G35980	NHL10	chloroplast	8.19515	7.85377	9.8801	9.88201	8.02446	9.88105	1.85659	9.8497e-38	4.59381e-36
AT5G55050	---	lipase activity	9.42159	8.97287	10.4699	10.5232	9.19723	10.4966	1.29936	3.15419e-19	6.47232e-18
AT1G65090	---	nucleus	0	0	2.65269	2.83605	0	2.74437	2.74437	0.0422793	0.1072
AT5G03695	---	---	2.29497	2.55069	4.72161	5.50841	2.42283	5.11501	2.69218	0.000117929	0.00058778
AT5G05125	---	---	1.56253	2.28904	4.88544	5.08771	1.92579	4.98658	3.06079	8.83974e-05	0.000452334
AT2G01379	---	---	1.56253	0	3.77528	3.55411	0.781265	3.66469	2.88343	0.0210962	0.0601054
AT5G09395	---	---	0	0	2.87697	3.11699	0	2.99698	2.99698	0.0195815	0.0564514
AT4G21500	---	chloroplast	6.90901	6.28122	8.03478	7.35514	6.59512	7.69496	1.09985	0.000482041	0.00212581
AT4G12500	---	lipid transport	9.68736	9.45868	11.8979	12.4193	9.57302	12.1586	2.58559	5.10036e-21	1.16077e-19
AT3G61035	---	extracellular region	1.97474	0	5.83433	6.41673	0.987369	6.12553	5.13816	5.53799e-09	5.25078e-08
AT1G31540	---	cytoplasm	10.8724	10.7917	12.623	12.6668	10.832	12.6449	1.81282	9.5558e-167	3.56539e-164
AT2G31345	---	integral component of membrane	2.77845	0	4.53675	4.22144	1.38922	4.37909	2.98987	0.0152729	0.0454039
AT1G25988	---	nucleus	0	0	5.07844	5.7539	0	5.41617	5.41617	4.54829e-07	3.37787e-06
AT3G19010	---	flavonol synthase activity	11.2746	11.0894	12.2309	12.18	11.182	12.2055	1.0235	1.52035e-36	6.75766e-35
AT3G45660	---	nitrate assimilation	5.45883	5.48324	7.26027	7.20562	5.47104	7.23294	1.76191	1.03517e-09	1.06248e-08
AT3G49740	PCMP-E84	mitochondrion	0	0	7.28004	7.5974	0	7.43872	7.43872	1.60051e-11	1.94939e-10
AT5G27660	---	serine-type endopeptidase activity	8.38417	8.42242	9.3708	9.45333	8.40329	9.41206	1.00877	1.03422e-14	1.61732e-13
AT5G20940	---	hydrolase activity, hydrolyzing O-glycosyl compounds	5.1766	5.93672	6.73833	6.70906	5.55666	6.7237	1.16704	0.00155777	0.00610367
AT1G73965	CLE13	multicellular organism development	4.66797	4.86706	7.23009	6.79134	4.76751	7.01072	2.2432	2.63737e-10	2.8552e-09
AT4G20000	---	nucleus	6.87339	7.25366	8.61597	8.44907	7.06353	8.53252	1.46899	7.65833e-13	1.03403e-11
AT1G62290	APA2	aspartic-type endopeptidase activity	7.79292	7.27192	9.46665	9.41329	7.53242	9.43997	1.90755	2.41257e-25	6.77027e-24
AT5G63087	---	extracellular region	0	0	3.07103	2.48683	0	2.77893	2.77893	0.0363661	0.0945596
AT5G39580	PER62	peroxidase activity	12.7916	12.7021	14.0648	14.1261	12.7469	14.0955	1.3486	2.50446e-115	5.22407e-113
AT2G41510	ATCKX1	vacuole	6.17613	5.71443	6.80808	7.19054	5.94528	6.99931	1.05402	0.000792852	0.00333759
AT2G02220	PSKR1	guanylate cyclase activity	11.0161	11.0154	12.2367	12.173	11.0158	12.2048	1.18909	4.15489e-71	4.07656e-69
AT1G65110	---	nucleus	5.66732	5.45156	8.05787	8.14705	5.55944	8.10246	2.54302	7.30507e-25	2.01372e-23
AT5G08030	---	glycerol metabolic process	0	0	3.39494	3.45661	0	3.42578	3.42578	0.00429819	0.0150474
AT1G66230	MYB20	transcription factor activity, RNA polymerase II transcription factor recruiting	7.02176	7.4747	8.55641	8.54706	7.24823	8.55174	1.30351	1.78068e-10	1.95735e-09
AT1G53830	PME2	pectin catabolic process	7.94363	7.79816	8.93248	9.04738	7.8709	8.98993	1.11903	4.9836e-13	6.84399e-12
AT5G05600	---	regulation of jasmonic acid mediated signaling pathway	11.1305	11.1978	12.3585	12.2929	11.1642	12.3257	1.16151	3.084e-65	2.72328e-63
AT3G51890	---	clathrin vesicle coat	9.36715	9.16097	10.3546	10.3208	9.26406	10.3377	1.07367	3.71489e-22	8.99553e-21
AT3G13433	---	---	3.66929	2.96399	5.07844	4.7601	3.31664	4.91927	1.60263	0.0145639	0.0435306
AT5G38550	JAL44	carbohydrate binding	8.39258	8.42242	10.1211	10.2435	8.4075	10.1823	1.77479	1.73943e-51	1.18761e-49
AT4G23260	CRK18	protein serine/threonine kinase activity	11.053	11.0699	12.6376	12.7629	11.0615	12.7003	1.6388	1.08621e-120	2.48059e-118
AT4G22980	---	catalytic activity	7.10601	7.18787	8.84891	8.99191	7.14694	8.92041	1.77347	3.93807e-25	1.09584e-23
AT4G08770	PER37	peroxidase activity	11.7812	11.773	13.4548	13.5512	11.7771	13.503	1.72593	4.57801e-175	1.86579e-172
AT4G28850	XTH26	xyloglucan metabolic process	6.49015	5.95943	7.97539	8.14705	6.22479	8.06122	1.83643	2.69443e-13	3.77263e-12
AT1G17180	GSTU25	2,4,6-trinitrotoluene catabolic process	7.63881	7.65941	9.78817	9.67136	7.64911	9.72977	2.08065	3.08171e-50	1.98632e-48
AT1G30370	---	seed coat development	5.09648	5.04747	7.52339	7.81463	5.07197	7.66901	2.59704	8.27695e-19	1.66615e-17
AT3G28890	AtRLP43	kinase activity	3.55403	3.13334	5.47134	6.13097	3.34368	5.80116	2.45748	6.47096e-06	4.01646e-05
AT5G53190	SWEET3	sugar transmembrane transporter activity	0	0	3.77528	3.96199	0	3.86863	3.86863	0.000686174	0.00292854
AT2G44460	BGLU28	beta-glucosidase activity	5.13709	5.00443	6.76664	6.7196	5.07076	6.74312	1.67236	6.68295e-07	4.85968e-06
AT2G21400	SRS3	auxin-activated signaling pathway	2.97048	2.55069	4.39889	4.87776	2.76059	4.63833	1.87774	0.00940293	0.0298959
AT5G47730	---	Golgi apparatus	10.1915	10.2396	11.4716	10.9799	10.2155	11.2258	1.01025	2.91056e-05	0.000162255
AT4G28520	CRC	embryo development ending in seed dormancy	4.61144	5.68748	9.09477	9.63561	5.14946	9.36519	4.21573	2.10555e-13	2.97484e-12
AT2G26440	PME12	pectin catabolic process	9.29719	9.3447	11.2056	11.2456	9.32094	11.2256	1.90467	4.44249e-108	8.34652e-106
AT2G34210	---	DSIF complex	3.29156	3.66243	4.77831	5.38134	3.47699	5.07983	1.60283	0.00762826	0.0249563
AT3G48580	XTH11	xyloglucan metabolic process	6.66699	6.77932	8.23544	8.40728	6.72315	8.32136	1.59821	3.05866e-15	4.9955e-14
AT4G20450	---	protein serine/threonine kinase activity	4.96729	3.96138	5.72318	5.73323	4.46434	5.72821	1.26387	0.0164636	0.0484867
AT2G17010	MSL8	mechanically-gated ion channel activity	0	2.55069	5.24864	5.60258	1.27534	5.42561	4.15027	4.60482e-06	2.9366e-05
AT5G52090	---	nucleus	0	0	2.0611	4.22144	0	3.14127	3.14127	0.0055841	0.0189649
AT1G44830	ERF014	positive regulation of transcription, DNA-templated	6.79941	5.48324	7.41133	7.26442	6.14133	7.33788	1.19655	0.00632396	0.0211525
AT1G58380	RPS2A	cytosolic small ribosomal subunit	11.1914	11.2221	13.0391	13.0273	11.2067	13.0332	1.82643	1.2543e-210	6.78114e-208
AT1G02450	NIMIN-1	negative regulation of transcription, DNA-templated	3.96835	4.04869	6.20906	5.57961	4.00852	5.89434	1.88581	9.73829e-05	0.000493642
AT4G33320	---	---	2.97048	0.979534	4.53675	4.91495	1.97501	4.72585	2.75084	0.00344996	0.012404
AT1G07175	---	extracellular region	4.13804	3.54722	5.57101	5.38134	3.84263	5.47617	1.63354	0.00238194	0.00893639
AT5G54095	---	---	2.97048	0	4.93617	3.88912	1.48524	4.41265	2.9274	0.0207542	0.0593415
AT4G08850	MIK2	protein serine/threonine kinase activity	12.8387	12.7399	14.3609	14.4073	12.7893	14.3841	1.59481	9.45558e-164	3.38497e-161
AT4G01535	---	mitochondrion	0	0	2.65269	2.83605	0	2.74437	2.74437	0.0422793	0.1072
AT4G19050	---	ADP binding	5.77418	5.98178	7.91345	7.75948	5.87798	7.83647	1.95848	4.87043e-15	7.84332e-14
AT4G35720	---	---	4.66797	5.41915	6.43749	6.20789	5.04356	6.32269	1.27913	0.00211928	0.00805941
AT5G38900	---	cytosol	8.04849	7.88376	9.70651	9.58893	7.96613	9.64772	1.68159	3.15859e-33	1.21974e-31
AT4G34650	SQS2	endoplasmic reticulum membrane	5.82479	6.26308	7.80163	8.02481	6.04394	7.91322	1.86929	3.25688e-13	4.53857e-12
AT1G61380	SD129	pathogen-associated molecular pattern dependent induction by symbiont of host innate immune response	11.3714	11.3824	12.5072	12.5468	11.3769	12.527	1.15006	3.85692e-80	4.68686e-78
AT1G04647	---	---	2.55687	1.96919	6.88755	4.63197	2.26303	5.75976	3.49673	1.29844e-06	9.01275e-06
AT2G15780	---	electron carrier activity	4.21594	4.35308	5.91241	6.51687	4.28451	6.21464	1.93013	1.01836e-05	6.14377e-05
AT3G63380	ACA12	calcium-transporting ATPase activity	11.0424	10.8214	12.5215	12.6508	10.9319	12.5862	1.65425	2.90482e-76	3.17981e-74
AT5G18730	---	nucleus	4.13804	3.86845	6.98714	7.0047	4.00325	6.99592	2.99267	4.89429e-15	7.87696e-14
AT4G14819	---	---	2.97048	3.66243	5.57101	5.69098	3.31646	5.63099	2.31454	3.69919e-05	0.000202763
AT5G06640	---	plant-type cell wall organization	9.11856	8.97566	9.67139	10.5677	9.04711	10.1195	1.07243	0.00900202	0.0287941
AT5G06645	---	---	0	1.55761	3.39494	5.27095	0.778805	4.33295	3.55414	0.00107384	0.0043711
AT5G64750	ABR1	transcription factor activity, sequence-specific DNA binding	10.0708	10.0621	11.6345	11.7277	10.0665	11.6811	1.61461	7.02828e-96	1.10169e-93
AT1G48740	---	nucleus	3.29156	3.76911	5.50534	5.79436	3.53034	5.64985	2.11951	7.28398e-05	0.000377982
AT4G08555	---	---	8.98588	9.1462	11.8075	11.7965	9.06604	11.802	2.73599	2.75821e-216	1.62373e-213
AT4G34320	---	integral component of membrane	4.5526	5.04747	6.10206	6.16223	4.80004	6.13215	1.33211	0.00118207	0.00476405
AT3G21230	4CL4	ATP binding	9.33914	9.09584	10.6044	10.6746	9.21749	10.6395	1.42199	3.39257e-37	1.56029e-35
AT4G01700	---	chitin catabolic process	10.7558	10.7336	11.8854	11.9099	10.7447	11.8977	1.15299	5.86285e-66	5.28274e-64
AT2G27380	EPR1	primary cell wall	0	0	2.87697	2.98335	0	2.93016	2.93016	0.0244336	0.0680121
AT2G27389	---	nucleus	7.48997	6.85394	8.16276	8.42993	7.17195	8.29634	1.12439	6.6708e-06	4.12599e-05
AT1G67105	---	---	6.09599	6.7665	8.34274	8.19318	6.43125	8.26796	1.83671	7.85329e-13	1.05874e-11
AT4G17210	---	---	0	0	3.65929	2.98335	0	3.32132	3.32132	0.00591616	0.0199472
AT4G21390	B120	protein serine/threonine kinase activity	9.2424	8.92464	10.3778	10.5187	9.08352	10.4482	1.36472	4.78688e-26	1.39504e-24
AT5G28650	WRKY74	transcription factor activity, sequence-specific DNA binding	4.92152	4.4201	6.83506	6.75078	4.67081	6.79292	2.12211	7.35644e-09	6.90328e-08
AT2G25810	TIP4-1	plant-type vacuole membrane	7.92055	8.03039	9.58661	9.61175	7.97547	9.59918	1.62371	9.87872e-34	3.8943e-32
AT1G13550	---	nucleus	5.96675	5.35209	7.33778	7.29999	5.65942	7.31888	1.65947	6.59265e-08	5.54784e-07
AT5G60265	---	---	1.97474	1.96919	4.32468	4.63197	1.97196	4.47833	2.50636	0.00249145	0.00930248
AT2G26560	PLP2	oxylipin biosynthetic process	11.2734	11.3365	12.5508	12.4871	11.305	12.5189	1.21394	3.68297e-75	3.9183e-73
AT1G76930	ATEXT4	primary cell wall	14.2376	13.9209	14.9293	15.5515	14.0792	15.2404	1.16115	0.000549365	0.00239678
AT1G61190	---	ADP binding	9.64045	9.53626	10.8299	10.5449	9.58835	10.6874	1.09904	9.4582e-20	1.99647e-18
AT2G42360	ATL41	ubiquitin-protein transferase activity	1.56253	0	5.66422	3.96199	0.781265	4.81311	4.03184	0.000133889	0.000660986
AT3G06630	---	protein kinase activity	6.17613	6.33432	8.08622	8.09939	6.25523	8.0928	1.83758	1.08388e-16	1.94797e-15
AT4G20830	---	plant-type cell wall	13.148	13.1071	14.6268	14.6107	13.1275	14.6188	1.49123	5.41693e-194	2.70754e-191
AT2G37370	---	cytoplasm	2.55687	4.91432	6.1241	6.61051	3.73559	6.3673	2.63171	0.0375138	0.0970487
AT5G14870	CNGC18	voltage-gated potassium channel activity	4.72237	5.08925	6.16721	6.66608	4.90581	6.41665	1.51084	0.000107019	0.000538161
AT4G33730	---	negative regulation of response to salt stress	4.5526	5.63202	7.19928	7.307	5.09231	7.25314	2.16083	1.48469e-08	1.34419e-07
AT2G47150	---	cytoplasm	0	0	3.98254	3.35204	0	3.66729	3.66729	0.00153874	0.00603623
AT3G04720	HEL	plant-type vacuole	12.1637	12.1876	13.6045	13.4197	12.1757	13.5121	1.33641	2.00386e-68	1.89586e-66
AT1G65870	DIR21	lignan biosynthetic process	4.5526	4.28279	5.83433	5.87205	4.4177	5.85319	1.43549	0.00119166	0.00479981
AT1G65250	---	ATP binding	6.17613	6.2261	8.7742	8.59367	6.20112	8.68393	2.48282	2.51776e-33	9.76546e-32
AT5G46795	MSP2	pollen development	0	0	3.24206	3.64543	0	3.44375	3.44375	0.00388971	0.0137868
AT3G03840	---	response to auxin	4.92152	5.48324	6.9382	6.19283	5.20238	6.56552	1.36314	0.000729914	0.00309825
AT4G26220	---	cytosol	8.62808	8.75328	9.86217	9.7799	8.69068	9.82104	1.13035	1.74057e-20	3.83287e-19
AT4G28040	---	transmembrane transporter activity	7.92055	7.88376	9.38227	9.24647	7.90216	9.31437	1.41222	3.26083e-22	7.92501e-21
AT5G47850	CCR4	protein serine/threonine kinase activity	5.49052	5.74089	6.53944	6.70906	5.61571	6.62425	1.00854	0.00182312	0.007029
AT4G16940	---	mitochondrion	6.09599	6.38552	7.26027	7.56267	6.24076	7.41147	1.17071	1.20123e-05	7.17354e-05
AT5G19790	RAP2-11	transcription factor activity, sequence-specific DNA binding	4.21594	6.0679	6.64993	6.52891	5.14192	6.58942	1.4475	0.0228676	0.0643493
AT4G00140	EDA34	polar nucleus fusion	0	0	2.87697	2.67198	0	2.77448	2.77448	0.0387814	0.0997177
AT1G18193	---	---	0	0	5.75178	5.53254	0	5.64216	5.64216	1.45706e-07	1.16578e-06
AT1G53940	GLIP2	negative regulation of auxin mediated signaling pathway	7.55136	7.20698	8.44261	8.36087	7.37917	8.40174	1.02257	1.88526e-07	1.48329e-06
AT2G25680	MOT1	molybdate ion transmembrane transporter activity	6.13662	6.24471	7.06897	7.36861	6.19066	7.21879	1.02812	0.000135255	0.000667356
AT4G25200	HSP23.6	mitochondrion	7.89117	7.77274	9.02326	9.04738	7.83196	9.03532	1.20336	1.35649e-15	2.28158e-14
AT3G26210	CYP71B23	oxidoreductase activity, acting on paired donors, with incorporation or reduction of molecular oxygen, NAD(P)H as one donor, and incorporation of one atom of oxygen	9.04843	9.18766	11.0138	10.8706	9.11805	10.9422	1.82418	2.58037e-67	2.38176e-65
AT2G27010	CYP705A9	oxidoreductase activity, acting on paired donors, with incorporation or reduction of molecular oxygen, NAD(P)H as one donor, and incorporation of one atom of oxygen	6.37601	6.20725	7.39329	7.36189	6.29163	7.37759	1.08596	1.6249e-05	9.46881e-05
AT3G19660	---	mitochondrion	7.93214	8.34692	9.25069	9.14254	8.13953	9.19662	1.05709	1.2938e-09	1.30917e-08
AT5G23570	SGS3	production of ta-siRNAs involved in RNA interference	9.10583	8.74677	10.4721	10.6073	8.9263	10.5397	1.61339	1.73557e-33	6.75139e-32
AT3G16860	COBL8	cellulose microfibril organization	8.19995	8.10358	9.37999	9.44223	8.15177	9.41111	1.25934	1.51059e-20	3.34592e-19
AT1G32940	SBT3.5	serine-type endopeptidase activity	9.34348	9.44466	11.1496	11.0459	9.39407	11.0978	1.70368	1.66414e-72	1.66987e-70
AT5G57510	---	nucleus	6.58128	5.81747	7.88145	7.41477	6.19938	7.64811	1.44873	6.74886e-06	4.17038e-05
AT1G49030	PCR6	integral component of membrane	5.58163	6.24471	6.70946	7.16761	5.91317	6.93854	1.02537	0.00307834	0.0112512
AT1G05650	---	polygalacturonase activity	3.87539	3.86845	6.24973	6.75078	3.87192	6.50026	2.62834	1.93748e-09	1.92882e-08
AT5G46260	---	ADP binding	7.85511	7.59561	9.42729	9.43105	7.72536	9.42917	1.70381	1.39822e-29	4.75484e-28
AT5G60800	---	nucleolus	9.1362	9.349	10.6073	10.6066	9.2426	10.607	1.36436	4.71327e-37	2.14904e-35
AT5G59100	SBT4.4	proteolysis	0	0	3.65929	3.35204	0	3.50567	3.50567	0.00310182	0.0113229
AT2G24692	---	nucleus	2.97048	3.28488	4.93617	5.15141	3.12768	5.04379	1.91611	0.00232264	0.00873867
AT1G68450	VQ8	chloroplast	4.87425	5.28175	6.7944	6.86918	5.078	6.83179	1.75379	2.62876e-07	2.02379e-06
AT4G23290	CRK21	protein serine/threonine kinase activity	9.32821	9.32734	11.1266	11.0338	9.32778	11.0802	1.75241	1.16468e-81	1.46922e-79
AT5G17060	ATARFB1B	GTP binding	8.47411	8.91596	9.78644	9.65085	8.69503	9.71864	1.02361	4.80554e-10	5.08604e-09
AT2G36210	---	response to auxin	6.11645	5.51425	7.57232	7.10464	5.81535	7.33848	1.52313	2.65396e-06	1.76294e-05
AT1G63390	---	monooxygenase activity	4.66797	4.4201	8.13045	8.67449	4.54404	8.40247	3.85843	1.5079e-34	6.16446e-33
AT5G52670	---	metal ion binding	3.77601	3.54722	5.86083	5.53254	3.66161	5.69668	2.03507	7.68893e-05	0.000397051
AT4G31950	CYP82C3	oxidoreductase activity, acting on paired donors, with incorporation or reduction of molecular oxygen, NAD(P)H as one donor, and incorporation of one atom of oxygen	4.36016	2.96399	6.82163	6.28092	3.66208	6.55127	2.8892	3.41513e-08	2.9711e-07
AT5G15420	---	nucleus	1.97474	0	7.3092	7.54499	0.987369	7.4271	6.43973	5.97177e-15	9.5415e-14
AT5G55780	---	nucleus	3.77601	3.66243	5.63382	4.27961	3.71922	4.95671	1.23749	0.0382898	0.0987091
AT1G36622	---	integral component of membrane	7.48211	7.29888	9.7408	9.64533	7.39049	9.69306	2.30257	1.02138e-54	7.68676e-53
AT1G20690	---	---	0	0	5.57101	6.4551	0	6.01305	6.01305	2.58191e-08	2.27612e-07
AT5G28510	BGLU24	endoplasmic reticulum lumen	5.3246	4.71521	7.1247	6.66608	5.01991	6.89539	1.87549	4.57177e-07	3.39341e-06
AT4G15075	---	nucleus	0	1.96919	4.83287	5.02107	0.984595	4.92697	3.94237	7.81288e-05	0.000403295
AT1G18350	MKK7	MAP kinase kinase activity	3.77601	4.4201	6.32779	6.49248	4.09806	6.41014	2.31208	9.88074e-08	8.08122e-07
AT5G61270	BHLH72	nuclear speck	9.05639	9.0984	10.5485	10.5263	9.0774	10.5374	1.45996	7.2742e-50	4.64339e-48
AT2G38490	CIPK22	protein serine/threonine kinase activity	4.13804	3.28488	4.72161	5.21242	3.71146	4.96701	1.25555	0.0482056	0.119649
AT5G06200	CASP4	Casparian strip	5.79971	5.81747	7.3092	7.11266	5.80859	7.21093	1.40234	5.69966e-07	4.18138e-06
AT2G37430	ZAT11	transcription factor activity, sequence-specific DNA binding	6.89724	6.26308	8.18914	8.012	6.58016	8.10057	1.52041	4.0267e-09	3.87052e-08
AT2G43620	---	chitin catabolic process	11.7348	11.475	14.351	14.4962	11.6049	14.4236	2.81869	8.49851e-212	4.69029e-209
AT4G18210	PUP10	purine nucleobase transmembrane transporter activity	6.86132	6.04685	7.61186	7.48444	6.45409	7.54815	1.09406	0.000514775	0.00225926
AT5G16960	---	cytoplasm	5.39328	4.8182	8.28521	8.29188	5.10574	8.28854	3.18281	1.20222e-32	4.54971e-31
AT5G40690	---	nucleus	8.88813	8.90137	11.0094	11.1229	8.89475	11.0661	2.17137	6.27509e-111	1.23136e-108
AT3G27160	GHS1	ribosomal subunit	11.1842	11.1719	12.8354	12.5813	11.178	12.7083	1.53031	8.49205e-62	7.11908e-60
AT1G69990	---	protein serine/threonine kinase activity	1.56253	2.55069	4.24645	4.44126	2.05661	4.34385	2.28724	0.00954978	0.0302612
AT1G30282	---	---	3.29156	2.55069	4.98517	4.03136	2.92112	4.50826	1.58714	0.0349979	0.0917041
AT2G41380	---	cytosol	10.677	10.6241	11.7283	11.7727	10.6506	11.7505	1.09991	1.46436e-54	1.08967e-52
AT5G39000	---	protein serine/threonine kinase activity	4.96729	5.48324	6.07967	7.04719	5.22527	6.56343	1.33816	0.00106874	0.00435141
AT3G21460	GRXS10	protein disulfide oxidoreductase activity	4.21594	3.28488	5.32676	5.24198	3.75041	5.28437	1.53396	0.0105036	0.0328477
AT1G21110	IGMT3	cytosol	9.69927	9.8384	11.5207	11.3904	9.76884	11.4556	1.68672	7.25756e-73	7.42317e-71
AT4G19750	---	hydrolase activity, hydrolyzing O-glycosyl compounds	2.29497	0	4.07598	5.27095	1.14748	4.67346	3.52598	0.000794428	0.00334263
AT1G13080	CYP71B2	oxidoreductase activity, acting on paired donors, with incorporation or reduction of molecular oxygen, NAD(P)H as one donor, and incorporation of one atom of oxygen	9.00794	9.00325	10.0365	10.0944	9.00559	10.0654	1.05985	4.59179e-23	1.17528e-21
AT3G11020	DREB2B	positive regulation of transcription, DNA-templated	6.45845	6.6174	7.93231	7.15213	6.53793	7.54222	1.00429	0.000682012	0.00291359
AT4G27580	---	nucleus	2.29497	2.77209	4.98517	5.38134	2.53353	5.18325	2.64973	9.01562e-05	0.00046009
AT3G22500	ECP31	embryo development ending in seed dormancy	2.55687	2.55069	4.53675	4.67596	2.55378	4.60635	2.05258	0.00558729	0.0189711
AT1G08743	---	---	0	0	6.32779	5.85302	0	6.09041	6.09041	1.66128e-08	1.49691e-07
AT1G73190	TIP3-1	plant-type vacuole membrane	0	1.96919	3.98254	3.88912	0.984595	3.93583	2.95124	0.0152557	0.045363
AT5G60430	---	mitochondrion	7.74116	7.91894	9.18405	8.78154	7.83005	8.98279	1.15274	8.63423e-10	8.92428e-09
AT4G23210	CRK13	protein serine/threonine kinase activity	9.45812	9.45668	11.0123	11.0146	9.4574	11.0135	1.55608	1.24825e-72	1.26695e-70
AT1G75920	---	sexual reproduction	0	0	2.87697	4.03136	0	3.45416	3.45416	0.00304345	0.0111313
AT1G17610	CHS1	borate transport	5.66732	5.16936	6.64993	6.32302	5.41834	6.48647	1.06814	0.00357374	0.0128056
AT4G33870	PER48	peroxidase activity	0	0	3.39494	4.53976	0	3.96735	3.96735	0.0003725	0.00167907
AT5G36907	---	---	7.81812	7.84769	9.52373	9.66183	7.8329	9.59278	1.75988	2.14329e-36	9.43156e-35
AT1G61950	CPK19	calcium-dependent protein serine/threonine kinase activity	3.42875	3.96138	4.88544	5.18224	3.69507	5.03384	1.33877	0.0243882	0.0679284
AT2G41260	M17	embryo development ending in seed dormancy	3.55403	4.71521	6.1241	6.90658	4.13462	6.51534	2.38073	2.15807e-06	1.45247e-05
AT3G45880	---	---	6.98885	6.65961	7.98746	7.76459	6.82423	7.87603	1.05179	5.92229e-06	3.7063e-05
AT5G03390	---	chloroplast	8.49379	8.49027	9.83235	9.64947	8.49203	9.74091	1.24888	1.62776e-21	3.82279e-20
AT1G19550	---	glutathione dehydrogenase (ascorbate) activity	1.97474	1.96919	6.95059	6.70906	1.97196	6.82983	4.85786	8.34282e-15	1.31632e-13
AT5G36240	---	nucleus	0	0	6.75256	6.44242	0	6.59749	6.59749	1.25356e-09	1.27337e-08
AT1G80900	MRS2-10	magnesium ion transmembrane transporter activity	7.53625	7.40196	8.79152	8.72247	7.46911	8.75699	1.28789	1.56905e-14	2.41521e-13
AT2G23321	---	---	0	0	3.07103	2.83605	0	2.95354	2.95354	0.0225432	0.0635582
AT1G08050	---	ubiquitin-protein transferase activity	8.50547	8.39769	9.62962	9.65497	8.45158	9.6423	1.19072	2.0053e-21	4.68039e-20
AT2G34940	VSR5	clathrin-coated vesicle membrane	6.15651	5.93672	7.3658	7.4595	6.04661	7.41265	1.36603	1.69331e-07	1.34103e-06
AT4G15610	---	trans-Golgi network	11.445	11.4872	12.6162	12.5637	11.4661	12.5899	1.12381	3.02596e-71	2.97996e-69
AT3G01190	PER27	peroxidase activity	10.8903	10.9224	11.9971	12.0265	10.9064	12.0118	1.10547	5.97422e-63	5.08884e-61
AT5G64510	TIN1	endoplasmic reticulum	6.84915	6.68709	8.47299	8.28834	6.76812	8.38066	1.61254	1.99559e-15	3.31651e-14
AT4G17615	CBL1	potassium ion import	9.09814	8.95603	10.1087	10.2462	9.02709	10.1775	1.15038	1.60003e-23	4.18424e-22
AT3G18880	---	cytosolic small ribosomal subunit	4.5526	5.71443	6.45499	6.17761	5.13352	6.3163	1.18278	0.015542	0.0460952
AT4G24170	KIN7I	microtubule motor activity	3.42875	3.28488	5.24864	4.98655	3.35682	5.1176	1.76078	0.00324709	0.0117656
AT1G73010	PS2	cellular response to phosphate starvation	7.64587	7.99236	9.06943	9.31414	7.81911	9.19179	1.37268	8.01675e-15	1.26713e-13
AT5G11210	GLR2.5	ionotropic glutamate receptor activity	6.25206	6.46703	7.75294	8.13921	6.35954	7.94608	1.58653	1.14462e-10	1.27834e-09
AT1G48180	---	chloroplast	0	0	5.20794	5.92768	0	5.56781	5.56781	2.18732e-07	1.70124e-06
AT1G50180	---	ADP binding	7.96071	7.72715	9.67326	9.84155	7.84393	9.7574	1.91347	4.68548e-39	2.26319e-37
AT5G47450	TIP2-3	methylammonium transmembrane transporter activity	6.63898	6.6174	9.15757	9.41816	6.62819	9.28786	2.65968	6.99084e-48	4.26715e-46
AT1G76530	PILS4	auxin:proton symporter activity	5.7482	4.8182	6.88755	6.62179	5.2832	6.75467	1.47148	0.000247791	0.00115771
AT1G06250	---	chloroplast	6.11645	5.31734	7.09152	6.98735	5.7169	7.03944	1.32254	0.000153359	0.000748319
AT4G19520	---	nucleus	10.7768	10.6356	11.8113	11.8655	10.7062	11.8384	1.13221	9.13643e-48	5.56398e-46
AT2G01300	---	chloroplast	6.92069	6.77932	8.11402	8.06258	6.85001	8.0883	1.2383	1.37324e-09	1.3869e-08
AT5G08760	---	extracellular region	9.32821	9.46067	10.7002	10.5966	9.39444	10.6484	1.25393	1.8607e-34	7.53696e-33
AT5G43490	---	---	0	0	4.83287	4.44126	0	4.63707	4.63707	1.99211e-05	0.000114277
AT3G25905	CLE27	multicellular organism development	3.77601	3.66243	5.72318	5.40767	3.71922	5.56542	1.84621	0.000392973	0.00176475
AT1G19450	---	sugar:proton symporter activity	11.4369	11.5086	12.4624	12.6425	11.4727	12.5525	1.07975	4.96849e-42	2.63768e-40
AT3G22370	AOX1A	mitochondrial inner membrane	11.3569	11.4172	13.2371	13.1736	11.3871	13.2054	1.81831	3.52913e-183	1.50791e-180
AT1G59510	CF9	integral component of membrane	5.84944	5.76687	7.1247	6.74047	5.80816	6.93258	1.12442	0.000241319	0.00113087
AT5G20995	---	---	0	0	2.87697	2.83605	0	2.85651	2.85651	0.0306863	0.0823061
AT2G33560	BUBR1	mitotic spindle assembly checkpoint	6.25206	6.43498	7.47275	7.34155	6.34352	7.40715	1.06363	2.43847e-05	0.000137676
AT1G22400	UGT85A1	quercetin 3-O-glucosyltransferase activity	11.5892	11.6263	12.8779	12.8892	11.6078	12.8836	1.27578	1.55381e-106	2.81931e-104
AT1G68290	ENDO2	single-stranded DNA endodeoxyribonuclease activity	5.58163	5.00443	6.95059	7.43411	5.29303	7.19235	1.89932	2.86333e-08	2.51167e-07
AT4G31550	WRKY11	transcription factor activity, sequence-specific DNA binding	11.6342	11.6085	12.9751	12.966	11.6214	12.9706	1.34924	1.78321e-122	4.21776e-120
AT2G17280	PGM	cytosol	10.3216	10.4646	11.5029	11.3464	10.3931	11.4247	1.03158	3.83445e-28	1.22679e-26
AT2G02580	CYP71B9	oxidoreductase activity, acting on paired donors, with incorporation or reduction of molecular oxygen, NAD(P)H as one donor, and incorporation of one atom of oxygen	3.42875	3.86845	5.24864	5.05477	3.6486	5.15171	1.5031	0.00952391	0.03019
AT5G32460	---	nucleus	3.13994	3.54722	8.21505	8.35073	3.34358	8.28289	4.93931	1.39434e-38	6.59599e-37
AT5G44390	---	oxidoreductase activity, acting on CH-OH group of donors	8.07487	7.74032	9.86872	9.92137	7.90759	9.89504	1.98745	9.08716e-43	4.91281e-41
AT1G65140	---	ubiquitin-dependent protein catabolic process	0	0	3.07103	3.55411	0	3.31257	3.31257	0.00631939	0.0211399
AT2G05914	---	---	6.01113	5.45156	12.6524	12.6534	5.73134	12.6529	6.92156	0	0
AT2G43890	---	polygalacturonase activity	2.29497	1.96919	3.39494	4.63197	2.13208	4.01346	1.88138	0.0290796	0.0787676
AT5G49140	---	ADP binding	0	0	2.65269	2.98335	0	2.81802	2.81802	0.0337251	0.0889587
AT2G23770	LYK4	transmembrane receptor protein serine/threonine kinase activity	8.58836	8.55507	9.81213	9.79867	8.57171	9.8054	1.23369	1.27282e-25	3.6101e-24
AT5G07650	---	nucleus	6.03282	6.31683	7.2199	7.35514	6.17483	7.28752	1.11269	3.14856e-05	0.000174422
AT1G74630	---	mitochondrion	6.23345	5.93672	7.08029	7.1981	6.08508	7.13919	1.05411	0.000149024	0.000728105
AT1G10585	BHLH167	transcription factor activity, sequence-specific DNA binding	9.41128	9.43861	10.5556	10.6087	9.42495	10.5821	1.15719	5.8851e-35	2.43978e-33
AT1G58420	---	mitochondrion	6.09599	6.60305	7.48983	7.33471	6.34952	7.41227	1.06275	0.000135567	0.000668646
AT4G24240	WRKY7	transcription factor activity, sequence-specific DNA binding	10.7679	10.8137	11.8622	11.7647	10.7908	11.8135	1.02268	1.77213e-42	9.54176e-41
AT4G16892	---	---	6.17613	5.95943	8.63911	8.75102	6.06778	8.69507	2.62729	1.72507e-36	7.65474e-35
AT3G57460	---	---	5.55189	5.28175	6.68	7.32783	5.41682	7.00392	1.5871	3.5543e-06	2.31174e-05
AT5G20810	---	response to auxin	3.77601	3.66243	5.24864	5.11991	3.71922	5.18428	1.46506	0.00860961	0.0276793
AT3G09905	---	---	1.56253	1.55761	5.16605	4.38936	1.56007	4.77771	3.21764	0.000177067	0.000852697
AT2G39210	---	chloroplast	11.1866	11.187	12.33	12.2973	11.1868	12.3136	1.12683	7.64817e-72	7.55999e-70
AT1G67370	ASY1	condensed nuclear chromosome	4.49127	5.63202	7.31879	7.27876	5.06164	7.29877	2.23713	7.4713e-09	7.00114e-08
AT1G35630	RMR5	zinc ion binding	0	0	3.24206	2.48683	0	2.86445	2.86445	0.0271411	0.0743454
AT5G35660	---	---	2.29497	2.55069	5.66422	6.01589	2.42283	5.84006	3.41723	3.21528e-08	2.80369e-07
AT1G64130	---	mitochondrion	0	0	3.07103	2.67198	0	2.87151	2.87151	0.0285374	0.077529
AT1G65845	---	integral component of membrane	11.2236	11.3892	12.6443	12.24	11.3064	12.4422	1.13576	1.85986e-07	1.46374e-06
AT1G24150	ATFH4	actin filament polymerization	9.80231	9.72037	11.1314	11.1064	9.76134	11.1189	1.35755	8.97337e-58	7.11717e-56
AT5G19800	---	---	5.21505	5.04747	6.05693	6.33678	5.13126	6.19686	1.0656	0.00435	0.0152026
AT1G66920	LRK10L-2.4	kinase activity	9.07481	8.95321	10.4196	10.7479	9.01401	10.5837	1.56971	1.43105e-32	5.3926e-31
AT4G17690	PER41	peroxidase activity	0	0	2.65269	2.98335	0	2.81802	2.81802	0.0337251	0.0889587
AT1G01060	LHY	negative regulation of sequence-specific DNA binding transcription factor activity	10.2236	9.98948	11.1743	11.1234	10.1066	11.1488	1.04226	1.09358e-25	3.10838e-24
AT1G50290	---	cytosol	7.40104	7.82932	10.1696	10.0843	7.61518	10.1269	2.51176	9.2992e-60	7.5566e-58
AT2G16005	ROSY1	intracellular sterol transport	8.03244	8.06221	10.7435	10.518	8.04732	10.6307	2.58342	1.67725e-90	2.44132e-88
AT3G53180	---	lateral root formation	11.7249	11.7191	12.6905	12.7799	11.722	12.7352	1.01323	1.43312e-58	1.15045e-56
AT4G14640	CML8	calcium-mediated signaling	5.87368	5.66002	7.16779	7.32092	5.76685	7.24435	1.47751	1.46295e-07	1.17014e-06
AT5G38260	LRK10L-2.1	protein serine/threonine kinase activity	0	1.96919	6.48937	6.23755	0.984595	6.36346	5.37886	4.45273e-10	4.73344e-09
AT4G22280	---	---	7.10601	7.13897	8.62759	8.52318	7.12249	8.57538	1.45289	7.62622e-16	1.30618e-14
AT1G31710	---	copper ion binding	10.9117	10.7933	11.9019	11.9727	10.8525	11.9373	1.08481	3.42298e-47	2.05154e-45
AT1G34510	PER8	peroxidase activity	6.63898	6.88985	8.2099	8.21942	6.76442	8.21466	1.45025	2.21882e-12	2.88981e-11
AT2G29120	GLR2.7	ionotropic glutamate receptor activity	8.79918	8.5476	10.1523	10.1617	8.67339	10.157	1.48361	2.56436e-33	9.93163e-32
AT2G06050	OPR3	stamen development	9.36287	9.45469	11.3824	11.4407	9.40878	11.4115	2.00274	1.4634e-120	3.3134e-118
AT4G14370	---	nucleus	8.86414	8.58093	9.65445	9.83186	8.72253	9.74315	1.02062	7.88915e-13	1.06303e-11
AT2G36750	UGT73C1	quercetin 3-O-glucosyltransferase activity	8.93495	8.86274	10.8474	10.7588	8.89885	10.8031	1.90423	7.42693e-80	8.94304e-78
AT1G26762	---	mitochondrion	2.77845	3.28488	4.66258	4.53976	3.03166	4.60117	1.56951	0.0269482	0.0739241
AT4G18950	---	protein serine/threonine/tyrosine kinase activity	11.6123	11.0039	12.7427	12.1096	11.3081	12.4261	1.11801	0.0100254	0.0315831
AT2G47550	PME20	pectin catabolic process	9.75742	9.64006	10.9295	11.0485	9.69874	10.989	1.29024	1.34317e-42	7.2468e-41
AT1G76070	---	nucleus	9.1412	9.24424	10.306	10.1481	9.19272	10.2271	1.03435	1.01257e-19	2.13058e-18
AT4G38070	BHLH131	transcription factor activity, sequence-specific DNA binding	2.29497	3.28488	5.12291	5.69098	2.78992	5.40694	2.61702	6.59916e-05	0.000345405
AT5G19100	---	cytosol	8.29724	8.79175	9.70651	9.91105	8.5445	9.80878	1.26428	4.30978e-13	5.94637e-12
AT1G30900	VSR6	clathrin-coated vesicle membrane	9.45008	9.60448	10.7804	10.809	9.52728	10.7947	1.26744	1.76419e-39	8.68685e-38
AT1G61370	---	protein serine/threonine kinase activity	8.84281	8.78859	11.3858	11.3883	8.8157	11.3871	2.57137	3.24371e-183	1.40867e-180
AT5G37980	---	cytoplasm	3.13994	2.96399	6.10206	5.99868	3.05196	6.05037	2.9984	1.28624e-08	1.17415e-07
AT2G15480	UGT73B5	quercetin 3-O-glucosyltransferase activity	10.4551	10.3338	12.0617	12.0265	10.3945	12.0441	1.64967	8.1745e-107	1.51434e-104
AT1G53990	GLIP3	lipase activity	6.03282	6.58855	7.75294	7.70745	6.31069	7.7302	1.41951	8.97161e-08	7.38555e-07
AT3G49110	PER33	pathogen-associated molecular pattern dependent induction by symbiont of host innate immune response	10.2551	10.35	11.267	11.6464	10.3026	11.4567	1.15411	2.2435e-21	5.22714e-20
AT4G14840	---	cytoplasm	7.57372	7.79816	8.76371	8.77397	7.68594	8.76884	1.0829	9.00643e-11	1.01527e-09
AT1G08310	---	nucleus	6.30649	6.43498	7.96931	8.17414	6.37073	8.07172	1.70099	3.09977e-14	4.64983e-13
AT1G50310	STP9	sugar:proton symporter activity	1.97474	0	4.46947	4.27961	0.987369	4.37454	3.38717	0.00214371	0.00813946
AT4G12870	---	catalytic activity	5.01165	5.2078	6.78058	6.75078	5.10972	6.76568	1.65596	7.40186e-07	5.35306e-06
AT3G13080	ABCC3	glutathione S-conjugate-exporting ATPase activity	12.3383	12.3172	13.8943	14.078	12.3277	13.9861	1.6584	6.72489e-115	1.39179e-112
AT3G43400	---	cytoplasm	0	0	2.87697	2.83605	0	2.85651	2.85651	0.0306863	0.0823061
AT1G05420	ATOFP12	negative regulation of transcription, DNA-templated	5.13709	3.86845	5.57101	5.96362	4.50277	5.76731	1.26454	0.0279563	0.0761375
AT5G44575	---	mitochondrion	7.86723	7.65941	10.3971	10.3286	7.76332	10.3629	2.59954	5.99548e-93	8.92283e-91
AT2G05995	---	---	3.42875	3.13334	6.72397	6.7196	3.28105	6.72179	3.44074	4.38796e-14	6.53042e-13
AT1G70140	FH8	actin nucleation	8.80864	8.7435	10.1709	10.0883	8.77607	10.1296	1.35357	1.64046e-33	6.40021e-32
AT5G18560	ERF086	transcription factor activity, sequence-specific DNA binding	4.13804	4.28279	5.16605	5.3272	4.21042	5.24663	1.03621	0.0425627	0.107784
AT4G01750	RGXT2	rhamnogalacturonan II biosynthetic process	10.6466	10.5707	11.8491	11.8685	10.6087	11.8588	1.2501	5.31977e-70	5.06928e-68
AT5G43590	---	nucleus	4.5526	3.86845	5.53854	5.45892	4.21053	5.49873	1.2882	0.0133094	0.0402625
AT1G64405	---	floral organ abscission	5.58163	5.31734	6.73833	6.52891	5.44949	6.63362	1.18414	0.00039369	0.00176707
AT1G49900	---	transcription factor activity, sequence-specific DNA binding	5.09648	4.28279	5.88685	5.57961	4.68963	5.73323	1.0436	0.035187	0.0920996
AT4G14140	MET2	DNA (cytosine-5-)-methyltransferase activity	6.23345	5.86636	9.01148	9.33658	6.0499	9.17403	3.12412	1.41967e-47	8.62583e-46
AT1G53540	HSP17.6C	cytoplasm	8.16601	8.32084	9.48593	9.66728	8.24343	9.57661	1.33318	2.88657e-21	6.67843e-20
AT4G11460	CRK30	protein serine/threonine kinase activity	8.76396	8.74023	10.8639	10.6664	8.75209	10.7651	2.01303	3.31372e-70	3.19214e-68
AT1G74130	RBL16	chloroplast membrane	0	1.96919	4.53675	4.27961	0.984595	4.40818	3.42359	0.00179145	0.00691998
AT5G66970	---	SRP-dependent cotranslational protein targeting to membrane	0	0	4.32468	4.27961	0	4.30215	4.30215	9.70951e-05	0.000492301
AT5G24240	PI4KG3	1-phosphatidylinositol 4-kinase activity	5.21505	5.31734	10.872	11.0269	5.2662	10.9494	5.68325	7.04589e-192	3.39369e-189
AT1G17860	KTI2	endopeptidase inhibitor activity	10.5179	10.2728	12.2655	12.1018	10.3954	12.1836	1.78823	4.91682e-71	4.80632e-69
AT4G12480	EARLI1	chloroplast outer membrane	13.5215	13.3414	15.4113	15.5406	13.4315	15.4759	2.04444	1.68921e-159	5.81155e-157
AT2G36540	---	nucleus	4.92152	4.76762	6.40185	5.71226	4.84457	6.05705	1.21248	0.00423465	0.0148465
AT3G44490	HDA17	NAD-dependent histone deacetylase activity (H3-K14 specific)	0	0	6.1241	5.83373	0	5.97892	5.97892	2.77139e-08	2.43505e-07
AT1G73120	---	response to oxidative stress	7.0645	7.35134	8.63528	8.45539	7.20792	8.54534	1.33742	6.41669e-12	8.08296e-11
AT3G04440	---	integral component of membrane	4.28985	4.2089	5.12291	5.38134	4.24938	5.25212	1.00275	0.0475137	0.118206
AT2G19210	---	protein serine/threonine kinase activity	0	0	2.0611	3.45661	0	2.75885	2.75885	0.0293465	0.0793202
AT5G44430	PDF1.2C	defense response to fungus	4.05569	4.4201	7.93231	8.10744	4.2379	8.01988	3.78198	2.42443e-32	9.05862e-31
AT4G07090	---	---	0	0	7.3092	7.5568	0	7.433	7.433	1.6211e-11	1.97265e-10
AT4G35180	LHT7	amino acid transmembrane transporter activity	9.27916	9.50765	10.3789	10.4905	9.3934	10.4347	1.04131	9.82024e-20	2.06959e-18
AT5G19880	PER58	peroxidase activity	4.5526	3.28488	4.98517	5.53254	3.91874	5.25885	1.34011	0.0407358	0.103953
AT3G21320	---	nucleus	3.87539	4.4201	5.43653	5.08771	4.14775	5.26212	1.11438	0.040062	0.1025
AT4G40010	SRK2F	protein serine/threonine kinase activity	5.72174	5.41915	6.7944	6.44242	5.57045	6.61841	1.04796	0.00198235	0.00757784
AT1G22770	GI	positive regulation of long-day photoperiodism, flowering	5.45883	5.31734	6.60361	6.83079	5.38809	6.7172	1.32911	4.58561e-05	0.000247408
AT5G42380	CML37	nucleus	7.35013	7.02517	8.81543	8.98318	7.18765	8.8993	1.71165	1.99559e-20	4.37625e-19
AT4G18425	DMP4	plant-type vacuole membrane	5.84944	6.20725	6.92571	7.29295	6.02835	7.10933	1.08098	0.000269429	0.00125043
AT1G29640	---	nucleus	6.05418	6.20725	7.28982	7.27161	6.13072	7.28072	1.15	1.11091e-05	6.66572e-05
AT5G28520	JAL40	cytoplasm	3.13994	1.96919	7.40234	7.50897	2.55456	7.45565	4.90109	1.77362e-22	4.4076e-21
AT4G13510	AMT1-1	lateral root formation	4.21594	5.2078	6.87461	7.6313	4.71187	7.25296	2.54108	1.11489e-09	1.13989e-08
AT2G40960	---	nucleus	8.62451	8.50192	10.763	10.7047	8.56322	10.7338	2.17063	4.56446e-94	6.90956e-92
AT1G71990	FUT13	Golgi cisterna membrane	7.39268	7.70044	9.03785	9.07022	7.54656	9.05403	1.50747	3.32621e-19	6.81474e-18
AT2G38195	---	mitotic cell cycle	0	0	2.38701	3.73132	0	3.05916	3.05916	0.0116719	0.03592
AT2G28210	ATACA2	zinc ion binding	5.3246	6.0038	7.17836	7.13647	5.6642	7.15741	1.49321	4.35399e-06	2.78868e-05
AT3G18610	NUCL2	chromatin silencing at rDNA	7.96635	8.08821	9.62769	9.73382	8.02728	9.68076	1.65348	1.17701e-34	4.84163e-33
AT5G66640	DAR3	---	5.77418	6.48279	7.90073	7.9144	6.12849	7.90756	1.77908	1.57668e-10	1.74178e-09
AT5G10660	---	nucleus	2.55687	2.96399	4.66258	4.16082	2.76043	4.4117	1.65127	0.0299165	0.0806059
AT4G07855	---	---	3.96835	3.86845	5.24864	5.43352	3.9184	5.34108	1.42268	0.00655357	0.0218351
AT1G16150	WAKL4	protein serine/threonine kinase activity	6.58128	6.43498	8.73534	8.704	6.50813	8.71967	2.21154	6.28544e-31	2.235e-29
AT1G64380	ERF061	transcription factor activity, sequence-specific DNA binding	6.35894	6.54417	7.68783	7.40826	6.45156	7.54805	1.09649	1.22692e-05	7.31379e-05
AT1G71520	ERF020	transcription factor activity, sequence-specific DNA binding	7.38427	7.42661	8.58848	8.61924	7.40544	8.60386	1.19842	1.80054e-12	2.36364e-11
AT3G28190	---	---	0	0	3.98254	2.67198	0	3.32726	3.32726	0.00467855	0.0162097
AT4G15242	---	---	1.97474	1.96919	9.47953	9.40352	1.97196	9.44152	7.46956	1.24859e-38	5.93833e-37
AT5G43610	SUC6	sucrose:proton symporter activity	0	0	2.87697	3.73132	0	3.30415	3.30415	0.0059576	0.0200741
AT4G16260	---	vacuolar membrane	12.8294	12.1713	14.2862	14.3471	12.5004	14.3166	1.81628	4.17743e-08	3.59767e-07
AT3G47480	CML47	calcium ion binding	7.63881	7.25366	9.14415	9.06609	7.44624	9.10512	1.65889	7.70342e-21	1.73383e-19
AT5G40570	---	nucleus	6.52117	6.51381	8.00539	8.10744	6.51749	8.05642	1.53893	5.95129e-13	8.10569e-12
AT2G20800	NDB4	extrinsic component of mitochondrial inner membrane	3.55403	4.86706	7.93231	8.16645	4.21054	8.04938	3.83884	2.83602e-26	8.34767e-25
AT4G25750	ABCG4	ATPase activity, coupled to transmembrane movement of substances	6.49015	6.20725	7.99944	7.81463	6.3487	7.90704	1.55833	5.19597e-11	6.00814e-10
AT5G57569	---	---	0	0	3.07103	3.45661	0	3.26382	3.26382	0.00768027	0.0250985
AT5G57567	---	---	4.87425	4.76762	7.19928	6.94304	4.82093	7.07116	2.25022	1.9655e-11	2.36029e-10
AT3G01260	---	galactose metabolic process	7.07499	6.8295	8.78462	8.53218	6.95224	8.6584	1.70616	1.08653e-17	2.07074e-16
AT5G48090	ELP1	---	4.4272	4.71521	5.57101	5.83373	4.57121	5.70237	1.13116	0.0117537	0.036128
AT5G59790	---	nucleus	8.56993	8.63836	10.2545	10.0934	8.60414	10.174	1.56982	1.15326e-38	5.4948e-37
AT5G45113	---	regulation of transcription, DNA-templated	0	0	5.77983	4.80039	0	5.29011	5.29011	9.06251e-07	6.46579e-06
AT5G21030	---	regulation of transcription, DNA-templated	0	0	3.39494	2.83605	0	3.1155	3.1155	0.0126373	0.0385109
AT3G56350	MSD2	floral organ abscission	0	2.77209	4.32468	4.16082	1.38605	4.24275	2.8567	0.0265119	0.0729539
AT1G07790	HTB1	nucleosome	9.59014	9.53626	11.1643	10.941	9.5632	11.0527	1.4895	2.01004e-44	1.13535e-42
AT3G29000	CML30	calcium ion binding	5.82479	6.16879	7.822	7.58592	5.99679	7.70396	1.70717	8.81028e-11	9.95705e-10
AT1G24280	G6PD3	pentose-phosphate shunt, oxidative branch	11.5517	11.5624	12.8891	12.8962	11.557	12.8926	1.33556	6.14681e-120	1.35696e-117
AT5G15950	SAMDC2	S-adenosylmethioninamine biosynthetic process	8.79284	8.97287	10.5238	10.5575	8.88286	10.5406	1.65776	3.99706e-53	2.86954e-51
AT4G36670	PLT6	sugar:proton symporter activity	10.7069	10.8199	13.0749	13.0204	10.7634	13.0476	2.28426	6.26175e-240	4.36526e-237
AT1G49980	POLK	DNA-directed DNA polymerase activity	9.62982	9.60088	10.9114	11.0028	9.61535	10.9571	1.34174	3.02651e-51	2.05052e-49
AT1G66880	---	protein serine/threonine kinase activity	11.059	10.9567	11.9217	12.1596	11.0078	12.0406	1.03277	1.90318e-28	6.16346e-27
AT1G26530	---	nucleus	4.87425	6.24471	7.85533	7.74923	5.55948	7.80228	2.2428	1.68736e-08	1.51937e-07
AT1G64480	CBL8	calcium-mediated signaling	2.97048	2.77209	6.43749	6.23755	2.87129	6.33752	3.46623	3.84671e-11	4.49705e-10
AT1G76130	AMY2	cytosol	9.26548	9.08813	10.2731	10.258	9.17681	10.2656	1.08876	2.54165e-23	6.56886e-22
AT1G11370	PME56	pectin catabolic process	0	2.28904	5.32676	5.02107	1.14452	5.17391	4.02939	2.17903e-05	0.000124085
AT2G16490	---	---	0	0	3.24206	3.88912	0	3.56559	3.56559	0.00229549	0.00864512
AT1G06540	---	chloroplast	2.77845	3.66243	11.2848	11.6294	3.22044	11.4571	8.23666	6.01457e-86	8.08791e-84
AT5G25440	---	nucleus	9.30612	9.63654	11.0766	11.0907	9.47133	11.0837	1.61234	5.99548e-44	3.35785e-42
AT4G15450	---	---	8.219	8.41422	9.35922	9.33315	8.31661	9.34619	1.02958	1.91805e-13	2.71572e-12
AT3G57240	BG3	vacuole	5.2525	5.48324	6.90038	7.04719	5.36787	6.97379	1.60592	2.78129e-07	2.13007e-06
AT5G02895	---	---	2.97048	2.55069	5.07844	3.55411	2.76059	4.31627	1.55569	0.0395618	0.101396
AT3G18485	ILR2	lateral root morphogenesis	4.5526	4.13102	6.07967	6.41673	4.34181	6.2482	1.90639	7.77028e-06	4.75716e-05
AT4G28350	LECRK72	protein serine/threonine kinase activity	7.41763	7.68007	8.66941	8.79407	7.54885	8.73174	1.18289	1.97369e-11	2.36905e-10
AT5G64687	---	---	5.21505	4.71521	6.68	6.33678	4.96513	6.50839	1.54327	5.83209e-05	0.000308749
AT1G23205	---	pectinesterase inhibitor activity	8.30617	8.37675	9.931	9.81597	8.34146	9.87349	1.53203	3.53797e-34	1.42007e-32
AT3G10815	---	mitochondrion	7.35013	6.9591	8.73534	8.39087	7.15461	8.56311	1.40849	1.09249e-10	1.22217e-09
AT3G48640	---	integral component of membrane	4.77479	5.24525	7.51508	7.36189	5.01002	7.43848	2.42846	8.07326e-15	1.27455e-13
AT3G43950	---	nucleus	0	0	2.65269	2.83605	0	2.74437	2.74437	0.0422793	0.1072
AT4G03120	---	spliceosomal snRNP assembly	9.92481	9.98257	12.0481	12.3275	9.95369	12.1878	2.23413	3.94991e-106	7.11816e-104
AT2G39980	---	cytoplasm	10.0484	9.84451	11.0809	12.2172	9.94646	11.649	1.70258	0.000965855	0.00397305
AT1G70840	MLP31	defense response	0	0	4.39889	3.55411	0	3.9765	3.9765	0.000396738	0.00177954
AT1G30860	---	protein binding	5.94404	5.35209	7.96321	7.65896	5.64806	7.81109	2.16302	9.15078e-14	1.32684e-12
AT1G62980	EXPA18	plant-type cell wall loosening	7.28836	7.12899	8.34274	8.37762	7.20867	8.36018	1.1515	5.62625e-10	5.91214e-09
AT2G05270	---	mitochondrion	0	0	4.07598	3.88912	0	3.98255	3.98255	0.000417194	0.00186215
AT5G49480	ATCP1	cytosol	11.7517	11.6803	12.9586	12.8943	11.716	12.9264	1.21041	2.29501e-80	2.82777e-78
AT1G32350	AOX3	mitochondrial inner membrane	7.5133	7.59561	10.4173	10.1549	7.55445	10.2861	2.73169	9.39055e-78	1.06766e-75
AT1G33910	IAN5	GTP binding	0	0	2.87697	3.35204	0	3.11451	3.11451	0.0128289	0.0390005
AT5G43300	GDPD3	cellular phosphate ion homeostasis	3.66929	4.4201	5.69401	4.98655	4.04469	5.34028	1.29558	0.0230086	0.0646843
AT5G44910	---	cytoplasm	8.92629	8.763	10.1536	10.1015	8.84464	10.1276	1.28292	7.2461e-29	2.39646e-27
AT5G44820	---	chloroplast	7.54383	7.36841	9.49441	9.37711	7.45612	9.43576	1.97965	6.84689e-38	3.21028e-36
AT1G28370	ERF11	transcription factor activity, sequence-specific DNA binding	7.23323	7.16851	8.38443	8.27052	7.20087	8.32748	1.12661	1.67238e-09	1.67815e-08
AT4G19990	FRS1	positive regulation of transcription, DNA-templated	9.52468	8.6313	10.5279	10.6561	9.07799	10.592	1.51404	0.000892782	0.00370178
AT4G16680	---	RNA helicase activity	10.1312	9.95175	11.3282	11.5658	10.0415	11.447	1.40553	2.12515e-39	1.04062e-37
AT1G29020	---	vacuole	6.30649	7.09862	8.26551	7.96402	6.70256	8.11477	1.41221	1.02998e-06	7.28577e-06
AT1G19565	---	---	1.56253	0	5.75178	6.41673	0.781265	6.08426	5.30299	5.28009e-08	4.49614e-07
AT4G34770	---	response to auxin	8.43799	8.65584	9.73902	9.67814	8.54692	9.70858	1.16166	1.40549e-18	2.79735e-17
AT1G19380	---	integral component of membrane	10.5275	10.5456	11.8635	11.7723	10.5366	11.8179	1.28132	7.7266e-66	6.89176e-64
AT3G28600	---	ATP binding	1.97474	0	3.65929	3.88912	0.987369	3.77421	2.78684	0.0273528	0.0747785
AT2G15390	FUT4	Golgi cisterna membrane	9.67362	9.43051	11.0094	10.9068	9.55206	10.9581	1.40605	1.25759e-38	5.95969e-37
AT2G10615	---	---	0	0	6.64993	6.56445	0	6.60719	6.60719	1.14099e-09	1.16478e-08
AT5G25250	FLOT1	endosome	10.3413	10.3714	12.0809	12.128	10.3563	12.1044	1.74811	1.26066e-140	3.51539e-138
AT3G52820	PAP22	protein serine/threonine phosphatase activity	4.4272	4.86706	5.93753	6.49248	4.64713	6.215	1.56787	0.000216346	0.00102277
AT3G45000	VPS24-2	ESCRT III complex	0	0	5.53854	5.15141	0	5.34498	5.34498	6.42648e-07	4.68089e-06
AT5G17970	---	ADP binding	0	0	3.24206	4.98655	0	4.11431	4.11431	0.000159256	0.000774384
AT2G44578	---	integral component of membrane	4.05569	2.55069	5.53854	4.27961	3.30319	4.90908	1.60589	0.0388558	0.0998887
AT2G40050	---	nucleus	1.97474	2.96399	5.83433	5.64746	2.46936	5.74089	3.27153	2.86555e-07	2.19144e-06
AT2G47000	ABCB4	root hair elongation	11.7533	11.6627	13.7907	13.8718	11.708	13.8313	2.12327	1.72811e-247	1.27165e-244
AT5G61560	---	ubiquitin-protein transferase activity	9.33696	9.24193	10.619	10.6664	9.28944	10.6427	1.35327	1.15689e-44	6.56257e-43
AT1G61550	---	ATP binding	4.82538	4.48415	6.48937	6.25215	4.65477	6.37076	1.71599	1.37646e-05	8.13379e-05
AT2G38250	GT-3B	mediator complex	8.41753	8.19732	10.1415	10.2036	8.30742	10.1726	1.86516	8.11928e-51	5.36379e-49
AT2G38255	---	---	0	0	2.87697	3.11699	0	2.99698	2.99698	0.0195815	0.0564514
AT1G26290	---	mitochondrion	2.97048	0	5.07844	4.49135	1.48524	4.7849	3.29965	0.00372875	0.0132802
AT3G21780	UGT71B6	abscisic acid catabolic process	7.46625	7.30776	9.10866	9.08048	7.38701	9.09457	1.70756	1.09507e-26	3.27792e-25
AT3G60650	---	lateral root development	3.55403	4.2089	5.28823	5.73323	3.88146	5.51073	1.62926	0.00252677	0.0094184
AT2G11810	MGD3	chloroplast outer membrane	5.79971	5.71443	7.51508	7.43411	5.75707	7.47459	1.71752	1.02511e-10	1.15069e-09
AT5G43170	AZF3	transcription factor activity, sequence-specific DNA binding	9.11856	9.10095	11.4732	11.2878	9.10976	11.3805	2.27076	2.24567e-111	4.43955e-109
AT2G03720	MRH6	root hair cell differentiation	5.98911	5.91364	6.96288	7.28587	5.95138	7.12437	1.173	3.56931e-05	0.000196416
AT4G14380	---	nucleus	4.36016	5.28175	6.16721	6.22279	4.82095	6.195	1.37405	0.00243966	0.00912454
AT1G60095	---	carbohydrate binding	7.56631	7.39364	9.70102	9.62864	7.47998	9.66483	2.18485	3.99729e-51	2.69446e-49
AT4G26890	MAPKKK16	activation of protein kinase activity	5.79971	5.04747	6.61921	6.41673	5.42359	6.51797	1.09439	0.00497277	0.0171038
AT1G71890	SUC5	sucrose:proton symporter activity	3.96835	5.28175	6.60361	6.70906	4.62505	6.65633	2.03128	1.77095e-05	0.000102455
AT4G00955	---	extracellular region	7.55136	7.27192	8.87189	8.88588	7.41164	8.87888	1.46724	1.87876e-17	3.5248e-16
AT4G22680	MYB85	transcription factor activity, RNA polymerase II transcription factor recruiting	4.92152	4.2089	5.57101	6.23755	4.56521	5.90428	1.33907	0.00508903	0.0174606
AT1G29290	CEP14	response to carbon dioxide	5.82479	5.91364	7.27019	7.08846	5.86922	7.17932	1.31011	2.79239e-06	1.84795e-05
AT5G13200	---	maintenance of seed dormancy by absisic acid	9.27233	9.15114	9.68628	10.8783	9.21174	10.2823	1.07056	0.0354803	0.0926932
AT2G38870	---	serine-type endopeptidase inhibitor activity	11.5855	11.4571	12.6254	12.5611	11.5213	12.5933	1.07192	9.78364e-51	6.43122e-49
AT4G15360	CYP705A3	oxidoreductase activity, acting on paired donors, with incorporation or reduction of molecular oxygen, NAD(P)H as one donor, and incorporation of one atom of oxygen	1.56253	3.76911	4.88544	5.08771	2.66582	4.98658	2.32076	0.0116987	0.0359901
AT4G18220	PUP21	purine nucleobase transmembrane transporter activity	6.45845	6.55912	8.16808	7.67531	6.50878	7.92169	1.41291	2.40019e-08	2.1244e-07
AT2G20142	---	cytoplasm	7.5811	7.85981	8.89771	9.05988	7.72046	8.9788	1.25834	1.43557e-13	2.04791e-12
AT3G10720	PME25	pectin catabolic process	11.8858	11.5047	12.6806	12.7119	11.6953	12.6962	1.00093	1.67845e-07	1.33086e-06
AT4G12735	---	peroxisome	6.86132	7.00348	8.39354	8.19696	6.9324	8.29525	1.36284	1.50226e-11	1.83647e-10
AT5G09950	PCMP-H35	endonuclease activity	7.1759	7.01437	8.41605	8.48351	7.09514	8.44978	1.35464	3.34155e-13	4.65165e-12
AT1G72520	LOX4	anther dehiscence	9.72781	9.43861	11.409	11.6213	9.58321	11.5151	1.93194	1.65344e-61	1.36879e-59
AT2G32020	---	N-acetyltransferase activity	7.31516	7.32535	9.00555	8.81635	7.32025	8.91095	1.5907	1.71733e-20	3.78484e-19
AT5G44120	CRA1	protein storage vacuole	5.05469	6.12928	8.04059	8.53815	5.59198	8.28937	2.69739	1.40427e-15	2.35745e-14
AT5G45380	DUR3	solute:sodium symporter activity	9.20707	9.37458	10.7066	10.7947	9.29082	10.7507	1.45983	5.75027e-46	3.35529e-44
AT5G54400	---	vacuolar membrane	5.01165	5.48324	6.10206	6.48013	5.24745	6.29109	1.04365	0.00640453	0.0214004
AT4G18990	XTH29	xyloglucan metabolic process	2.55687	1.96919	5.20794	5.18224	2.26303	5.19509	2.93206	3.33465e-05	0.000184191
AT2G36590	PROT3	L-proline transmembrane transporter activity	6.45845	6.04685	8.18914	7.95066	6.25265	8.0699	1.81725	1.25363e-13	1.79805e-12
AT4G20235	CYP71A28	oxidoreductase activity, acting on paired donors, with incorporation or reduction of molecular oxygen, NAD(P)H as one donor, and incorporation of one atom of oxygen	5.01165	5.12986	5.91241	6.59913	5.07075	6.25577	1.18502	0.00249479	0.00931229
AT5G02340	---	nucleus	0	0	3.39494	3.64543	0	3.52019	3.52019	0.00293229	0.0107574
AT2G43140	---	transcriptional activator activity, RNA polymerase II transcription regulatory region sequence-specific binding	8.96629	9.20914	10.4732	10.5523	9.08771	10.5127	1.42502	3.5627e-35	1.49335e-33
AT3G60280	UCC3	anchored component of plasma membrane	4.21594	4.28279	5.63382	6.03291	4.24937	5.83336	1.58399	0.000533707	0.002335
AT2G35810	---	cytosol	9.41954	9.45068	11.2873	11.4742	9.43511	11.3807	1.9456	1.19366e-89	1.69097e-87
AT1G65810	---	cytoplasm	0	0	4.32468	3.64543	0	3.98506	3.98506	0.00039354	0.00176669
AT2G02010	GAD4	glutamate metabolic process	9.68565	9.55688	12.1756	11.7965	9.62126	11.9861	2.36481	2.28784e-79	2.71781e-77
AT3G55230	DIR24	defense response	9.55685	9.26262	10.3418	10.5952	9.40974	10.4685	1.05873	3.84201e-15	6.22881e-14
AT5G48430	---	extracellular region	11.62	11.475	12.9913	13.1351	11.5475	13.0632	1.51575	1.46287e-82	1.89038e-80
AT5G41590	---	---	2.77845	3.76911	5.60275	5.11991	3.27378	5.36133	2.08755	0.000915963	0.00378427
AT5G64250	---	cytosol	11.172	11.1356	12.2778	12.2172	11.1538	12.2475	1.09369	2.3981e-61	1.97907e-59
AT3G24790	PBL25	protein serine/threonine kinase activity	0	0	3.07103	3.73132	0	3.40118	3.40118	0.00436194	0.0152383
AT2G41010	CAMBP25	regulation of salicylic acid metabolic process	9.73775	9.3809	10.4955	10.6235	9.55932	10.5595	1.0002	2.13891e-14	3.2471e-13
AT2G32960	---	protein tyrosine phosphatase activity	8.77365	8.56621	9.76029	9.72076	8.66993	9.74052	1.07059	5.86135e-17	1.07159e-15
AT4G36220	CYP84A1	endoplasmic reticulum	10.9641	10.9339	12.2698	12.1931	10.949	12.2314	1.28239	5.72263e-78	6.56269e-76
AT4G23160	CRK8	protein serine/threonine kinase activity	4.28985	4.48415	5.93753	5.85302	4.387	5.89527	1.50827	0.000606474	0.00261919
AT1G63710	CYP86A7	fatty acid metabolic process	5.35935	3.422	5.83433	5.92768	4.39068	5.88101	1.49033	0.0428734	0.108395
AT1G69830	AMY3	chloroplast	9.52851	9.45668	11.7025	11.6416	9.49259	11.672	2.17942	7.91265e-155	2.55627e-152
AT5G58350	WNK4	protein serine/threonine kinase activity	11.8527	11.8039	13.2497	13.33	11.8283	13.2898	1.46157	7.78677e-127	1.94603e-124
AT4G04490	CRK36	protein serine/threonine kinase activity	6.35894	6.12928	8.50274	8.39087	6.24411	8.44681	2.20269	4.69468e-25	1.30364e-23
AT5G12235	CLE22	maintenance of root meristem identity	0	0	3.77528	2.27438	0	3.02483	3.02483	0.0122937	0.0375936
AT2G29460	GSTU4	cytosol	9.89847	9.8747	11.2982	11.0656	9.88658	11.1819	1.29534	7.03586e-36	3.04057e-34
AT5G46640	AHL8	regulation of transcription, DNA-templated	8.18065	8.4101	9.51333	9.62724	8.29538	9.57028	1.27491	1.38207e-19	2.89197e-18
AT5G35190	---	plant-type cell wall organization	8.15121	8.02502	8.62759	9.77232	8.08811	9.19995	1.11184	0.0243617	0.0678886
AT5G34828	---	extracellular region	0	0	3.39494	3.45661	0	3.42578	3.42578	0.00429819	0.0150474
AT2G06395	---	---	0	0.979534	3.88263	4.53976	0.489767	4.2112	3.72143	0.00243156	0.00909678
AT1G53700	WAG1	cotyledon development	6.39288	6.85394	8.49852	8.64713	6.62341	8.57283	1.94941	1.90232e-19	3.9556e-18
AT5G37950	---	transferase activity, transferring hexosyl groups	0	0	4.83287	5.21242	0	5.02265	5.02265	3.03491e-06	1.99746e-05
AT2G10553	---	---	0	0	4.39889	4.49135	0	4.44512	4.44512	4.94239e-05	0.00026543
AT3G12040	MAG	base-excision repair	7.3673	7.38528	8.73892	8.73031	7.37629	8.73461	1.35832	3.52346e-16	6.14887e-15
AT1G54040	ESP	leaf senescence	8.13626	7.8107	14.5339	14.4954	7.97348	14.5147	6.54117	0	0
AT4G30320	---	extracellular region	5.09648	4.86706	6.20906	6.06634	4.98177	6.1377	1.15593	0.00284411	0.0104804
AT5G17160	---	nucleus	8.22372	8.26269	9.39366	9.36709	8.2432	9.38037	1.13717	1.09226e-17	2.08017e-16
AT5G17165	---	nucleus	4.05569	2.96399	5.24864	4.80039	3.50984	5.02452	1.51468	0.0252842	0.0700411
AT1G76680	OPR1	oxylipin biosynthetic process	12.2348	12.2337	13.4069	13.323	12.2343	13.3649	1.13068	3.98849e-78	4.65458e-76
AT2G43510	ATTI1	serine-type endopeptidase inhibitor activity	9.67189	9.61525	11.1456	11.2175	9.64357	11.1816	1.53799	2.35469e-72	2.34504e-70
AT4G31870	GPX7	glutathione peroxidase activity	7.64587	8.31205	9.17087	8.89754	7.97896	9.0342	1.05525	4.48004e-06	2.86254e-05
AT4G39640	GGT1	glutathione hydrolase activity	10.5652	10.5882	11.8663	11.9183	10.5767	11.8923	1.3156	7.16176e-80	8.66312e-78
AT5G41320	---	nucleus	2.97048	1.55761	3.65929	4.71864	2.26405	4.18897	1.92492	0.0390729	0.100318
AT1G61610	---	protein serine/threonine kinase activity	5.42643	5.57434	6.45499	6.79134	5.50038	6.62317	1.12279	0.000687277	0.0029323
AT4G11170	---	ADP binding	7.13638	7.07801	10.1032	10.1733	7.1072	10.1382	3.03103	5.88287e-106	1.05299e-103
AT5G49860	JAL47	carbohydrate binding	0	0	3.98254	3.2393	0	3.61092	3.61092	0.00189156	0.00726852
AT5G43230	---	---	4.96729	4.86706	6.10206	6.49248	4.91717	6.29727	1.3801	0.000303175	0.00139289
AT4G38250	AVT3C	neutral amino acid transmembrane transporter activity	5.21505	4.71521	7.27019	6.29509	4.96513	6.78264	1.81751	1.32227e-05	7.8328e-05
AT5G24275	---	---	3.42875	2.96399	6.87461	6.28092	3.19637	6.57776	3.38139	1.13331e-11	1.39704e-10
AT4G19920	---	defense response	5.42643	5.16936	6.72397	6.7196	5.29789	6.72179	1.4239	1.62214e-05	9.4548e-05
AT4G40020	---	cytoplasm	5.3246	5.51425	6.76664	7.20562	5.41943	6.98613	1.5667	1.25754e-06	8.75518e-06
AT4G12470	AZI1	chloroplast outer membrane	13.1636	13.0611	14.8598	15.0789	13.1123	14.9693	1.85699	8.80634e-119	1.89666e-116
AT4G30280	XTH18	xyloglucan metabolic process	12.6916	12.7546	14.2224	14.1139	12.7231	14.1682	1.44505	1.03095e-113	2.11713e-111
AT3G44190	---	Golgi apparatus	10.2165	10.5306	12.0409	11.9356	10.3735	11.9882	1.61469	2.45605e-51	1.66828e-49
AT2G44370	---	nucleus	10.3128	10.2614	11.9559	12.0787	10.2871	12.0173	1.73016	1.85883e-109	3.51731e-107
AT2G41470	---	nucleus	0	0	5.12291	4.8396	0	4.98125	4.98125	3.76703e-06	2.43693e-05
AT4G22410	---	ubiquitin-dependent protein catabolic process	0	0	7.85533	7.7389	0	7.79711	7.79711	2.32091e-12	3.01832e-11
AT1G78955	CAMS1	beta-amyrin synthase activity	6.01113	5.7924	6.53944	7.27876	5.90176	6.9091	1.00733	0.0022321	0.00843516
AT4G03460	---	---	8.17091	7.5589	9.54636	9.63004	7.8649	9.5882	1.72329	5.58448e-19	1.13799e-17
AT1G13370	---	nucleus	3.29156	0	4.66258	4.22144	1.64578	4.44201	2.79623	0.0464956	0.116101
AT1G79850	RPS17	plastid small ribosomal subunit	9.18302	8.77585	12.0012	11.4166	8.97944	11.7089	2.72947	6.16205e-15	9.82775e-14
AT2G27200	LSG1-1	GTP binding	9.08781	9.11366	10.214	10.1904	9.10074	10.2022	1.10146	1.38632e-26	4.13104e-25
AT3G15540	IAA19	stamen filament development	6.84915	6.90163	7.86845	8.14705	6.87539	8.00775	1.13236	1.34301e-07	1.07844e-06
AT2G21910	CYP96A5	iron ion binding	0	0	4.24645	4.09754	0	4.17199	4.17199	0.000177315	0.000853578
AT1G51790	---	kinase activity	10.4561	10.4517	12.3442	12.4334	10.4539	12.3888	1.93492	8.7316e-169	3.4016e-166
AT3G58875	---	---	4.72237	5.28175	8.01132	8.18939	5.00206	8.10035	3.09829	8.71793e-28	2.7461e-26
AT1G19020	---	response to oxidative stress	10.6342	10.8176	11.9066	11.8823	10.7259	11.8945	1.16859	4.70553e-45	2.68074e-43
AT3G49380	iqd15	calmodulin binding	5.09648	5.00443	6.28929	6.4551	5.05046	6.3722	1.32174	0.000262921	0.0012228
AT1G34260	FAB1D	endosome membrane	10.305	10.2115	11.2818	11.3921	10.2582	11.3369	1.07869	1.38597e-37	6.44137e-36
AT4G26200	ACS7	1-aminocyclopropane-1-carboxylate synthase activity	9.17816	9.14372	11.5632	11.4291	9.16094	11.4961	2.33519	1.40826e-138	3.846e-136
AT1G48325	---	nucleus	3.77601	2.96399	4.46947	5.05477	3.37	4.76212	1.39212	0.0410385	0.104614
AT1G71370	RH49	ATP-dependent helicase activity	0	0	3.53316	2.27438	0	2.90377	2.90377	0.0202516	0.0581366
AT1G61320	---	nucleus	3.66929	2.55069	4.83287	5.11991	3.10999	4.97639	1.86641	0.00793112	0.0257795
AT5G46050	NPF5.2	tripeptide transporter activity	8.74766	8.66968	10.7211	10.6052	8.70867	10.6631	1.95446	5.37108e-74	5.62393e-72
AT4G11040	---	positive regulation of seed dormancy process	0	0	4.83287	5.43352	0	5.1332	5.1332	1.78646e-06	1.21533e-05
AT4G27310	---	transcription factor activity, sequence-specific DNA binding	5.77418	5.8902	7.50671	7.46577	5.83219	7.48624	1.65405	2.77232e-10	2.99761e-09
AT4G25220	RHS15	phosphate ion homeostasis	5.09648	5.12986	6.53944	6.78131	5.11317	6.66037	1.5472	6.0876e-06	3.80077e-05
AT5G02920	FBL25	ubiquitin-protein transferase activity	0	0	3.88263	3.81238	0	3.8475	3.8475	0.000757505	0.00320509
AT4G16215	---	---	1.56253	1.96919	8.37986	8.45223	1.76586	8.41605	6.65019	4.86843e-26	1.41725e-24
AT3G09340	AVT1F	amino acid transmembrane transporter activity	0	0	3.65929	3.11699	0	3.38814	3.38814	0.00473452	0.0163843
AT1G15405	---	---	0	0.979534	6.95059	6.92493	0.489767	6.93776	6.44799	7.30121e-08	6.09954e-07
AT3G44830	PDAT2	chloroplast	3.55403	4.48415	5.12291	6.22279	4.01909	5.67285	1.65376	0.00349369	0.0125459
AT2G36792	---	---	9.7361	10.1237	11.3926	10.9286	9.92991	11.1606	1.2307	4.23555e-05	0.000229926
AT1G78760	---	nucleus	2.29497	2.55069	4.16373	4.63197	2.42283	4.39785	1.97502	0.0122514	0.0374685
AT5G57530	XTH12	xyloglucan metabolic process	6.52117	6.46703	8.19956	8.23053	6.4941	8.21504	1.72094	1.08179e-16	1.94628e-15
AT3G56890	---	---	5.82479	5.74089	6.78058	7.07209	5.78284	6.92634	1.1435	0.000128151	0.000634671
AT5G64120	PER71	peroxidase activity	14.1735	14.1441	15.7412	15.6721	14.1588	15.7067	1.54785	3.01908e-189	1.40313e-186
AT5G44630	BS	chloroplast	0	0	2.87697	3.45661	0	3.16679	3.16679	0.0104879	0.0328138
AT5G01900	WRKY62	transcription factor activity, sequence-specific DNA binding	4.77479	4.66082	5.72318	6.17761	4.71781	5.9504	1.23259	0.00332734	0.0120235
AT4G18880	HSFA4A	positive regulation of transcription, DNA-templated	9.55123	9.48239	11.0256	11.0258	9.51681	11.0257	1.50889	2.11439e-67	1.95847e-65
AT2G46750	GULLO2	L-ascorbic acid biosynthetic process	9.85804	9.74998	11.3789	11.3784	9.80401	11.3787	1.57466	4.03252e-81	5.01528e-79
AT4G34060	DML3	regulation of transcription, DNA-templated	7.10601	7.14888	8.42496	8.4742	7.12745	8.44958	1.32213	3.61604e-13	5.02058e-12
AT2G21510	---	cytoplasm	4.21594	3.76911	6.24973	5.60258	3.99253	5.92616	1.93363	8.88468e-05	0.000454283
AT1G17810	TIP3-2	plant-type vacuole membrane	3.55403	1.96919	5.47134	5.24198	2.76161	5.35666	2.59506	0.000313036	0.00143397
AT2G32210	---	integral component of membrane	9.13119	9.0907	10.6181	10.7291	9.11094	10.6736	1.56262	3.98948e-55	3.05449e-53
AT1G73680	ALPHA DOX2	oxylipin biosynthetic process	9.75253	9.6383	10.6564	10.7575	9.69542	10.7069	1.01152	5.87046e-26	1.69776e-24
AT2G45920	PUB37	ubiquitin-protein transferase activity	9.41542	9.48826	10.5886	10.62	9.45184	10.6043	1.15249	1.46672e-34	6.0054e-33
AT4G09430	---	chloroplast	3.66929	2.28904	5.24864	6.09902	2.97916	5.67383	2.69467	4.05955e-05	0.000221234
AT2G40340	DREB2C	positive regulation of transcription, DNA-templated	7.24256	7.41844	9.45365	8.37428	7.3305	8.91397	1.58346	0.00189325	0.00727317
AT5G45840	---	transmembrane receptor protein serine/threonine kinase activity	7.6943	8.10867	9.79334	9.85596	7.90148	9.82465	1.92316	1.83303e-34	7.43626e-33
AT3G20480	LPXK	lipid A biosynthetic process	5.09648	5.74089	6.43749	6.42964	5.41869	6.43356	1.01488	0.00733954	0.024126
AT1G70810	CAR7	abscisic acid-activated signaling pathway	9.01068	8.95603	10.2595	10.0616	8.98336	10.1606	1.17721	8.94538e-23	2.25688e-21
AT4G34880	---	amidase activity	5.42643	6.04685	7.55619	7.58014	5.73664	7.56817	1.83153	3.41859e-10	3.66055e-09
AT4G14560	IAA1	transcription factor activity, sequence-specific DNA binding	7.74773	7.60284	8.85221	8.64989	7.67529	8.75105	1.07576	4.22498e-10	4.50217e-09
AT1G12710	AtPP2-A12	carbohydrate binding	8.08008	8.09847	9.1971	9.04109	8.08928	9.1191	1.02982	3.55296e-12	4.57123e-11
AT4G14010	RALFL32	calcium-mediated signaling	0	0	8.70641	8.84553	0	8.77597	8.77597	1.01877e-14	1.59411e-13
AT3G48300	CYP71A23	oxidoreductase activity, acting on paired donors, with incorporation or reduction of molecular oxygen, NAD(P)H as one donor, and incorporation of one atom of oxygen	4.66797	4.71521	6.01035	6.19283	4.69159	6.10159	1.41	0.000451003	0.00199925
AT4G10220	---	extracellular region	0	0	5.36429	5.40767	0	5.38598	5.38598	5.08356e-07	3.75122e-06
AT1G15870	---	mitochondrial matrix	7.77373	7.8107	8.96032	8.76127	7.79221	8.86079	1.06858	6.78888e-11	7.77201e-10
AT5G05190	EDR4	endosome	9.25629	9.18525	11.7669	11.7685	9.22077	11.7677	2.54697	7.01885e-217	4.3241e-214
AT1G18370	KIN7A	microtubule	8.57733	8.53253	9.62576	9.80858	8.55493	9.71717	1.16224	2.28113e-19	4.72844e-18
AT4G16500	CYS4	cysteine-type endopeptidase inhibitor activity	5.2525	5.04747	11.2958	11.3904	5.14998	11.3431	6.19312	1.08681e-229	7.38225e-227
AT5G01760	TOL7	Golgi stack	4.05569	5.08925	5.50534	6.29509	4.57247	5.90021	1.32774	0.0115244	0.0355405
AT1G62320	---	extracellular region	6.55154	6.58855	7.63507	7.95066	6.57004	7.79287	1.22282	1.73702e-07	1.37277e-06
AT1G69295	PDCB4	anchored component of plasma membrane	11.1261	10.1828	11.7288	11.7089	10.6545	11.7189	1.0644	0.0303238	0.0815592
AT2G41730	---	nucleus	10.1007	10.0996	12.2477	12.102	10.1002	12.1749	2.07469	1.56409e-141	4.40789e-139
AT3G29970	---	mitochondrion	6.45845	6.10911	8.46004	8.10342	6.28378	8.28173	1.99795	1.74209e-16	3.09312e-15
AT1G50190	---	nucleus	2.77845	3.86845	6.10206	6.2666	3.32345	6.18433	2.86088	5.95622e-08	5.04431e-07
AT4G02075	PIT1	zinc ion binding	6.44234	7.05711	8.02895	7.52709	6.74972	7.77802	1.0283	0.000433799	0.0019288
AT1G70990	---	mitochondrion	6.93228	6.63161	8.37067	8.22683	6.78194	8.29875	1.51681	5.47582e-13	7.48503e-12
AT3G11210	CPRD49	carboxylic ester hydrolase activity	9.20945	9.38719	10.6393	10.4539	9.29832	10.5466	1.24826	1.00148e-26	3.00455e-25
AT1G05675	UGT74E1	metabolic process	8.48201	8.3426	10.0012	10.0196	8.41231	10.0104	1.59807	1.32259e-40	6.63575e-39
AT5G01210	---	cytoplasm	10.1362	10.2162	12.0763	11.6199	10.1762	11.8481	1.67191	2.83296e-13	3.9624e-12
AT4G13660	PRR2	pinoresinol reductase activity	9.59744	9.35115	10.9982	10.3406	9.4743	10.6694	1.19512	0.000404811	0.00181177
AT1G53180	---	nucleus	8.64578	8.71376	9.91687	9.71286	8.67977	9.81486	1.13509	3.20427e-18	6.22831e-17
AT3G62590	---	triglyceride lipase activity	6.32419	6.43498	7.61964	7.53309	6.37958	7.57636	1.19678	5.73857e-07	4.20819e-06
AT5G22460	---	vacuole	6.70801	6.77932	7.9071	8.50195	6.74366	8.20453	1.46086	3.18778e-09	3.10355e-08
AT1G04560	---	integral component of membrane	1.97474	0	4.39889	4.33553	0.987369	4.36721	3.37984	0.0022231	0.00840715
AT2G32190	---	integral component of membrane	8.53236	8.58093	10.5797	10.7549	8.55665	10.6673	2.11067	1.47189e-77	1.65922e-75
AT5G51600	MAP65-3	cortical microtubule	7.70785	7.63846	8.67316	8.80153	7.67315	8.73734	1.06419	7.26093e-11	8.29449e-10
AT3G50710	---	nucleus	1.56253	2.96399	4.46947	3.88912	2.26326	4.1793	1.91604	0.0447981	0.112467
AT1G30110	NUDT25	diadenosine tetraphosphate catabolic process	9.83044	9.71037	11.1476	10.9286	9.7704	11.0381	1.26771	3.04288e-32	1.13056e-30
AT4G12270	---	primary amine oxidase activity	5.69478	5.45156	7.25028	7.7337	5.57317	7.49199	1.91882	1.48579e-10	1.64687e-09
AT5G26300	---	anchored component of membrane	3.66929	4.4201	6.70946	6.73007	4.04469	6.71977	2.67507	1.28856e-10	1.43125e-09
AT5G49520	WRKY48	positive regulation of transcription, DNA-templated	9.27461	8.92752	10.6258	10.7594	9.10107	10.6926	1.59154	5.63803e-35	2.34102e-33
AT5G48657	---	nucleus	9.05374	9.19725	11.2812	11.5886	9.1255	11.4349	2.30938	4.4455e-82	5.63473e-80
AT5G03495	---	chloroplast	6.09599	6.14917	7.59617	7.50897	6.12258	7.55257	1.42999	8.49459e-09	7.91348e-08
AT2G11891	---	nucleus	4.13804	2.77209	6.01035	6.13097	3.45507	6.07066	2.61559	3.12713e-06	2.0556e-05
AT2G21220	---	response to auxin	4.05569	4.4201	5.40086	5.60258	4.2379	5.50172	1.26382	0.0103118	0.0323506
AT5G18360	---	defense response	7.4742	7.63846	9.06374	9.08864	7.55633	9.07619	1.51986	3.76371e-22	9.10543e-21
AT2G15555	---	---	3.96835	3.28488	11.2445	11.2415	3.62662	11.243	7.61639	1.74757e-138	4.72397e-136
AT1G80470	---	nucleus	1.97474	1.96919	3.88263	4.09754	1.97196	3.99008	2.01812	0.0260707	0.071979
AT3G46280	---	kinase activity	13.2006	13.1862	14.8521	14.8407	13.1934	14.8464	1.65295	4.39817e-259	3.42682e-256
AT1G74650	ATY13	transcription factor activity, RNA polymerase II transcription factor recruiting	7.70109	7.32535	8.44261	8.73552	7.51322	8.58906	1.07584	1.20017e-07	9.69615e-07
AT1G16110	WAKL6	protein serine/threonine kinase activity	8.87618	8.75003	10.2394	10.1895	8.81311	10.2145	1.40135	2.05379e-36	9.05276e-35
AT4G10930	---	nucleus	10.1794	9.96022	11.0844	11.2184	10.0698	11.1514	1.08162	3.02284e-26	8.88769e-25
AT2G28890	PLL4	protein serine/threonine phosphatase activity	10.8791	11.008	12.0752	11.8847	10.9435	11.98	1.03641	5.83559e-30	2.0129e-28
AT4G23270	CRK19	protein serine/threonine kinase activity	11.3358	11.3676	12.4641	12.5453	11.3517	12.5047	1.15293	7.65228e-71	7.45281e-69
AT3G01990	ACR6	amino acid binding	6.47439	6.51381	7.84873	7.76459	6.4941	7.80666	1.31256	5.1325e-09	4.88556e-08
AT1G07390	AtRLP1	signal transduction	8.6702	8.50192	9.50285	9.71286	8.58606	9.60786	1.0218	1.77487e-13	2.51972e-12
AT5G12030	HSP17.7	cytosol	8.78008	8.95038	9.7708	10.045	8.86523	9.90789	1.04266	4.11867e-14	6.14345e-13
AT2G38500	---	nucleus	4.96729	4.71521	5.72318	6.06634	4.84125	5.89476	1.05351	0.011419	0.0352854
AT3G29260	SDR5	cytoplasm	0	0	3.24206	3.2393	0	3.24068	3.24068	0.00859875	0.0276511
AT5G43370	PHT1-2	sugar:proton symporter activity	0	0	11.4241	11.4084	0	11.4163	11.4163	7.10973e-22	1.69222e-20
AT4G08225	---	---	4.05569	4.13102	5.53854	6.29509	4.09336	5.91682	1.82346	0.00013774	0.000678481
AT5G02390	---	pollen sperm cell differentiation	4.28985	4.28279	5.69401	5.40767	4.28632	5.55084	1.26451	0.00831007	0.0268531
AT5G02640	---	nucleus	5.2525	5.12986	6.40185	6.39057	5.19118	6.39621	1.20503	0.000632276	0.00272042
AT5G24640	---	nucleus	6.17613	6.48279	9.02911	8.92286	6.32946	8.97598	2.64652	1.26436e-41	6.60634e-40
AT3G27884	---	---	5.58163	6.04685	9.88494	9.72992	5.81424	9.80743	3.99319	1.71137e-93	2.5759e-91
AT3G11900	ANT1	neutral amino acid transmembrane transporter activity	8.83666	9.01955	10.167	10.1432	8.9281	10.1551	1.22699	1.11767e-26	3.3418e-25
AT3G48920	AtMYB45	transcription factor activity, RNA polymerase II transcription factor recruiting	5.84944	5.66002	6.88755	7.07209	5.75473	6.97982	1.22509	3.35104e-05	0.00018502
AT4G21800	QQT2	microtubule	9.82112	9.86871	11.1503	11.2781	9.84492	11.2142	1.36928	2.08025e-54	1.54364e-52
AT4G12005	---	mitochondrion	3.77601	3.54722	4.93617	5.7539	3.66161	5.34503	1.68342	0.00263771	0.00979335
AT4G12000	---	integral component of membrane	6.89724	7.45086	8.18914	8.16645	7.17405	8.17779	1.00375	1.79171e-05	0.000103498
AT3G24230	---	pectin catabolic process	2.97048	2.96399	4.77831	4.33553	2.96724	4.55692	1.58968	0.0247767	0.0688225
AT3G53160	UGT73C7	quercetin 3-O-glucosyltransferase activity	6.77388	6.14917	7.47275	7.58014	6.46152	7.52645	1.06492	0.000168889	0.000816132
AT5G67411	SCL16	transcription, DNA-templated	3.29156	1.96919	3.65929	5.05477	2.63038	4.35703	1.72666	0.0417089	0.106017
AT1G79680	WAKL10	guanylate cyclase activity	6.19549	6.12928	7.51508	7.27876	6.16239	7.39692	1.23453	2.20075e-06	1.48007e-05
AT1G77640	ERF013	transcription factor activity, sequence-specific DNA binding	7.45826	7.5589	8.65055	8.61642	7.50858	8.63348	1.1249	2.38171e-11	2.83568e-10
AT1G49832	---	---	4.28985	4.35308	5.69401	5.50841	4.32147	5.60121	1.27974	0.00647169	0.0216041
AT1G09573	---	---	0	2.28904	4.24645	4.87776	1.14452	4.56211	3.41759	0.00152287	0.00598553
AT1G34180	anac016	positive regulation of transcription, DNA-templated	7.903	7.75986	10.4732	10.4147	7.83143	10.4439	2.61249	3.39767e-103	5.88286e-101
AT5G15180	PER56	peroxidase activity	6.34167	6.4022	7.95093	7.93264	6.37193	7.94179	1.56985	1.54789e-12	2.04107e-11
AT4G30170	PER45	peroxidase activity	12.1557	12.1569	13.1607	13.2197	12.1563	13.1902	1.03389	3.58276e-74	3.76631e-72
AT4G01520	anac067	transcription factor activity, sequence-specific DNA binding	0	0	5.72318	5.77427	0	5.74873	5.74873	8.42443e-08	6.97412e-07
AT2G19980	---	integral component of membrane	1.56253	1.55761	4.60104	2.98335	1.56007	3.79219	2.23212	0.0191438	0.0553463
AT5G22140	---	Golgi apparatus	8.83666	8.90722	11.5108	11.3892	8.87194	11.45	2.57805	3.72125e-159	1.26384e-156
AT4G14365	XBAT34	ubiquitin-protein transferase activity	10.3894	10.1695	11.9361	12.0541	10.2794	11.9951	1.71572	1.34676e-76	1.49904e-74
AT2G19365	---	---	0	0	3.88263	3.11699	0	3.49981	3.49981	0.0029294	0.0107513
AT1G27620	---	cytoplasm	6.79941	6.55912	7.65792	7.81954	6.67926	7.73873	1.05947	4.01713e-06	2.58547e-05
AT5G39770	---	nucleus	0	0	4.93617	5.05477	0	4.99547	4.99547	3.46446e-06	2.25774e-05
AT4G38092	---	---	0	0	3.39494	2.83605	0	3.1155	3.1155	0.0126373	0.0385109
AT3G25070	RIN4	defense response signaling pathway, resistance gene-independent	10.538	10.4203	11.6383	11.5665	10.4791	11.6024	1.12328	2.04313e-44	1.15159e-42
AT1G51850	---	kinase activity	11.478	11.4784	13.4624	13.4354	11.4782	13.4489	1.97071	8.93192e-267	7.88719e-264
AT4G13880	AtRLP48	signal transduction	7.04329	6.87798	7.95093	7.99474	6.96063	7.97284	1.0122	8.94364e-07	6.38959e-06
AT1G17960	---	threonyl-tRNA aminoacylation	6.49015	7.16851	7.81524	8.03751	6.82933	7.92638	1.09705	5.65769e-05	0.000300296
AT4G32208	---	mitochondrion	0	0	8.54011	8.76636	0	8.65324	8.65324	2.08941e-14	3.17378e-13
AT2G05117	SCRL9	defense response to fungus	0	0	4.24645	3.55411	0	3.90028	3.90028	0.000568249	0.00247021
AT2G40180	PP2C5	protein serine/threonine phosphatase activity	5.94404	6.31683	7.28004	7.36861	6.13044	7.32432	1.19389	1.1538e-05	6.90431e-05
AT2G08735	---	---	1.56253	1.96919	5.63382	5.62519	1.76586	5.62951	3.86365	1.35066e-07	1.08425e-06
AT2G35658	---	chloroplast	6.03282	5.00443	7.05756	6.82103	5.51863	6.93929	1.42067	0.000392962	0.00176475
AT2G46830	CCA1	positive regulation of transcription, DNA-templated	6.7867	6.75357	8.70275	8.46796	6.77013	8.58535	1.81522	4.39451e-20	9.44926e-19
AT4G09500	UGT79B7	chloroplast	5.61076	4.86706	6.80808	6.54085	5.23891	6.67447	1.43556	0.000175128	0.000843666
AT1G78860	---	plant-type cell wall	8.31505	8.35978	10.813	10.9337	8.33741	10.8734	2.53595	4.82743e-123	1.17324e-120
AT4G32780	---	phosphatidylinositol binding	6.09599	6.38552	7.48132	7.44686	6.24076	7.46409	1.22333	1.72452e-06	1.17682e-05
AT2G41230	ORS1	regulation of ethylene-activated signaling pathway	11.8802	11.6986	12.9919	13.1009	11.7894	13.0464	1.25698	3.37822e-56	2.62441e-54
AT3G54510	---	chloroplast	0	1.55761	4.66258	4.80039	0.778805	4.73149	3.95268	0.000204668	0.000972882
AT4G06410	---	---	8.92339	8.64887	10.1563	10.3043	8.78613	10.2303	1.44416	8.83517e-29	2.9111e-27
AT2G43520	ATTI2	serine-type endopeptidase inhibitor activity	7.25184	7.31658	8.73176	8.6772	7.28421	8.70448	1.42027	9.92765e-17	1.79395e-15
AT3G05360	RLP30	defense response signaling pathway, resistance gene-independent	8.82738	8.86575	10.0336	9.9894	8.84656	10.0115	1.16492	7.68528e-26	2.20098e-24
AT1G30410	ATMRP13	xenobiotic-transporting ATPase activity	11.1585	11.0745	12.1707	12.3744	11.1165	12.2725	1.15602	1.87898e-41	9.74093e-40
AT1G10340	---	integral component of membrane	8.54751	8.52494	10.505	10.4727	8.53622	10.4889	1.95264	1.05868e-75	1.13544e-73
AT5G06320	NHL3	defense response to bacterium, incompatible interaction	11.9388	11.8272	13.0763	13.0625	11.883	13.0694	1.18639	1.35516e-76	1.50207e-74
AT4G21380	SD18	transmembrane receptor protein serine/threonine kinase activity	7.5133	7.5737	9.06659	9.08864	7.5435	9.07762	1.53412	1.91901e-23	4.98886e-22
AT1G20780	PUB44	negative regulation of abscisic acid biosynthetic process	11.1708	11.1474	12.175	12.2034	11.1591	12.1892	1.0301	9.12273e-60	7.43601e-58
AT2G28815	---	---	4.96729	5.35209	6.43749	6.7196	5.15969	6.57855	1.41886	7.27277e-05	0.000377475
AT1G13540	---	chloroplast	6.39288	6.4022	7.72436	8.14313	6.39754	7.93375	1.53621	3.08255e-10	3.31546e-09
AT1G59740	NPF4.3	oligopeptide transport	8.13124	8.12383	9.55652	9.41004	8.12754	9.48328	1.35575	1.35236e-22	3.38615e-21
AT5G48410	GLR1.3	ionotropic glutamate receptor activity	6.56648	6.4022	7.45547	7.51504	6.48434	7.48525	1.00091	3.07959e-05	0.00017078
AT3G53980	---	lipid transport	8.30171	8.50578	10.1469	9.90529	8.40375	10.0261	1.62236	2.51845e-30	8.81325e-29
AT2G25000	WRKY60	transcription factor activity, sequence-specific DNA binding	8.37995	8.55879	9.82059	9.55694	8.46937	9.68877	1.21939	1.60597e-16	2.85528e-15
AT1G70450	---	ATP binding	4.21594	4.48415	5.60275	5.7539	4.35005	5.67832	1.32828	0.00416197	0.0146343
AT1G36060	ERF055	transcription factor activity, sequence-specific DNA binding	9.96202	10.0182	11.19	11.2323	9.99009	11.2112	1.22109	1.19361e-51	8.21297e-50
AT4G20820	---	oxidoreductase activity, acting on CH-OH group of donors	6.70801	7.05711	8.27539	8.25248	6.88256	8.26394	1.38138	4.33976e-11	5.06228e-10
AT5G42092	---	---	0	0	0	9.20954	0	4.60477	4.60477	5.0252e-07	3.71332e-06
AT5G10520	RBK1	transmembrane receptor protein serine/threonine kinase activity	9.23072	9.26945	10.7951	10.8522	9.25008	10.8236	1.57356	1.44087e-64	1.26811e-62
AT3G08810	---	nucleus	2.77845	2.96399	4.53675	4.67596	2.87122	4.60635	1.73513	0.0144208	0.0431566
AT3G29430	---	carotenoid biosynthetic process	3.96835	2.96399	8.83561	9.03898	3.46617	8.9373	5.47112	8.95013e-54	6.56781e-52
AT1G65860	FMOGS-OX1	glucosinolate biosynthetic process from homomethionine	7.5133	7.02517	8.25556	8.67178	7.26924	8.46367	1.19443	3.45324e-07	2.60849e-06
AT3G28360	ABCB16	ATPase activity, coupled to transmembrane movement of substances	1.97474	1.55761	2.0611	4.87776	1.76617	3.46943	1.70326	0.0407066	0.103908
AT1G65240	---	aspartic-type endopeptidase activity	6.40956	6.68709	8.35677	8.13528	6.54832	8.24603	1.6977	1.76283e-14	2.69315e-13
AT1G21900	---	endoplasmic reticulum membrane	10.5828	10.6705	11.7617	11.6547	10.6266	11.7082	1.08154	1.10515e-41	5.79732e-40
AT2G20720	---	---	7.23323	8.20684	9.56662	9.83429	7.72003	9.70045	1.98042	8.33007e-05	0.000427991
AT2G15340	---	plasma membrane	0.983208	0	4.07598	4.33553	0.491604	4.20575	3.71415	0.00257562	0.00958026
AT4G11350	---	Golgi apparatus	5.87368	5.45156	7.37502	7.58592	5.66262	7.48047	1.81785	2.03547e-10	2.22724e-09
AT2G22470	AGP2	cytoplasm	10.8086	10.7369	11.9696	12.1428	10.7727	12.0562	1.28346	3.36265e-54	2.48133e-52
AT5G44850	---	nucleus	0	0	5.53854	5.38134	0	5.45994	5.45994	3.56396e-07	2.68906e-06
AT3G15518	---	mitochondrion	6.79941	7.25366	8.44261	8.2741	7.02653	8.35836	1.33182	1.3446e-09	1.3585e-08
AT1G51760	ILL4	endoplasmic reticulum lumen	11.5992	11.5657	12.78	12.8919	11.5824	12.836	1.25354	1.27486e-79	1.52127e-77
AT1G06160	ERF094	transcription factor activity, sequence-specific DNA binding	7.70785	7.76631	9.10034	8.89289	7.73708	8.99661	1.25953	9.87755e-15	1.54832e-13
AT2G40710	---	---	4.05569	4.96008	6.01035	6.35042	4.50789	6.18038	1.6725	0.000328391	0.00149809
AT4G23130	CRK5	protein serine/threonine kinase activity	6.59592	6.4022	9.01443	9.0135	6.49906	9.01396	2.51491	6.21072e-43	3.38535e-41
AT3G51280	---	nucleus	7.3673	7.43474	8.4557	8.56179	7.40102	8.50875	1.10772	2.50836e-10	2.72332e-09
AT3G59700	LECRK55	protein serine/threonine kinase activity	8.87017	8.8476	10.1334	10.0647	8.85889	10.0991	1.24018	1.62335e-29	5.49223e-28
AT3G54940	RD19D	cysteine-type peptidase activity	0	2.55069	3.98254	4.95119	1.27534	4.46687	3.19152	0.00501324	0.0172229
AT2G29100	ATGLR2.9	ionotropic glutamate receptor activity	3.42875	4.66082	5.03256	5.60258	4.04479	5.31757	1.27278	0.0460055	0.115083
AT1G70080	TPS06	terpenoid biosynthetic process	2.29497	3.54722	5.63382	5.40767	2.92109	5.52074	2.59965	6.04436e-05	0.000318989
AT1G61310	---	ADP binding	8.80234	8.88664	10.4162	10.3355	8.84449	10.3758	1.53136	9.05438e-46	5.21434e-44
AT3G17790	PAP17	cellular phosphate ion homeostasis	9.2927	9.49799	10.8349	10.6657	9.39534	10.7503	1.35497	1.42269e-32	5.36875e-31
AT4G26090	RPS2	ADP binding	5.63931	5.00443	6.22954	7.69682	5.32187	6.96318	1.64131	0.000172876	0.000833574
AT3G49820	---	---	3.87539	3.66243	5.40086	4.63197	3.76891	5.01642	1.24751	0.033179	0.0877805
AT1G23540	PERK12	transmembrane receptor protein serine/threonine kinase activity	4.4272	4.4201	5.36429	5.66938	4.42365	5.51683	1.09318	0.0196672	0.0566679
AT5G63590	FLS3	flavonol synthase activity	8.59566	8.52494	10.2165	10.292	8.5603	10.2543	1.69395	7.94446e-52	5.50934e-50
AT5G36220	CYP81D1	indole glucosinolate metabolic process	9.54935	9.34254	10.8265	10.7709	9.44594	10.7987	1.35275	5.08051e-39	2.44705e-37
AT1G32950	SBT3.4	proteolysis	5.01165	5.38601	7.25028	7.56852	5.19883	7.4094	2.21057	9.34849e-13	1.25076e-11
AT3G54150	---	nucleus	8.55127	8.75977	9.7408	9.90414	8.65552	9.82247	1.16695	1.84478e-18	3.6443e-17
AT1G05005	---	---	0	0	2.87697	3.55411	0	3.21554	3.21554	0.00863041	0.0277327
AT5G39090	---	chloroplast	6.05418	5.66002	7.13559	7.0133	5.8571	7.07445	1.21735	4.23792e-05	0.000230008
AT5G59730	ATEXO70H7	exocyst	0	0	0	8.36759	0	4.1838	4.1838	1.18162e-06	8.27881e-06
AT4G34930	---	phosphoric diester hydrolase activity	7.18562	7.32535	8.56046	8.37428	7.25548	8.46737	1.21189	1.11403e-10	1.24522e-09
AT1G13430	STO9	response to cytokinin	6.05418	5.48324	6.66504	6.87863	5.76871	6.77183	1.00312	0.0028971	0.0106564
AT1G74055	---	chloroplast	0	0	5.91241	6.01589	0	5.96415	5.96415	2.88042e-08	2.52499e-07
AT5G43570	---	serine-type endopeptidase inhibitor activity	6.03282	6.0679	8.72095	8.916	6.05036	8.81847	2.76811	6.15213e-41	3.12215e-39
AT5G35735	---	metal ion binding	11.7365	11.5936	12.9134	13.0338	11.665	12.9736	1.30854	1.16875e-66	1.07133e-64
AT5G18840	---	sugar:proton symporter activity	9.03506	9.0907	10.4892	10.434	9.06288	10.4616	1.39871	2.24893e-43	1.23603e-41
AT5G27200	ACP5	ACP phosphopantetheine attachment site binding involved in fatty acid biosynthetic process	2.55687	0	4.66258	4.95119	1.27843	4.80689	3.52845	0.000725833	0.0030834
AT3G26440	---	nucleus	9.17816	9.19006	10.3709	10.6172	9.18411	10.494	1.30991	3.25561e-29	1.08483e-27
AT4G25820	XTH14	xyloglucan metabolic process	8.83666	8.59187	9.84402	9.9474	8.71427	9.89571	1.18145	1.11139e-19	2.33296e-18
AT4G12130	---	mitochondrial matrix	7.65987	7.71385	8.78807	8.70665	7.68686	8.74736	1.0605	5.06782e-11	5.87278e-10
AT2G24681	REM11	regulation of transcription, DNA-templated	0	0	3.77528	4.22144	0	3.99836	3.99836	0.000378019	0.00170134
AT3G06025	---	---	0	0	2.65269	4.49135	0	3.57202	3.57202	0.00139309	0.00552792
AT2G47670	PMEI6	seed coat development	6.13662	5.24525	6.88755	7.24995	5.69093	7.06875	1.37782	0.000196603	0.000937463
AT1G47890	AtRLP7	kinase activity	5.01165	4.96008	6.97506	7.15989	4.98586	7.06747	2.08161	1.08887e-10	1.21865e-09
AT1G69480	PHO1-H10	phosphate ion transport	5.55189	5.38601	8.28031	8.42993	5.46895	8.35512	2.88617	6.29342e-33	2.40229e-31
AT1G71770	PAB5	nuclear-transcribed mRNA poly(A) tail shortening	3.29156	4.48415	5.16605	5.45892	3.88786	5.31248	1.42463	0.0241665	0.067453
AT2G02350	SKIP3	protein ubiquitination	5.89752	5.63202	6.86155	7.04719	5.76477	6.95437	1.1896	7.1527e-05	0.000371826
AT5G59670	---	transmembrane receptor protein tyrosine kinase activity	5.87368	5.7924	7.2199	7.27876	5.83304	7.24933	1.41629	2.1062e-07	1.64008e-06
AT3G30260	AGL79	positive regulation of transcription from RNA polymerase II promoter	0	1.96919	3.24206	3.96199	0.984595	3.60203	2.61743	0.044389	0.111598
AT4G38775	---	---	6.49015	6.7665	8.44261	8.64989	6.62833	8.54625	1.91792	1.56186e-20	3.45657e-19
AT4G01630	EXPA17	lateral root formation	6.32419	6.20725	8.21505	8.35073	6.26572	8.28289	2.01717	7.67195e-21	1.72821e-19
AT5G15290	CASP5	Casparian strip	3.87539	4.35308	6.28929	6.32302	4.11423	6.30616	2.19192	3.74675e-07	2.81575e-06
AT3G28500	RPP2C	cytosolic ribosome	4.28985	4.48415	5.66422	5.21242	4.387	5.43832	1.05132	0.0318886	0.0850201
AT5G47250	---	ADP binding	7.65987	7.44282	8.84227	8.83344	7.55135	8.83786	1.28651	1.21494e-14	1.88767e-13
AT1G52430	---	thiol-dependent ubiquitinyl hydrolase activity	5.52153	5.54461	6.57188	6.87863	5.53307	6.72525	1.19218	0.000198555	0.000945518
AT4G13577	---	---	3.55403	3.86845	4.88544	5.02107	3.71124	4.95326	1.24202	0.0352338	0.0921946
AT5G42830	---	cytosol	9.17573	9.19725	11.1246	11.2989	9.18649	11.2117	2.02524	7.1404e-93	1.05674e-90
AT3G61950	BHLH67	transcription factor activity, sequence-specific DNA binding	6.42604	5.66002	7.37502	7.42769	6.04303	7.40136	1.35833	1.66938e-05	9.6991e-05
AT1G30755	---	translation elongation factor activity	10.3767	10.3671	11.8862	11.9145	10.3719	11.9004	1.52846	3.47308e-107	6.47926e-105
AT1G09600	---	nucleus	3.87539	3.76911	6.30867	6.11508	3.82225	6.21188	2.38963	1.20973e-07	9.76744e-07
AT3G15650	---	carboxylic ester hydrolase activity	7.5811	7.65941	8.5645	8.73031	7.62026	8.6474	1.02715	1.32218e-09	1.33636e-08
AT3G02310	44806	plant ovule development	0	0	3.88263	2.98335	0	3.43299	3.43299	0.00365719	0.0130675
AT2G03760	SOT12	brassinosteroid metabolic process	10.7655	10.7003	13.2352	13.0058	10.7329	13.1205	2.38761	5.5321e-157	1.80927e-154
AT5G55090	MAPKKK15	activation of protein kinase activity	7.33275	7.41022	8.76019	8.74329	7.37149	8.75174	1.38025	1.47097e-16	2.62408e-15
AT2G02147	LCR73	defense response to fungus	2.77845	0	4.39889	4.27961	1.38922	4.33925	2.95003	0.0181831	0.0529386
AT3G56060	---	oxidoreductase activity, acting on CH-OH group of donors	8.95781	8.79175	10.7346	10.733	8.87478	10.7338	1.859	1.63605e-72	1.64794e-70
AT1G17345	---	response to auxin	6.61042	6.64568	7.63507	7.62571	6.62805	7.63039	1.00234	9.34944e-06	5.67804e-05
AT1G21320	NSRB	nucleus	7.75428	7.79185	9.31918	9.43905	7.77306	9.37911	1.60605	1.0147e-28	3.33089e-27
AT5G25995	---	---	1.56253	3.96138	5.12291	5.38134	2.76196	5.25212	2.49017	0.00597378	0.0201184
AT4G22030	---	---	0	0	4.32468	4.33553	0	4.33011	4.33011	8.51302e-05	0.000436797
AT3G50740	UGT72E1	quercetin 3-O-glucosyltransferase activity	11.3364	11.41	13.0441	12.9549	11.3732	12.9995	1.62636	6.16954e-128	1.58677e-125
AT5G55520	---	chloroplast	7.03256	7.25366	8.59244	8.42349	7.14311	8.50797	1.36485	1.14856e-12	1.53051e-11
AT4G04540	CRK39	protein serine/threonine kinase activity	5.49052	4.28279	6.97506	6.5527	4.88666	6.76388	1.87722	3.89296e-05	0.000212899
AT1G64930	CYP89A7	oxidoreductase activity, acting on paired donors, with incorporation or reduction of molecular oxygen, NAD(P)H as one donor, and incorporation of one atom of oxygen	4.77479	3.28488	5.57101	5.77427	4.02984	5.67264	1.6428	0.00937968	0.0298363
AT3G60961	---	ATP binding	3.42875	4.35308	5.66422	5.55627	3.89092	5.61025	1.71933	0.00177735	0.00687052
AT5G02400	PLL2	protein serine/threonine phosphatase activity	8.38838	8.36829	9.89139	9.8172	8.37834	9.85429	1.47596	9.12843e-34	3.60927e-32
AT5G44306	---	mitochondrion	2.29497	3.28488	5.28823	4.95119	2.78992	5.11971	2.32979	0.000757328	0.00320509
AT1G21120	---	indole glucosinolate metabolic process	9.72448	9.70534	11.163	10.6242	9.71491	10.8936	1.17871	6.84657e-06	4.2262e-05
AT3G49230	---	mitochondrion	0	0	6.01035	5.57961	0	5.79498	5.79498	7.09173e-08	5.93952e-07
AT4G15430	---	integral component of membrane	8.09046	7.93622	9.1306	9.12876	8.01334	9.12968	1.11634	2.66774e-14	4.02455e-13
AT4G19760	---	nucleus	2.29497	0	3.88263	4.8396	1.14748	4.36111	3.21363	0.00428209	0.0150009
AT2G01180	ATPAP1	integral component of plasma membrane	7.6943	8.04108	11.2089	8.49583	7.86769	9.85235	1.98466	0.030605	0.082158
AT1G12940	NRT2.5	nitrate transmembrane transporter activity	3.77601	2.55069	6.20906	6.06634	3.16335	6.1377	2.97435	7.23411e-08	6.05111e-07
AT3G10780	---	chloroplast	0	0	2.87697	3.81238	0	3.34468	3.34468	0.00499199	0.0171592
AT2G30770	CYP71A13	camalexin biosynthetic process	6.28857	5.81747	7.41133	7.56852	6.05302	7.48992	1.4369	1.89695e-07	1.4916e-06
AT3G49570	LSU3	---	5.77418	6.31683	7.23009	7.34836	6.04551	7.28923	1.24372	2.24297e-05	0.000127535
AT4G05020	NDB2	extrinsic component of mitochondrial inner membrane	9.81644	9.8199	11.2787	11.294	9.81817	11.2864	1.46819	4.74404e-76	5.15059e-74
AT1G71110	---	extracellular region	9.09298	8.72705	10.262	10.6037	8.91002	10.4329	1.52284	2.49131e-22	6.11653e-21
AT2G01360	---	mitochondrion	0	0	3.77528	3.96199	0	3.86863	3.86863	0.000686174	0.00292854
AT1G28390	---	protein serine/threonine kinase activity	8.64578	8.52494	9.64875	9.78116	8.58536	9.71496	1.1296	6.11262e-19	1.24179e-17
AT2G43120	---	peptidase inhibitor activity	8.37146	8.45074	9.95272	9.83792	8.4111	9.89532	1.48422	8.83146e-33	3.35178e-31
AT1G20190	EXPA11	plant-type cell wall loosening	9.08522	9.03567	10.0723	10.6548	9.06044	10.3636	1.30311	2.2856e-06	1.53402e-05
AT2G15042	---	plasma membrane	6.01113	6.36866	9.07793	9.22628	6.18989	9.1521	2.96221	6.5089e-51	4.33235e-49
AT2G34930	---	defense response to fungus	9.818	9.95599	11.1122	11.0988	9.887	11.1055	1.21852	2.20917e-43	1.2167e-41
AT4G12070	---	nucleus	9.03774	9.26034	10.3604	10.371	9.14904	10.3657	1.21669	4.94499e-27	1.50055e-25
AT1G75700	HVA22G	membrane	4.4272	4.48415	5.77983	5.98125	4.45568	5.88054	1.42486	0.00104372	0.00425742
AT4G18540	---	nucleus	2.29497	2.55069	4.72161	5.43352	2.42283	5.07756	2.65474	0.000154647	0.000753774
AT3G07925	---	---	3.87539	5.31734	6.97506	7.35514	4.59637	7.1651	2.56874	1.76253e-08	1.58598e-07
AT4G00130	---	regulation of transcription, DNA-templated	0	0	6.99911	6.61051	0	6.80481	6.80481	4.48272e-10	4.76149e-09
AT3G22640	PAP85	response to cytokinin	4.13804	5.04747	6.3653	6.20789	4.59275	6.28659	1.69384	0.000168185	0.000813323
AT3G46620	RDUF1	ubiquitin protein ligase activity	10.1708	10.1362	11.3061	11.373	10.1535	11.3395	1.18601	1.29396e-51	8.85742e-50
AT1G66910	LRK10L-2.5	kinase activity	9.12363	9.08813	10.2127	10.1838	9.10588	10.1982	1.09235	4.67937e-26	1.36521e-24
AT5G40590	---	nucleus	8.54374	8.59912	11.4657	11.4466	8.57143	11.4561	2.88472	5.32352e-218	3.35775e-215
AT4G02940	---	response to karrikin	11.4691	11.3273	12.3646	12.4547	11.3982	12.4096	1.01144	4.35722e-41	2.23263e-39
AT2G23945	---	extracellular region	2.55687	1.96919	4.46947	4.27961	2.26303	4.37454	2.11151	0.0106187	0.0331605
AT2G14920	SOT10	brassinosteroid metabolic process	0	2.55069	4.98517	3.55411	1.27534	4.26964	2.99429	0.0114754	0.0354306
AT2G17740	---	thioredoxin-disulfide reductase activity	9.5938	9.53814	12.2121	12.2533	9.56597	12.2327	2.66671	2.10956e-283	2.0698e-280
AT2G14210	ANR1	positive regulation of transcription from RNA polymerase II promoter	6.03282	6.35159	7.80163	7.50288	6.1922	7.65225	1.46005	2.73315e-08	2.40225e-07
AT3G11720	---	plasma membrane	8.88515	8.80749	9.81043	9.90529	8.84632	9.85786	1.01154	3.29686e-18	6.40301e-17
AT1G55335	---	---	2.29497	0	2.87697	4.67596	1.14748	3.77647	2.62898	0.0324541	0.0862156
AT1G09890	---	lyase activity	6.37601	6.70063	7.71713	7.8097	6.53832	7.76342	1.2251	2.21093e-07	1.71759e-06
AT3G10540	PDPK2	ATP binding	8.55127	8.52874	9.73006	9.67408	8.54	9.70207	1.16206	1.14922e-21	2.71337e-20
AT4G15417	ATRTL1	ribonuclease III activity	6.66699	6.35159	7.29954	7.7337	6.50929	7.51662	1.00734	0.000151653	0.000740542
AT3G02210	COBL1	cellulose microfibril organization	7.8971	7.5737	9.29266	9.0092	7.7354	9.15093	1.41554	6.81313e-15	1.08141e-13
AT3G56080	---	endoplasmic reticulum membrane	6.2146	4.66082	7.32831	7.09657	5.43771	7.21244	1.77473	0.000262509	0.00122131
AT2G19190	SIRK	protein serine/threonine kinase activity	9.78324	9.74182	11.9283	11.9984	9.76253	11.9634	2.20083	9.47734e-184	4.1844e-181
AT1G67220	HAC2	histone acetyltransferase activity	1.97474	0	4.07598	5.89083	0.987369	4.98341	3.99604	6.38263e-05	0.000334882
AT1G16630	---	nucleus	6.83688	6.80463	7.9071	7.81463	6.82075	7.86087	1.04012	9.9164e-07	7.02394e-06
AT5G17100	---	nucleus	0	0	5.50534	5.69098	0	5.59816	5.59816	1.78087e-07	1.40617e-06
AT1G65484	---	mitochondrion	3.55403	3.86845	7.04606	6.84048	3.71124	6.94327	3.23203	3.56211e-15	5.78919e-14
AT1G65486	---	nucleus	7.33275	7.4747	8.70641	8.52318	7.40372	8.6148	1.21107	1.7615e-11	2.13174e-10
AT1G65481	---	chloroplast	5.94404	6.54417	9.24567	8.9137	6.24411	9.07969	2.83558	3.6316e-34	1.45544e-32
AT1G14540	PER4	peroxidase activity	9.658	9.56801	10.74	10.8486	9.613	10.7943	1.18127	1.08093e-35	4.63349e-34
AT1G67148	---	---	6.17613	5.98178	6.98714	7.44686	6.07896	7.217	1.13804	7.595e-05	0.00039289
AT5G40410	PCMP-H15	mitochondrion	3.13994	4.96008	6.03383	6.06634	4.05001	6.05008	2.00008	0.00203744	0.00777272
AT1G23110	---	---	2.29497	4.04869	5.69401	5.77427	3.17183	5.73414	2.56231	0.000136347	0.000672119
AT4G17250	---	heat acclimation	5.7482	4.96008	7.72436	7.75437	5.35414	7.73936	2.38523	6.92562e-15	1.0986e-13
AT4G21460	---	mitochondrion	9.64398	9.71204	10.8324	10.8016	9.67801	10.817	1.13898	1.54968e-37	7.18957e-36
AT3G47580	---	protein serine/threonine kinase activity	7.20485	7.27192	9.16291	9.14645	7.23838	9.15468	1.9163	1.16239e-33	4.57547e-32
AT1G50650	KRS	embryo development ending in seed dormancy	0	0	2.87697	3.11699	0	2.99698	2.99698	0.0195815	0.0564514
AT5G28660	---	nucleus	0	0	3.39494	3.64543	0	3.52019	3.52019	0.00293229	0.0107574
AT5G38590	---	peroxisome	7.4742	7.45885	8.6619	8.3371	7.46653	8.4995	1.03297	7.61164e-08	6.34487e-07
AT1G54760	AGL85	transcription factor activity, sequence-specific DNA binding	0	0	2.38701	4.09754	0	3.24227	3.24227	0.0051324	0.0175821
AT3G05110	---	plasma membrane	0	1.55761	4.16373	4.09754	0.778805	4.13063	3.35183	0.00367831	0.0131324
AT2G47800	ABCC4	xenobiotic-transporting ATPase activity	11.9535	11.8475	12.8493	13.0253	11.9005	12.9373	1.03678	2.31109e-39	1.12958e-37
AT4G12410	---	response to auxin	4.05569	4.66082	5.47134	5.40767	4.35826	5.43951	1.08125	0.0345894	0.0908276
AT5G52860	ABCG8	ATPase activity, coupled to transmembrane movement of substances	7.42584	7.32535	8.26054	8.65264	7.3756	8.45659	1.08099	7.4843e-08	6.24461e-07
AT5G14160	---	mitochondrion	0	0	3.07103	3.96199	0	3.51651	3.51651	0.002616	0.0097223
AT2G39200	MLO12	leaf senescence	11.628	11.5559	13.6301	13.715	11.592	13.6726	2.0806	5.38995e-242	3.85906e-239
AT2G03590	UPS1	allantoin uptake transmembrane transporter activity	5.39328	5.16936	7.11372	6.65514	5.28132	6.88443	1.60311	2.47439e-06	1.64986e-05
AT4G23700	CHX17	sodium:proton antiporter activity	8.5993	8.68339	10.0567	10.18	8.64134	10.1183	1.47697	1.15388e-36	5.17215e-35
AT2G04066	---	antiporter activity	0	0	3.07103	3.35204	0	3.21154	3.21154	0.00939667	0.0298813
AT2G27920	SCPL51	serine-type carboxypeptidase activity	8.06963	8.38516	9.37769	9.18121	8.2274	9.27945	1.05205	1.51867e-10	1.67909e-09
AT3G28330	---	nucleus	0	0	4.39889	4.5866	0	4.49275	4.49275	3.93061e-05	0.000214693
AT2G07000	---	---	0	0	3.39494	1.72366	0	2.5593	2.5593	0.0452656	0.113468
AT1G24147	---	integral component of membrane	6.79941	7.44282	9.12241	9.01778	7.12112	9.07009	1.94898	2.00541e-19	4.1667e-18
AT1G63540	---	nucleus	0	0	9.21775	9.27892	0	9.24834	9.24834	6.53674e-16	1.12299e-14
AT5G64230	---	---	8.77043	9.08555	10.4428	10.1304	8.92799	10.2866	1.35862	3.5918e-19	7.35321e-18
AT1G24140	3MMP	metalloendopeptidase activity	7.31516	6.57391	8.45135	8.28124	6.94453	8.3663	1.42176	5.18991e-08	4.42646e-07
AT1G75780	TUBB1	microtubule	9.34781	9.35758	10.4016	10.7271	9.3527	10.5644	1.21168	5.51028e-22	1.31863e-20
AT5G38250	LRK10L-2.3	kinase activity	3.77601	3.76911	7.10266	6.8013	3.77256	6.95198	3.17942	5.9801e-15	9.54905e-14
AT3G18830	PLT5	D-xylose transmembrane transporter activity	11.189	11.184	12.6167	12.6408	11.1865	12.6287	1.44221	1.18001e-126	2.92147e-124
AT3G48090	EDS1	systemic acquired resistance, salicylic acid mediated signaling pathway	9.39043	9.3997	10.6219	10.6657	9.39507	10.6438	1.24876	2.46343e-41	1.27459e-39
AT5G64910	---	nucleus	6.19549	6.58855	7.82873	7.65347	6.39202	7.7411	1.34908	7.61944e-08	6.34938e-07
AT3G59750	LECRK58	protein serine/threonine kinase activity	5.79971	5.00443	7.05756	7.60879	5.40207	7.33317	1.9311	7.14811e-08	5.98296e-07
AT5G48180	NSP5	glucosinolate catabolic process	11.8944	11.7573	13.3686	13.5306	11.8258	13.4496	1.62381	2.78249e-94	4.23626e-92
AT5G39785	---	nucleus	7.97758	8.08821	9.16557	9.12082	8.03289	9.1432	1.1103	1.67137e-14	2.56526e-13
AT1G77330	---	ethylene biosynthetic process	10.7319	10.6705	12.0075	11.8765	10.7012	11.942	1.2408	4.09704e-55	3.1278e-53
AT1G51800	IOS1	protein serine/threonine kinase activity	11.7018	11.5376	14.2676	14.3424	11.6197	14.305	2.68526	0	0
AT1G63320	---	mitochondrion	0	0	5.07844	4.5866	0	4.83252	4.83252	7.81867e-06	4.78568e-05
AT3G17760	GAD5	glutamate metabolic process	0	0	2.0611	3.2393	0	2.6502	2.6502	0.0437183	0.110184
AT2G14290	---	chloroplast	2.55687	3.54722	4.77831	4.63197	3.05204	4.70514	1.6531	0.0250645	0.0695343
AT3G16410	NSP4	glucosinolate catabolic process	11.4303	11.3634	12.6726	12.8308	11.3968	12.7517	1.35488	2.26313e-72	2.26236e-70
AT5G01180	NPF8.2	dipeptide transporter activity	7.40936	6.98146	8.29009	8.34734	7.19541	8.31871	1.1233	9.17512e-08	7.53668e-07
AT3G24542	---	mitochondrion	0	0	2.87697	2.83605	0	2.85651	2.85651	0.0306863	0.0823061
AT1G23530	---	nucleus	6.23345	6.26308	7.31879	7.32092	6.24827	7.31985	1.07159	2.27104e-05	0.00012902
AT3G12320	LNK3	regulation of transcription, DNA-templated	2.97048	3.86845	5.91241	5.69098	3.41947	5.8017	2.38223	1.5709e-05	9.18443e-05
AT5G27010	---	nucleus	0	1.96919	9.9419	10.1245	0.984595	10.0332	9.04861	2.5056e-29	8.40199e-28
AT2G08760	---	---	4.87425	5.00443	6.05693	6.36393	4.93934	6.21043	1.27109	0.000924063	0.00381344
AT5G64890	PEP2	defense response, incompatible interaction	5.49052	5.41915	6.82163	6.96093	5.45484	6.89128	1.43644	3.42623e-06	2.23447e-05
AT3G09520	ATEXO70H4	exocyst	6.11645	6.31683	8.21505	8.43314	6.21664	8.32409	2.10745	2.55414e-21	5.91967e-20
AT1G66860	---	glutamine metabolic process	3.13994	3.76911	5.36429	5.89083	3.45452	5.62756	2.17304	9.48568e-05	0.000482313
AT1G35750	APUM10	regulation of translation	0	0	2.87697	2.98335	0	2.93016	2.93016	0.0244336	0.0680121
AT1G10370	GSTU17	lateral root development	11.1058	11.1066	12.2053	12.1644	11.1062	12.1849	1.07865	8.57118e-63	7.27753e-61
AT5G44568	---	integral component of membrane	8.61736	8.4265	10.7665	10.7866	8.52193	10.7765	2.25462	2.90033e-97	4.65652e-95
AT5G44563	---	---	1.97474	0	4.93617	5.38134	0.987369	5.15875	4.17138	1.57457e-05	9.20386e-05
AT4G34940	ARO1	pollen tube growth	0	0	3.65929	3.73132	0	3.69531	3.69531	0.00144822	0.00572779
AT5G01340	SFC1	succinate transmembrane transporter activity	9.40921	9.73525	10.8663	10.7107	9.57223	10.7885	1.21626	6.70989e-22	1.59992e-20
AT4G06835	---	---	0.983208	2.55069	6.66504	6.23755	1.76695	6.4513	4.68435	9.67134e-12	1.19833e-10
AT1G64255	---	nucleus	0	0	4.07598	2.48683	0	3.28141	3.28141	0.00485778	0.0167605
AT1G17870	EGY3	chloroplast membrane	7.33275	6.8295	8.28031	7.95958	7.08112	8.11994	1.03882	2.08498e-05	0.000119294
AT3G50280	---	cytoplasm	5.3246	5.86636	7.19928	6.44242	5.59548	6.82085	1.22537	0.00108988	0.00442821
AT4G12495	---	---	0.983208	0	6.03383	7.07209	0.491604	6.55296	6.06136	4.17001e-07	3.11177e-06
AT4G20780	CML42	trichome branching	9.33696	9.3851	10.8432	10.8924	9.36103	10.8678	1.50677	8.90091e-62	7.4383e-60
AT4G36950	MAPKKK21	activation of protein kinase activity	2.97048	3.96138	5.16605	5.05477	3.46593	5.11041	1.64448	0.0111029	0.0344169
AT1G68410	---	protein serine/threonine phosphatase activity	11.0424	11.0429	12.2134	12.1895	11.0427	12.2014	1.15878	7.80287e-74	8.13802e-72
AT5G53980	ATHB-52	transcription factor activity, sequence-specific DNA binding	6.61042	6.71405	8.68061	8.65539	6.66223	8.668	2.00577	1.28055e-26	3.82018e-25
AT1G30545	---	---	6.45845	6.8295	8.32857	8.47108	6.64397	8.39982	1.75585	2.25514e-16	3.96949e-15
AT3G20460	---	sugar:proton symporter activity	3.66929	2.28904	4.98517	5.05477	2.97916	5.01997	2.04081	0.00576776	0.0194989
AT5G54740	SESA5	pollen development	6.15651	6.63161	7.40234	8.11545	6.39406	7.75889	1.36483	6.01697e-06	3.76111e-05
AT5G19890	PER59	peroxidase activity	10.9175	10.9275	12.9045	12.8265	10.9225	12.8655	1.94299	4.25874e-193	2.08923e-190
AT3G21330	BHLH87	transcription factor activity, sequence-specific DNA binding	4.92152	5.51425	6.66504	6.52891	5.21788	6.59698	1.37909	0.000177937	0.00085642
AT1G19900	---	extracellular region	7.59575	7.13897	8.72456	9.14058	7.36736	8.93257	1.56521	5.57227e-13	7.60902e-12
AT1G23760	PGL1	polygalacturonase activity	7.14636	6.57391	8.0231	8.41703	6.86014	8.22006	1.35993	1.05868e-07	8.62141e-07
AT1G63410	---	nucleus	4.5526	4.54548	5.77983	5.43352	4.54904	5.60667	1.05763	0.0208614	0.0595965
AT1G26380	FOX1	endoplasmic reticulum	8.86111	8.72374	10.901	10.9212	8.79242	10.9111	2.11869	5.3375e-101	9.0061e-99
AT5G47260	---	ADP binding	0	2.55069	8.58451	8.8407	1.27534	8.71261	7.43726	1.39268e-07	1.11595e-06
AT4G18430	RABA1E	GTP binding	7.67374	7.60284	9.44492	9.08457	7.63829	9.26474	1.62645	3.15472e-20	6.82217e-19
AT3G20850	---	---	0.983208	0	3.88263	2.67198	0.491604	3.2773	2.7857	0.0307515	0.0824367
AT4G27940	MTM1	mitochondrial inner membrane	7.91472	8.39352	9.78989	9.63422	8.15412	9.71206	1.55793	2.40666e-19	4.97696e-18
AT3G47040	---	hydrolase activity, hydrolyzing O-glycosyl compounds	5.49052	5.57434	6.22954	7.03034	5.53243	6.62994	1.09751	0.00217128	0.00823236
AT3G44660	HDA10	NAD-dependent histone deacetylase activity (H3-K14 specific)	0	0	5.86083	5.53254	0	5.69668	5.69668	1.12989e-07	9.17034e-07
AT1G21520	---	endoplasmic reticulum	8.17579	8.06745	9.94035	9.78994	8.12162	9.86515	1.74353	3.93877e-39	1.91805e-37
AT1G08633	---	---	3.29156	2.55069	3.98254	5.02107	2.92112	4.5018	1.58068	0.0332474	0.087921
AT4G22235	---	defense response to fungus	5.01165	5.86636	7.39329	7.59167	5.439	7.49248	2.05347	6.88822e-10	7.17843e-09
AT4G22230	---	defense response to fungus	6.79941	7.30776	8.22017	8.08315	7.05358	8.15166	1.09808	2.35905e-06	1.57852e-05
AT2G31910	CHX21	sodium:proton antiporter activity	2.29497	0	4.07598	3.81238	1.14748	3.94418	2.79669	0.0275513	0.0752279
AT5G58660	---	oxidoreductase activity, acting on paired donors, with incorporation or reduction of molecular oxygen, 2-oxoglutarate as one donor, and incorporation of one atom each of oxygen into both donors	6.83688	7.16851	8.09741	7.97287	7.00269	8.03514	1.03244	2.01855e-06	1.36307e-05
AT2G30660	---	valine catabolic process	4.49127	4.76762	5.98648	5.7539	4.62944	5.87019	1.24074	0.00417239	0.0146651
AT3G26460	---	nucleus	9.42775	9.20914	10.7093	10.7408	9.31844	10.725	1.40659	1.39778e-40	6.99972e-39
AT1G01560	MPK11	MAP kinase activity	7.45023	7.28096	9.17351	9.36709	7.36559	9.2703	1.90471	3.05291e-31	1.09884e-29
AT2G05585	---	---	0	0	5.03256	5.38134	0	5.20695	5.20695	1.23201e-06	8.5978e-06
AT1G27040	NPF4.5	transporter activity	1.97474	0	3.07103	4.49135	0.987369	3.78119	2.79382	0.0206745	0.0591713
AT1G65390	PP2A5	signal transduction	9.1437	9.11872	11.1828	11.1988	9.13121	11.1908	2.05961	4.07789e-122	9.55994e-120
AT5G04970	PME47	pectin catabolic process	6.35894	6.0038	7.56428	7.61445	6.18137	7.58936	1.40799	3.55669e-08	3.08616e-07
AT4G18253	---	---	6.53643	6.80463	7.77401	7.6031	6.67053	7.68856	1.01803	1.6418e-05	9.55891e-05
AT3G25250	OXI1	protein serine/threonine kinase activity	8.13124	8.2163	9.09756	9.29664	8.17377	9.1971	1.02333	4.81855e-12	6.13989e-11
AT3G25780	AOC3	jasmonic acid biosynthetic process	9.34565	9.32297	10.5423	10.3926	9.33431	10.4675	1.13315	4.82032e-27	1.46607e-25
AT3G29639	---	mitochondrion	3.29156	0	6.55575	6.39057	1.64578	6.47316	4.82738	0.0281632	0.0766437
AT3G29635	---	transferase activity, transferring acyl groups other than amino-acyl groups	2.29497	2.96399	7.29954	7.51504	2.62948	7.40729	4.77781	5.71378e-22	1.3661e-20
AT1G25370	---	nucleus	8.1855	8.27179	9.33816	9.37711	8.22864	9.35764	1.12899	5.06359e-17	9.30879e-16
AT3G22940	---	cytoplasm	0	0	3.07103	4.38936	0	3.7302	3.7302	0.000950404	0.00391314
AT3G26250	---	---	0	0	5.40086	5.77427	0	5.58757	5.58757	1.89923e-07	1.49295e-06
AT3G14395	---	positive regulation of defense response to insect	2.77845	3.54722	5.40086	4.91495	3.16283	5.1579	1.99507	0.00194348	0.00744646
AT1G57630	---	chloroplast	7.84288	8.01963	9.49653	9.23365	7.93125	9.36509	1.43384	6.3248e-19	1.28194e-17
AT1G20590	CYCB2-5	cyclin-dependent protein serine/threonine kinase regulator activity	0	0	5.07844	4.80039	0	4.93942	4.93942	4.61668e-06	2.94346e-05
AT1G79320	AMC6	cysteine-type peptidase activity	4.4272	4.91432	6.64993	5.60258	4.67076	6.12626	1.4555	0.00186626	0.00718071
AT4G05910	---	---	0	0	4.32468	4.44126	0	4.38297	4.38297	6.62359e-05	0.000346564
AT2G31335	---	mitochondrion	0	0	5.40086	4.38936	0	4.89511	4.89511	5.87641e-06	3.68193e-05
AT2G25964	---	---	7.40936	7.37687	8.94182	9.07228	7.39311	9.00705	1.61393	2.08778e-23	5.4064e-22
AT5G55570	---	mitochondrion	6.07524	6.51381	8.96948	8.62205	6.29452	8.79577	2.50124	1.52319e-27	4.73045e-26
AT5G50200	NRT3.1	nitrate transmembrane transporter activity	10.8078	10.8059	12.1236	12.1098	10.8068	12.1167	1.30986	7.18806e-90	1.02929e-87
AT3G29034	---	mitochondrion	8.93495	8.80121	10.188	10.2018	8.86808	10.1949	1.32682	2.11393e-33	8.21116e-32
AT3G29035	NAC59	positive regulation of sequence-specific DNA binding transcription factor activity	8.27011	8.36404	9.48805	9.27714	8.31707	9.3826	1.06552	2.28071e-13	3.21202e-12
AT5G15360	---	mitochondrion	2.29497	2.28904	8.91045	9.11883	2.292	9.01464	6.72264	4.19758e-39	2.04033e-37
AT2G41342	---	nucleus	0	0	4.39889	4.5866	0	4.49275	4.49275	3.93061e-05	0.000214693
AT5G43290	WRKY49	transcription factor activity, sequence-specific DNA binding	4.13804	5.31734	9.83903	9.79867	4.72769	9.81885	5.09116	3.14855e-22	7.65916e-21
AT4G36648	---	---	12.8094	12.8532	14.2002	14.1793	12.8313	14.1897	1.35846	1.00967e-148	3.00529e-146
AT1G64940	CYP89A6	oxidoreductase activity, acting on paired donors, with incorporation or reduction of molecular oxygen, NAD(P)H as one donor, and incorporation of one atom of oxygen	4.36016	3.76911	6.18829	6.39057	4.06464	6.28943	2.22479	5.18666e-07	3.82303e-06
AT4G23010	UTR2	integral component of Golgi membrane	10.894	11.0208	12.1355	11.9949	10.9574	12.0652	1.10775	6.51594e-40	3.22041e-38
AT1G17480	IQD7	calmodulin binding	6.47439	6.94779	7.73156	8.14313	6.71109	7.93735	1.22626	2.1299e-06	1.43534e-05
AT5G02780	GSTL1	protein glutathionylation	6.15651	6.18815	7.56428	7.68072	6.17233	7.6225	1.45017	2.48447e-09	2.44397e-08
AT1G65720	---	chloroplast	11.698	11.473	12.4919	12.7525	11.5855	12.6222	1.03671	2.66602e-23	6.88359e-22
AT1G15625	---	---	6.11645	5.12986	8.33803	8.3371	5.62315	8.33757	2.71441	3.99023e-20	8.59391e-19
AT4G24890	PAP24	protein serine/threonine phosphatase activity	1.97474	4.13102	5.28823	5.15141	3.05288	5.21982	2.16694	0.0121092	0.037072
AT5G01550	LECRKA4.2	protein serine/threonine kinase activity	4.61144	5.35209	7.04606	7.19054	4.98176	7.1183	2.13653	1.25361e-09	1.27337e-08
AT4G21940	CPK15	calcium-dependent protein serine/threonine kinase activity	6.32419	6.0038	7.04606	7.47825	6.16399	7.26215	1.09816	0.000130569	0.0006458
AT1G69720	HO3	chloroplast	5.1766	5.57434	7.78096	7.81954	5.37547	7.80025	2.42479	6.83928e-19	1.38305e-17
AT3G44790	---	cytoplasm	3.77601	3.86845	8.6619	8.55002	3.82223	8.60596	4.78373	1.43395e-48	8.85471e-47
AT1G76430	PHT1-9	ATPase-coupled phosphate ion transmembrane transporter activity	3.29156	4.2089	4.98517	5.11991	3.75023	5.05254	1.30231	0.0390491	0.100267
AT5G48400	GLR1.2	ionotropic glutamate receptor activity	6.62477	6.58855	7.72436	7.84385	6.60666	7.78411	1.17745	1.13377e-07	9.19615e-07
AT5G58575	---	nucleus	9.37566	9.27625	10.5444	10.5822	9.32596	10.5633	1.23734	4.58786e-37	2.09546e-35
AT1G22810	ERF019	transcription factor activity, sequence-specific DNA binding	5.05469	4.4201	7.06897	7.26442	4.7374	7.1667	2.4293	3.5813e-12	4.60545e-11
AT5G57220	CYP81F2	indole glucosinolate biosynthetic process	10.8404	10.6575	11.8003	11.9125	10.749	11.8564	1.10742	5.33535e-37	2.42433e-35
AT3G11840	PUB24	ubiquitin-protein transferase activity	7.79292	7.79816	8.90728	8.69868	7.79554	8.80298	1.00744	1.20598e-09	1.22875e-08
AT2G02990	RNS1	ribonuclease T2 activity	7.60302	7.37687	8.78462	8.65264	7.48994	8.71863	1.22869	3.194e-12	4.11939e-11
AT5G37150	---	nucleus	0	0	3.07103	3.64543	0	3.35823	3.35823	0.00523363	0.0178896
AT3G48320	CYP71A21	oxidoreductase activity, acting on paired donors, with incorporation or reduction of molecular oxygen, NAD(P)H as one donor, and incorporation of one atom of oxygen	8.65979	8.6313	10.5975	10.6779	8.64554	10.6377	1.99219	3.2442e-82	4.15179e-80
AT5G66840	---	nucleus	5.05469	4.91432	7.80163	7.72326	4.9845	7.76244	2.77794	1.96561e-22	4.871e-21
AT3G55130	ABCG19	ATPase activity, coupled to transmembrane movement of substances	9.39463	9.25805	10.8282	10.9371	9.32634	10.8827	1.55632	1.62556e-55	1.2482e-53
AT2G23670	YCF37	chloroplast thylakoid membrane	0	0	0	9.79991	0	4.89996	4.89996	3.10439e-07	2.36385e-06
AT1G03106	---	mitochondrion	3.29156	3.76911	4.88544	4.87776	3.53034	4.8816	1.35127	0.0303658	0.0816365
AT2G38100	---	amino acid transmembrane transporter activity	0	0	3.39494	3.96199	0	3.67847	3.67847	0.0014713	0.00580782
AT2G31420	---	regulation of transcription, DNA-templated	2.55687	2.55069	4.88544	4.22144	2.55378	4.55344	1.99966	0.00794106	0.0258024
AT1G69085	---	---	0	0	3.07103	2.48683	0	2.77893	2.77893	0.0363661	0.0945596
AT1G65310	ATXTH17	xyloglucan metabolic process	8.69422	8.46668	10.0263	9.953	8.58045	9.98963	1.40918	1.41855e-28	4.61656e-27
AT2G45080	CYCU2-1	regulation of cyclin-dependent protein serine/threonine kinase activity	5.61076	5.28175	6.61921	6.85011	5.44625	6.73466	1.28841	9.45842e-05	0.000481389
AT4G15236	---	ATPase activity, coupled to transmembrane movement of substances	5.77418	5.66002	6.86155	6.93401	5.7171	6.89778	1.18068	7.01051e-05	0.00036515
AT4G15233	ABCG42	ATPase activity, coupled to transmembrane movement of substances	10.4379	10.324	12.2474	12.2929	10.381	12.2701	1.88914	1.29977e-148	3.82582e-146
AT5G53550	YSL3	seed development	12.2726	12.2468	13.3774	13.3907	12.2597	13.3841	1.12438	4.42735e-97	7.06536e-95
AT4G19690	IRT1	zinc ion transmembrane transporter activity	4.4272	4.13102	5.93753	5.48388	4.27911	5.7107	1.43159	0.00269315	0.00997403
AT3G46617	---	---	0	0	3.07103	2.48683	0	2.77893	2.77893	0.0363661	0.0945596
AT3G46616	---	---	0	0	3.65929	3.64543	0	3.65236	3.65236	0.00173468	0.00672327
AT4G37370	CYP81D8	indole glucosinolate metabolic process	11.3287	11.3575	13.3187	13.2501	11.3431	13.2844	1.94125	1.37912e-216	8.30324e-214
AT4G26880	---	extracellular region	2.97048	1.96919	3.88263	4.49135	2.46984	4.18699	1.71715	0.0484377	0.120113
AT1G04580	AAO4	xanthine catabolic process	0	0	5.40086	5.69098	0	5.54592	5.54592	2.31796e-07	1.79442e-06
AT1G43020	---	chloroplast	5.87368	5.51425	7.10266	7.23532	5.69397	7.16899	1.47503	5.42739e-07	3.99048e-06
AT1G68765	IDA	floral organ abscission	3.42875	4.96008	5.66422	5.92768	4.19442	5.79595	1.60154	0.010514	0.0328724
AT3G01290	HIR3	response to oomycetes	13.437	13.4617	15.3399	15.3769	13.4494	15.3584	1.90903	0	0
AT5G12930	---	nucleus	8.31062	8.24431	9.51958	9.53919	8.27746	9.52938	1.25192	2.93505e-22	7.15822e-21
AT1G07493	---	---	0	0	3.24206	3.45661	0	3.34933	3.34933	0.00570569	0.0193187
AT3G02240	RGF7	positive regulation of cell proliferation	8.17091	8.48245	10.7577	10.5217	8.32668	10.6397	2.31304	6.40268e-61	5.2675e-59
AT2G39040	PER24	peroxidase activity	5.7482	5.54461	7.06897	6.95201	5.6464	7.01049	1.36409	4.70844e-06	2.99907e-05
AT2G41690	HSFB3	transcription factor activity, sequence-specific DNA binding	5.58163	5.74089	7.01099	6.85968	5.66126	6.93534	1.27408	2.36091e-05	0.000133586
AT4G00960	---	protein serine/threonine kinase activity	4.21594	4.76762	5.32676	5.66938	4.49178	5.49807	1.00629	0.0410712	0.104688
AT1G63190	---	cytoplasm	0	0	5.40086	5.08771	0	5.24429	5.24429	1.04427e-06	7.37896e-06
AT5G13210	---	chloroplast	8.12116	7.95329	9.26316	9.38872	8.03722	9.32594	1.28872	9.51836e-19	1.91023e-17
AT4G22470	---	lipid transport	10.9578	10.8368	12.5747	13.0202	10.8973	12.7975	1.90019	1.73915e-17	3.27214e-16
AT3G04070	NAC047	transcription factor activity, sequence-specific DNA binding	8.91173	8.83231	10.4839	10.2733	8.87202	10.3786	1.50655	5.76462e-36	2.50345e-34
AT4G02482	---	chloroplast outer membrane	5.98911	5.60347	6.84836	6.96093	5.79629	6.90465	1.10836	0.000307227	0.0014098
AT3G16040	---	---	1.56253	1.96919	5.16605	3.55411	1.76586	4.36008	2.59422	0.00293191	0.0107574
AT2G22795	---	trans-Golgi network	9.50154	9.47847	11.4373	11.7513	9.49	11.5943	2.10431	1.54553e-76	1.70594e-74
AT1G51538	---	nucleus	2.97048	3.28488	6.90038	6.68773	3.12768	6.79406	3.66638	5.68009e-15	9.10292e-14
AT4G21490	NDB3	NADH dehydrogenase activity	1.97474	0	2.87697	4.44126	0.987369	3.65912	2.67175	0.0291886	0.0789902
AT3G06500	INVC	sucrose alpha-glucosidase activity	10.6865	10.7948	11.883	11.9946	10.7407	11.9388	1.19813	1.75564e-52	1.24023e-50
AT5G38540	---	carbohydrate binding	5.72174	6.02549	10.1442	9.87377	5.87361	10.009	4.13538	5.6877e-100	9.53626e-98
AT3G44716	---	mitochondrion	6.01113	6.04685	8.15743	8.23421	6.02899	8.19582	2.16683	3.14296e-22	7.6526e-21
AT1G04425	---	---	4.96729	4.86706	8.25556	7.69147	4.91717	7.97351	3.05634	2.55312e-22	6.25091e-21
AT4G16857	---	---	7.16612	7.08835	10.9566	11.0279	7.12724	10.9923	3.86503	1.04005e-214	5.86211e-212
AT1G31140	AGL63	integument development	0	0	2.0611	3.2393	0	2.6502	2.6502	0.0437183	0.110184
AT1G69900	---	nucleus	8.96347	9.11366	10.5946	10.461	9.03856	10.5278	1.48921	1.00062e-40	5.04901e-39
AT5G59230	---	transcription factor TFIIA complex	0	0	3.39494	2.48683	0	2.94089	2.94089	0.020499	0.0587513
AT1G60750	---	cytoplasm	5.3246	5.04747	7.42027	7.34155	5.18603	7.38091	2.19487	1.83358e-13	2.60168e-12
AT1G71200	---	transcription factor activity, sequence-specific DNA binding	6.73472	6.28122	7.73156	7.50288	6.50797	7.61722	1.10925	2.34824e-05	0.000132965
AT1G15540	---	cytoplasm	0.983208	0	3.39494	3.55411	0.491604	3.47452	2.98292	0.0221155	0.0624786
AT1G61490	---	protein serine/threonine kinase activity	7.82435	7.45086	8.84227	8.63325	7.6376	8.73776	1.10016	1.03668e-08	9.57556e-08
AT5G05135	---	---	0.983208	0.979534	3.24206	4.16082	0.981371	3.70144	2.72007	0.0125601	0.0383108
AT3G51450	SSL7	chloroplast	8.16601	8.13384	9.42286	9.69561	8.14993	9.55923	1.4093	1.94511e-21	4.54392e-20
AT4G21865	---	nucleus	6.35894	6.70063	7.88145	7.64796	6.52979	7.76471	1.23492	5.04268e-07	3.72416e-06
AT3G24255	---	nucleus	7.33275	7.27192	9.06374	9.07639	7.30233	9.07006	1.76773	1.08416e-28	3.55453e-27
AT5G65600	LECRK92	protein serine/threonine kinase activity	6.49015	7.01437	7.74585	7.81463	6.75226	7.78024	1.02798	4.53695e-05	0.000244982
AT4G24420	---	nucleus	0	2.77209	9.28778	9.14645	1.38605	9.21712	7.83107	2.82749e-06	1.86837e-05
AT2G26450	PME13	pectin catabolic process	2.97048	0	4.77831	4.49135	1.48524	4.63483	3.14959	0.00823433	0.0266344
AT4G31760	PER46	peroxidase activity	6.15651	6.08865	7.17836	7.24265	6.12258	7.21051	1.08792	3.60818e-05	0.000198349
AT4G23190	CRK11	protein serine/threonine kinase activity	10.3105	10.1658	11.4357	11.4271	10.2382	11.4314	1.19319	5.49114e-47	3.24701e-45
AT1G32870	ANAC13	transcription factor activity, sequence-specific DNA binding	10.2459	10.1225	11.2134	11.1625	10.1842	11.1879	1.00379	4.0032e-32	1.47495e-30
AT1G02440	ATARFD1A	GTP binding	2.77845	3.54722	6.3653	6.09902	3.16283	6.23216	3.06932	3.49742e-09	3.38881e-08
AT1G07160	---	protein serine/threonine phosphatase activity	6.86132	6.98146	9.20488	9.09878	6.92139	9.15183	2.23044	1.98529e-39	9.73931e-38
AT1G69820	GGT3	glutathione hydrolase activity	0	0	4.39889	4.33553	0	4.36721	4.36721	7.16029e-05	0.000372074
AT2G38220	---	mitotic cell cycle	2.29497	0	5.24864	5.08771	1.14748	5.16818	4.02069	2.22809e-05	0.000126798
AT1G48800	TPS28	terpenoid biosynthetic process	0	0	5.50534	6.17761	0	5.84147	5.84147	5.69715e-08	4.83263e-07
AT2G02700	---	nucleus	5.35935	4.91432	8.01722	8.33367	5.13683	8.17544	3.03861	1.50691e-27	4.68539e-26
AT3G14370	WAG2	cotyledon development	6.34167	6.29914	7.94475	8.50195	6.3204	8.22335	1.90295	5.69795e-14	8.39981e-13
AT3G26500	PIRL2	microgametogenesis	9.21894	8.93614	10.3453	10.3008	9.07754	10.323	1.24549	2.3232e-24	6.26719e-23
AT4G16400	---	---	5.21505	5.08925	6.03383	6.5761	5.15215	6.30496	1.15282	0.00218259	0.00827287
AT1G66570	SUC7	sucrose:proton symporter activity	6.74789	6.8295	12.7906	12.7913	6.78869	12.791	6.00228	0	0
AT3G10020	---	nucleus	6.07524	6.55912	7.58031	11.7234	6.31718	9.65186	3.33468	0.00470643	0.0162914
AT1G68250	---	nucleus	4.28985	6.0679	7.85533	8.17796	5.17888	8.01665	2.83777	0.00172436	0.00668816
AT1G01810	---	nucleus	4.5526	4.28279	5.43653	5.45892	4.4177	5.44773	1.03003	0.0321372	0.0855366
AT3G52450	PUB22	ubiquitin-protein transferase activity	10.4701	10.4121	11.5259	11.4573	10.4411	11.4916	1.05053	2.05877e-42	1.10627e-40
AT5G44567	---	---	4.28985	4.54548	6.55575	6.77121	4.41767	6.66348	2.24581	4.04377e-09	3.88551e-08
AT1G78840	---	---	2.77845	3.13334	4.60104	4.53976	2.95589	4.5704	1.61451	0.0234697	0.0657992
AT1G55020	LOX1	lateral root formation	12.6958	12.6912	13.7592	13.7988	12.6935	13.779	1.08547	3.84429e-96	6.06185e-94
AT5G54100	---	mitochondrion	9.89403	9.92026	11.5541	11.3875	9.90715	11.4708	1.56365	1.31443e-65	1.16847e-63
AT5G16600	MYB43	transcription factor activity, RNA polymerase II transcription factor recruiting	6.35894	6.68709	7.84873	7.59167	6.52302	7.7202	1.19718	1.43387e-06	9.88924e-06
AT4G39670	---	nucleus	8.56993	8.45474	9.75676	9.85834	8.51234	9.80755	1.29522	1.50269e-25	4.2439e-24
AT4G34332	---	---	0	0	2.65269	2.98335	0	2.81802	2.81802	0.0337251	0.0889587
AT3G22530	---	vacuolar membrane	0	0	0	9.16586	0	4.58293	4.58293	5.38662e-07	3.9627e-06
AT3G46480	---	oxidoreductase activity, acting on paired donors, with incorporation or reduction of molecular oxygen, 2-oxoglutarate as one donor, and incorporation of one atom each of oxygen into both donors	0	2.96399	5.83433	5.83373	1.482	5.83403	4.35204	0.0238627	0.0667103
AT3G60980	---	mitochondrion	9.37141	9.23961	10.6649	10.6158	9.30551	10.6403	1.33482	4.26084e-41	2.18748e-39
AT1G53080	---	plant-type cell wall	0	2.28904	8.26054	8.38757	1.14452	8.32406	7.17953	1.25449e-22	3.15002e-21
AT1G35210	---	mitochondrion	5.61076	6.08865	7.3092	6.69843	5.84971	7.00381	1.15411	0.000695888	0.00296555
AT1G54970	PRP1	cell wall	8.32827	8.26269	9.22542	9.66183	8.29548	9.44362	1.14815	1.3822e-11	1.69517e-10
AT5G03260	LAC11	hydroquinone:oxygen oxidoreductase activity	8.53996	9.04631	9.67512	9.96634	8.79313	9.82073	1.0276	1.65317e-08	1.49011e-07
AT1G07620	ATOBGM	---	7.75428	7.84769	9.03494	8.92514	7.80098	8.98004	1.17905	3.12792e-14	4.6894e-13
AT3G45440	---	protein serine/threonine kinase activity	4.61144	4.35308	7.99346	7.90519	4.48226	7.94933	3.46706	4.38582e-30	1.52274e-28
AT3G43840	---	cytoplasm	3.13994	0	5.03256	4.91495	1.56997	4.97375	3.40378	0.00230946	0.00869278
AT3G09010	---	protein serine/threonine kinase activity	7.89117	7.72052	9.48167	9.54068	7.80584	9.51117	1.70533	4.27322e-33	1.64537e-31
AT2G34610	---	nucleus	4.82538	3.54722	6.50625	6.90658	4.1863	6.70642	2.52012	1.05384e-07	8.58464e-07
AT4G21990	44654	cysteine biosynthetic process	11.4571	11.395	12.6928	12.7315	11.426	12.7122	1.28615	2.66145e-96	4.22182e-94
AT1G63450	GT16	root hair elongation	5.1766	5.84212	6.45499	6.66608	5.50936	6.56054	1.05118	0.00457917	0.0159091
AT1G70430	---	kinase activity	6.73472	7.10881	8.49852	8.61642	6.92177	8.55747	1.63571	6.13696e-16	1.05843e-14
AT4G28460	---	integral component of membrane	4.61144	4.35308	6.48937	6.29509	4.48226	6.39223	1.90997	1.60632e-06	1.10184e-05
AT4G30290	XTH19	xyloglucan metabolic process	9.81331	9.73525	10.8914	10.8462	9.77428	10.8688	1.09452	2.89382e-35	1.21683e-33
AT3G44450	BIC2	nucleus	5.87368	5.91364	7.05756	7.0047	5.89366	7.03113	1.13747	5.40017e-05	0.000287676
AT5G23930	---	regulation of transcription, DNA-templated	5.98911	6.04685	7.35652	7.50288	6.01798	7.4297	1.41172	4.78735e-08	4.09763e-07
AT3G03700	---	integral component of membrane	4.87425	4.71521	6.32779	6.76103	4.79473	6.54441	1.74968	3.38321e-06	2.20914e-05
AT4G33720	---	extracellular region	8.32827	8.29429	10.357	10.3165	8.31128	10.3367	2.02544	1.06294e-72	1.08301e-70
AT4G29780	---	---	9.97468	9.8747	10.9847	11.1504	9.92469	11.0676	1.14288	5.57787e-33	2.1384e-31
AT2G03020	---	cytoplasm	2.77845	3.422	5.12291	4.98655	3.10022	5.05473	1.95451	0.00252712	0.00941841
AT1G76480	---	mitochondrion	4.49127	3.66243	5.69401	5.40767	4.07685	5.55084	1.47399	0.00640982	0.0214154
AT3G28340	GATL10	Golgi membrane	8.86111	8.80749	10.0935	10.073	8.8343	10.0832	1.24893	3.07227e-30	1.07089e-28
AT4G33450	ATMYB69	transcription factor activity, RNA polymerase II transcription factor recruiting	5.42643	4.91432	6.73833	6.48013	5.17037	6.60923	1.43886	8.22356e-05	0.00042301
AT3G23250	MYB15	transcription factor activity, RNA polymerase II transcription factor recruiting	9.1211	9.14124	10.2595	10.1045	9.13117	10.182	1.05084	7.59288e-21	1.71186e-19
AT2G21900	WRKY59	transcription factor activity, sequence-specific DNA binding	3.29156	4.4201	6.63465	6.06634	3.85583	6.3505	2.49466	1.02512e-06	7.25334e-06
AT5G62480	GSTU9	cytosol	7.68748	7.83547	9.70468	9.54957	7.76147	9.62713	1.86565	2.12401e-37	9.8369e-36
AT1G74080	MYB122	transcription factor activity, RNA polymerase II transcription factor recruiting	6.66699	6.33432	7.73872	8.03329	6.50065	7.88601	1.38536	1.16925e-08	1.07142e-07
AT3G05260	---	chloroplast	0	0	4.16373	3.45661	0	3.81017	3.81017	0.000833843	0.00348687
AT5G59540	---	cytoplasm	11.4745	11.4167	12.5508	12.5745	11.4456	12.5626	1.11702	9.6297e-74	1.00039e-71
AT1G23730	BCA3	cytosol	7.05393	7.19745	8.2099	8.65813	7.12569	8.43402	1.30833	1.25811e-09	1.27696e-08
AT2G08000	---	---	4.92152	3.96138	6.28929	5.89083	4.44145	6.09006	1.64861	0.000735987	0.00312202
AT4G36770	UGT72C1	UDP-glycosyltransferase activity	4.28985	5.45156	6.41978	6.14669	4.8707	6.28323	1.41253	0.00397307	0.0140559
AT1G12340	---	integral component of membrane	2.77845	0	8.13589	7.97287	1.38922	8.05438	6.66515	8.0854e-05	0.00041647
AT5G13320	PBS3	benzoate metabolic process	7.86118	7.49038	8.63911	8.79656	7.67578	8.71784	1.04206	2.5376e-08	2.24078e-07
AT4G13820	---	kinase activity	4.21594	5.28175	7.57232	7.8819	4.74885	7.72711	2.97826	7.2151e-17	1.31364e-15
AT3G61660	---	nucleus	0	0	3.77528	3.55411	0	3.66469	3.66469	0.00163821	0.00638579
AT4G39340	EC1.4	cytoplasmic vesicle	2.97048	4.13102	5.53854	5.69098	3.55075	5.61476	2.06401	0.000493817	0.00217448
AT3G26200	CYP71B22	oxidoreductase activity, acting on paired donors, with incorporation or reduction of molecular oxygen, NAD(P)H as one donor, and incorporation of one atom of oxygen	8.19995	8.15367	9.62189	9.41492	8.17681	9.5184	1.34159	7.39002e-21	1.66754e-19
AT3G49845	---	plasma membrane	6.15651	5.98178	7.46414	7.36861	6.06915	7.41637	1.34722	2.05901e-07	1.60758e-06
AT1G51620	---	protein kinase activity	8.35864	8.27632	11.0703	11.1094	8.31748	11.0898	2.77235	6.42752e-168	2.43245e-165
AT2G13900	---	nucleus	0	1.96919	3.53316	4.16082	0.984595	3.84699	2.86239	0.0201052	0.0577664
AT5G08855	---	---	3.87539	3.13334	4.60104	5.02107	3.50436	4.81105	1.30669	0.0468346	0.116777
AT4G27890	BOB2	cytoplasm	0	0	5.88685	5.48388	0	5.68536	5.68536	1.21081e-07	9.77316e-07
AT3G19615	---	mitochondrion	5.55189	4.71521	6.9382	6.95201	5.13355	6.94511	1.81156	9.2326e-07	6.57829e-06
AT5G51930	---	aldehyde-lyase activity	2.77845	0	5.57101	5.94576	1.38922	5.75838	4.36916	0.0128328	0.0390079
AT4G08160	---	endo-1,4-beta-xylanase activity	8.04849	8.08304	9.24567	9.43585	8.06577	9.34076	1.27499	1.56584e-18	3.10716e-17
AT4G23320	CRK24	protein serine/threonine kinase activity	0	2.77209	6.30867	5.48388	1.38605	5.89627	4.51023	0.0127941	0.0389077
AT1G49000	---	mitochondrion	7.20485	7.20698	9.06374	8.60509	7.20591	8.83441	1.6285	3.03045e-15	4.95505e-14
AT4G33050	EDA39	polar nucleus fusion	11.9457	12.1885	13.2849	13.0224	12.0671	13.1536	1.08653	1.96085e-09	1.95061e-08
AT5G59070	---	trans-Golgi network	4.61144	2.55069	5.24864	6.09902	3.58107	5.67383	2.09276	0.00639179	0.0213625
AT5G01910	---	nucleus	5.13709	5.28175	6.68	6.04972	5.20942	6.36486	1.15544	0.00249794	0.00932209
AT2G23810	TET8	defense response to Gram-negative bacterium	11.8258	11.8039	13.0549	12.9732	11.8148	13.0141	1.19927	4.14514e-82	5.27928e-80
AT1G16300	GAPCP2	glycolytic process	9.52851	9.64707	10.7093	10.7728	9.58779	10.741	1.15324	4.17747e-34	1.66916e-32
AT5G27220	---	cytosol	7.09575	6.36866	8.40258	8.66633	6.7322	8.53446	1.80226	2.08282e-12	2.71803e-11
AT4G34071	---	---	0	1.96919	4.24645	3.73132	0.984595	3.98888	3.00429	0.0121134	0.0370808
AT1G05660	---	polygalacturonase activity	6.09599	5.41915	6.72397	7.07209	5.75757	6.89803	1.14046	0.00103768	0.00423586
AT2G27660	---	---	10.1951	10.2256	11.8785	12.1559	10.2103	12.0172	1.8069	7.01889e-72	6.96395e-70
AT1G72870	---	ADP binding	5.89752	5.81747	7.05756	6.7196	5.8575	6.88858	1.03108	0.000671473	0.00287181
AT5G11320	YUC4	positive regulation of flower development	4.21594	3.76911	4.88544	5.48388	3.99253	5.18466	1.19213	0.0305114	0.081942
AT2G25297	---	---	4.92152	5.24525	6.07967	6.32302	5.08338	6.20135	1.11796	0.00342732	0.0123394
AT4G23280	CRK20	protein serine/threonine kinase activity	7.01087	6.29914	8.01132	8.09939	6.65501	8.05535	1.40035	1.684e-07	1.33486e-06
AT2G41480	PER25	peroxidase activity	6.65305	6.60305	8.58451	8.47108	6.62805	8.5278	1.89975	2.23852e-22	5.51634e-21
AT2G40350	---	transcription factor activity, sequence-specific DNA binding	3.55403	2.77209	4.98517	4.95119	3.16306	4.96818	1.80512	0.00655985	0.0218505
AT4G31940	CYP82C4	oxidoreductase activity, acting on paired donors, with incorporation or reduction of molecular oxygen, NAD(P)H as one donor, and incorporation of one atom of oxygen	0	0	3.39494	2.27438	0	2.83466	2.83466	0.0264091	0.0727088
AT5G52680	---	nucleus	0	0	3.53316	2.83605	0	3.18461	3.18461	0.00964415	0.0305237
AT5G34871	---	---	0	0	7.93231	8.1703	0	8.0513	8.0513	5.91353e-13	8.0584e-12
AT5G53240	---	mitochondrion	0	0	1.6394	3.45661	0	2.548	2.548	0.0430552	0.108762
AT4G34890	XDH1	xanthine catabolic process	12.2177	12.1737	13.1901	13.5206	12.1957	13.3553	1.15963	2.23706e-31	8.09589e-30
AT5G14760	AO	NAD biosynthetic process	10.6492	10.4902	12.1243	12.2348	10.5697	12.1795	1.6098	6.51351e-85	8.58455e-83
AT1G73860	KIN14P	microtubule	5.94404	5.7924	7.18886	7.40826	5.86822	7.29856	1.43034	1.98511e-07	1.55263e-06
AT1G74350	---	Group II intron splicing	7.67374	8.07786	8.97858	8.92286	7.8758	8.95072	1.07492	2.16458e-09	2.14282e-08
AT5G01030	---	nucleus	9.0431	9.24886	10.3192	10.0616	9.14598	10.1904	1.04446	6.35347e-15	1.01148e-13
AT1G51470	TGG5	glucosinolate catabolic process	8.28825	8.5173	10.0086	9.85954	8.40278	9.93407	1.53129	1.62118e-29	5.49223e-28
AT1G65130	---	nucleus	4.49127	3.76911	7.1464	7.22795	4.13019	7.18718	3.05699	4.8213e-16	8.35324e-15
AT5G37780	CAM1	detection of calcium ion	9.82579	9.66618	11.8777	11.8963	9.74599	11.887	2.14105	1.02019e-149	3.14255e-147
AT1G61280	---	GPI anchor biosynthetic process	5.289	5.60347	6.48937	6.89733	5.44623	6.69335	1.24711	0.000246227	0.00115122
AT1G09627	---	---	1.56253	2.28904	2.38701	5.45892	1.92579	3.92296	1.99718	0.0122966	0.0375979
AT5G37600	GLN1-1	glutamine biosynthetic process	12.816	12.7861	14.1764	14.2641	12.8011	14.2202	1.41918	1.22747e-138	3.38717e-136
AT4G33970	PEX4	nucleus	5.05469	4.35308	5.53854	6.09902	4.70388	5.81878	1.1149	0.0183615	0.053376
AT4G21760	BGLU47	beta-glucosidase activity	4.5526	3.54722	6.10206	6.69843	4.04991	6.40025	2.35034	1.25215e-06	8.71996e-06
AT2G38152	---	Golgi apparatus	1.56253	1.55761	4.07598	4.80039	1.56007	4.43819	2.87812	0.00127325	0.00509741
AT4G02650	---	clathrin-coated vesicle	0	1.96919	3.24206	4.03136	0.984595	3.63671	2.65211	0.0393942	0.101045
AT2G39350	ABCG1	ATPase activity, coupled to transmembrane movement of substances	9.9421	9.87917	11.153	11.1139	9.91063	11.1334	1.22281	3.11553e-49	1.95114e-47
AT4G37990	CAD8	mannitol dehydrogenase activity	8.87318	8.92175	10.6219	10.5743	8.89747	10.5981	1.70063	4.02288e-64	3.51717e-62
AT2G06305	---	---	0	0	3.98254	2.67198	0	3.32726	3.32726	0.00467855	0.0162097
AT1G18100	MFT	positive regulation of seed germination	5.01165	5.31734	7.10266	7.29999	5.1645	7.20133	2.03683	7.45943e-11	8.51024e-10
AT2G27550	CEN	negative regulation of flower development	9.38833	9.30757	10.3359	10.4065	9.34795	10.3712	1.02325	1.77802e-24	4.83091e-23
AT2G19910	RDR3	RNA-directed RNA polymerase activity	6.77388	6.85394	8.1413	7.97727	6.81391	8.05929	1.24538	2.72308e-09	2.67075e-08
AT1G67000	LRK10L-2.8	protein serine/threonine kinase activity	4.66797	4.2089	4.93617	6.04972	4.43844	5.49294	1.05451	0.0358941	0.0936173
AT1G16410	CYP79F1	endoplasmic reticulum membrane	8.8911	8.38096	9.61023	10.0802	8.63603	9.8452	1.20917	0.000349969	0.00158642
AT1G61390	---	ATP binding	6.05418	6.31683	7.52339	7.62009	6.18551	7.57174	1.38623	3.48338e-08	3.02849e-07
AT3G44555	---	---	0	0	3.53316	3.88912	0	3.71114	3.71114	0.00132611	0.00528828
AT5G67310	CYP81G1	indole glucosinolate metabolic process	5.72174	5.95943	6.60361	7.15213	5.84058	6.87787	1.03728	0.00116419	0.00469844
AT3G46900	COPT2	high-affinity copper ion transmembrane transporter activity	8.8911	8.69358	11.1294	11.1702	8.79234	11.1498	2.35745	1.36553e-121	3.17319e-119
AT3G22250	UGT82A1	UDP-glycosyltransferase activity	4.72237	4.8182	6.14582	6.04972	4.77028	6.09777	1.32748	0.000852918	0.00355877
AT1G65790	SD17	protein serine/threonine kinase activity	5.21505	4.35308	7.73156	7.87248	4.78406	7.80202	3.01796	1.00034e-20	2.23817e-19
AT4G34380	---	heterotrimeric G-protein complex	6.61042	6.63161	8.07495	8.23421	6.62101	8.15458	1.53357	2.33128e-13	3.27913e-12
AT2G14610	PR1	response to vitamin B1	9.43387	9.68163	10.677	10.7192	9.55775	10.6981	1.14039	1.36703e-25	3.87316e-24
AT1G12030	---	---	4.72237	4.6043	6.80808	6.85011	4.66334	6.8291	2.16576	7.11036e-10	7.4012e-09
AT2G31083	CLE5	receptor serine/threonine kinase binding	4.96729	4.66082	6.7944	7.50897	4.81405	7.15168	2.33763	2.46278e-10	2.67823e-09
AT2G31082	CLE7	integral component of membrane	0	2.55069	4.32468	4.38936	1.27534	4.35702	3.08168	0.00916161	0.029241
AT4G35190	LOG5	nucleus	5.79971	5.81747	7.24022	7.47825	5.80859	7.35924	1.55064	1.44335e-08	1.3081e-07
AT4G23200	CRK12	protein serine/threonine kinase activity	6.19549	6.38552	7.80163	7.81463	6.29051	7.80813	1.51762	7.68867e-11	8.75292e-10
AT1G02575	---	mitochondrion	1.56253	1.96919	3.88263	3.88912	1.76586	3.88587	2.12001	0.0275165	0.0751484
AT5G21130	---	nucleus	0	0	3.24206	3.81238	0	3.52722	3.52722	0.00272027	0.0100616
AT5G12020	HSP17.6	cytoplasm	8.26095	8.20208	10.2533	10.2269	8.23152	10.2401	2.00857	5.7114e-68	5.36528e-66
AT4G34810	---	response to auxin	7.26106	7.16851	9.56863	9.61034	7.21478	9.58948	2.3747	1.10209e-57	8.71509e-56
AT1G61440	---	protein serine/threonine kinase activity	4.92152	5.08925	9.00555	9.09878	5.00538	9.05216	4.04678	2.10566e-65	1.86559e-63
AT3G47090	---	protein serine/threonine kinase activity	5.96675	5.04747	7.18886	7.42124	5.50711	7.30505	1.79794	3.85485e-07	2.89371e-06
AT2G46880	PAP14	protein serine/threonine phosphatase activity	0	0	4.24645	4.33553	0	4.29099	4.29099	0.000102009	0.000515514
AT1G11905	---	endoplasmic reticulum	8.91466	9.06737	10.1802	10.0975	8.99101	10.1388	1.14781	1.00987e-23	2.66992e-22
AT1G16022	---	integral component of membrane	3.77601	4.13102	5.24864	5.40767	3.95352	5.32815	1.37464	0.00948638	0.0300999
AT4G11890	---	protein serine/threonine kinase activity	7.65289	8.06745	10.3915	10.4041	7.86017	10.3978	2.5376	1.05845e-70	1.02709e-68
AT1G02770	---	nucleus	4.21594	3.54722	4.88544	5.24198	3.88158	5.06371	1.18213	0.0451132	0.11314
AT1G08043	---	---	5.69478	7.11894	7.97539	8.24884	6.40686	8.11212	1.70526	0.0238595	0.0667084
AT1G55525	---	---	3.13994	3.422	4.98517	4.71864	3.28097	4.8519	1.57093	0.0143458	0.0429612
AT2G25470	AtRLP21	signal transduction	6.61042	6.63161	8.98763	8.78154	6.62101	8.88458	2.26357	1.28287e-32	4.84802e-31
AT4G17660	PBL20	kinase activity	4.72237	4.96008	6.52294	6.54085	4.84123	6.5319	1.69067	3.49148e-06	2.27404e-05
AT5G65650	---	carbohydrate transport	9.38833	9.45668	10.4173	10.5944	9.42251	10.5059	1.08339	2.21238e-24	5.98654e-23
AT3G13600	IQM2	nucleus	7.38427	7.09862	8.30464	8.34052	7.24145	8.32258	1.08113	2.66081e-08	2.34178e-07
AT5G67400	PER73	peroxidase activity	9.18302	8.77585	9.98621	9.99158	8.97944	9.98889	1.00946	7.15897e-12	8.97531e-11
AT1G69588	CLE45	multicellular organism development	1.97474	3.66243	5.83433	5.83373	2.81858	5.83403	3.01545	3.83331e-06	2.4786e-05
AT2G04170	---	---	8.18065	8.09847	9.40945	9.54513	8.13956	9.47729	1.33773	2.31368e-22	5.69096e-21
AT1G09543	---	---	5.63931	5.60347	7.06897	6.51687	5.62139	6.79292	1.17153	0.000442834	0.00196567
AT5G16990	P2	cytosol	9.24936	9.13875	10.5847	10.499	9.19406	10.5418	1.34776	2.75537e-39	1.34425e-37
AT5G51480	SKS2	copper ion binding	4.82538	4.66082	6.87461	7.29999	4.7431	7.0873	2.3442	1.58751e-11	1.93444e-10
AT1G27610	---	mitochondrion	0	0	2.87697	2.83605	0	2.85651	2.85651	0.0306863	0.0823061
AT2G05575	---	---	0	0	5.20794	5.66938	0	5.43866	5.43866	3.98508e-07	2.98554e-06
AT1G31550	---	vacuole	7.22383	7.32535	8.68061	8.39746	7.27459	8.53903	1.26445	5.18684e-11	6.0002e-10
AT4G38310	---	Golgi apparatus	3.29156	1.96919	5.69401	2.98335	2.63038	4.33868	1.7083	0.0279647	0.0761527
AT3G13950	---	integral component of membrane	6.77388	7.14888	8.19436	8.05428	6.96138	8.12432	1.16294	1.1699e-07	9.47475e-07
AT5G56120	---	translation elongation factor activity	6.25206	6.71405	7.78788	7.54499	6.48305	7.66644	1.18339	6.66474e-06	4.12321e-05
AT3G24810	KRP5	cyclin-dependent protein serine/threonine kinase inhibitor activity	6.49015	6.99252	8.07495	7.82444	6.74133	7.94969	1.20836	1.44344e-06	9.95267e-06
AT1G80760	NIP6-1	borate transmembrane transporter activity	6.72142	6.18815	7.64273	7.86775	6.45479	7.75524	1.30045	8.26816e-07	5.931e-06
AT1G18420	ALMT3	malate transport	5.42643	5.45156	7.03446	7.14432	5.43899	7.08939	1.6504	3.10087e-08	2.70838e-07
AT3G58150	---	mitochondrion	6.09599	6.16879	7.39329	7.27876	6.13239	7.33602	1.20363	3.38759e-06	2.21145e-05
AT5G60900	RLK1	protein serine/threonine kinase activity	5.72174	5.66002	7.3092	7.19054	5.69088	7.24987	1.55899	2.68431e-08	2.36167e-07
AT2G32680	AtRLP23	kinase activity	6.17613	5.84212	7.1247	7.12064	6.00913	7.12267	1.11354	8.34965e-05	0.000428913
AT4G25110	AMC2	cysteine-type peptidase activity	8.8911	8.74677	10.3662	10.5104	8.81894	10.4383	1.61938	8.27687e-46	4.79787e-44
AT2G29620	---	nucleus	4.13804	5.38601	6.1241	6.04972	4.76203	6.08691	1.32489	0.0120535	0.0369145
AT1G18382	---	---	0.983208	1.55761	3.65929	4.80039	1.27041	4.22984	2.95943	0.00233743	0.00878558
AT1G56540	---	ADP binding	6.11645	6.36866	7.29954	7.4405	6.24255	7.37002	1.12747	1.38466e-05	8.17858e-05
AT4G22390	---	---	4.66797	5.12986	6.20906	6.03291	4.89892	6.12098	1.22207	0.00269939	0.00999434
AT4G03585	---	---	0	1.55761	2.38701	6.61051	0.778805	4.49876	3.71995	0.0229372	0.0645178
AT4G35650	IDH3	tricarboxylic acid cycle	0	0	2.65269	2.98335	0	2.81802	2.81802	0.0337251	0.0889587
AT4G38552	---	---	8.99419	8.6313	9.87198	10.0934	8.81275	9.98269	1.16995	1.04491e-14	1.63309e-13
AT1G27570	---	nucleus	0	0	7.19928	7.53905	0	7.36916	7.36916	2.31977e-11	2.76816e-10
AT5G05665	---	---	0	0	3.65929	2.27438	0	2.96684	2.96684	0.0156976	0.0464892
AT1G23790	---	nucleus	5.89752	5.98178	7.33778	6.8112	5.93965	7.07449	1.13484	0.000209931	0.000995573
AT5G03890	---	nucleus	6.35894	5.81747	7.40234	7.12064	6.08821	7.26149	1.17328	0.000102479	0.000517691
AT4G13420	POT5	potassium:sodium symporter activity	7.50556	6.88985	8.65434	9.0092	7.19771	8.83177	1.63407	3.36572e-12	4.33453e-11
AT1G07887	---	---	4.21594	3.54722	6.64993	6.50473	3.88158	6.57733	2.69575	5.09607e-10	5.38063e-09
AT5G38020	---	fatty acid biosynthetic process	9.36715	9.75648	11.1136	11.0396	9.56182	11.0766	1.51476	1.49036e-32	5.60015e-31
AT1G04180	YUC9	indole-3-pyruvate monooxygenase activity	5.2525	5.31734	6.58783	6.17761	5.28492	6.38272	1.0978	0.00239641	0.00898053
AT1G74790	HIPL1	anchored component of plasma membrane	11.3315	11.3745	13.2935	13.1755	11.353	13.2345	1.88154	8.53692e-164	3.09797e-161
AT5G17340	---	extracellular region	0	0	3.39494	3.96199	0	3.67847	3.67847	0.0014713	0.00580782
AT2G22860	PSK2	plant organ morphogenesis	8.53236	8.45474	9.50495	9.71945	8.49355	9.6122	1.11865	1.92995e-16	3.41069e-15
AT5G66980	---	transcription factor activity, sequence-specific DNA binding	1.97474	0	4.07598	3.35204	0.987369	3.71401	2.72664	0.0319013	0.085037
AT1G01660	---	ubiquitin-protein transferase activity	5.55189	5.8902	7.08029	7.39517	5.72104	7.23773	1.51668	3.24333e-07	2.46328e-06
AT1G43910	---	ATP binding	9.77039	9.74346	11.3459	11.1669	9.75692	11.2564	1.49946	7.61656e-55	5.74845e-53
AT3G59900	ARGOS	nucleus	8.55502	8.41832	10.0336	9.86904	8.48667	9.9513	1.46463	7.77678e-30	2.66513e-28
AT1G70440	SRO3	nucleus	4.96729	4.76762	6.9131	6.73007	4.86745	6.82159	1.95413	1.67435e-08	1.50816e-07
AT3G44400	---	ADP binding	8.27921	8.30763	10.1142	10.1781	8.29342	10.1462	1.85273	5.2018e-57	4.08905e-55
AT2G35850	---	integral component of membrane	4.49127	4.2089	5.93753	5.85302	4.35008	5.89527	1.54519	0.000513352	0.00225376
AT1G02230	NAC004	transcription factor activity, sequence-specific DNA binding	3.96835	4.54548	5.72318	5.64746	4.25692	5.68532	1.42841	0.00341508	0.012302
AT5G55180	---	hydrolase activity, hydrolyzing O-glycosyl compounds	10.3456	10.3349	11.3424	11.3671	10.3403	11.3548	1.01447	3.856e-42	2.06362e-40
AT1G65850	---	nucleus	5.58163	5.04747	6.48937	6.40371	5.31455	6.44654	1.13199	0.00212194	0.00806721
AT3G21530	---	hydrolase activity	8.42575	8.48245	9.49864	9.423	8.4541	9.46082	1.00672	7.48205e-15	1.18474e-13
AT5G55450	---	lipid transport	7.68748	7.39364	9.82564	9.66456	7.54056	9.7451	2.20454	1.49204e-45	8.55532e-44
AT5G16170	---	mitochondrion	7.35874	7.29888	9.23051	8.96335	7.32881	9.09693	1.76812	4.22207e-24	1.13205e-22
AT4G32580	---	cytosol	0	0	2.87697	2.67198	0	2.77448	2.77448	0.0387814	0.0997177
AT3G28310	---	---	1.56253	0	5.93753	5.85302	0.781265	5.89527	5.11401	1.59314e-07	1.26731e-06
AT1G14640	---	nucleus	8.36292	8.15367	9.17351	9.37378	8.2583	9.27365	1.01535	2.36659e-11	2.82148e-10
AT5G43890	YUC5	indole-3-pyruvate monooxygenase activity	6.58128	6.85394	8.08622	8.12341	6.71761	8.10482	1.38721	8.01216e-11	9.08994e-10
AT5G41660	---	mitochondrion	0	0	4.53675	3.81238	0	4.17457	4.17457	0.000168001	0.000812731
AT2G24700	REM10	transcription factor activity, sequence-specific DNA binding	6.47439	6.77932	7.63507	7.8819	6.62686	7.75849	1.13163	2.28807e-06	1.53529e-05
AT1G28560	SRD2	snRNA transcription	6.65305	6.86601	7.822	8.19696	6.75953	8.00948	1.24995	6.70971e-08	5.64276e-07
AT4G16350	CBL6	vacuolar membrane	6.70801	6.79203	8.55641	8.40074	6.75002	8.47858	1.72856	1.33268e-18	2.65444e-17
AT3G25882	NIMIN-2	regulation of systemic acquired resistance	6.73472	6.77932	8.43381	8.24155	6.75702	8.33768	1.58066	6.34646e-15	1.01097e-13
AT3G46770	REM22	transcription factor activity, sequence-specific DNA binding	0	0	3.39494	3.88912	0	3.64203	3.64203	0.0017328	0.00671893
AT4G13580	DIR18	chloroplast	8.11609	7.87781	9.03785	9.17738	7.99695	9.10762	1.11067	1.78082e-12	2.34007e-11
AT1G53660	---	organic anion transmembrane transporter activity	4.13804	3.86845	5.72318	5.87205	4.00325	5.79762	1.79437	0.000162321	0.000787847
AT1G02430	ATARFD1B	GTP binding	4.82538	5.00443	6.90038	7.13647	4.91491	7.01843	2.10352	2.4955e-10	2.71046e-09
AT1G12080	---	---	9.71277	9.86871	11.3199	11.4518	9.79074	11.3858	1.59509	2.20718e-64	1.93611e-62
AT1G11090	---	endoplasmic reticulum	0	0	4.07598	5.3272	0	4.70159	4.70159	1.35129e-05	7.99755e-05
AT5G59510	RTFL5	---	5.77418	6.48279	8.125	7.71801	6.12849	7.9215	1.79302	1.76089e-09	1.76229e-08
AT3G21080	---	nucleus	8.13626	8.03039	10.0204	9.88318	8.08333	9.95179	1.86847	2.94701e-46	1.7272e-44
AT5G58390	PER67	peroxidase activity	8.77365	8.69019	10.1762	10.4578	8.73192	10.317	1.58511	5.00195e-34	1.98959e-32
AT2G42140	VQ17	nucleus	3.13994	3.76911	4.88544	5.05477	3.45452	4.97011	1.51558	0.0159364	0.0471277
AT4G36700	---	nutrient reservoir activity	1.97474	0	4.16373	3.81238	0.987369	3.98805	3.00068	0.0123857	0.0378313
AT2G06355	---	---	4.21594	3.28488	6.30867	6.37731	3.75041	6.34299	2.59258	5.09167e-08	4.34407e-07
AT5G35480	---	---	5.45883	4.04869	6.76664	5.71226	4.75376	6.23945	1.48569	0.00970476	0.0306899
AT5G39100	GLP6	manganese ion binding	1.97474	2.96399	4.39889	4.22144	2.46936	4.31016	1.8408	0.031075	0.0831813
AT1G29490	SAUR68	auxin polar transport	1.97474	2.55069	4.07598	4.63197	2.26271	4.35397	2.09126	0.0113282	0.0350497
AT1G51820	---	protein serine/threonine kinase activity	10.6466	10.6134	13.3798	13.4113	10.63	13.3956	2.76554	0	0
AT5G45960	---	lipase activity	4.87425	5.63202	6.26965	6.2666	5.25313	6.26813	1.01499	0.013972	0.0419793
AT1G61360	---	ATP binding	10.3478	10.1499	11.4368	11.4565	10.2488	11.4466	1.19782	5.77732e-41	2.93756e-39
AT1G48400	---	nucleus	2.97048	3.76911	4.66258	5.05477	3.3698	4.85868	1.48888	0.0256302	0.0708885
AT2G23270	---	cellular response to hypoxia	3.29156	3.28488	4.93617	4.91495	3.28822	4.92556	1.63734	0.00872137	0.028008
AT5G24040	---	nucleus	4.5526	4.54548	7.3658	7.03879	4.54904	7.20229	2.65325	1.75273e-14	2.67926e-13
AT5G46320	---	---	0	0	5.32676	5.45892	0	5.39284	5.39284	4.91069e-07	3.63364e-06
AT5G60610	---	nucleus	5.05469	4.04869	6.18829	6.7196	4.55169	6.45394	1.90225	3.69384e-05	0.000202512
AT3G18200	---	transmembrane transporter activity	6.72142	6.7665	8.00539	8.17796	6.74396	8.09168	1.34772	1.06595e-10	1.1935e-09
AT4G21680	NPF7.2	nitrate transmembrane transporter activity	10.3628	10.2964	11.5677	11.6139	10.3296	11.5908	1.26117	1.24725e-63	1.07977e-61
AT4G12280	---	nucleus	0	0	7.75294	7.79482	0	7.77388	7.77388	2.58471e-12	3.35152e-11
AT5G26030	FC1	chloroplast thylakoid membrane	11.5347	11.5707	12.5436	12.5894	11.5527	12.5665	1.01385	4.0573e-62	3.43393e-60
AT3G05660	AtRLP33	kinase activity	7.97758	7.8107	9.84402	9.50759	7.89414	9.67581	1.78167	2.16853e-27	6.67982e-26
AT5G44585	---	---	8.18065	8.3032	9.75676	10.0121	8.24193	9.88443	1.64251	3.42346e-31	1.22887e-29
AT4G04220	AtRLP46	kinase activity	5.84944	6.0038	8.05213	7.76967	5.92662	7.9109	1.98428	3.56026e-15	5.78919e-14
AT3G27290	---	cytoplasm	5.72174	5.12986	6.84836	6.79134	5.4258	6.81985	1.39405	4.89394e-05	0.000262919
AT4G19240	---	mitochondrion	0	2.55069	10.5657	10.6506	1.27534	10.6082	9.33281	8.33312e-13	1.1183e-11
AT3G47380	PMEI11	pectinesterase inhibitor activity	7.19527	7.01437	9.56259	9.57011	7.10482	9.56635	2.46153	5.35475e-58	4.25984e-56
AT1G08860	BON3	positive regulation of cellular defense response	3.13994	1.96919	4.46947	5.27095	2.55456	4.87021	2.31565	0.00253592	0.00944722
AT1G01670	PUB56	ubiquitin-protein transferase activity	5.61076	5.41915	7.59617	7.58014	5.51496	7.58816	2.0732	1.88282e-14	2.86819e-13
AT2G21550	---	dTMP biosynthetic process	7.30628	7.43474	8.72816	8.80153	7.37051	8.76485	1.39434	1.55792e-16	2.77357e-15
AT1G52200	PCR8	integral component of membrane	11.9948	11.9256	13.8679	13.89	11.9602	13.8789	1.91871	3.95013e-255	2.98979e-252
AT1G09420	G6PD4	pentose-phosphate shunt	9.35859	9.44265	11.2915	11.3336	9.40062	11.3126	1.91196	9.18549e-110	1.7506e-107
AT1G74870	---	Golgi apparatus	6.47439	6.51381	7.80163	7.95958	6.4941	7.88061	1.38651	5.37299e-10	5.65948e-09
AT4G08780	PER38	peroxidase activity	7.95504	7.85377	10.8366	10.8059	7.9044	10.8213	2.91685	5.02263e-152	1.58398e-149
AT4G02800	---	---	7.25184	7.49816	8.48581	8.34734	7.375	8.41657	1.04157	4.11177e-08	3.54804e-07
AT1G69470	---	---	0	0	2.0611	3.35204	0	2.70657	2.70657	0.0357125	0.0931988
AT5G17000	---	cytoplasm	10.1071	10.135	11.883	11.7609	10.121	11.822	1.70092	2.3583e-97	3.80937e-95
AT4G31970	CYP82C2	oxidoreductase activity, acting on paired donors, with incorporation or reduction of molecular oxygen, NAD(P)H as one donor, and incorporation of one atom of oxygen	5.89752	4.86706	7.09152	7.13647	5.38229	7.11399	1.73171	5.89573e-06	3.69229e-05
AT5G44420	PDF1.2A	negative regulation of transcription, DNA-templated	6.23345	5.91364	9.02619	8.79407	6.07355	8.91013	2.83658	2.54615e-40	1.26786e-38
AT2G18800	XTH21	xyloglucan metabolic process	5.13709	5.08925	6.66504	5.71226	5.11317	6.18865	1.07548	0.00962775	0.0304827
AT5G41550	---	ADP binding	4.82538	5.35209	8.41157	8.45854	5.08873	8.43506	3.34633	7.00847e-38	3.28024e-36
AT5G53230	---	chloroplast	0	0	3.53316	2.83605	0	3.18461	3.18461	0.00964415	0.0305237
AT1G66110	---	chloroplast	0	0	2.38701	3.55411	0	2.97056	2.97056	0.0168643	0.0495345
AT5G03995	---	mitochondrion	5.89752	6.04685	7.31879	7.41477	5.97218	7.36678	1.39459	1.2455e-07	1.00318e-06
AT3G50930	HSR4	mitochondrial outer membrane	10.1198	10.1375	11.7333	11.8491	10.1286	11.7912	1.66255	1.21906e-98	2.00585e-96
AT5G57050	ABI2	negative regulation of protein kinase activity	7.05393	6.60305	8.66941	8.66361	6.82849	8.66651	1.83802	2.83406e-19	5.83802e-18
AT5G37130	---	nucleus	11.2011	11.0188	12.4031	12.4088	11.1099	12.4059	1.29601	4.91878e-62	4.14979e-60
AT4G10260	---	fructokinase activity	3.42875	3.96138	9.76555	9.96745	3.69507	9.8665	6.17143	6.47093e-85	8.57107e-83
AT1G51990	---	chloroplast	0	0	5.24864	5.21242	0	5.23053	5.23053	1.09666e-06	7.72651e-06
AT3G02840	---	nucleus	7.71457	7.54395	8.98462	9.0092	7.62926	8.99691	1.36765	4.8282e-18	9.30886e-17
AT4G22210	LCR85	defense response to fungus	2.77845	2.55069	4.39889	4.87776	2.66457	4.63833	1.97376	0.00660705	0.0219856
AT1G13470	---	---	5.39328	5.51425	9.68628	9.58316	5.45376	9.63472	4.18096	1.82964e-94	2.80168e-92
AT1G59670	GSTU15	cytosol	0	0	7.25028	7.12064	0	7.18546	7.18546	5.89128e-11	6.79139e-10
AT3G19970	---	hydrolase activity	8.12116	7.81693	8.92308	9.12876	7.96905	9.02592	1.05687	6.00432e-10	6.29942e-09
AT5G43175	BHLH139	transcription factor activity, sequence-specific DNA binding	1.56253	2.28904	6.7944	6.46767	1.92579	6.63103	4.70525	2.8949e-13	4.04477e-12
AT1G33500	---	mitochondrion	1.97474	2.55069	3.88263	4.38936	2.26271	4.13599	1.87328	0.0297582	0.0802365
AT2G18680	---	endoplasmic reticulum	6.47439	6.28122	8.01722	7.99907	6.37781	8.00815	1.63034	2.259e-13	3.18314e-12
AT1G47920	---	---	0	0	3.98254	2.83605	0	3.40929	3.40929	0.00368119	0.0131391
AT1G63070	---	mitochondrion	0	2.28904	4.83287	5.57961	1.14452	5.20624	4.06172	1.90687e-05	0.000109648
AT1G71530	---	protein serine/threonine kinase activity	7.50556	7.40196	8.56852	9.07433	7.45376	8.82143	1.36767	3.03087e-11	3.57642e-10
AT3G28210	SAP12	zinc ion binding	8.75093	8.57359	10.4881	10.3992	8.66226	10.4436	1.78138	1.33687e-54	9.9761e-53
AT3G55580	---	nucleus	0	0	4.24645	1.72366	0	2.98506	2.98506	0.0075963	0.0248652
AT5G09815	---	---	0	0	2.87697	2.83605	0	2.85651	2.85651	0.0306863	0.0823061
AT3G48850	MPT2	mitochondrial inner membrane	6.40956	6.26308	10.3662	10.3777	6.33632	10.372	4.03565	2.35086e-152	7.5032e-150
AT1G53920	GLIP5	lipase activity	8.46616	8.62065	10.2204	9.95076	8.54341	10.0856	1.54217	2.32062e-28	7.4879e-27
AT4G01870	---	nucleus	13.1737	13.1227	14.6252	14.6107	13.1482	14.6179	1.46972	6.27467e-183	2.63845e-180
AT1G80555	---	chloroplast	4.36016	3.66243	7.78096	7.70215	4.01129	7.74155	3.73026	1.81836e-26	5.38815e-25
AT2G22500	PUMP5	succinate transmembrane transporter activity	10.1548	10.3371	11.6273	11.5362	10.246	11.5818	1.3358	2.9116e-49	1.8321e-47
AT1G78400	---	plant-type secondary cell wall biogenesis	0	0	3.24206	2.98335	0	3.1127	3.1127	0.0133276	0.0403001
AT1G16420	AMC8	cysteine-type endopeptidase activity	5.82479	5.86636	8.06358	8.23053	5.84557	8.14706	2.30148	1.17968e-22	2.96498e-21
AT4G26820	---	integral component of membrane	0	0	3.65929	1.72366	0	2.69148	2.69148	0.0272604	0.0746183
AT5G25610	RD22	trans-Golgi network	11.3166	11.3202	12.6106	12.5679	11.3184	12.5892	1.27083	1.11136e-94	1.71169e-92
AT1G71330	NAP5	ATPase activity, coupled to transmembrane movement of substances	6.23345	6.38552	8.13589	7.93264	6.30949	8.03426	1.72478	5.41824e-14	8.00974e-13
AT3G08040	DTX43	citrate transmembrane transporter activity	6.84915	6.75357	7.91345	7.72326	6.80136	7.81835	1.017	3.94424e-06	2.54411e-05
AT2G45290	TKL-2	plastid	10.8466	10.5891	12.0278	12.1138	10.7178	12.0708	1.35298	3.41559e-46	1.9974e-44
AT1G17170	GSTU24	2,4,6-trinitrotoluene catabolic process	11.0669	11.079	14.0825	13.8944	11.073	13.9884	2.91547	3.03136e-303	3.65017e-300
AT3G04010	---	hydrolase activity, hydrolyzing O-glycosyl compounds	8.111	7.93622	9.44929	9.36541	8.02361	9.40735	1.38374	4.20777e-22	1.01519e-20
AT5G44990	---	cytoplasm	4.49127	4.54548	6.61921	6.11508	4.51837	6.36715	1.84878	6.46794e-06	4.01552e-05
AT2G35690	ACX1.2	fatty acid beta-oxidation using acyl-CoA dehydrogenase	9.41128	9.57721	10.3639	10.744	9.49425	10.554	1.05971	1.64507e-14	2.52636e-13
AT4G22467	---	---	6.52117	6.51381	8.89771	9.68084	6.51749	9.28928	2.77179	5.61613e-28	1.7839e-26
AT5G67350	---	nucleus	8.85503	8.9447	10.1266	9.78493	8.89987	9.95576	1.05589	2.54613e-13	3.57254e-12
AT4G38290	---	cytoplasm	5.63931	5.00443	6.41978	6.44242	5.32187	6.4311	1.10923	0.0034639	0.0124514
AT5G04815	---	---	0	0	4.16373	3.73132	0	3.94752	3.94752	0.000479218	0.00211371
AT3G55470	---	---	9.48393	9.53248	10.7994	10.5397	9.5082	10.6695	1.16134	1.60256e-23	4.18673e-22
AT4G19770	---	hydrolase activity, hydrolyzing O-glycosyl compounds	0	0	5.50534	5.64746	0	5.5764	5.5764	1.98144e-07	1.55022e-06
AT2G25540	CESA10	cellulose biosynthetic process	0	0	3.65929	1.72366	0	2.69148	2.69148	0.0272604	0.0746183
AT5G25180	CYP71B14	oxidoreductase activity, acting on paired donors, with incorporation or reduction of molecular oxygen, NAD(P)H as one donor, and incorporation of one atom of oxygen	3.55403	3.96138	6.48937	5.94576	3.75771	6.21757	2.45986	2.60655e-07	2.00844e-06
AT4G28340	---	integral component of membrane	0	0	3.88263	2.67198	0	3.2773	3.2773	0.00585141	0.0197443
AT5G65090	IP5P5	root hair initiation	6.03282	5.95943	7.45547	7.47825	5.99612	7.46686	1.47074	8.82446e-09	8.20241e-08
AT1G54870	---	chloroplast	2.97048	2.96399	4.72161	4.7601	2.96724	4.74085	1.77361	0.00899906	0.0287881
AT4G21340	BHLH103	transcriptional activator activity, RNA polymerase II transcription regulatory region sequence-specific binding	5.1766	5.71443	6.43749	6.51687	5.44552	6.47718	1.03167	0.00431079	0.0150815
AT5G28000	---	nucleus	0	0	4.53675	5.08771	0	4.81223	4.81223	8.41683e-06	5.13283e-05
AT2G30766	---	---	6.47439	6.29914	8.64294	8.57055	6.38676	8.60674	2.21998	1.34957e-28	4.40833e-27
AT2G28630	KCS12	fatty acid biosynthetic process	11.1128	11.212	12.7234	12.5471	11.1624	12.6353	1.47284	6.09904e-70	5.79103e-68
AT3G48630	---	---	0	3.13334	4.60104	5.18224	1.56667	4.89164	3.32497	0.00371187	0.0132326
AT4G23230	CRK15	protein serine/threonine kinase activity	5.77418	5.2078	7.58031	7.53309	5.49099	7.5567	2.06571	1.86544e-12	2.4452e-11
AT2G46550	---	integral component of membrane	8.38417	9.54567	11.0005	11.1983	8.96492	11.0994	2.13447	0.00030405	0.00139643
AT4G03130	---	transcription coactivator activity	6.44234	6.41868	15.0133	15.1747	6.43051	15.094	8.66346	0	0
AT1G21230	WAK5	protein serine/threonine kinase activity	2.97048	0	4.66258	4.71864	1.48524	4.69061	3.20537	0.00615809	0.0206525
AT5G13700	PAO1	spermine catabolic process	6.59592	6.88985	7.93231	8.14313	6.74289	8.03772	1.29484	6.33243e-09	5.96135e-08
AT1G65500	---	mitochondrion	8.40926	8.34692	10.2407	10.1569	8.37809	10.1988	1.8207	4.59946e-55	3.50127e-53
AT2G40170	EM6	acquisition of desiccation tolerance in seed	3.66929	2.96399	4.66258	4.8396	3.31664	4.75109	1.43445	0.0340788	0.089713
AT4G14450	---	chloroplast	5.61076	5.12986	6.48937	6.49248	5.37031	6.49092	1.12061	0.00169673	0.00659061
AT5G36925	---	nucleus	8.74437	8.88367	10.531	10.4649	8.81402	10.498	1.68394	1.17581e-54	8.8239e-53
AT1G22120	---	mitochondrion	0	0	3.88263	3.81238	0	3.8475	3.8475	0.000757505	0.00320509
AT1G67460	---	chloroplast	5.35935	4.76762	6.41978	6.30912	5.06349	6.36445	1.30097	0.000852772	0.00355872
AT3G03535	---	---	0	0	2.0611	5.38134	0	3.72122	3.72122	0.028855	0.0782634
AT5G36260	---	aspartic-type endopeptidase activity	5.52153	4.4201	5.86083	6.51687	4.97082	6.18885	1.21803	0.0142643	0.042751
AT5G09470	PUMP6	succinate transmembrane transporter activity	2.97048	3.86845	4.60104	5.45892	3.41947	5.02998	1.61051	0.0139618	0.0419536
AT4G14940	AO1	aliphatic-amine oxidase activity	7.61744	7.66633	8.93248	8.87413	7.64189	8.9033	1.26142	1.02505e-15	1.74068e-14
AT3G55150	ATEXO70H1	exocyst	7.30628	7.09862	8.60425	8.95445	7.20245	8.77935	1.5769	1.07071e-15	1.81357e-14
AT4G15096	---	mitochondrion	1.97474	2.28904	5.16605	5.29935	2.13189	5.2327	3.10081	1.36708e-05	8.08377e-05
AT5G64530	NAC104	transcription factor activity, sequence-specific DNA binding	5.69478	5.45156	6.84836	6.39057	5.57317	6.61947	1.0463	0.0022315	0.00843411
AT1G07660	---	vacuolar membrane	9.4957	9.43254	11.0123	10.8842	9.46412	10.9483	1.48414	1.68997e-53	1.22992e-51
AT3G06955	---	---	0.983208	1.55761	4.93617	4.87776	1.27041	4.90697	3.63656	5.58102e-05	0.000296464
AT4G30470	---	nucleus	10.2505	10.2127	11.6229	11.5437	10.2316	11.5833	1.35174	1.23517e-67	1.15215e-65
AT1G72960	---	endoplasmic reticulum membrane	2.97048	3.422	5.57101	5.45892	3.19624	5.51496	2.31872	5.12815e-05	0.0002745
AT4G23680	---	defense response	10.1659	10.2488	11.6526	11.6188	10.2074	11.6357	1.42836	1.03184e-77	1.16814e-75
AT2G39380	ATEXO70H2	exocyst	7.35874	7.98684	8.70641	9.65222	7.67279	9.17932	1.50653	0.00455228	0.0158261
AT2G28400	---	---	7.74116	7.85377	9.24316	9.15619	7.79746	9.19967	1.40221	5.87502e-21	1.33478e-19
AT5G61550	---	ubiquitin-protein transferase activity	5.21505	5.8902	6.41978	6.70906	5.55262	6.56442	1.0118	0.00666088	0.0221341
AT1G06273	---	---	3.66929	3.28488	6.45499	6.62179	3.47708	6.53839	3.06131	1.68905e-11	2.0525e-10
AT1G06277	---	---	3.42875	3.76911	6.14582	6.25215	3.59893	6.19898	2.60005	3.25632e-08	2.8376e-07
AT1G09537	---	---	3.87539	3.13334	4.72161	4.98655	3.50436	4.85408	1.34972	0.0383521	0.0988409
AT5G55930	OPT1	oligopeptide transmembrane transporter activity	9.88958	9.89545	11.1716	11.1079	9.89252	11.1398	1.24724	6.92134e-51	4.59532e-49
AT2G18010	---	response to auxin	1.97474	2.55069	4.53675	3.64543	2.26271	4.09109	1.82838	0.0352575	0.0922214
AT4G11280	ACS6	1-aminocyclopropane-1-carboxylate synthase activity	9.29045	9.22797	10.9082	10.8456	9.25921	10.8769	1.61768	5.00396e-67	4.60277e-65
AT5G07285	---	---	4.5526	5.04747	5.86083	6.11508	4.80004	5.98796	1.18792	0.00519839	0.0177852
AT1G76690	OPR2	oxylipin biosynthetic process	10.055	10.0907	11.3139	11.1548	10.0729	11.2343	1.16148	5.91043e-37	2.68105e-35
AT5G37070	---	---	9.16349	9.28302	10.5113	10.3559	9.22326	10.4336	1.21034	1.37697e-27	4.29144e-26
AT1G51890	---	protein serine/threonine kinase activity	9.6667	9.43659	10.9764	10.8883	9.55164	10.9324	1.38071	6.93265e-39	3.32705e-37
AT5G25920	---	mitochondrion	2.29497	1.96919	4.07598	4.16082	2.13208	4.1184	1.98632	0.0227212	0.0640192
AT5G67340	PUB2	ubiquitin-protein transferase activity	8.96064	8.70034	10.1469	10.1235	8.83049	10.1352	1.30472	6.14789e-26	1.77218e-24
AT1G61400	---	protein serine/threonine kinase activity	7.81812	7.90146	8.88486	9.06403	7.85979	8.97444	1.11466	1.3387e-12	1.77494e-11
AT1G09880	---	lyase activity	5.21505	4.71521	6.58783	6.25215	4.96513	6.41999	1.45486	0.000190204	0.000909676
AT2G30250	WRKY25	transcription factor activity, sequence-specific DNA binding	10.8903	10.8836	12.0285	12.0057	10.887	12.0171	1.13014	2.87914e-66	2.62101e-64
AT2G14095	---	---	4.61144	5.66002	6.26965	6.48013	5.13573	6.37489	1.23916	0.00646663	0.0215916
AT2G44790	UCC2	copper ion binding	12.3224	12.2011	13.4475	13.444	12.2617	13.4457	1.184	1.71131e-77	1.92095e-75
AT2G04680	---	metal ion binding	4.96729	5.16936	6.30867	6.82103	5.06832	6.56485	1.49653	4.57259e-05	0.000246756
AT5G44770	---	---	2.77845	0	4.53675	3.88912	1.38922	4.21294	2.82371	0.0290565	0.0787133
AT4G38560	---	nucleus	6.52117	6.14917	8.70641	8.81635	6.33517	8.76138	2.42621	3.8756e-32	1.43192e-30
AT4G15070	---	nucleus	7.48997	7.78551	9.10312	9.11684	7.63774	9.10998	1.47224	3.00577e-19	6.17733e-18
AT2G13610	ABCG5	ATPase activity, coupled to transmembrane movement of substances	8.92918	8.96167	10.3012	10.237	8.94543	10.2691	1.3237	6.54474e-36	2.83295e-34
AT5G18320	PUB46	ubiquitin-protein transferase activity	3.55403	2.55069	5.12291	4.5866	3.05236	4.85476	1.8024	0.0120377	0.0368704
AT1G14550	PER5	peroxidase activity	5.89752	5.41915	7.3092	6.85968	5.65834	7.08444	1.4261	1.43337e-05	8.44749e-05
AT4G11290	PER39	peroxidase activity	10.671	10.6444	11.9142	11.9859	10.6577	11.95	1.29231	5.08895e-76	5.5025e-74
AT3G15740	---	nucleus	3.13994	2.55069	4.66258	4.44126	2.84531	4.55192	1.70661	0.0210741	0.0600488
AT3G10710	PME24	pectin catabolic process	6.92069	6.87798	8.23037	8.38094	6.89934	8.30566	1.40632	6.98361e-13	9.45822e-12
AT1G12040	LRX1	trichoblast differentiation	7.91472	8.38096	8.90091	9.72338	8.14784	9.31214	1.1643	0.00845572	0.0272407
AT2G45310	GAE4	Golgi cisterna membrane	0	0	6.26965	5.43352	0	5.85158	5.85158	5.92821e-08	5.02381e-07
AT3G61230	PLIM2C	actin filament bundle assembly	0	0	2.0611	3.2393	0	2.6502	2.6502	0.0437183	0.110184
AT5G44130	FLA13	plant-type cell wall	13.1837	13.0608	14.2034	14.3134	13.1222	14.2584	1.13617	2.25161e-63	1.93661e-61
AT3G09925	---	extracellular region	7.66682	7.45885	8.57254	8.88354	7.56284	8.72804	1.1652	4.12917e-10	4.40361e-09
AT5G52810	SARD4	positive regulation of systemic acquired resistance	9.65975	9.6986	10.8671	10.8958	9.67917	10.8815	1.20231	7.25289e-44	4.05351e-42
AT3G07195	---	nucleus	9.41128	9.349	10.77	10.8647	9.38014	10.8173	1.4372	2.12866e-52	1.49576e-50
AT1G33610	---	plasma membrane	9.23072	9.29423	10.2805	10.2652	9.26247	10.2729	1.01039	1.25644e-23	3.30529e-22
AT3G03760	LBD20	regulation of defense response to fungus	0	2.55069	3.53316	4.67596	1.27534	4.10456	2.82922	0.0228318	0.0642623
AT5G55400	FIM3	actin filament	8.20951	7.89558	9.39139	9.32799	8.05254	9.35969	1.30715	3.85312e-17	7.13298e-16
AT3G30739	---	---	0	0	3.88263	3.2393	0	3.56096	3.56096	0.00236393	0.00887304
AT3G28320	---	cytoplasm	0	1.96919	8.83226	8.89055	0.984595	8.86141	7.87681	1.63306e-22	4.06976e-21
AT5G24600	---	mitochondrion	3.87539	5.24525	6.40185	6.4551	4.56032	6.42847	1.86816	0.000235226	0.00110407
AT1G10170	ATNFXL1	transcriptional repressor activity, RNA polymerase II core promoter proximal region sequence-specific binding	12.3366	12.3045	13.481	13.6681	12.3206	13.5745	1.25398	9.24003e-64	8.0519e-62
AT1G15520	ABCG40	ATPase activity, coupled to transmembrane movement of substances	9.65451	9.51342	10.8499	11.039	9.58396	10.9444	1.36049	2.55013e-38	1.2042e-36
AT1G66700	PXMT1	gene silencing by miRNA	5.05469	4.4201	9.61801	9.64394	4.7374	9.63098	4.89358	9.02655e-93	1.32846e-90
AT4G11310	RDL4	lysosome	2.29497	1.96919	6.3653	6.35042	2.13208	6.35786	4.22578	8.01927e-12	1.00112e-10
AT4G25350	PHO1-H4	trans-Golgi network	6.05418	5.76687	7.31879	7.66443	5.91053	7.49161	1.58108	1.23523e-08	1.12992e-07
AT1G62300	WRKY6	transcription factor activity, sequence-specific DNA binding	11.1305	10.9895	12.1064	12.1562	11.06	12.1313	1.07128	1.36878e-46	8.04002e-45
AT5G38240	---	kinase activity	4.66797	4.28279	5.88685	5.60258	4.47538	5.74472	1.26934	0.00578851	0.0195641
AT4G24380	---	chloroplast	7.94363	7.73375	9.11693	9.19827	7.83869	9.1576	1.31891	9.49057e-18	1.81658e-16
AT4G23170	CRK9	protein kinase activity	8.04849	8.52113	9.61801	9.42462	8.28481	9.52132	1.23651	4.82316e-12	6.1428e-11
AT1G02460	---	polygalacturonase activity	5.92097	6.45109	7.23009	7.32783	6.18603	7.27896	1.09294	0.000155867	0.000759441
AT1G07143	---	---	1.97474	1.96919	3.98254	4.27961	1.97196	4.13107	2.15911	0.0144145	0.0431426
AT2G39518	---	NADH dehydrogenase activity	10.1084	10.01	12.2034	12.0329	10.0592	12.1181	2.05895	5.27274e-119	1.14492e-116
AT5G41900	BDG2	cytoplasm	6.07524	6.35159	7.31879	7.32783	6.21341	7.32331	1.1099	2.32664e-05	0.000131839
AT2G43050	PME16	pectin catabolic process	5.77418	6.04685	7.85533	7.82931	5.91052	7.84232	1.9318	5.95505e-15	9.52053e-14
AT1G57560	AtMYB50	transcription factor activity, RNA polymerase II transcription factor recruiting	6.09599	6.38552	7.42027	7.27161	6.24076	7.34594	1.10518	2.95174e-05	0.000164274
AT5G24030	SLAH3	voltage-gated anion channel activity	10.818	10.6808	11.7913	11.8958	10.7494	11.8435	1.09414	1.45596e-41	7.57757e-40
AT2G21640	---	nucleus	7.94363	7.9813	10.2817	10.0281	7.96247	10.1549	2.19245	5.93408e-55	4.50429e-53
AT5G46370	TPK2	outward rectifier potassium channel activity	0	2.55069	4.60104	4.87776	1.27534	4.7394	3.46406	0.0011115	0.00450709
AT3G25719	---	---	0	0	5.93753	5.92768	0	5.93261	5.93261	3.3778e-08	2.94056e-07
AT2G20510	ATTIM44-1	mitochondrial inner membrane presequence translocase complex	3.42875	3.54722	4.72161	4.98655	3.48799	4.85408	1.36609	0.0263379	0.0725504
AT4G25250	PMEI4	regulation of root development	4.49127	4.04869	4.98517	5.73323	4.26998	5.3592	1.08922	0.0348916	0.0914752
AT1G06267	---	---	2.29497	0.979534	4.24645	3.73132	1.63725	3.98888	2.35163	0.022715	0.0640153
AT3G47420	ATPS3	sugar:proton symporter activity	9.90289	9.82146	11.0872	11.1731	9.86217	11.1302	1.26798	7.62325e-49	4.72945e-47
AT5G22270	---	---	8.87017	8.88664	9.87523	9.90182	8.8784	9.88853	1.01012	1.29464e-19	2.71332e-18
AT3G33528	---	nucleus	0	0	4.24645	3.45661	0	3.85153	3.85153	0.000687188	0.0029323
AT1G77520	---	nucleus	8.33701	8.69019	9.81721	9.76725	8.5136	9.79223	1.27863	2.37796e-18	4.67665e-17
AT1G63050	LPLAT2	endoplasmic reticulum membrane	9.15363	9.15606	10.2878	10.2544	9.15485	10.2711	1.11627	3.70715e-28	1.1875e-26
AT2G36340	GPL3	regulation of transcription, DNA-templated	8.50547	8.45474	9.40496	9.66319	8.48011	9.53408	1.05397	1.04663e-13	1.50932e-12
AT3G05630	PLPZETA2	galactolipid biosynthetic process	7.78655	8.36829	9.17351	9.21327	8.07742	9.19339	1.11598	2.19631e-08	1.95637e-07
AT5G41310	---	microtubule motor activity	0	0	4.32468	3.2393	0	3.78199	3.78199	0.000854607	0.00356526
AT1G22900	DIR11	defense response	6.40956	6.49838	8.15743	8.11545	6.45397	8.13644	1.68247	2.45706e-15	4.0504e-14
AT5G24215	---	---	3.13994	2.96399	5.16605	5.05477	3.05196	5.11041	2.05845	0.000989838	0.00406162
AT5G39670	CML45	calcium ion binding	6.39288	6.24471	7.58826	7.81463	6.3188	7.70145	1.38265	1.05253e-08	9.70978e-08
AT1G05680	UGT74E2	quercetin 3-O-glucosyltransferase activity	11.1884	11.0548	14.0515	14.0227	11.1216	14.0371	2.91546	0	0
AT3G49580	LSU1	cellular response to sulfur starvation	5.01165	4.86706	5.96221	6.14669	4.93935	6.05445	1.1151	0.00445077	0.0155098
AT2G16430	PAP10	protein serine/threonine phosphatase activity	9.97328	10.1523	11.1212	11.1328	10.0628	11.127	1.06415	2.71957e-31	9.81527e-30

## Sheet: 2. xip-Mock vs WT-Mock down
Sheet 2	xip-Mock/WT-Mock-down
Gene_ID	Symbol	description	WT_Mock_1	WT_Mock_2	xip_Mock_1	xip_Mock_2	G1 (WT_Mock)	G2 (xip-Mock)	log2FoldChange(G2_vs_G1)	p value (G2_vs_G1)	FDR (G2_vs_G1)
AT3G01516	---	nucleus	5.72174	5.84212	4.53675	4.09754	5.78193	4.31715	-1.46479	0.0012935	0.00517379
AT5G15845	---	---	6.84915	6.45109	4.66258	4.8396	6.65012	4.75109	-1.89903	2.35851e-07	1.82422e-06
AT1G63360	---	ADP binding	10.1299	10.0383	8.92622	8.93422	10.0841	8.93022	-1.15388	1.71506e-26	5.09345e-25
AT4G02320	PME40	pectin catabolic process	3.66929	4.13102	1.6394	2.02514	3.90015	1.83227	-2.06788	0.0272885	0.0746566
AT3G20475	MSH5	synaptonemal complex	6.17613	5.93672	5.16605	4.38936	6.05643	4.77771	-1.27872	0.00372048	0.0132543
AT5G09295	---	---	3.66929	3.66243	0	0	3.66586	0	-3.66586	0.00131357	0.00524637
AT3G07725	---	---	5.2525	4.66082	4.07598	2.98335	4.95666	3.52966	-1.427	0.0326363	0.0866474
AT3G46700	UGT76E3	UDP-glycosyltransferase activity	10.6074	10.6072	8.51113	8.54706	10.6073	8.52909	-2.07818	7.45213e-92	1.09069e-89
AT1G50450	---	chloroplast thylakoid	11.296	11.2332	10.2165	10.1413	11.2646	10.1789	-1.0857	9.65776e-42	5.08636e-40
AT3G44670	---	defense response to bacterium	11.5441	11.4043	9.86872	10.0606	11.4742	9.96466	-1.50956	9.35622e-56	7.2051e-54
AT4G15975	---	protein ubiquitination	6.47439	6.72734	4.72161	4.16082	6.60086	4.44121	-2.15965	3.59896e-08	3.12181e-07
AT1G53480	MRD1	---	4.21594	3.54722	0	0	3.88158	0	-3.88158	0.000478692	0.00211175
AT3G05240	PCMP-E82	mitochondrial mRNA modification	5.61076	4.76762	0	0	5.18919	0	-5.18919	9.51931e-07	6.76257e-06
AT1G63370	---	N,N-dimethylaniline monooxygenase activity	5.39328	5.08925	3.65929	4.27961	5.24126	3.96945	-1.27181	0.0230142	0.0646889
AT5G51730	---	nucleus	9.2213	9.19725	8.19436	7.92355	9.20928	8.05895	-1.15032	3.64052e-14	5.44249e-13
AT1G71970	---	nucleus	8.99419	8.72042	7.83543	7.59167	8.85731	7.71355	-1.14376	1.2541e-10	1.39531e-09
AT5G26260	---	chloroplast	12.5498	12.5705	7.31879	7.88659	12.5601	7.60269	-4.95745	4.02292e-75	4.26285e-73
AT3G55090	ABCG16	ATPase activity, coupled to transmembrane movement of substances	6.47439	6.29914	4.46947	5.21242	6.38676	4.84094	-1.54582	0.000183416	0.000880389
AT4G31405	---	---	4.66797	5.54461	3.65929	3.55411	5.10629	3.6067	-1.49959	0.00948587	0.0300999
AT4G20350	---	oxidoreductase activity	6.72142	6.87798	5.47134	5.66938	6.7997	5.57036	-1.22934	7.4116e-05	0.000384303
AT3G09220	LAC7	hydroquinone:oxygen oxidoreductase activity	11.0337	10.963	9.67326	10.1115	10.9983	9.8924	-1.10594	1.98973e-16	3.51399e-15
AT5G03615	---	---	7.01087	6.92489	3.39494	4.5866	6.96788	3.99077	-2.97711	5.61735e-12	7.10307e-11
AT5G46040	NPF5.3	oligopeptide transport	5.35935	5.57434	0	2.83605	5.46684	1.41802	-4.04882	8.66171e-06	5.27367e-05
AT3G29590	5MAT	O-malonyltransferase activity	5.58163	6.41868	4.07598	4.63197	6.00015	4.35397	-1.64618	0.000578958	0.0025147
AT1G66590	ATCOX19-1	mitochondrial intermembrane space	8.67711	8.73366	6.07967	6.32302	8.70538	6.20135	-2.50404	1.16247e-35	4.96693e-34
AT2G19970	---	extracellular region	7.83055	7.80444	5.66422	5.77427	7.8175	5.71925	-2.09825	1.96632e-17	3.68125e-16
AT5G09315	---	---	8.43392	8.53631	7.53989	7.36189	8.48512	7.45089	-1.03423	4.52363e-09	4.32151e-08
AT1G12860	SCRM2	transcription factor activity, sequence-specific DNA binding	10.3161	10.2637	8.87514	9.44859	10.2899	9.16186	-1.12804	3.17676e-11	3.74357e-10
AT1G58807	RDL5	defense response	12.2324	12.1987	9.97866	9.96634	12.2156	9.9725	-2.24305	1.06751e-228	7.06987e-226
AT5G39471	---	nucleus	4.92152	4.86706	0	0	4.89429	0	-4.89429	3.96396e-06	2.55621e-05
AT2G42040	---	transcription, DNA-templated	10.1585	10.2592	9.14953	9.1945	10.2088	9.17202	-1.03683	3.28151e-23	8.43986e-22
AT4G36515	---	---	7.99426	7.65941	3.88263	2.02514	7.82683	2.95388	-4.87295	2.86808e-08	2.51501e-07
AT3G07675	---	---	4.05569	4.2089	1.6394	0	4.1323	0.819699	-3.3126	0.00314018	0.0114236
AT2G32160	---	nucleus	6.47439	6.57391	0	2.27438	6.52415	1.13719	-5.38696	1.36384e-12	1.80557e-11
AT5G61610	---	lipid storage	6.74789	6.43498	5.66422	4.98655	6.59143	5.32539	-1.26604	0.000663943	0.00284428
AT4G05631	---	---	6.39288	6.0038	2.0611	1.72366	6.19834	1.89238	-4.30596	4.79173e-11	5.5577e-10
AT4G02170	---	---	8.7542	8.60993	6.73833	7.23532	8.68206	6.98683	-1.69524	8.05888e-16	1.37645e-14
AT1G31580	ECS1	cell wall	12.9953	13.065	7.63507	7.47202	13.0302	7.55355	-5.47663	0	0
AT1G28670	ARAB-1	carboxylic ester hydrolase activity	10.3703	10.3543	8.08622	8.15095	10.3623	8.11858	-2.24375	6.46495e-88	8.828e-86
AT4G19830	FKBP17-1	chloroplast thylakoid lumen	8.83357	8.88664	7.44675	7.5568	8.8601	7.50178	-1.35833	2.52907e-17	4.71482e-16
AT3G20360	---	extracellular region	4.49127	5.2078	3.24206	3.35204	4.84953	3.29705	-1.55248	0.0138659	0.0417174
AT5G24770	VSP2	acid phosphatase activity	10.035	10.1828	7.2199	7.06384	10.1089	7.14187	-2.96705	4.09735e-95	6.38487e-93
AT1G10000	---	---	6.35894	5.76687	2.0611	2.27438	6.06291	2.16774	-3.89517	5.38971e-10	5.67483e-09
AT5G05060	---	nucleus	10.0188	10.0276	5.24864	4.91495	10.0232	5.08179	-4.94141	1.03345e-128	2.7106e-126
AT1G03090	MCCA	leucine catabolic process	12.896	12.7881	11.4839	11.6996	12.8421	11.5918	-1.25031	1.63811e-49	1.03816e-47
AT5G64480	---	---	8.78008	9.21151	7.99944	7.97727	8.99579	7.98835	-1.00744	2.03939e-08	1.82291e-07
AT3G59370	---	---	6.65305	6.38552	5.63382	5.35452	6.51929	5.49417	-1.02512	0.00214018	0.00812954
AT2G08435	---	---	8.67366	8.68339	7.40234	7.77978	8.67852	7.59106	-1.08746	4.25863e-09	4.08159e-08
AT2G04090	DTX5	antiporter activity	7.08541	7.02517	4.98517	5.57961	7.05529	5.28239	-1.7729	8.60871e-08	7.11111e-07
AT5G60440	AGL62	positive regulation of transcription from RNA polymerase II promoter	3.87539	4.8182	2.0611	2.67198	4.34679	2.36654	-1.98025	0.0146768	0.0438137
AT5G48950	DHNAT2	peroxisome	5.87368	6.4022	4.88544	4.7601	6.13794	4.82277	-1.31517	0.00101819	0.00416504
AT1G70860	---	nucleus	5.55189	4.8182	3.98254	3.64543	5.18504	3.81399	-1.37106	0.013445	0.0406126
AT1G24793	LPXC4	mitochondrion	7.56631	7.36841	5.83433	5.57961	7.46736	5.70697	-1.76039	9.11024e-11	1.02654e-09
AT5G51620	---	peroxisome	8.7672	8.65584	4.24645	4.8396	8.71152	4.54302	-4.1685	2.94638e-53	2.12099e-51
AT5G02095	---	---	10.2295	9.63302	9.13332	8.36424	9.93127	8.74878	-1.18249	0.0140669	0.042231
AT5G08350	---	---	7.52864	8.25353	6.55575	6.52891	7.89108	6.54233	-1.34875	7.96534e-07	5.72619e-06
AT5G27360	SFP2	sugar:proton symporter activity	8.63164	8.3426	6.98714	6.13097	8.48712	6.55905	-1.92807	5.905e-12	7.45612e-11
AT4G14000	---	chloroplast	10.6164	10.7011	9.23305	9.1248	10.6588	9.17892	-1.47983	9.06212e-50	5.77078e-48
AT5G09405	---	---	3.66929	4.4201	0	0	4.04469	0	-4.04469	0.000226066	0.00106447
AT5G28262	---	---	4.87425	4.76762	0	2.02514	4.82093	1.01257	-3.80836	0.000139185	0.000684707
AT5G10605	---	---	7.30628	7.68689	5.80734	6.23755	7.49659	6.02244	-1.47414	2.40407e-07	1.85836e-06
AT5G39220	---	nucleus	4.87425	4.66082	3.65929	3.2393	4.76753	3.4493	-1.31824	0.0359227	0.0936641
AT4G30993	---	chloroplast	10.055	10.1864	9.22542	8.83101	10.1207	9.02822	-1.09252	7.38291e-14	1.07817e-12
AT1G59850	TOR1L5	---	6.01113	6.41868	5.16605	4.38936	6.21491	4.77771	-1.4372	0.000906404	0.00375063
AT4G01820	ABCB3	ATPase activity, coupled to transmembrane movement of substances	4.05569	3.76911	0	2.48683	3.9124	1.24342	-2.66898	0.0471877	0.117541
AT5G42240	SCPL42	serine-type carboxypeptidase activity	11.1115	11.1634	9.87523	9.81105	11.1374	9.84314	-1.29431	1.18096e-54	8.83749e-53
AT5G05435	---	---	8.28825	8.23503	6.61921	7.40826	8.26164	7.01374	-1.2479	3.96617e-06	2.55702e-05
AT1G23050	---	integral component of membrane	8.30171	8.3426	6.84836	6.59913	8.32216	6.72375	-1.59841	1.7466e-15	2.91001e-14
AT2G42730	---	nucleus	6.92069	6.99252	5.77983	5.90938	6.9566	5.8446	-1.112	9.90797e-05	0.000501379
AT3G48290	CYP71A24	oxidoreductase activity, acting on paired donors, with incorporation or reduction of molecular oxygen, NAD(P)H as one donor, and incorporation of one atom of oxygen	1.97474	3.28488	0	0	2.62981	0	-2.62981	0.0389423	0.100041
AT3G52535	---	---	6.74789	6.81711	3.98254	3.64543	6.7825	3.81399	-2.96852	1.42462e-13	2.03339e-12
AT3G24300	AMT1-3	lateral root formation	9.35213	9.08813	7.01099	7.05554	9.22013	7.03327	-2.18687	2.45225e-36	1.07554e-34
AT1G44090	GA20OX5	gibberellin biosynthetic process	3.29156	2.96399	0	0	3.12778	0	-3.12778	0.0106783	0.0332848
AT1G45616	AtRLP6	integral component of membrane	6.65305	6.51381	4.16373	4.44126	6.58343	4.30249	-2.28094	4.15633e-09	3.98644e-08
AT2G04480	---	chloroplast	4.05569	4.04869	0	0	4.05219	0	-4.05219	0.00023415	0.00109921
AT2G40920	---	nucleus	9.55685	9.383	8.20474	8.11145	9.46993	8.1581	-1.31183	5.06746e-21	1.15427e-19
AT5G45240	---	nucleus	2.77845	2.96399	0	0	2.87122	0	-2.87122	0.025492	0.0705503
AT5G02440	---	ribosome	7.37581	7.36841	5.57101	5.73323	7.37211	5.65212	-1.71999	2.57253e-10	2.7907e-09
AT5G48620	RPP8L4	ADP binding	12.4473	12.0858	10.7417	10.8546	12.2665	10.7982	-1.46838	1.13422e-38	5.42359e-37
AT1G08270	---	---	5.87368	5.60347	3.98254	5.11991	5.73857	4.55123	-1.18735	0.0328587	0.0870872
AT1G19150	LHCA6	chloroplast thylakoid membrane	10.6925	10.8619	9.86053	9.66319	10.7772	9.76186	-1.01533	1.10504e-20	2.46826e-19
AT1G55865	---	---	3.96835	4.96008	3.39494	1.72366	4.46422	2.5593	-1.90492	0.0329945	0.0873794
AT1G12010	---	1-aminocyclopropane-1-carboxylate oxidase activity	10.0417	9.93609	8.7137	8.56471	9.98891	8.63921	-1.34971	3.16903e-29	1.05731e-27
AT3G13435	---	mitochondrion	6.72142	7.22583	4.83287	4.8396	6.97363	4.83623	-2.13739	9.86258e-10	1.01425e-08
AT5G56840	---	transcription factor activity, sequence-specific DNA binding	5.89752	5.81747	4.07598	3.64543	5.8575	3.8607	-1.99679	2.71461e-05	0.000152067
AT3G44700	---	plasma membrane	4.72237	3.66243	0	0	4.1924	0	-4.1924	0.000108378	0.000543863
AT3G44703	---	---	3.66929	3.28488	0	0	3.47708	0	-3.47708	0.00280898	0.010361
AT1G72540	---	ATP binding	7.34146	7.20698	5.50534	6.01589	7.27422	5.76061	-1.51361	3.68988e-07	2.77695e-06
AT1G04433	---	---	2.77845	2.55069	0	0	2.66457	0	-2.66457	0.0468084	0.116749
AT1G08730	XI-C	myosin complex	6.47439	6.14917	3.88263	4.91495	6.31178	4.39879	-1.91299	5.44633e-05	0.000289891
AT5G48485	DIR1	systemic acquired resistance, salicylic acid mediated signaling pathway	9.52085	9.16586	0	0	9.34336	0	-9.34336	2.05172e-16	3.62106e-15
AT3G50130	---	integral component of membrane	5.66732	5.16936	4.77831	3.96199	5.41834	4.37015	-1.04818	0.0477669	0.118761
AT4G33820	---	hydrolase activity, hydrolyzing O-glycosyl compounds	2.55687	2.96399	0	0	2.76043	0	-2.76043	0.0348415	0.0913668
AT5G14120	---	vacuolar membrane	15.1229	15.1406	13.822	13.8543	15.1317	13.8382	-1.29358	2.21563e-165	8.15196e-163
AT1G22170	---	chloroplast	8.08008	8.29429	7.29954	6.84048	8.18719	7.07001	-1.11718	6.64205e-07	4.83126e-06
AT4G37110	---	nucleus	9.21183	9.19246	7.99346	8.36424	9.20214	8.17885	-1.02329	3.49828e-10	3.73832e-09
AT2G35830	---	ureidoglycolate hydrolase activity	10.7928	10.8762	9.71924	9.58749	10.8345	9.65336	-1.18111	1.39172e-35	5.92735e-34
AT1G61480	---	ATP binding	4.92152	5.04747	3.07103	2.98335	4.98449	3.02719	-1.9573	0.00191968	0.00736165
AT2G25410	ATL22	protein ubiquitination	5.79971	5.7924	3.39494	1.72366	5.79605	2.5593	-3.23675	7.89393e-07	5.67793e-06
AT2G15080	AtRLP19	kinase activity	9.68565	9.48435	7.62738	7.55091	9.585	7.58914	-1.99586	5.26029e-41	2.67981e-39
AT1G51190	PLT2	transcription factor activity, sequence-specific DNA binding	5.21505	5.35209	3.53316	2.67198	5.28357	3.10257	-2.18099	0.000405025	0.00181242
AT3G53820	---	transcription factor activity, sequence-specific DNA binding	4.87425	4.4201	3.07103	2.27438	4.64718	2.67271	-1.97447	0.00743862	0.0243882
AT4G36850	---	integral component of membrane	13.3287	13.304	12.237	12.0929	13.3164	12.1649	-1.15143	1.20048e-63	1.04269e-61
AT5G03975	---	---	2.29497	3.66243	0	0	2.9787	0	-2.9787	0.0129443	0.0393107
AT4G27980	---	cytoplasm	6.61042	6.24471	4.72161	4.87776	6.42756	4.79969	-1.62788	1.56411e-05	9.15281e-05
AT5G03285	---	---	5.42643	5.48324	3.88263	3.11699	5.45484	3.49981	-1.95503	0.00049472	0.0021781
AT5G20470	---	motor activity	6.19549	6.18815	0	2.67198	6.19182	1.33599	-4.85583	0.00143977	0.00569827
AT2G42540	COR15A	chloroplast stroma	9.20229	8.86274	7.59617	8.07084	9.03252	7.83351	-1.19901	3.81752e-09	3.68549e-08
AT5G43440	---	1-aminocyclopropane-1-carboxylate oxidase activity	8.62094	8.85973	7.43797	7.20562	8.74033	7.3218	-1.41854	1.3372e-14	2.07257e-13
AT3G12170	---	cytoplasm	6.62477	6.80463	4.72161	5.64746	6.7147	5.18453	-1.53016	0.000147067	0.000720068
AT3G28140	---	calmodulin binding	8.07487	7.9813	6.97506	6.79134	8.02808	6.8832	-1.14488	2.292e-08	2.03613e-07
AT3G62380	---	---	4.13804	2.55069	0	0	3.34437	0	-3.34437	0.00314493	0.0114362
AT2G14255	PAT23	Golgi membrane	11.3788	11.2528	9.41617	9.5918	11.3158	9.50398	-1.81183	4.21015e-78	4.89171e-76
AT2G15128	---	---	6.62477	6.55912	2.38701	2.27438	6.59194	2.33069	-4.26125	1.85249e-14	2.8236e-13
AT4G26530	FBA5	glycolytic process	11.9175	11.8441	10.4764	10.3643	11.8808	10.4203	-1.46046	1.09959e-79	1.31806e-77
AT5G65400	---	chloroplast	8.40511	8.37675	7.24022	7.29999	8.39093	7.27011	-1.12082	2.87544e-10	3.10278e-09
AT3G06110	DSPTP1B	MAP kinase phosphatase activity	9.76716	10.0141	8.8913	8.87413	9.89063	8.88271	-1.00791	2.74119e-15	4.49919e-14
AT5G66270	---	metal ion binding	5.58163	5.68748	4.32468	3.88912	5.63455	4.1069	-1.52765	0.00152143	0.0059823
AT4G37430	CYP81F1	indole glucosinolate metabolic process	8.80234	7.98684	7.16779	7.59167	8.39459	7.37973	-1.01486	0.000157982	0.000768755
AT2G41590	---	nucleus	1.97474	3.28488	0	0	2.62981	0	-2.62981	0.0389423	0.100041
AT3G03480	CHAT	green leaf volatile biosynthetic process	5.79971	5.95943	3.07103	4.27961	5.87957	3.67532	-2.20425	8.7584e-05	0.000448432
AT2G43535	ATTI4	ion channel inhibitor activity	10.8412	10.9749	10.0056	9.77738	10.9081	9.89151	-1.01656	2.26701e-21	5.27727e-20
AT2G43530	ATTI3	ion channel inhibitor activity	8.05381	8.39352	7.34718	7.03879	8.22366	7.19298	-1.03068	1.67569e-06	1.14468e-05
AT1G65190	---	protein kinase activity	10.6342	10.7917	7.3658	7.1981	10.713	7.28195	-3.43101	7.15664e-151	2.23043e-148
AT4G00250	STKL2	regulation of transcription, DNA-templated	4.4272	5.66002	2.65269	2.27438	5.04361	2.46353	-2.58008	0.000237975	0.00111559
AT2G26370	---	intracellular sterol transport	7.68063	7.95894	6.68	6.66608	7.81978	6.67304	-1.14674	3.2955e-07	2.49931e-06
AT3G26180	CYP71B20	oxidoreductase activity, acting on paired donors, with incorporation or reduction of molecular oxygen, NAD(P)H as one donor, and incorporation of one atom of oxygen	10.0215	10.1731	9.32395	8.27768	10.0973	8.80081	-1.29652	0.0169522	0.0497596
AT1G18970	GLP1	manganese ion binding	7.66682	7.85981	6.41978	6.67695	7.76332	6.54836	-1.21495	2.04033e-07	1.59394e-06
AT5G38005	---	---	6.87339	6.75357	3.88263	5.21242	6.81348	4.54752	-2.26596	9.49064e-07	6.74582e-06
AT3G47360	HSD3	steroid biosynthetic process	7.70785	7.76631	5.16605	5.05477	7.73708	5.11041	-2.62667	1.05013e-21	2.49051e-20
AT5G03210	---	defense response to virus	5.39328	5.91364	2.87697	3.73132	5.65346	3.30415	-2.34931	4.82207e-05	0.000259373
AT3G45430	LECRK15	protein serine/threonine kinase activity	6.30649	5.95943	3.39494	4.22144	6.13296	3.80819	-2.32477	2.17922e-06	1.46634e-05
AT1G61170	---	nucleus	8.19515	8.12383	7.28982	7.02185	8.15949	7.15584	-1.00365	4.07417e-07	3.04453e-06
AT1G58400	---	ADP binding	8.40095	8.49416	4.53675	3.2393	8.44755	3.88803	-4.55953	1.12449e-41	5.88713e-40
AT1G09480	---	cinnamyl-alcohol dehydrogenase activity	7.0645	7.12899	5.40086	5.64746	7.09674	5.52416	-1.57258	1.02216e-07	8.34198e-07
AT2G26820	ATPP2-A3	GTP binding	8.40511	8.36404	0	2.67198	8.38457	1.33599	-7.04858	2.15773e-06	1.45247e-05
AT5G18404	---	mitochondrion	2.97048	4.04869	1.6394	1.34207	3.50959	1.49074	-2.01885	0.0453371	0.113615
AT2G39240	---	transcription from RNA polymerase I promoter	4.28985	3.96138	0	2.83605	4.12562	1.41802	-2.70759	0.0483769	0.11998
AT2G44390	---	nucleus	4.49127	4.04869	2.0611	2.02514	4.26998	2.04312	-2.22686	0.00780482	0.0254189
AT4G35770	STR15	chloroplast	12.8821	12.4611	10.0408	9.92707	12.6716	9.98395	-2.68766	1.06707e-36	4.81562e-35
AT4G10160	ATL59	ubiquitin-protein transferase activity	2.97048	4.04869	0	1.72366	3.50959	0.86183	-2.64776	0.0376041	0.0972348
AT2G20750	EXPB1	plant-type cell wall loosening	6.09599	6.28122	3.77528	4.87776	6.18861	4.32652	-1.86209	0.000167494	0.000810723
AT2G24720	GLR2.2	ionotropic glutamate receptor activity	4.87425	4.54548	1.6394	0	4.70986	0.819699	-3.89016	0.000168534	0.000814563
AT5G05400	---	ADP binding	7.86118	7.85981	2.65269	2.27438	7.8605	2.46353	-5.39696	1.00148e-28	3.29158e-27
AT5G37440	---	cytoplasm	5.69478	5.86636	2.0611	2.67198	5.78057	2.36654	-3.41403	3.76848e-08	3.26458e-07
AT5G22520	---	---	5.45883	5.16936	2.0611	0	5.31409	1.03055	-4.28354	3.17866e-06	2.08688e-05
AT4G08035	---	---	10.0722	10.202	8.17865	8.65264	10.1371	8.41564	-1.72143	2.77824e-27	8.50847e-26
AT3G59710	---	cytoplasm	7.48997	6.99252	3.53316	3.11699	7.24124	3.32508	-3.91616	8.93458e-20	1.89349e-18
AT3G22680	RDM1	nucleoplasm	9.36287	9.34038	7.86845	7.97287	9.35163	7.92066	-1.43097	6.80372e-25	1.87747e-23
AT5G56910	---	nucleus	9.37141	9.3317	6.20906	6.44242	9.35156	6.32574	-3.02581	6.40735e-66	5.73436e-64
AT3G02670	---	---	4.21594	5.08925	1.04102	2.27438	4.6526	1.6577	-2.9949	0.000750873	0.00318008
AT1G24851	---	---	4.82538	4.6043	1.04102	0.821774	4.71484	0.931396	-3.78344	0.000118237	0.000589113
AT5G66610	DAR7	metal ion binding	7.49779	7.10881	6.16721	6.13097	7.3033	6.14909	-1.15421	1.87305e-05	0.000107891
AT5G40000	---	ATP binding	4.87425	3.76911	2.0611	2.48683	4.32168	2.27397	-2.04771	0.0115495	0.0355931
AT1G62760	PMEI10	pectinesterase inhibitor activity	6.28857	6.10911	3.07103	3.81238	6.19884	3.44171	-2.75714	2.3108e-08	2.05077e-07
AT5G39120	---	manganese ion binding	4.5526	4.8182	2.0611	2.83605	4.6854	2.44857	-2.23683	0.00344329	0.0123851
AT4G07820	---	extracellular region	8.53616	8.75003	6.9131	6.75078	8.6431	6.83194	-1.81115	3.66193e-21	8.39899e-20
AT4G13810	RLP47	signal transduction	8.54751	8.73695	4.66258	5.15141	8.64223	4.907	-3.73523	4.26107e-47	2.53094e-45
AT1G18735	---	---	5.09648	5.24525	4.16373	2.67198	5.17086	3.41786	-1.75301	0.0129692	0.039382
AT5G42510	DIR1	defense response	6.25206	5.48324	4.60104	4.09754	5.86765	4.34929	-1.51836	0.00133988	0.00533915
AT3G27990	---	---	9.315	9.48435	4.77831	5.05477	9.39967	4.91654	-4.48313	5.65946e-84	7.38546e-82
AT1G08470	SSL3	endoplasmic reticulum	9.50542	9.53437	8.57654	8.30944	9.5199	8.44299	-1.07691	1.40874e-14	2.17477e-13
AT5G28919	---	mitochondrion	11.1324	10.9101	0	5.81418	11.0212	2.90709	-8.11415	0.0215818	0.0612255
AT3G25290	---	chloroplast	8.3672	8.56621	6.95059	7.4595	8.4667	7.20504	-1.26166	1.03799e-08	9.58431e-08
AT3G16450	JAL33	response to zinc ion	13.0659	13.0945	9.27798	9.36709	13.0802	9.32254	-3.75766	0	0
AT3G29670	PMAT2	O-malonyltransferase activity	7.55136	7.33406	3.39494	3.73132	7.44271	3.56313	-3.87958	8.53684e-24	2.26376e-22
AT3G49160	PKP4	pyruvate kinase activity	8.39677	9.041	7.1464	6.92493	8.71888	7.03567	-1.68322	1.36548e-12	1.80684e-11
AT1G51090	---	cellular transition metal ion homeostasis	6.35894	6.45109	5.43653	5.35452	6.40502	5.39553	-1.00949	0.00262558	0.00975104
AT1G77145	---	nucleus	8.70101	8.71709	6.68	6.63299	8.70905	6.6565	-2.05255	2.93452e-29	9.81544e-28
AT4G16230	---	carboxylic ester hydrolase activity	3.29156	5.35209	0	2.48683	4.32182	1.24342	-3.07841	0.00618074	0.020718
AT5G65850	---	nucleus	6.55154	6.86601	0	2.98335	6.70877	1.49167	-5.2171	0.0050534	0.0173474
AT3G53650	---	nucleosome	6.2146	5.8902	2.65269	2.67198	6.0524	2.66234	-3.39006	1.21265e-09	1.23413e-08
AT1G53160	SPL4	transcription factor activity, sequence-specific DNA binding	7.35013	7.18787	4.88544	4.09754	7.269	4.49149	-2.77751	5.94428e-15	9.50906e-14
AT1G66500	PCFS1	nucleus	8.40095	8.39352	7.16779	7.27161	8.39723	7.2197	-1.17754	5.83606e-11	6.73065e-10
AT5G10530	LECRK91	protein serine/threonine kinase activity	2.29497	3.422	0	0	2.85848	0	-2.85848	0.0212415	0.0604217
AT2G29320	---	oxidoreductase activity	9.32821	9.61167	8.27539	8.09129	9.46994	8.18334	-1.2866	1.20525e-16	2.16316e-15
AT5G50240	PIMT2	protein-L-isoaspartate (D-aspartate) O-methyltransferase activity	6.95517	6.6174	4.83287	4.5866	6.78629	4.70974	-2.07655	6.25584e-09	5.89344e-08
AT5G49730	FRO6	ferric-chelate reductase activity	11.2637	11.2824	10.2331	10.2453	11.2731	10.2392	-1.03386	5.40376e-43	2.95157e-41
AT1G13140	CYP86C3	iron ion binding	5.01165	5.28175	2.65269	4.38936	5.1467	3.52103	-1.62567	0.0407774	0.104039
AT1G22370	UGT85A5	quercetin 3-O-glucosyltransferase activity	7.45023	7.14888	4.88544	4.03136	7.29955	4.4584	-2.84115	9.00099e-15	1.41618e-13
AT1G62350	---	mitochondrion	6.98885	7.23517	5.96221	5.87205	7.11201	5.91713	-1.19488	1.77346e-05	0.000102577
AT3G47675	---	nucleus	8.11609	8.24431	2.65269	3.73132	8.1802	3.19201	-4.98819	9.50866e-38	4.44257e-36
AT5G44930	ARAD2	Golgi membrane	8.50547	8.55507	7.06897	7.08846	8.53027	7.07871	-1.45156	3.53264e-16	6.16084e-15
AT1G08847	---	---	5.58163	5.41915	3.88263	4.03136	5.50039	3.95699	-1.5434	0.00201332	0.00768736
AT5G16530	PIN5	auxin efflux transmembrane transporter activity	5.63931	6.04685	4.66258	4.80039	5.84308	4.73149	-1.11159	0.00853422	0.0274669
AT4G25810	XTH23	xyloglucan metabolic process	13.1155	13.1224	10.9263	10.9235	13.119	10.9249	-2.19405	0	0
AT5G22796	---	---	5.82479	6.2261	4.46947	4.16082	6.02545	4.31514	-1.7103	8.96702e-05	0.000458228
AT5G48980	---	nucleus	4.05569	3.96138	2.0611	1.34207	4.00854	1.70159	-2.30695	0.0140532	0.0421993
AT5G22799	---	---	5.58163	5.54461	2.65269	3.88912	5.56312	3.27091	-2.29221	0.000227548	0.0010705
AT3G12160	RABA4D	cytoplasmic vesicle membrane	3.42875	3.28488	0	0	3.35682	0	-3.35682	0.00463029	0.0160614
AT4G10500	DLO1	salicylic acid catabolic process	5.66732	5.91364	3.77528	3.88912	5.79048	3.8322	-1.95828	4.72336e-05	0.000254477
AT3G46880	---	nucleus	5.96675	5.48324	4.24645	5.02107	5.725	4.63376	-1.09124	0.0277003	0.0755569
AT1G66440	---	---	5.89752	5.86636	4.16373	4.33553	5.88194	4.24963	-1.63231	0.000232459	0.00109186
AT2G22750	---	transcription factor activity, sequence-specific DNA binding	3.13994	2.96399	0	0	3.05196	0	-3.05196	0.0141094	0.0423392
AT3G57210	---	mitochondrion	3.96835	4.28279	2.65269	2.27438	4.12557	2.46353	-1.66204	0.0420133	0.106648
AT2G04755	---	---	2.55687	7.15873	2.87697	2.02514	4.8578	2.45106	-2.40674	0.0319728	0.0851933
AT4G04015	---	---	4.36016	3.28488	2.0611	1.72366	3.82252	1.89238	-1.93014	0.0342706	0.0901015
AT5G43068	---	cellular response to chitin	3.77601	2.55069	0	0	3.16335	0	-3.16335	0.00729351	0.0239866
AT1G20691	---	---	7.35874	7.21643	5.57101	6.4551	7.28759	6.01305	-1.27453	0.000224617	0.00105859
AT5G57785	---	mitochondrion	6.96649	7.61719	6.07967	6.22279	7.29184	6.15123	-1.14061	0.000118709	0.000591113
AT5G56780	ET2	regulation of seed dormancy process	8.78647	8.93614	7.60404	7.29999	8.8613	7.45202	-1.40929	2.10146e-15	3.4859e-14
AT1G19080	TTN10	GINS complex	8.5625	8.67997	6.34667	6.39057	8.62123	6.36862	-2.25262	1.69168e-30	5.92781e-29
AT3G62760	GSTF13	cytosol	5.2525	4.66082	3.88263	2.48683	4.95666	3.18473	-1.77193	0.0155893	0.0462102
AT1G80980	---	mitochondrion	8.0591	8.45474	6.30867	6.25215	8.25692	6.28041	-1.97651	2.2749e-17	4.24397e-16
AT3G59790	MPK10	MAP kinase activity	4.05569	4.54548	0	2.48683	4.30058	1.24342	-3.05717	0.0103134	0.032352
AT5G24150	SQE5	squalene monooxygenase activity	8.28825	8.43057	5.86083	5.21242	8.35941	5.53663	-2.82278	6.16318e-28	1.95298e-26
AT2G25770	---	nucleus	7.5811	7.37687	6.30867	5.79436	7.47899	6.05152	-1.42747	3.14885e-07	2.39427e-06
AT1G25210	LPXC4	lipid A biosynthetic process	7.82435	7.77914	6.16721	5.96362	7.80174	6.06541	-1.73633	2.75553e-13	3.85615e-12
AT4G13040	---	transcription factor activity, sequence-specific DNA binding	10.2757	10.3306	8.87514	8.58792	10.3032	8.73153	-1.57162	4.23685e-36	1.84603e-34
AT1G04007	---	---	6.34167	7.16851	4.77831	5.3272	6.75509	5.05276	-1.70233	2.08967e-05	0.0001195
AT5G11290	---	integral component of membrane	4.49127	3.54722	0	1.72366	4.01924	0.86183	-3.15741	0.00625599	0.0209516
AT4G20390	---	NADH dehydrogenase activity	8.27011	8.33394	7.45547	7.12064	8.30202	7.28805	-1.01397	2.53498e-07	1.95556e-06
AT5G54840	SGP1	GTP binding	8.59566	8.50578	7.47275	7.47825	8.55072	7.4755	-1.07522	1.79653e-10	1.97313e-09
AT1G59359	RPS2B	cytosolic small ribosomal subunit	12.8699	12.8301	10.8002	10.9063	12.85	10.8533	-1.99675	9.86886e-200	5.1262e-197
AT5G39210	CRR7	chloroplast stroma	9.74433	9.75161	8.04637	8.02481	9.74797	8.03559	-1.71238	4.10915e-42	2.19467e-40
AT3G09270	GSTU8	cytosol	10.6011	10.7845	8.15207	7.8819	10.6928	8.01699	-2.67581	3.73851e-93	5.59531e-91
AT5G02200	FHL	nuclear speck	8.7542	8.86274	7.02278	6.77121	8.80847	6.89699	-1.91148	1.46751e-25	4.14897e-24
AT5G48775	---	---	7.48997	7.99236	0	0	7.74116	0	-7.74116	1.94406e-12	2.54322e-11
AT4G32480	---	nucleus	13.9361	13.959	12.7557	12.6825	13.9476	12.7191	-1.22847	9.93627e-107	1.82793e-104
AT5G42590	CYP71A16	endoplasmic reticulum	7.98872	7.87781	6.47228	6.62179	7.93326	6.54704	-1.38623	2.03152e-10	2.22384e-09
AT4G11880	AGL14	positive regulation of transcription from RNA polymerase II promoter	6.42604	6.4022	5.32676	4.27961	6.41412	4.80318	-1.61093	0.000285295	0.00131783
AT3G26290	CYP71B26	oxidoreductase activity, acting on paired donors, with incorporation or reduction of molecular oxygen, NAD(P)H as one donor, and incorporation of one atom of oxygen	8.3672	8.16349	6.9131	6.87863	8.26534	6.89586	-1.36948	4.69164e-12	5.9897e-11
AT4G26020	---	endoplasmic reticulum	3.29156	3.76911	0	1.72366	3.53034	0.86183	-2.66851	0.0400456	0.102468
AT4G12550	AIR1	lateral root morphogenesis	11.471	11.2343	10.1496	10.2688	11.3527	10.2092	-1.14348	1.7344e-29	5.84553e-28
AT1G47655	DOF1.6	transcription factor activity, sequence-specific DNA binding	6.94377	7.35134	5.83433	5.92768	7.14755	5.88101	-1.26655	1.21795e-05	7.26355e-05
AT1G34060	TAR4	carbon-sulfur lyase activity	5.01165	5.35209	3.77528	3.2393	5.18187	3.50729	-1.67458	0.003915	0.0138708
AT1G52618	---	mitochondrion	6.56648	6.45109	2.0611	3.11699	6.50879	2.58905	-3.91974	5.3097e-13	7.27673e-12
AT5G25980	TGG2	peroxisome	14.5065	14.5236	9.23305	9.23365	14.515	9.23335	-5.28167	0	0
AT1G25180	---	nucleus	5.45883	4.96008	1.04102	0.821774	5.20946	0.931396	-4.27806	6.94263e-06	4.28013e-05
AT2G32610	CSLB1	cellulose biosynthetic process	5.92097	5.86636	4.77831	4.71864	5.89366	4.74848	-1.14519	0.00493929	0.0169955
AT5G17880	CSA1	response to red light	10.3998	10.3425	5.86083	5.21242	10.3712	5.53663	-4.83454	7.90496e-149	2.37966e-146
AT1G56510	ADR2	ADP binding	11.3872	11.2841	6.72397	6.62179	11.3357	6.67288	-4.66279	6.19882e-285	6.31588e-282
AT1G68568	---	---	5.52153	5.24525	3.53316	3.96199	5.38339	3.74758	-1.63581	0.00251575	0.00938263
AT1G33730	CYP76C5	oxidoreductase activity, acting on paired donors, with incorporation or reduction of molecular oxygen, NAD(P)H as one donor, and incorporation of one atom of oxygen	6.01113	4.71521	3.77528	3.88912	5.36317	3.8322	-1.53097	0.00565965	0.0191873
AT3G04030	MYR2	transcription factor activity, sequence-specific DNA binding	8.09562	8.15859	7.08029	6.61051	8.12711	6.8454	-1.28171	1.38482e-08	1.2585e-07
AT1G16390	44837	sugar:proton symporter activity	9.10327	9.28302	7.10266	7.47825	9.19314	7.29046	-1.90269	3.56519e-26	1.0436e-24
AT4G13918	---	---	7.89117	7.42661	2.38701	2.27438	7.65889	2.33069	-5.3282	2.79109e-24	7.51411e-23
AT2G07739	---	mitochondrion	6.19549	5.8902	4.32468	4.53976	6.04284	4.43222	-1.61062	0.000149869	0.000732099
AT2G26750	---	nucleus	6.07524	5.38601	4.53675	4.49135	5.73062	4.51405	-1.21657	0.00724699	0.0238573
AT4G13493	MIR850A	---	6.19549	7.09862	5.32676	4.7601	6.64706	5.04343	-1.60363	8.61259e-05	0.000441478
AT4G13495	---	---	11.8094	11.7524	10.4483	10.4951	11.7809	10.4717	-1.30918	2.89061e-75	3.0877e-73
AT5G52547	---	nucleus	5.87368	6.43498	4.07598	4.09754	6.15433	4.08676	-2.06757	3.50462e-06	2.2811e-05
AT5G53700	---	nucleic acid binding	3.66929	3.422	0	0	3.54564	0	-3.54564	0.00215523	0.0081785
AT2G38380	PER22	peroxidase activity	12.5289	12.5847	11.3611	11.4129	12.5568	11.387	-1.16984	8.35067e-78	9.53524e-76
AT3G32030	TPS30	terpenoid biosynthetic process	6.87339	6.97032	4.88544	4.49135	6.92186	4.6884	-2.23346	1.04448e-10	1.17143e-09
AT3G09162	---	---	6.28857	6.58855	2.0611	2.67198	6.43856	2.36654	-4.07202	7.84605e-13	1.0583e-11
AT3G09160	---	nucleus	6.23345	6.26308	1.6394	3.35204	6.24827	2.49572	-3.75255	7.73063e-10	8.03422e-09
AT2G03310	---	mitochondrion	8.66674	8.65584	7.44675	7.4405	8.66129	7.44362	-1.21767	1.41433e-13	2.01979e-12
AT4G06060	---	---	4.05569	4.13102	0	1.72366	4.09336	0.86183	-3.23152	0.00499212	0.0171592
AT3G22120	CWLP	lipid transport	13.7612	12.0608	8.10297	9.08048	12.911	8.59173	-4.31928	5.35759e-07	3.94354e-06
AT3G60810	---	---	9.52468	9.46663	8.37527	8.24884	9.49565	8.31206	-1.1836	1.43759e-19	3.00341e-18
AT5G24660	LSU2	positive regulation of transcription, DNA-templated	6.83688	7.25366	4.46947	3.88912	7.04527	4.1793	-2.86597	9.18318e-14	1.33081e-12
AT3G24982	ATRLP40	signal transduction	8.27921	7.96456	4.24645	4.67596	8.12188	4.4612	-3.66068	5.34662e-33	2.05272e-31
AT4G39770	TPPH	trehalose biosynthetic process	8.37146	8.55134	6.99911	7.2131	8.4614	7.10611	-1.35529	1.55202e-12	2.0455e-11
AT2G15050	LTP7	lipid transport	9.39881	9.54567	4.66258	5.43352	9.47224	5.04805	-4.42419	3.34371e-80	4.08194e-78
AT3G18535	---	nucleus	10.1524	10.0276	5.32676	4.87776	10.09	5.10226	-4.98772	2.80008e-128	7.27224e-126
AT3G18530	---	nucleus	4.05569	3.28488	0	1.72366	3.67028	0.86183	-2.80845	0.0243646	0.0678886
AT5G06730	PER54	vacuolar membrane	7.31516	7.09862	4.24645	5.60258	7.20689	4.92452	-2.28237	1.57498e-07	1.25444e-06
AT3G06355	---	---	12.6775	12.6758	11.4318	11.5846	12.6766	11.5082	-1.16841	1.54881e-61	1.28619e-59
AT2G39675	TAS1C	RNA interference	7.81186	7.99236	6.80808	6.06634	7.90211	6.43721	-1.4649	2.06851e-07	1.6131e-06
AT5G51580	---	---	6.56648	6.2261	5.36429	5.27095	6.39629	5.31762	-1.07867	0.0019014	0.00730106
AT2G04145	---	---	6.01113	5.8902	4.66258	5.21242	5.95066	4.9375	-1.01316	0.0172417	0.0504473
AT2G40008	---	---	4.21594	4.13102	0	0	4.17348	0	-4.17348	0.000132803	0.000656358
AT3G09415	---	---	3.29156	4.91432	2.0611	1.34207	4.10294	1.70159	-2.40135	0.00712132	0.0234904
AT1G09083	---	---	5.58163	5.71443	3.53316	3.96199	5.64803	3.74758	-1.90045	0.000198492	0.000945388
AT3G46658	---	---	7.19527	7.33406	5.75178	6.2666	7.26466	6.00919	-1.25547	1.7775e-05	0.000102767
AT3G46650	---	UDP-glycosyltransferase activity	4.28985	4.96008	2.0611	0	4.62497	1.03055	-3.59442	0.000482275	0.00212649
AT1G50050	---	extracellular region	5.82479	4.91432	4.39889	2.48683	5.36955	3.44286	-1.92669	0.0127035	0.038677
AT3G47290	ATPLC8	phosphatidylinositol phospholipase C activity	10.383	10.4305	5.96221	5.45892	10.4068	5.71056	-4.69619	1.52304e-157	5.04336e-155
AT3G25010	AtRLP41	kinase activity	7.92636	7.58104	3.24206	3.64543	7.7537	3.44375	-4.30995	1.18418e-28	3.87287e-27
AT3G25011	---	---	4.96729	4.35308	0	0	4.66018	0	-4.66018	1.2568e-05	7.47843e-05
AT3G25013	---	mitochondrion	6.95517	6.29914	0	2.27438	6.62716	1.13719	-5.48997	1.09321e-12	1.45895e-11
AT3G45638	---	---	5.13709	4.96008	2.0611	3.11699	5.04859	2.58905	-2.45954	0.000628451	0.00270528
AT5G25900	KO	chloroplast outer membrane	10.4175	10.4863	9.39366	9.50454	10.4519	9.4491	-1.00276	2.83993e-24	7.63783e-23
AT4G28703	---	nucleus	6.28857	6.31683	4.39889	4.8396	6.3027	4.61924	-1.68346	2.51532e-05	0.000141622
AT2G35637	---	---	6.35894	6.49838	5.60275	5.15141	6.42866	5.37708	-1.05158	0.00284166	0.0104728
AT5G51465	---	---	6.87339	6.4022	5.07844	5.08771	6.6378	5.08308	-1.55472	1.0725e-05	6.44985e-05
AT1G70020	---	nucleus	4.82538	5.12986	0	2.27438	4.97762	1.13719	-3.84043	8.24146e-05	0.000423766
AT3G22570	---	lipid transport	7.72793	7.85981	6.16721	6.29509	7.79387	6.23115	-1.56272	2.18789e-11	2.61549e-10
AT5G59170	---	---	5.79971	5.38601	3.39494	4.27961	5.59286	3.83728	-1.75558	0.00159184	0.0062206
AT1G08090	NRT2.1	nitrate transmembrane transporter activity	7.96071	8.45474	6.32779	6.7196	8.20773	6.5237	-1.68403	3.33615e-11	3.92268e-10
AT2G21040	---	---	3.29156	2.55069	0	0	2.92112	0	-2.92112	0.0198084	0.0570125
AT2G21045	HAC1	arsenate reductase (glutaredoxin) activity	10.581	10.6072	9.32633	9.51971	10.5941	9.42302	-1.17104	4.29945e-30	1.49471e-28
AT5G01870	LTP10	lipid transport	8.63164	8.70034	7.47275	7.06384	8.66599	7.26829	-1.39769	5.34841e-13	7.32599e-12
AT3G44753	---	---	5.289	3.422	1.6394	1.34207	4.3555	1.49074	-2.86477	0.0011341	0.00458818
AT5G56810	---	nucleus	5.21505	5.76687	3.98254	4.38936	5.49096	4.18595	-1.30501	0.00983874	0.0310606
AT1G43140	---	---	3.96835	2.77209	0	0	3.37022	0	-3.37022	0.00341705	0.0123074
AT1G19640	JMT	oxylipin biosynthetic process	3.87539	2.96399	0	0	3.41969	0	-3.41969	0.00312908	0.0113926
AT4G22160	---	nucleus	7.78015	7.87781	6.47228	5.90938	7.82898	6.19083	-1.63815	3.56169e-10	3.80455e-09
AT4G16890	SNC1	ADP binding	12.7558	12.6739	10.9279	10.8546	12.7148	10.8912	-1.82357	8.20809e-158	2.75241e-155
AT1G76960	---	mitochondrion	6.47439	6.24471	2.65269	0	6.35955	1.32635	-5.0332	0.00509586	0.0174773
AT3G59480	---	fructokinase activity	6.70801	6.54417	3.65929	5.08771	6.62609	4.3735	-2.25259	6.40375e-06	3.98033e-05
AT5G13900	VAS	lipid transport	5.55189	6.04685	4.83287	3.35204	5.79937	4.09246	-1.70691	0.00498367	0.0171347
AT4G39925	---	mitochondrion	4.77479	4.66082	0	0	4.71781	0	-4.71781	9.52124e-06	5.7784e-05
AT2G32290	BAM6	beta-amylase activity	7.0645	6.98146	6.03383	5.71226	7.02298	5.87304	-1.14994	6.42141e-05	0.000336851
AT2G04070	DTX4	antiporter activity	5.98911	5.74089	4.72161	4.44126	5.865	4.58143	-1.28357	0.0026451	0.00981529
AT3G60160	ABCC9	xenobiotic-transporting ATPase activity	8.45013	8.74023	4.53675	4.53976	8.59518	4.53826	-4.05692	5.65368e-48	3.45893e-46
AT1G11280	---	protein serine/threonine kinase activity	10.4113	10.0316	5.57101	5.98125	10.2214	5.77613	-4.44531	2.49947e-105	4.44386e-103
AT3G21500	DXPS1	chloroplast	5.42643	5.35209	3.65929	2.02514	5.38926	2.84222	-2.54704	0.000296312	0.00136396
AT5G38747	---	---	4.66797	3.28488	1.04102	2.02514	3.97642	1.53308	-2.44335	0.0124633	0.0380506
AT3G28300	AT14A	integrin complex	7.18562	7.24444	0	0	7.21503	0	-7.21503	2.83089e-11	3.34343e-10
AT1G58270	ZW9	integral component of membrane	10.1337	10.0608	7.28982	7.47202	10.0972	7.38092	-2.7163	1.18169e-89	1.68301e-87
AT4G15620	---	NADH dehydrogenase activity	7.6246	7.74032	4.24645	3.88912	7.68246	4.06779	-3.61467	4.07482e-27	1.24362e-25
AT3G25505	---	---	4.13804	4.13102	2.0611	2.27438	4.13453	2.16774	-1.96679	0.020968	0.0598173
AT1G03410	2A6	---	9.01341	9.19486	6.10206	6.54085	9.10413	6.32146	-2.78268	2.41849e-43	1.32647e-41
AT5G41650	---	lyase activity	6.74789	6.38552	4.77831	4.71864	6.56671	4.74848	-1.81823	7.69373e-07	5.53995e-06
AT4G13330	---	methyltransferase activity	9.05109	8.96448	7.67295	7.47825	9.00778	7.5756	-1.43218	3.11049e-19	6.38759e-18
AT4G15990	---	---	6.84915	6.80463	4.72161	5.79436	6.82689	5.25799	-1.5689	0.000160701	0.000780551
AT1G63230	---	mitochondrion	6.39288	6.38552	3.98254	4.44126	6.3892	4.2119	-2.1773	1.48195e-07	1.1839e-06
AT2G14510	---	protein serine/threonine kinase activity	7.4742	7.29888	5.63382	5.64746	7.38654	5.64064	-1.7459	1.51756e-10	1.67857e-09
AT3G48080	EDS1B	nucleus	7.19527	7.76631	2.0611	2.98335	7.48079	2.52222	-4.95857	2.11093e-22	5.20675e-21
AT2G40085	---	nucleus	7.18562	6.97032	6.14582	5.94576	7.07797	6.04579	-1.03218	0.00018476	0.000886359
AT3G21950	---	nucleus	6.59592	6.51381	2.0611	1.72366	6.55486	1.89238	-4.66248	1.34618e-13	1.92662e-12
AT5G48190	---	nucleus	4.05569	3.13334	0	0	3.59451	0	-3.59451	0.00153968	0.00603815
AT3G47295	PSY2	growth factor activity	8.55502	8.45074	6.83506	7.04719	8.50288	6.94112	-1.56176	1.92865e-16	3.41067e-15
AT5G26200	---	mitochondrial inner membrane	11.0715	11.0469	9.51542	9.24465	11.0592	9.38003	-1.67917	6.11394e-55	4.62755e-53
AT4G09012	---	chloroplast	5.55189	5.81747	3.88263	3.81238	5.68468	3.8475	-1.83718	0.000170363	0.000822653
AT1G24880	---	---	11.27	11.4501	0	0	11.3601	0	-11.3601	4.74544e-22	1.13766e-20
AT1G24881	---	cytosol	9.40298	9.41416	4.72161	4.63197	9.40857	4.67679	-4.73178	1.44102e-88	1.98823e-86
AT2G13965	---	---	7.83673	7.64548	1.6394	2.98335	7.7411	2.31137	-5.42973	5.2843e-27	1.59985e-25
AT3G52072	---	---	7.12633	7.68007	4.32468	4.5866	7.4032	4.45564	-2.94756	9.51118e-17	1.72222e-15
AT4G13860	---	RNA binding	8.59201	8.66623	5.16605	5.18224	8.62912	5.17414	-3.45498	1.06087e-48	6.56623e-47
AT5G04905	---	---	11.1324	6.68709	5.93753	5.81418	8.90974	5.87585	-3.03389	0.00838145	0.0270409
AT2G14285	---	nucleus	8.74766	8.84456	7.28982	7.307	8.79611	7.29841	-1.49769	2.11973e-19	4.40077e-18
AT3G29644	---	---	8.03781	8.04639	3.88263	3.73132	8.0421	3.80697	-4.23513	1.07482e-36	4.84235e-35
AT5G22210	---	mitochondrion	8.75093	8.70034	7.01099	6.96093	8.72563	6.98596	-1.73967	1.93985e-23	5.03809e-22
AT3G06160	---	transcription factor activity, sequence-specific DNA binding	6.17613	5.57434	4.07598	4.03136	5.87524	4.05367	-1.82157	0.000108051	0.000542427
AT2G46440	CNGC11	voltage-gated potassium channel activity	8.95497	8.77585	7.60404	7.72849	8.86541	7.66626	-1.19915	2.3195e-13	3.26492e-12
AT1G63150	---	mitochondrion	7.65289	7.74032	5.53854	5.98125	7.6966	5.7599	-1.9367	4.77778e-13	6.56815e-12
AT5G44574	---	mitochondrion	6.55154	6.2261	4.16373	2.83605	6.38882	3.49989	-2.88893	2.23839e-08	1.99117e-07
AT5G44570	---	---	3.42875	2.55069	0	0	2.98972	0	-2.98972	0.0151881	0.0451803
AT5G44572	---	integral component of membrane	8.99142	9.18766	5.72318	4.8396	9.08954	5.28139	-3.80815	5.7417e-51	3.83132e-49
AT5G48010	THAS1	tricyclic triterpenoid biosynthetic process	10.7211	10.7036	8.55641	8.50805	10.7124	8.53223	-2.18015	1.56873e-103	2.73403e-101
AT5G45220	---	nucleus	6.13662	5.74089	0	2.02514	5.93876	1.01257	-4.92619	5.62591e-09	5.32652e-08
AT5G28350	---	chloroplast	11.1866	11.2014	7.01099	6.96093	11.194	6.98596	-4.20803	1.79698e-271	1.70014e-268
AT3G52605	---	---	6.86132	7.41844	6.68	5.50841	7.13988	6.09421	-1.04567	0.0140023	0.0420609
AT5G23010	MAM1	chloroplast	11.9563	11.7984	10.33	10.8182	11.8774	10.5741	-1.30326	2.32282e-07	1.79765e-06
AT1G61120	GES	diterpenoid biosynthetic process	5.289	4.71521	2.65269	3.35204	5.0021	3.00237	-1.99974	0.0027618	0.0102055
AT3G22235	---	nucleus	9.52851	9.63125	7.23009	7.42124	9.57988	7.32567	-2.25421	7.73102e-51	5.12006e-49
AT3G22231	PCC1	positive regulation of phosphatidylinositol biosynthetic process	9.7928	9.82764	7.98144	7.6031	9.81022	7.79227	-2.01795	5.43314e-40	2.69027e-38
AT4G23870	---	---	7.48211	7.04654	5.96221	6.14669	7.26432	6.05445	-1.20988	1.8895e-05	0.000108744
AT1G02380	---	nucleus	9.27689	9.3851	8.22017	8.19696	9.33099	8.20857	-1.12243	1.03273e-16	1.86109e-15
AT1G55550	KIN14T	microtubule motor activity	6.79941	7.44282	6.03383	5.81418	7.12112	5.92401	-1.19711	0.000119786	0.000595916
AT5G25110	CIPK25	protein serine/threonine kinase activity	10.5408	10.617	9.06374	9.02842	10.5789	9.04608	-1.53284	2.74705e-54	2.03274e-52
AT2G04800	---	---	7.80557	7.77914	4.07598	3.35204	7.79235	3.71401	-4.07834	5.49062e-30	1.90133e-28
AT5G57880	MPS1	chiasma assembly	7.52864	7.52885	5.93753	5.43352	7.52875	5.68552	-1.84322	4.54449e-11	5.28946e-10
AT2G41440	---	nucleus	9.01068	8.97566	4.46947	4.49135	8.99317	4.48041	-4.51276	4.22615e-68	3.98416e-66
AT5G61440	ACHT5	chloroplast	11.6128	11.7112	10.6181	10.3234	11.662	10.4707	-1.19124	1.68523e-29	5.68707e-28
AT5G15410	CNGC2	inward rectifier potassium channel activity	12.0086	11.9339	10.8054	11.0867	11.9712	10.946	-1.02523	7.29807e-26	2.09916e-24
AT1G62900	---	cytosol	2.55687	2.96399	0	0	2.76043	0	-2.76043	0.0348415	0.0913668
AT1G66100	---	defense response	8.14625	8.05168	2.0611	2.02514	8.09896	2.04312	-6.05585	4.4532e-28	1.41961e-26
AT2G01905	CYCJ18	regulation of cell cycle	5.92097	5.7924	1.6394	3.35204	5.85668	2.49572	-3.36096	4.35414e-07	3.24369e-06
AT3G25830	TPS27	chloroplast	11.7602	11.6782	10.372	10.6403	11.7192	10.5061	-1.21307	4.12965e-35	1.72281e-33
AT2G38060	PHT4;2	chloroplast membrane	5.09648	4.76762	3.07103	4.03136	4.93205	3.55119	-1.38085	0.0394226	0.101098
AT5G43030	---	nucleus	5.66732	5.60347	2.65269	0	5.63539	1.32635	-4.30904	0.0170285	0.0499504
AT4G15910	ATDI21	embryo development ending in seed dormancy	10.2201	10.4577	8.9816	8.30944	10.3389	8.64552	-1.69335	1.88129e-06	1.27494e-05
AT1G60190	PUB19	ubiquitin-protein transferase activity	5.98911	5.71443	4.16373	3.64543	5.85177	3.90458	-1.94719	5.15409e-05	0.000275665
AT2G22990	SNG1	serine-type carboxypeptidase activity	12.6937	12.6858	11.2433	11.1124	12.6898	11.1778	-1.51196	1.26083e-104	2.22671e-102
AT1G19070	---	nucleus	6.77388	5.95943	0	2.98335	6.36665	1.49167	-4.87498	0.0115562	0.0356095
AT1G49630	PREP2	chloroplast stroma	11.1437	11.0369	9.60043	9.73902	11.0903	9.66972	-1.42057	1.8047e-52	1.2715e-50
AT1G34210	SERK2	transmembrane receptor protein serine/threonine kinase activity	10.9983	11.0429	9.71743	9.56719	11.0206	9.64231	-1.3783	2.11873e-50	1.37905e-48
AT5G45095	---	mitochondrion	3.55403	3.76911	1.6394	1.72366	3.66157	1.68153	-1.98004	0.0454409	0.113854
AT1G68190	---	transcription factor activity, sequence-specific DNA binding	8.68055	8.95038	7.89433	7.64243	8.81546	7.76838	-1.04708	4.30338e-09	4.12001e-08
AT5G50400	PAP27	protein serine/threonine phosphatase activity	10.1963	10.0765	9.00852	8.9766	10.1364	8.99256	-1.1438	9.1056e-26	2.59931e-24
AT3G15630	---	nucleus	11.3271	11.4686	10.283	9.99158	11.3978	10.1373	-1.26055	6.79004e-30	2.32999e-28
AT2G30695	---	chloroplast stroma	9.79122	9.58088	8.72456	8.56764	9.68605	8.6461	-1.03995	1.30063e-14	2.01846e-13
AT5G26280	---	chloroplast	15.2076	15.3089	14.1253	13.9464	15.2582	14.0359	-1.22237	2.93259e-60	2.39776e-58
AT1G52347	---	---	7.81812	7.90146	3.07103	3.35204	7.85979	3.21154	-4.64825	3.701e-32	1.36932e-30
AT1G24800	---	cytosol	9.40298	9.41621	4.72161	4.67596	9.4096	4.69878	-4.71081	9.00338e-89	1.26195e-86
AT5G67110	ALC	transcription factor activity, sequence-specific DNA binding	7.27022	7.49038	6.16721	6.54085	7.3803	6.35403	-1.02627	0.000116411	0.000580981
AT1G15890	---	ADP binding	8.08528	7.6314	3.65929	4.22144	7.85834	3.94036	-3.91798	1.17022e-27	3.66433e-26
AT5G53810	---	cytosol	4.96729	4.96008	0	2.27438	4.96368	1.13719	-3.82649	8.98519e-05	0.000458891
AT2G42300	BHLH48	transcription factor activity, sequence-specific DNA binding	9.58831	9.64882	7.84873	8.35412	9.61857	8.10142	-1.51715	2.77525e-18	5.42176e-17
AT1G60600	ABC4	chloroplast membrane	10.0955	10.14	8.97555	9.11285	10.1177	9.0442	-1.07355	7.71488e-23	1.95949e-21
AT1G66600	WRKY63	transcription factor activity, sequence-specific DNA binding	6.61042	6.60305	3.98254	4.33553	6.60673	4.15903	-2.4477	6.0903e-10	6.38161e-09
AT2G15400	NRPD3B	DNA-directed RNA polymerase II, core complex	4.77479	5.86636	2.0611	2.67198	5.32058	2.36654	-2.95404	2.17572e-05	0.000123924
AT3G26240	---	---	9.68394	9.68674	7.2199	7.50897	9.68534	7.36443	-2.32091	7.44524e-54	5.47866e-52
AT1G07985	---	mitochondrion	5.66732	5.91364	4.77831	4.7601	5.79048	4.7692	-1.02128	0.0142295	0.0426611
AT3G09330	AVT1G	amino acid transmembrane transporter activity	4.87425	3.76911	0	2.83605	4.32168	1.41802	-2.90366	0.0211708	0.0602854
AT5G48000	CYP708A2	thalianol metabolic process	10.9719	11.0141	8.96032	8.83344	10.993	8.89688	-2.09609	1.50078e-104	2.63293e-102
AT1G08980	AMI1	indoleacetic acid biosynthetic process	11.9778	11.9801	10.9224	10.7728	11.979	10.8476	-1.13136	3.07598e-49	1.93094e-47
AT1G04513	---	---	6.28857	3.54722	3.53316	2.83605	4.9179	3.18461	-1.73329	0.00644902	0.0215409
AT1G33720	CYP76C6	endoplasmic reticulum	7.35874	7.27192	6.01035	6.32302	7.31533	6.16668	-1.14865	1.4939e-05	8.76716e-05
AT5G63630	RH31	ATP-dependent helicase activity	9.1999	9.16341	7.68783	8.07496	9.18166	7.88139	-1.30026	1.27887e-14	1.98585e-13
AT1G09297	---	---	5.61076	5.04747	0	1.72366	5.32911	0.86183	-4.46728	2.30433e-06	1.54503e-05
AT5G45115	---	---	5.69478	5.35209	3.39494	2.02514	5.52343	2.71004	-2.81339	1.95216e-05	0.000112082
AT2G36650	---	cytoplasm	6.88536	7.20698	5.69401	5.15141	7.04617	5.42271	-1.62346	7.43868e-07	5.37529e-06
AT3G07555	---	---	9.67362	9.7742	5.47134	4.7601	9.72391	5.11572	-4.60819	5.04783e-98	8.25444e-96
AT4G04221	---	---	9.05904	9.10605	7.92605	8.03329	9.08255	7.97967	-1.10287	2.67661e-14	4.03563e-13
AT5G39030	---	protein serine/threonine kinase activity	7.16612	7.21643	5.69401	5.21242	7.19128	5.45321	-1.73807	1.05639e-08	9.73382e-08
AT5G44980	---	nucleus	3.77601	4.66082	0	1.72366	4.21842	0.86183	-3.35659	0.00259299	0.00964083
AT2G29300	---	oxidoreductase activity	7.43402	7.05711	5.66422	6.19283	7.24556	5.92853	-1.31704	1.9972e-05	0.000114519
AT3G52680	---	nucleus	7.20485	7.63846	2.0611	2.02514	7.42165	2.04312	-5.37853	1.184e-20	2.64017e-19
AT5G46520	---	nucleus	9.52085	9.33605	6.26965	6.11508	9.42845	6.19237	-3.23608	4.75503e-70	4.56397e-68
AT1G20890	---	integral component of membrane	8.72452	8.55507	7.23009	7.42124	8.6398	7.32567	-1.31413	2.37884e-13	3.34135e-12
AT3G27770	---	mitochondrion	14.166	14.2179	12.5845	12.4851	14.1919	12.5348	-1.65715	1.49901e-163	5.29469e-161
AT1G08213	---	---	4.21594	3.422	0	0	3.81897	0	-3.81897	0.000613802	0.00264911
AT1G52270	---	nucleus	5.49052	5.51425	2.0611	0	5.50239	1.03055	-4.47184	6.10397e-07	4.45658e-06
AT3G29760	---	nucleus	9.01885	8.77585	7.78788	7.5568	8.89735	7.67234	-1.22501	1.81287e-12	2.37746e-11
AT1G55803	---	---	2.77845	2.55069	0	0	2.66457	0	-2.66457	0.0468084	0.116749
AT3G22850	---	nucleus	10.6378	10.7988	9.59452	9.8024	10.7183	9.69846	-1.01982	1.1635e-20	2.59666e-19
AT1G58983	RPS2B	cytosolic small ribosomal subunit	12.8381	12.796	10.7908	10.9022	12.8171	10.8465	-1.97056	8.91595e-190	4.21772e-187
AT3G13450	DIN4	mitochondrial matrix	11.0865	10.9901	9.92002	10.0585	11.0383	9.98928	-1.04904	5.13946e-31	1.8349e-29
AT1G07550	---	protein serine/threonine kinase activity	7.52099	6.87798	5.24864	4.87776	7.19949	5.0632	-2.13628	7.93152e-10	8.23976e-09
AT5G27100	GLR2.1	ionotropic glutamate receptor activity	8.49769	8.46271	7.38418	7.31398	8.4802	7.34908	-1.13112	6.26386e-11	7.19583e-10
AT4G36470	---	nucleus	8.28825	8.36829	7.2199	7.23532	8.32827	7.22761	-1.10066	1.25558e-09	1.27488e-08
AT5G17540	---	cytoplasm	5.94404	5.86636	4.07598	4.38936	5.9052	4.23267	-1.67253	0.000189616	0.000907353
AT5G20225	---	---	6.2146	5.86636	5.03256	4.16082	6.04048	4.59669	-1.44379	0.00185073	0.00712509
AT1G65510	---	extracellular region	7.14636	7.50589	4.32468	4.63197	7.32613	4.47833	-2.8478	9.97785e-17	1.80179e-15
AT5G48350	---	nucleus	4.49127	4.04869	2.0611	2.02514	4.26998	2.04312	-2.22686	0.00780482	0.0254189
AT1G07050	---	nucleus	6.84915	6.99252	5.91241	5.3272	6.92083	5.61981	-1.30103	6.60012e-05	0.000345405
AT5G36930	---	ADP binding	9.74433	9.54754	5.43653	4.71864	9.64594	5.07759	-4.56835	1.11463e-88	1.54596e-86
AT5G14180	LIP2	defense response to insect	8.10077	8.15367	6.18829	5.92768	8.12722	6.05799	-2.06923	6.65619e-20	1.42201e-18
AT1G29395	COR413IM1	integral component of chloroplast inner membrane	8.44205	8.20684	5.72318	5.85302	8.32444	5.7881	-2.53634	9.38123e-28	2.94802e-26
AT1G60110	---	nucleus	6.2146	6.52907	0	2.98335	6.37183	1.49167	-4.88016	0.00919112	0.0293316
AT2G15970	COR413PM1	cellular response to water deprivation	11.6065	11.5503	10.3903	10.4851	11.5784	10.4377	-1.14067	5.22788e-51	3.50612e-49
AT2G17880	---	chloroplast	9.56245	9.55874	8.34274	8.32334	9.5606	8.33304	-1.22756	8.11143e-23	2.0543e-21
AT5G53048	---	---	6.82449	6.55912	4.46947	3.64543	6.69181	4.05745	-2.63436	3.59401e-10	3.83752e-09
AT4G30440	GAE1	Golgi cisterna membrane	13.752	13.8282	12.7324	12.5754	13.7901	12.6539	-1.1362	2.10476e-56	1.64476e-54
AT4G14548	---	---	4.77479	6.10911	3.07103	2.48683	5.44195	2.77893	-2.66302	3.84689e-05	0.000210423
AT3G59250	---	---	5.66732	4.8182	0	1.72366	5.24276	0.86183	-4.38093	5.0189e-06	3.18076e-05
AT1G02620	---	GTP binding	6.11645	6.24471	3.39494	3.64543	6.18058	3.52019	-2.66039	1.42958e-08	1.29784e-07
AT1G62045	---	---	7.3673	7.63846	5.50534	5.77427	7.50288	5.6398	-1.86307	2.37784e-11	2.83234e-10
AT3G03280	---	nucleus	7.0645	6.68709	4.07598	2.98335	6.87579	3.52966	-3.34613	1.60146e-13	2.2772e-12
AT5G51550	EXL3	plant-type cell wall	11.7077	11.7344	10.6073	10.6437	11.721	10.6255	-1.0955	1.00874e-56	7.9061e-55
AT1G69540	AGL94	transcription factor activity, sequence-specific DNA binding	3.13994	4.96008	2.87697	1.34207	4.05001	2.10952	-1.94048	0.0359852	0.0937994
AT1G49860	GSTF14	cytosol	9.80073	9.97701	7.91976	7.76459	9.88887	7.84217	-2.0467	5.33612e-49	3.33394e-47
AT3G20710	---	nucleus	3.55403	4.54548	1.6394	1.72366	4.04975	1.68153	-2.36822	0.00920459	0.0293605
AT5G48780	---	nucleus	5.89752	6.14917	0	2.02514	6.02334	1.01257	-5.01077	1.9327e-09	1.92478e-08
AT5G16486	---	RNA-directed DNA polymerase activity	3.29156	3.76911	0	0	3.53034	0	-3.53034	0.00222815	0.00842264
AT4G01595	---	MAP kinase activity	1.56253	3.422	0	0	2.49227	0	-2.49227	0.0435193	0.109803
AT4G19510	---	defense response	10.7904	10.8657	6.70946	6.32302	10.828	6.51624	-4.3118	6.59876e-195	3.36169e-192
AT4G01593	---	---	9.44403	9.31419	4.07598	4.44126	9.37911	4.25862	-5.12049	2.98322e-82	3.83634e-80
AT5G47590	---	mitochondrion	9.29045	9.33605	7.57232	7.34155	9.31325	7.45694	-1.85631	4.32661e-33	1.66352e-31
AT1G28230	PUP1	purine nucleoside transmembrane transporter activity	6.56648	6.54417	5.53854	5.21242	6.55533	5.37548	-1.17985	0.000418896	0.00186912
AT3G25020	AtRLP42	regulation of defense response to oomycetes	8.48987	8.03574	4.53675	5.05477	8.26281	4.79576	-3.46705	1.02279e-30	3.60782e-29
AT5G57655	XYLA	pentose-phosphate shunt	12.9333	12.9745	11.9154	11.9384	12.9539	11.9269	-1.02702	7.11577e-73	7.33478e-71
AT5G57650	---	translation initiation factor activity	3.29156	1.96919	0	0	2.63038	0	-2.63038	0.038744	0.0996668
AT1G19485	---	regulation of transcription, DNA-templated	10.2551	10.2067	8.91045	9.03054	10.2309	8.97049	-1.26043	4.58168e-32	1.68574e-30
AT3G52510	---	nucleus	2.29497	3.28488	0	0	2.78992	0	-2.78992	0.0276076	0.0753274
AT2G11035	---	---	4.77479	5.45156	0	1.72366	5.11317	0.86183	-4.25134	1.21396e-05	7.24194e-05
AT1G73490	---	nucleus	11.2148	11.1572	6.69481	6.65514	11.186	6.67497	-4.51102	4.10786e-271	3.75246e-268
AT2G18260	SYP112	SNARE complex	5.96675	5.60347	4.77831	4.38936	5.78511	4.58384	-1.20127	0.00647555	0.0216132
AT1G22380	UGT85A3	quercetin 3-O-glucosyltransferase activity	6.23345	6.31683	5.16605	5.11991	6.27514	5.14298	-1.13216	0.00151876	0.00597501
AT4G33610	---	cytoplasm	8.37995	8.47852	7.09152	7.15989	8.42924	7.1257	-1.30353	8.17695e-13	1.10013e-11
AT5G17780	---	response to UV-B	7.81186	7.45885	6.48937	6.40371	7.63535	6.44654	-1.18881	1.16168e-06	8.14992e-06
AT3G08940	LHCB4.2	chloroplast thylakoid membrane	12.5807	12.6437	11.3564	11.0306	12.6122	11.1935	-1.41873	6.36233e-43	3.45378e-41
AT1G62580	---	guanylate cyclase activity	6.07524	6.35159	1.6394	0	6.21341	0.819699	-5.39371	8.3897e-09	7.82025e-08
AT4G03540	---	NADH dehydrogenase activity	5.13709	4.66082	3.24206	3.55411	4.89896	3.39808	-1.50087	0.0157026	0.0464988
AT1G60525	---	---	8.61736	8.77585	3.65929	3.81238	8.6966	3.73584	-4.96077	1.63523e-53	1.19336e-51
AT3G11580	---	transcription factor activity, sequence-specific DNA binding	7.66682	7.63846	6.75256	6.23755	7.65264	6.49505	-1.15759	6.53892e-06	4.05294e-05
AT1G80440	---	protein ubiquitination involved in ubiquitin-dependent protein catabolic process	11.8847	11.8506	10.8088	10.8611	11.8676	10.835	-1.03268	6.56863e-53	4.66513e-51
AT5G46871	---	defense response to fungus	4.4272	4.4201	0	2.67198	4.42365	1.33599	-3.08766	0.00980718	0.0309842
AT4G21480	STP12	sugar:proton symporter activity	6.11645	6.20725	5.16605	4.67596	6.16185	4.921	-1.24085	0.00164184	0.00639713
AT3G62750	BGLU8	peroxisome	10.7186	10.809	9.48167	9.53322	10.7638	9.50744	-1.25636	4.50512e-42	2.40131e-40
AT2G15880	PEX3	integral component of peroxisomal membrane	12.7938	12.6217	10.5946	10.9667	12.7077	10.7807	-1.92707	4.66134e-22	1.12156e-20
AT4G22110	---	alcohol dehydrogenase (NAD) activity	5.3246	5.41915	2.87697	2.83605	5.37188	2.85651	-2.51537	2.77013e-05	0.000154981
AT3G50480	HR4	plant-type hypersensitive response	12.4691	12.9121	9.3358	8.82614	12.6906	9.08097	-3.60959	3.81841e-27	1.16671e-25
AT1G63880	RLM1B	ADP binding	11.4541	11.3803	6.32779	6.35042	11.4172	6.33911	-5.07809	8.18098e-307	1.08361e-303
AT5G06845	---	---	3.66929	3.76911	1.6394	0	3.7192	0.819699	-2.8995	0.0165074	0.048594
AT5G49360	BXL1	seed coat development	14.1049	14.1086	12.2723	12.3239	14.1067	12.2981	-1.80869	2.02164e-261	1.6736e-258
AT4G04750	---	sugar:proton symporter activity	7.38427	7.75338	6.80808	5.94576	7.56882	6.37692	-1.1919	0.000281394	0.00130072
AT1G15885	---	---	6.98885	7.20698	2.65269	2.27438	7.09791	2.46353	-4.63438	2.56109e-19	5.2922e-18
AT1G13480	---	---	8.56622	8.47852	5.43653	5.40767	8.52237	5.4221	-3.10027	1.28769e-41	6.715e-40
AT2G09795	---	---	8.46616	8.63483	3.07103	3.64543	8.5505	3.35823	-5.19226	3.11159e-47	1.86914e-45
AT5G62340	---	pectinesterase inhibitor activity	7.31516	7.14888	6.24973	6.11508	7.23202	6.18241	-1.04961	5.34417e-05	0.000284854
AT5G23410	---	---	8.30171	8.09847	3.98254	4.03136	8.20009	4.00695	-4.19315	1.78714e-39	8.7835e-38
AT3G02555	---	nucleus	10.116	10.1852	8.48581	9.49537	10.1506	8.99059	-1.16002	0.0248857	0.0690817
AT3G02550	LBD41	regulation of transcription, DNA-templated	14.6561	14.6853	13.4487	13.4128	14.6707	13.4308	-1.23991	8.29791e-136	2.1982e-133
AT3G44970	---	oxygen binding	8.72452	8.52494	6.32779	6.85968	8.62473	6.59374	-2.03099	1.29686e-19	2.71583e-18
AT5G50680	SAE1B-2	protein sumoylation	9.63692	9.52488	8.43821	8.23788	9.5809	8.33805	-1.24285	7.36871e-20	1.56665e-18
AT1G51870	---	kinase activity	6.42604	6.18815	0	0	6.30709	0	-6.30709	3.21122e-09	3.12522e-08
AT5G58680	---	---	6.47439	6.65961	5.53854	5.53254	6.567	5.53554	-1.03146	0.0013012	0.00520146
AT1G25098	---	---	12.1769	12.1054	7.28004	7.62571	12.1411	7.45287	-4.68825	0	0
AT4G08870	ARGAH2	arginine metabolic process	10.4701	10.4725	9.29994	9.03898	10.4713	9.16946	-1.30184	1.65406e-29	5.589e-28
AT5G47510	---	transporter activity	7.31516	7.10881	5.47134	4.7601	7.21199	5.11572	-2.09627	4.81067e-10	5.08944e-09
AT5G41910	MED10A	core mediator complex	7.48997	7.52124	6.76664	5.69098	7.5056	6.22881	-1.27679	0.000446782	0.0019822
AT3G53310	REM20	transcription factor activity, sequence-specific DNA binding	7.74116	7.58104	6.68	6.04972	7.6611	6.36486	-1.29624	2.79219e-06	1.84795e-05
AT3G28840	---	extracellular region	4.05569	4.13102	0	2.02514	4.09336	1.01257	-3.08079	0.00898243	0.0287453
AT5G28442	---	mitochondrion	6.15651	6.38552	0	3.11699	6.27102	1.5585	-4.71252	0.0184296	0.0535327
AT3G13310	---	chloroplast	12.3886	12.4345	11.2799	11.0103	12.4115	11.1451	-1.26641	1.87359e-41	9.73202e-40
AT5G09500	RPS15C	cytosolic small ribosomal subunit	3.66929	2.96399	0	0	3.31664	0	-3.31664	0.00495339	0.0170394
AT2G21650	RL2	transcription factor activity, sequence-specific DNA binding	4.21594	4.86706	2.65269	3.11699	4.5415	2.88484	-1.65666	0.0221727	0.0626334
AT3G15240	---	nucleus	7.903	8.23037	7.08029	6.77121	8.06668	6.92575	-1.14094	3.85197e-07	2.89236e-06
AT1G68240	BHLH109	transcription factor activity, sequence-specific DNA binding	5.84944	4.91432	2.65269	2.48683	5.38188	2.56976	-2.81212	1.45352e-05	8.55858e-05
AT3G03500	---	endodeoxyribonuclease activity, producing 5-phosphomonoesters	6.40956	6.8295	4.88544	5.11991	6.61953	5.00268	-1.61685	7.1936e-06	4.42353e-05
AT5G39520	---	nucleus	4.92152	4.76762	0	0	4.84457	0	-4.84457	5.08009e-06	3.21723e-05
AT1G58150	---	kinase activity	6.44234	6.70063	2.0611	2.02514	6.57148	2.04312	-4.52836	6.7282e-14	9.84734e-13
AT4G05130	ENT4	nucleoside transmembrane transporter activity	6.81201	6.84177	5.80734	5.60258	6.82689	5.70496	-1.12193	0.000172375	0.000831309
AT3G26612	---	---	7.22383	7.23517	5.12291	5.3272	7.2295	5.22506	-2.00444	1.7545e-11	2.12425e-10
AT5G35760	---	mitochondrion	4.96729	4.2089	0	2.67198	4.58809	1.33599	-3.2521	0.00413708	0.0145564
AT1G20400	---	nucleus	6.15651	5.28175	2.0611	0	5.71913	1.03055	-4.68858	1.48027e-07	1.18292e-06
AT3G47348	---	rRNA modification	6.32419	6.67342	4.24645	3.73132	6.4988	3.98888	-2.50992	3.38055e-09	3.28398e-08
AT2G21030	---	nucleus	4.05569	3.13334	0	0	3.59451	0	-3.59451	0.00153968	0.00603815
AT3G47340	ASN1	L-asparagine biosynthetic process	12.3066	12.2465	8.74604	8.8694	12.2766	8.80772	-3.46884	0	0
AT4G13460	SUVH9	histone-lysine N-methyltransferase activity	10.6873	10.5076	8.96948	9.26098	10.5975	9.11523	-1.48225	5.91535e-32	2.16143e-30
AT2G22821	---	---	3.87539	2.96399	0	0	3.41969	0	-3.41969	0.00312908	0.0113926
AT3G43850	---	nucleus	7.27022	7.58834	6.24973	5.50841	7.42928	5.87907	-1.5502	1.1368e-06	7.99443e-06
AT1G07323	---	---	8.3457	8.51347	4.16373	4.71864	8.42959	4.44118	-3.9884	1.9581e-43	1.08066e-41
AT3G10200	---	endoplasmic reticulum membrane	7.35874	7.74686	5.57101	5.60258	7.5528	5.58679	-1.96601	2.65011e-12	3.43464e-11
AT5G65320	BHLH99	transcription factor activity, sequence-specific DNA binding	6.01113	5.54461	4.16373	4.87776	5.77787	4.52075	-1.25712	0.00976299	0.0308519
AT1G14520	MIOX1	L-ascorbic acid biosynthetic process	8.32827	8.35121	7.25028	7.1753	8.33974	7.21279	-1.12695	4.51854e-10	4.7957e-09
AT3G20400	EMB2743	embryo development ending in seed dormancy	3.66929	3.96138	0	1.34207	3.81533	0.671037	-3.1443	0.0089047	0.0285275
AT1G67865	---	defense response to fungus	10.5073	10.8113	9.72646	9.57593	10.6593	9.65119	-1.00814	3.44411e-16	6.01437e-15
AT3G46730	RPP13L3	ADP binding	6.62477	5.66002	1.04102	3.35204	6.14239	2.19653	-3.94586	8.38095e-08	6.94246e-07
AT1G57790	---	nucleus	8.39677	8.41422	7.49829	7.22055	8.40549	7.35942	-1.04607	1.85185e-08	1.66015e-07
AT4G14630	GLP9	plant-type vacuole	9.68736	9.58453	8.49852	8.37762	9.63595	8.43807	-1.19788	6.68372e-21	1.51203e-19
AT3G26820	---	mitochondrion	4.13804	4.13102	2.65269	1.72366	4.13453	2.18818	-1.94635	0.0272278	0.074552
AT3G48380	---	chloroplast	11.2383	11.1761	9.98319	9.9894	11.2072	9.9863	-1.22091	7.12159e-53	5.04433e-51
AT5G51720	NEET	iron ion homeostasis	10.628	10.7045	7.17836	7.24995	10.6662	7.21415	-3.45209	4.48948e-168	1.72363e-165
AT5G59550	---	ubiquitin protein ligase activity	10.3714	10.4487	5.63382	6.58766	10.41	6.11074	-4.29928	3.95161e-21	9.04772e-20
AT1G44180	---	chloroplast	6.27043	6.20725	4.77831	5.15141	6.23884	4.96486	-1.27398	0.000894272	0.0037059
AT2G10931	---	mitochondrion	7.38427	7.31658	2.65269	3.45661	7.35043	3.05465	-4.29577	6.28213e-23	1.60327e-21
AT5G26270	---	nucleus	8.31505	8.33828	3.65929	3.81238	8.32666	3.73584	-4.59083	5.7215e-44	3.21119e-42
AT1G62640	KAS III	fatty acid biosynthetic process	10.8335	10.8292	9.67139	9.7799	10.8313	9.72564	-1.1057	1.06288e-35	4.56349e-34
AT3G21420	---	metal ion binding	8.26095	8.43462	7.25028	7.0803	8.34779	7.16529	-1.1825	5.17279e-10	5.45946e-09
AT1G10225	---	---	5.2525	5.28175	0	0	5.26712	0	-5.26712	6.12875e-07	4.47264e-06
AT4G16920	---	cytoplasm	9.92481	9.96724	8.24553	7.96402	9.94602	8.10478	-1.84124	8.80643e-42	4.64723e-40
AT4G00975	---	---	4.21594	3.28488	1.6394	2.02514	3.75041	1.83227	-1.91814	0.0432804	0.109278
AT4G13190	PBL24	protein serine/threonine kinase activity	5.3246	4.91432	3.88263	2.67198	5.11946	3.2773	-1.84216	0.00607392	0.0204012
AT1G33760	ERF022	transcription factor activity, sequence-specific DNA binding	6.23345	6.49838	5.32676	5.29935	6.36592	5.31305	-1.05286	0.00235663	0.00884898
AT4G09200	---	nucleus	8.83974	8.75977	0	0	8.79975	0	-8.79975	4.52331e-15	7.29763e-14
AT5G64870	FLOT3	caveola	7.32398	7.43474	5.83433	6.17761	7.37936	6.00597	-1.37339	3.62957e-07	2.73467e-06
AT4G11900	---	protein serine/threonine kinase activity	8.99695	8.9447	5.75178	5.7539	8.97082	5.75284	-3.21798	2.56944e-57	2.02581e-55
AT1G74930	ERF018	transcription factor activity, sequence-specific DNA binding	6.93228	7.02517	5.03256	4.91495	6.97873	4.97375	-2.00497	4.4928e-10	4.77029e-09
AT4G02140	---	---	4.92152	6.24471	4.39889	4.33553	5.58311	4.36721	-1.2159	0.0141	0.0423209
AT1G07743	---	---	5.05469	5.71443	0	2.27438	5.38456	1.13719	-4.24737	2.76771e-06	1.83298e-05
AT1G30220	INT2	sugar:proton symporter activity	5.42643	5.51425	4.24645	3.96199	5.47034	4.10422	-1.36612	0.00545055	0.0185449
AT1G70130	LECRK52	protein serine/threonine kinase activity	3.42875	3.66243	0	0	3.54559	0	-3.54559	0.00215737	0.00818428
AT1G22970	---	nucleus	9.34565	9.349	8.34743	8.25611	9.34733	8.30177	-1.04556	1.95007e-15	3.24289e-14
AT3G07500	---	positive regulation of transcription, DNA-templated	8.3672	8.3426	6.82163	6.5527	8.3549	6.68717	-1.66773	1.26149e-16	2.26104e-15
AT1G77210	STP14	galactose transmembrane transporter activity	9.99139	9.92026	8.53601	8.38757	9.95583	8.46179	-1.49404	6.17671e-35	2.55667e-33
AT2G45800	PLIM2A	actin filament bundle assembly	5.63931	5.28175	2.0611	2.27438	5.46053	2.16774	-3.29279	9.37819e-07	6.67664e-06
AT3G14700	---	nucleus	6.27043	5.95943	4.07598	4.38936	6.11493	4.23267	-1.88226	1.50008e-05	8.79811e-05
AT2G04080	DTX2	antiporter activity	6.73472	7.18787	5.12291	5.77427	6.96129	5.44859	-1.5127	2.12951e-05	0.000121658
AT1G59124	RDL5	defense response	12.2418	12.199	10.0394	10.0035	12.2204	10.0214	-2.19894	2.93468e-216	1.69006e-213
AT1G75945	---	---	8.93495	9.10859	0	0	9.02177	0	-9.02177	1.27039e-15	2.14083e-14
AT5G20250	DIN10	mRNA binding	16.9456	16.8848	15.8365	15.8887	16.9152	15.8626	-1.05259	1.78086e-90	2.57796e-88
AT5G48940	RCH1	protein serine/threonine kinase activity	7.72126	7.87781	6.48937	6.4551	7.79954	6.47223	-1.3273	3.31942e-09	3.22696e-08
AT4G34881	---	mitochondrion	11.0669	11.0608	6.34667	5.69098	11.0638	6.01882	-5.04501	5.56474e-220	3.5955e-217
AT2G18150	PER15	peroxidase activity	9.89699	9.6206	7.61964	8.15872	9.7588	7.88918	-1.86962	4.27084e-23	1.09631e-21
AT1G27140	GSTU14	cytosol	5.01165	5.51425	4.32468	4.16082	5.26295	4.24275	-1.0202	0.0424543	0.107592
AT3G50970	XERO2	cytosol	10.3315	10.2454	8.80181	8.71458	10.2884	8.7582	-1.53022	7.46851e-45	4.24567e-43
AT2G03550	CXE7	nucleus	9.4521	9.49216	8.09741	8.10342	9.47213	8.10041	-1.37171	1.45043e-25	4.10506e-24
AT1G50732	---	---	7.92055	8.33828	6.20906	6.11508	8.12941	6.16207	-1.96734	6.20323e-16	1.06903e-14
AT2G43440	---	cytoplasm	5.55189	4.28279	3.98254	3.55411	4.91734	3.76832	-1.14902	0.0497548	0.122747
AT3G59000	---	protein ubiquitination	7.76079	7.61719	6.26965	6.75078	7.68899	6.51022	-1.17877	4.16837e-06	2.67766e-05
AT4G14905	---	nucleus	9.35429	9.32297	5.12291	3.45661	9.33863	4.28976	-5.04887	9.5583e-11	1.07565e-09
AT3G50560	---	oxidoreductase activity	9.20707	9.29423	7.91976	7.8772	9.25065	7.89848	-1.35217	1.60448e-21	3.7748e-20
AT5G61250	AtGUS1	lysosomal membrane	8.29724	8.14379	6.63465	6.5527	8.22052	6.59368	-1.62684	2.40887e-15	3.97839e-14
AT1G54280	ALA6	ATPase activity, coupled to transmembrane movement of ions, phosphorylative mechanism	3.66929	3.28488	0	0	3.47708	0	-3.47708	0.00280898	0.010361
AT3G47965	---	---	7.34146	7.30776	3.65929	3.45661	7.32461	3.55795	-3.76666	1.77656e-22	4.41076e-21
AT3G05945	---	---	7.26106	7.53642	3.24206	3.11699	7.39874	3.17953	-4.21921	1.40841e-23	3.69773e-22
AT4G12330	CYP706A7	oxidoreductase activity, acting on paired donors, with incorporation or reduction of molecular oxygen, NAD(P)H as one donor, and incorporation of one atom of oxygen	5.55189	4.6043	0	1.72366	5.0781	0.86183	-4.21627	1.67946e-05	9.74817e-05
AT1G75770	---	nucleus	8.66674	8.52494	7.39329	7.28587	8.59584	7.33958	-1.25626	5.97846e-13	8.13851e-12
AT1G73340	---	brassinosteroid biosynthetic process	6.77388	6.60305	5.80734	4.33553	6.68846	5.07143	-1.61703	0.0013783	0.00547577
AT4G29690	---	nucleotide metabolic process	9.17085	9.18043	7.72436	7.94617	9.17564	7.83527	-1.34037	8.90767e-19	1.78903e-17
AT2G19590	ACO1	cellular response to potassium ion starvation	12.2201	12.3	10.6277	10.6009	12.26	10.6143	-1.64573	9.82415e-125	2.40974e-122
AT2G03710	AGL3	positive regulation of transcription from RNA polymerase II promoter	8.70777	8.62065	4.60104	3.64543	8.66421	4.12324	-4.54097	9.12514e-51	6.01328e-49
AT1G48430	---	glycerol metabolic process	10.651	10.6392	9.47095	9.72992	10.6451	9.60043	-1.04464	1.06584e-21	2.5255e-20
AT5G08100	---	beta-aspartyl-peptidase activity	10.0748	10.3042	9.44929	8.8237	10.1895	9.13649	-1.053	0.00168022	0.0065351
AT4G16745	---	Golgi apparatus	6.76094	7.17822	5.28823	5.15141	6.96958	5.21982	-1.74976	8.20853e-08	6.81241e-07
AT2G23410	DPS	endoplasmic reticulum membrane	4.5526	6.0038	3.53316	3.88912	5.2782	3.71114	-1.56706	0.00687269	0.0227495
AT5G42250	---	metallocarboxypeptidase activity	9.03506	9.0907	7.58826	7.69682	9.06288	7.64254	-1.42034	9.99213e-21	2.23754e-19
AT5G06190	---	mitochondrion	5.82479	6.74051	4.77831	5.60258	6.28265	5.19045	-1.0922	0.0160765	0.0474784
AT3G61028	---	---	5.39328	5.04747	4.16373	3.64543	5.22037	3.90458	-1.31579	0.0159522	0.0471588
AT5G23840	---	extracellular region	7.87925	8.26724	6.97506	6.90658	8.07325	6.94082	-1.13243	2.34303e-07	1.81277e-06
AT3G55630	FPGS3	tetrahydrofolylpolyglutamate synthase activity	10.8948	10.8566	9.74614	9.71154	10.8757	9.72884	-1.14686	3.54972e-41	1.82593e-39
AT4G10370	---	nucleus	5.289	5.84212	4.93617	4.16082	5.56556	4.54849	-1.01707	0.0428501	0.108346
AT5G56030	HSP81-2	flower development	13.8314	13.8226	12.8234	12.8233	13.827	12.8234	-1.00362	1.80826e-89	2.54802e-87
AT1G34340	---	integral component of membrane	9.90877	9.98534	8.68803	8.81635	9.94705	8.75219	-1.19486	1.06262e-24	2.91708e-23
AT5G56370	---	nucleus	6.30649	5.98178	2.0611	0	6.14414	1.03055	-5.11359	1.6483e-09	1.65523e-08
AT5G14070	GRXC8	anther development	6.56648	6.16879	4.66258	5.05477	6.36764	4.85868	-1.50896	0.000109969	0.000551218
AT4G31530	---	chloroplast stroma	11.1305	11.4345	10.3453	10.1999	11.2825	10.2726	-1.00994	8.30055e-19	1.66963e-17
AT5G10400	HTR1	nucleosome	9.82268	9.88363	6.60361	6.41673	9.85315	6.51017	-3.34299	3.26378e-99	5.43779e-97
AT4G15393	CYP702A5	endoplasmic reticulum	9.10839	8.95038	5.72318	6.5527	9.02938	6.13794	-2.89144	4.97e-32	1.82103e-30
AT5G43740	---	ADP binding	8.87017	8.67312	5.43653	5.89083	8.77165	5.66368	-3.10796	4.96258e-42	2.63768e-40
AT3G02620	---	fatty acid biosynthetic process	7.76079	7.58104	5.40086	5.18224	7.67091	5.29155	-2.37936	5.517e-18	1.06137e-16
AT3G11000	---	nucleus	4.66797	5.38601	2.0611	0	5.02699	1.03055	-3.99644	3.34493e-05	0.000184721
AT3G50840	---	protein ubiquitination	7.68748	7.49038	6.03383	5.96362	7.58893	5.99872	-1.59021	2.38545e-10	2.59733e-09
AT3G61270	---	integral component of membrane	7.83673	7.12899	6.26965	6.40371	7.48286	6.33668	-1.14618	7.45669e-05	0.00038649
AT1G08727	---	---	4.82538	6.41868	0	1.72366	5.62203	0.86183	-4.7602	4.59439e-07	3.40829e-06
AT5G48490	---	lipid transport	8.6528	8.59187	7.68783	7.44686	8.62234	7.56734	-1.055	1.06483e-09	1.09039e-08
AT1G68945	---	---	8.46217	8.44673	5.07844	4.71864	8.45445	4.89854	-3.55591	1.18491e-43	6.58061e-42
AT3G09960	---	protein serine/threonine phosphatase activity	6.11645	6.29914	4.39889	4.95119	6.20779	4.67504	-1.53275	0.000224467	0.00105826
AT2G18480	PLT3	sugar:proton symporter activity	6.2146	6.04685	4.66258	4.22144	6.13072	4.44201	-1.68871	5.55894e-05	0.000295469
AT4G02540	---	nucleus	10.7336	10.6036	7.43797	7.29295	10.6686	7.36546	-3.30311	4.52851e-149	1.37891e-146
AT2G02680	---	nucleus	9.1684	9.17559	7.98746	8.08315	9.17199	8.03531	-1.13669	6.39265e-16	1.09966e-14
AT1G45248	---	mitochondrion	7.71457	6.98146	5.12291	5.7539	7.34802	5.4384	-1.90961	9.0346e-08	7.42817e-07
AT4G25310	---	oxidoreductase activity, acting on paired donors, with incorporation or reduction of molecular oxygen, 2-oxoglutarate as one donor, and incorporation of one atom each of oxygen into both donors	8.41753	8.49027	7.06897	6.87863	8.4539	6.9738	-1.4801	3.42085e-15	5.56644e-14
AT2G33750	PUP2	purine nucleobase transmembrane transporter activity	4.92152	5.08925	3.77528	3.73132	5.00538	3.7533	-1.25209	0.0266951	0.0733362
AT2G43920	HOL2	thiol S-methyltransferase activity	7.66682	7.85981	6.45499	6.37731	7.76332	6.41615	-1.34717	4.55658e-09	4.35141e-08
AT3G10940	LSF2	protein tyrosine/serine/threonine phosphatase activity	8.85807	8.91886	7.68041	7.6313	8.88847	7.65586	-1.23261	1.70212e-15	2.84127e-14
AT3G43740	---	plasma membrane	10.1842	10.2523	5.53854	4.87776	10.2182	5.20815	-5.01009	7.81286e-137	2.09061e-134
AT5G10140	FLC	positive regulation of transcription from RNA polymerase II promoter	6.07524	6.14917	5.12291	4.87776	6.1122	5.00034	-1.11187	0.00340195	0.0122638
AT5G17490	RGL3	regulation of seed dormancy process	8.31062	8.31645	7.1247	7.12858	8.31354	7.12664	-1.1869	9.14039e-11	1.02906e-09
AT5G50650	---	nucleotide binding	8.77043	8.86575	7.49829	7.29295	8.81809	7.39562	-1.42247	4.63588e-17	8.55217e-16
AT1G65370	---	nucleus	10.4631	10.2592	5.91241	6.4551	10.3611	6.18376	-4.17737	1.43724e-122	3.43008e-120
AT5G55970	---	zinc ion binding	9.43591	9.61525	8.28521	8.39417	9.52558	8.33969	-1.18589	4.43024e-18	8.55405e-17
AT5G45070	PP2A8	signal transduction	7.27932	7.40196	3.65929	2.98335	7.34064	3.32132	-4.01932	1.51155e-22	3.77404e-21
AT5G16980	---	cytoplasm	8.78008	8.58093	4.16373	3.96199	8.6805	4.06286	-4.61764	1.93207e-53	1.40226e-51
AT5G50130	---	nucleus	7.59575	7.50589	6.52294	5.87205	7.55082	6.19749	-1.35332	2.13544e-06	1.4387e-05
AT5G00875	---	---	4.13804	5.45156	2.38701	2.48683	4.7948	2.43692	-2.35788	0.00119426	0.00480807
AT1G33840	---	chloroplast	6.72142	6.81711	0	2.98335	6.76927	1.49167	-5.27759	0.00429626	0.0150466
AT2G08530	---	---	4.36016	2.77209	1.6394	1.72366	3.56613	1.68153	-1.8846	0.0454689	0.113902
AT1G31290	AGO3	regulation of transcription, DNA-templated	7.13638	6.90163	4.39889	5.53254	7.019	4.96571	-2.05329	7.04514e-07	5.11182e-06
AT2G25980	JAL20	cytoplasm	9.29495	9.43659	6.9131	7.35514	9.36577	7.13412	-2.23165	5.36846e-35	2.23259e-33
AT2G08730	---	---	3.96835	6.16879	2.0611	2.02514	5.06857	2.04312	-3.02545	6.08324e-05	0.000320954
AT3G12150	---	hydrolase activity	11.213	11.2482	9.3358	9.3553	11.2306	9.34555	-1.88505	1.65736e-110	3.20475e-108
AT1G64700	---	nucleus	7.20485	7.90731	5.63382	5.02107	7.55608	5.32744	-2.22864	8.88465e-11	1.00325e-09
AT5G49290	ATRLP56	signal transduction	6.30649	7.13897	5.16605	4.91495	6.72273	5.0405	-1.68223	1.14029e-05	6.82651e-05
AT1G63910	AtMYB103	transcription factor activity, RNA polymerase II transcription factor recruiting	4.36016	4.54548	2.87697	2.67198	4.45282	2.77448	-1.67834	0.0214575	0.0609381
AT3G14070	CCX3	manganese ion transmembrane transporter activity	7.70109	7.79816	6.1241	5.89083	7.74962	6.00747	-1.74216	9.37267e-13	1.25336e-11
AT1G72490	---	lateral root branching	6.11645	5.93672	5.40086	4.49135	6.02658	4.94611	-1.08048	0.0181997	0.0529694
AT4G10310	HKT1	sodium ion transmembrane transporter activity	6.09599	5.28175	3.39494	3.96199	5.68887	3.67847	-2.0104	0.000210783	0.000999081
AT3G45420	LECRK14	protein serine/threonine kinase activity	7.71457	7.61003	6.3653	6.86918	7.6623	6.61724	-1.04506	4.79681e-05	0.000258172
AT3G46810	---	nucleus	6.88536	6.75357	5.98648	5.60258	6.81947	5.79453	-1.02493	0.000834671	0.00348978
AT1G12780	UGE1	capsule polysaccharide biosynthetic process	12.7157	12.8168	11.548	11.3966	12.7662	11.4723	-1.29394	3.07814e-63	2.63893e-61
AT4G36900	RAP2-10	transcription factor activity, sequence-specific DNA binding	8.58469	8.61351	7.42027	7.63688	8.5991	7.52857	-1.07053	5.74934e-10	6.03908e-09
AT3G30770	---	---	3.29156	3.28488	0	0	3.28822	0	-3.28822	0.00604753	0.0203254
AT2G05875	---	---	4.36016	4.66082	1.6394	1.34207	4.51049	1.49074	-3.01976	0.000581309	0.00252285
AT2G02061	---	cytoplasm	3.96835	4.28279	2.38701	2.27438	4.12557	2.33069	-1.79488	0.0301222	0.0810943
AT4G19160	---	chloroplast	11.4961	11.5972	10.2632	10.0533	11.5467	10.1583	-1.38841	1.49124e-48	9.18705e-47
AT3G57520	RFS2	raffinose alpha-galactosidase activity	14.4824	14.4111	12.9472	13.0808	14.4467	13.014	-1.43271	3.8062e-110	7.30653e-108
AT1G52905	---	chloroplast	9.33259	9.50379	4.53675	4.5866	9.41819	4.56168	-4.85651	4.31153e-85	5.73953e-83
AT1G28570	---	lipase activity	7.68063	7.75986	6.50625	6.35042	7.72024	6.42834	-1.29191	1.58524e-08	1.4318e-07
AT1G12160	---	glucosinolate biosynthetic process	7.84901	7.94193	6.97506	6.77121	7.89547	6.87313	-1.02234	1.25057e-06	8.71355e-06
AT3G43210	KIN7B	microtubule	9.09814	9.03567	7.52339	7.69147	9.0669	7.60743	-1.45947	6.28899e-21	1.42638e-19
AT1G79580	SMB	transcription factor activity, sequence-specific DNA binding	5.1766	5.57434	3.98254	4.5866	5.37547	4.28457	-1.09089	0.0377474	0.0975387
AT4G12990	---	mitochondrion	7.23323	6.7665	3.07103	2.27438	6.99986	2.67271	-4.32716	1.55489e-17	2.94008e-16
AT5G37450	---	protein serine/threonine kinase activity	7.68748	7.67322	3.24206	3.96199	7.68035	3.60203	-4.07832	6.74618e-28	2.13516e-26
AT3G44630	---	cytoplasm	11.3762	11.2174	10.0321	9.953	11.2968	9.99255	-1.3042	8.27364e-47	4.88145e-45
AT1G52120	JAL12	nucleus	4.49127	5.57434	0	1.72366	5.0328	0.86183	-4.17097	2.36997e-05	0.000134037
AT1G49650	CXE4	nucleus	10.1032	10.0529	7.76702	8.63046	10.0781	8.19874	-1.87933	1.03487e-05	6.23774e-05
AT1G68825	DVL5	shoot system development	4.49127	4.54548	0	3.2393	4.51837	1.61965	-2.89872	0.0322947	0.0858782
AT3G58070	GIS	transcription factor activity, sequence-specific DNA binding	6.35894	6.26308	4.88544	5.73323	6.31101	5.30934	-1.00168	0.0183411	0.0533282
AT1G72620	---	cytoplasm	3.29156	4.35308	0	2.02514	3.82232	1.01257	-2.80975	0.0228216	0.064254
AT5G39110	---	manganese ion binding	5.77418	4.6043	3.39494	2.67198	5.18924	3.03346	-2.15578	0.000885635	0.00367679
AT3G28130	---	transmembrane transporter activity	8.69081	8.32959	5.83433	6.11508	8.5102	5.97471	-2.53549	5.79075e-27	1.74918e-25
AT1G05163	---	---	0	4.76762	1.04102	0.821774	2.38381	0.931396	-1.45241	0.0461885	0.115443
AT2G20550	---	cytoplasm	7.74116	7.64548	6.05693	6.67695	7.69332	6.36694	-1.32638	1.38866e-06	9.59494e-06
AT5G05965	---	nucleus	4.36016	4.04869	0	2.27438	4.20443	1.13719	-3.06724	0.00951043	0.0301558
AT1G58848	RF9	defense response	11.7174	11.6492	9.29752	9.32971	11.6833	9.31361	-2.36967	2.13933e-186	9.60561e-184
AT3G14540	TPS19	terpenoid biosynthetic process	4.4272	5.04747	2.0611	3.55411	4.73733	2.8076	-1.92973	0.0198001	0.057012
AT3G10040	---	transcription factor activity, sequence-specific DNA binding	13.9398	13.885	12.7802	12.9549	13.9124	12.8676	-1.04481	1.65155e-49	1.04418e-47
AT5G60022	---	---	3.87539	3.422	0	0	3.64869	0	-3.64869	0.00136624	0.00543441
AT2G33830	DRMH1	multicellular organism development	13.3398	13.4154	12.2255	12.0817	13.3776	12.1536	-1.22394	2.63209e-66	2.40437e-64
AT3G51075	---	---	6.56648	6.91331	5.28823	5.18224	6.7399	5.23523	-1.50466	6.17944e-06	3.85266e-05
AT4G02130	GATL6	Golgi membrane	11.5933	11.6255	9.81213	9.55988	11.6094	9.686	-1.92338	4.60144e-86	6.21923e-84
AT2G37030	---	response to auxin	3.66929	4.28279	2.0611	1.72366	3.97604	1.89238	-2.08366	0.0208425	0.0595574
AT3G24929	---	mitochondrion	7.98316	8.17808	2.65269	2.83605	8.08062	2.74437	-5.33625	1.25387e-33	4.92825e-32
AT4G01770	RGXT1	rhamnogalacturonan II biosynthetic process	5.72174	6.55912	4.46947	4.09754	6.14043	4.2835	-1.85693	4.95376e-05	0.000265863
AT3G46130	ATMYB48	transcription factor activity, RNA polymerase II transcription factor recruiting	8.16109	8.02502	6.69481	6.35042	8.09306	6.52261	-1.57044	1.98178e-12	2.59078e-11
AT3G15960	---	chloroplast	3.29156	3.28488	0	0	3.28822	0	-3.28822	0.00604753	0.0203254
AT5G44920	TIK	nuclear membrane	7.66682	7.80444	6.30867	5.64746	7.73563	5.97806	-1.75757	4.67025e-10	4.94879e-09
AT1G29270	---	chloroplast	6.32419	5.76687	4.77831	5.11991	6.04553	4.94911	-1.09642	0.00772441	0.0252221
AT1G08857	---	---	6.09599	6.45109	4.93617	5.05477	6.27354	4.99547	-1.27807	0.000654062	0.00280684
AT2G12461	---	mitochondrion	4.77479	5.35209	4.16373	3.81238	5.06344	3.98805	-1.07539	0.0498399	0.122922
AT5G45475	---	---	6.15651	6.12928	3.65929	5.35452	6.1429	4.50691	-1.63599	0.00879437	0.0282185
AT2G23010	SCPL9	serine-type carboxypeptidase activity	6.40956	6.74051	5.63382	5.05477	6.57503	5.34429	-1.23074	0.00068305	0.00291708
AT3G12820	AtMYB10	transcription factor activity, RNA polymerase II transcription factor recruiting	4.87425	4.86706	0	1.72366	4.87065	0.86183	-4.00882	6.10791e-05	0.000321999
AT2G25080	GPX1	chloroplast thylakoid membrane	12.7371	12.8011	11.6988	11.5228	12.7691	11.6108	-1.15833	1.74228e-50	1.13682e-48
AT1G03055	D27	chloroplast	7.61025	7.29888	5.86083	6.36393	7.45456	6.11238	-1.34218	2.85921e-06	1.88792e-05
AT5G59130	SBT4.11	serine-type endopeptidase activity	7.61025	7.5589	4.24645	5.21242	7.58457	4.72943	-2.85514	1.35581e-16	2.42354e-15
AT4G26288	---	nucleus	6.23345	6.63161	4.98517	4.98655	6.43253	4.98586	-1.44667	7.6524e-05	0.00039532
AT3G44120	---	cytoplasm	4.96729	4.96008	3.65929	3.73132	4.96368	3.69531	-1.26838	0.0276889	0.0755336
AT4G25580	---	cytoplasm	5.58163	5.60347	3.77528	5.02107	5.59255	4.39817	-1.19437	0.0470166	0.117148
AT5G56550	OXS3	nuclear speck	9.42365	9.55128	8.27046	7.90056	9.48747	8.08551	-1.40196	2.44956e-18	4.80677e-17
AT1G65570	---	root cap development	5.39328	6.18815	4.24645	4.7601	5.79071	4.50327	-1.28744	0.00714446	0.0235403
AT4G32510	---	inorganic anion exchanger activity	5.45883	5.00443	3.88263	3.64543	5.23163	3.76403	-1.4676	0.00711307	0.0234748
AT3G46070	---	transcription factor activity, sequence-specific DNA binding	4.92152	4.6043	3.07103	3.2393	4.76291	3.15517	-1.60774	0.0138215	0.0416122
AT5G00980	---	---	5.55189	5.51425	4.60104	4.33553	5.53307	4.46828	-1.06479	0.0204741	0.0586928
AT4G09300	---	nucleus	4.13804	4.28279	0	0	4.21042	0	-4.21042	0.000111396	0.000557736
AT4G17098	---	---	8.6493	8.97844	6.3653	6.37731	8.81387	6.3713	-2.44257	3.60766e-32	1.33665e-30
AT5G43050	NPQ6	chloroplast	8.8911	8.91596	6.66504	6.37731	8.90353	6.52118	-2.38235	4.9965e-37	2.27427e-35
AT3G47030	---	nucleus	3.55403	3.66243	2.0611	0	3.60823	1.03055	-2.57768	0.0490949	0.121461
AT4G13575	---	mitochondrion	8.04316	8.04108	6.1241	6.03291	8.04212	6.0785	-1.96361	1.99445e-18	3.93117e-17
AT1G23935	---	nucleus	6.53643	6.70063	0	3.11699	6.61853	1.5585	-5.06004	0.0105853	0.0330755
AT5G56795	MT1B	metal ion binding	4.87425	4.48415	3.65929	2.98335	4.6792	3.32132	-1.35788	0.042407	0.107482
AT1G18320	---	mitochondrial inner membrane presequence translocase complex	7.01087	7.37687	5.91241	6.28092	7.19387	6.09666	-1.09721	0.000160392	0.000779339
AT2G31920	---	translation elongation factor activity	2.55687	3.13334	0	0	2.8451	0	-2.8451	0.026172	0.072184
AT4G26255	---	---	5.79971	6.18815	3.24206	2.02514	5.99393	2.6336	-3.36033	1.78304e-08	1.60334e-07
AT3G06980	RH50	ATP-dependent helicase activity	12.2643	12.2401	11.2414	11.1736	12.2522	11.2075	-1.04473	1.40037e-58	1.12757e-56
AT2G28270	---	nucleus	4.4272	4.76762	2.0611	3.55411	4.59741	2.8076	-1.78981	0.0374577	0.0969412
AT1G23890	---	extracellular region	8.38417	8.51347	7.53989	7.27161	8.44882	7.40575	-1.04307	2.01438e-08	1.80158e-07
AT3G13240	---	---	6.32419	6.12928	0	1.72366	6.22673	0.86183	-5.3649	6.55405e-10	6.84905e-09
AT3G12110	ACT11	ATP binding	10.2757	10.2671	9.10589	9.21514	10.2714	9.16051	-1.11092	2.49297e-27	7.66141e-26
AT1G69523	---	methyltransferase activity	8.47014	8.25353	7.01099	6.82103	8.36183	6.91601	-1.44582	4.2519e-13	5.87569e-12
AT5G39190	GLP5A	oxalate oxidase activity	8.16109	8.23968	4.53675	4.33553	8.20039	4.43614	-3.76424	6.3623e-39	3.05887e-37
AT5G53870	ENODL1	anchored component of plasma membrane	7.90887	7.50589	5.72318	5.89083	7.70738	5.80701	-1.90037	2.05681e-12	2.68673e-11
AT1G11180	---	transport vesicle membrane	9.01885	9.00051	7.95093	7.93264	9.00968	7.94179	-1.0679	1.54367e-13	2.20093e-12
AT5G03165	---	---	5.289	4.48415	3.98254	2.48683	4.88658	3.23469	-1.65189	0.0302524	0.0813952
AT3G44430	---	mitochondrion	10.3724	10.3703	9.31918	9.28781	10.3714	9.30349	-1.06789	1.36247e-28	4.43949e-27
AT5G42580	CYP705A12	oxidoreductase activity, acting on paired donors, with incorporation or reduction of molecular oxygen, NAD(P)H as one donor, and incorporation of one atom of oxygen	7.18562	7.61719	6.03383	6.11508	7.4014	6.07446	-1.32695	1.23352e-06	8.60603e-06
AT5G54050	---	nucleus	5.05469	4.4201	2.0611	2.67198	4.7374	2.36654	-2.37086	0.0016953	0.00658605
AT5G08480	VQ31	nucleus	4.28985	3.13334	0	1.34207	3.7116	0.671037	-3.04056	0.0109526	0.0340428
AT5G19700	DTX52	late endosome membrane	1.97474	3.28488	0	0	2.62981	0	-2.62981	0.0389423	0.100041
AT1G59730	TRX7	thioredoxin-disulfide reductase activity	5.289	6.08865	2.87697	3.81238	5.68883	3.34468	-2.34415	7.25551e-05	0.000376652
AT5G67490	---	---	8.60655	8.63483	6.30867	5.7539	8.62069	6.03128	-2.58941	3.04239e-30	1.06187e-28
AT2G21840	---	nucleus	8.55502	8.34692	6.78058	6.46767	8.45097	6.62413	-1.82684	2.98863e-18	5.83003e-17
AT5G42200	ATL23	ubiquitin-protein transferase activity	9.91608	10.1387	8.60425	8.31987	10.0274	8.46206	-1.56534	1.596e-27	4.945e-26
AT4G12545	AIR1B	extracellular region	11.6992	11.2355	8.78462	9.2984	11.4674	9.04151	-2.42586	5.8079e-13	7.92261e-12
AT1G23010	LPR1	endoplasmic reticulum	8.17579	8.02502	6.68	6.88801	8.1004	6.784	-1.3164	3.25141e-10	3.48717e-09
AT1G19750	---	heterotrimeric G-protein complex	6.40956	6.35159	5.40086	5.21242	6.38057	5.30664	-1.07393	0.00175461	0.00678956
AT5G51630	---	ADP binding	9.18302	9.19963	4.24645	4.71864	9.19133	4.48254	-4.70878	7.29682e-76	7.85772e-74
AT1G06170	BHLH89	anther wall tapetum development	3.55403	4.71521	2.0611	0	4.13462	1.03055	-3.10407	0.00585152	0.0197443
AT1G44050	---	intracellular signal transduction	7.43402	7.39364	4.32468	5.3272	7.41383	4.82594	-2.58789	6.96749e-13	9.44121e-12
AT5G50580	SAE1B-2	protein sumoylation	9.42775	9.51342	8.49006	8.21197	9.47058	8.35102	-1.11956	1.12168e-14	1.74893e-13
AT1G71870	DTX54	peroxisomal membrane	7.1759	7.14888	5.40086	6.01589	7.16239	5.70838	-1.45402	3.99008e-06	2.57118e-05
AT3G28956	---	plasma membrane	7.25184	7.48256	6.34667	5.77427	7.3672	6.06047	-1.30673	7.74511e-06	4.74394e-05
AT1G25141	---	nucleus	4.82538	4.35308	0	0.821774	4.58923	0.410887	-4.17834	0.000356395	0.00161268
AT1G25145	LPXC4	---	8.25173	8.2163	6.48937	6.32302	8.23401	6.40619	-1.82782	1.90944e-18	3.76922e-17
AT5G49740	FRO7	chloroplast membrane	10.9592	10.9072	9.4923	9.13074	10.9332	9.31152	-1.62165	4.69023e-39	2.26319e-37
AT5G17890	DAR4	ADP binding	11.5218	11.434	6.92571	6.77121	11.4779	6.84846	-4.62944	0	0
AT4G37050	PLP3	response to abscisic acid	3.29156	2.77209	0	0	3.03183	0	-3.03183	0.0144517	0.0432391
AT1G76110	HMGB9	transcription factor activity, sequence-specific DNA binding	9.14867	9.24193	8.02895	7.47825	9.1953	7.7536	-1.4417	1.39909e-13	2.00018e-12
AT2G12170	---	nucleus	4.96729	5.38601	0	0	5.17665	0	-5.17665	9.80019e-07	6.9472e-06
AT4G38280	---	nucleus	10.3967	10.4765	7.01099	6.85968	10.4366	6.93534	-3.50125	1.06698e-145	3.03928e-143
AT1G21400	---	mitochondrial matrix	11.9007	11.917	10.2432	9.97847	11.9088	10.1108	-1.79797	4.64257e-78	5.37059e-76
AT2G45420	LBD18	positive regulation of transcription, DNA-templated	5.45883	5.86636	4.39889	4.91495	5.6626	4.65692	-1.00568	0.0311655	0.0833609
AT3G29330	---	nucleus	7.16612	7.31658	5.32676	5.64746	7.24135	5.48711	-1.75424	2.57911e-09	2.53424e-08
AT4G16162	---	mitochondrion	3.13994	2.77209	0	0	2.95601	0	-2.95601	0.0190798	0.0551913
AT1G20750	---	chloroplast	3.66929	3.28488	0	0	3.47708	0	-3.47708	0.00280898	0.010361
AT1G56720	---	protein serine/threonine kinase activity	9.7928	9.73854	8.69541	8.68798	9.76567	8.69169	-1.07398	1.59911e-20	3.53311e-19
AT1G05562	---	---	11.3762	0	0	0	5.68808	0	-5.68808	8.75066e-08	7.21936e-07
AT1G78450	---	chloroplast	7.81186	7.86584	6.32779	6.20789	7.83885	6.26784	-1.57101	4.88099e-12	6.20452e-11
AT3G46845	---	---	7.03256	7.16851	2.65269	3.55411	7.10054	3.1034	-3.99714	6.45188e-19	1.30571e-17
AT3G05190	---	chloroplast	7.24256	7.45885	6.14582	6.51687	7.35071	6.33134	-1.01936	0.000141989	0.000697338
AT5G44490	---	nucleus	7.92055	7.85981	6.63465	6.67695	7.89018	6.6558	-1.23438	6.11328e-09	5.76323e-08
AT1G62225	---	integral component of membrane	3.29156	2.55069	0	0	2.92112	0	-2.92112	0.0198084	0.0570125
AT1G63570	---	kinase activity	3.66929	1.96919	0	0	2.81924	0	-2.81924	0.0183527	0.0533562
AT2G26520	---	nucleus	4.72237	4.13102	2.0611	3.2393	4.4267	2.6502	-1.7765	0.0351958	0.0921133
AT1G51965	ABO5	RNA splicing	9.32382	9.12375	8.07495	8.1703	9.22379	8.12262	-1.10117	8.11696e-14	1.18146e-12
AT2G21770	CESA9	cellulose biosynthetic process	5.98911	5.66002	4.77831	4.8396	5.82456	4.80895	-1.01561	0.0142578	0.0427364
AT3G53370	S1FA1	regulation of transcription, DNA-templated	7.70109	8.05696	5.75178	5.96362	7.87902	5.8577	-2.02132	6.43733e-15	1.0236e-13
AT2G22482	---	---	5.3246	5.04747	4.39889	3.88912	5.18603	4.14401	-1.04203	0.0497437	0.122731
AT1G79700	---	positive regulation of fatty acid biosynthetic process	9.855	9.51916	7.23009	7.63688	9.68708	7.43349	-2.25359	1.52191e-34	6.20262e-33
AT3G18500	---	poly(A)-specific ribonuclease activity	9.43997	9.02763	7.96321	8.42993	9.2338	8.19657	-1.03723	2.73409e-07	2.09756e-06
AT4G12382	---	---	4.21594	4.54548	0	2.83605	4.38071	1.41802	-2.96269	0.0185872	0.0539314
AT5G07455	---	---	2.55687	2.77209	0	0	2.66448	0	-2.66448	0.0468517	0.116792
AT3G50170	---	peroxisome	3.42875	1.96919	0	0	2.69897	0	-2.69897	0.0299035	0.0805791
AT4G13030	---	nucleus	8.71449	8.73695	7.37502	7.53309	8.72572	7.45405	-1.27166	2.48467e-14	3.75478e-13
AT3G45390	LECRK12	protein serine/threonine kinase activity	6.17613	5.57434	4.88544	4.53976	5.87524	4.7126	-1.16263	0.00730506	0.0240187
AT5G66590	---	extracellular region	6.77388	6.86601	5.66422	5.69098	6.81995	5.6776	-1.14234	0.000128117	0.000634618
AT3G60530	GATA4	transcriptional activator activity, RNA polymerase II transcription regulatory region sequence-specific binding	12.6092	12.5594	11.5981	11.5107	12.5843	11.5544	-1.02993	2.95269e-56	2.30058e-54
AT4G16710	---	plasma membrane	8.94357	9.10351	8.11952	7.74407	9.02354	7.9318	-1.09174	4.88929e-10	5.16848e-09
AT3G11240	ATE2	arginyl-tRNA aminoacylation	8.93495	8.98399	7.99944	7.71801	8.95947	7.85873	-1.10075	1.22521e-11	1.50745e-10
AT3G23510	---	cyclopropane-fatty-acyl-phospholipid synthase activity	10.2791	10.4606	7.25028	7.0803	10.3699	7.16529	-3.2046	1.66445e-113	3.36586e-111
AT1G16515	---	---	5.92097	4.6043	4.32468	4.09754	5.26263	4.21111	-1.05152	0.0425565	0.107782
AT3G14362	DVL19	---	5.52153	5.91364	4.24645	4.67596	5.71759	4.4612	-1.25639	0.00688076	0.0227706
AT1G48698	---	---	1.56253	3.54722	0	0	2.55487	0	-2.55487	0.0341386	0.0898435
AT4G13630	---	nucleus	9.30835	9.35115	7.54806	7.58592	9.32975	7.56699	-1.76276	4.54104e-34	1.80897e-32
AT1G24580	---	nucleus	6.53643	6.70063	5.75178	4.22144	6.61853	4.98661	-1.63192	0.00188171	0.00723385
AT5G25910	AtRLP52	defense response to fungus	6.92069	6.68709	4.16373	4.5866	6.80389	4.37517	-2.42872	1.16854e-10	1.30395e-09
AT5G56100	---	nucleus	8.53996	8.43867	7.44675	7.09657	8.48931	7.27166	-1.21765	3.17034e-10	3.40533e-09
AT3G24515	UBC37	ubiquitin protein ligase activity	7.68748	7.8107	5.16605	6.08277	7.74909	5.62441	-2.12468	4.18858e-11	4.8924e-10
AT1G06717	---	---	4.05569	4.4201	2.0611	0.821774	4.2379	1.44144	-2.79646	0.00381241	0.0135436
AT5G11416	---	mitochondrion	3.29156	3.96138	0	0	3.62647	0	-3.62647	0.00143989	0.00569827
AT3G05355	---	---	4.77479	5.28175	1.04102	0.821774	5.02827	0.931396	-4.09687	2.04337e-05	0.000117065
AT1G65150	---	nucleus	8.20474	7.94193	3.65929	4.09754	8.07333	3.87842	-4.19492	2.65237e-35	1.11885e-33
AT1G60505	---	---	9.1561	9.10605	4.07598	4.27961	9.13108	4.17779	-4.95328	1.59854e-72	1.61629e-70
AT5G15500	---	cytoplasm	4.5526	4.4201	2.65269	1.34207	4.48635	1.99738	-2.48897	0.0042579	0.0149201
AT4G15340	PEN1	tricyclic triterpenoid biosynthetic process	8.7672	8.83538	7.53989	7.33471	8.80129	7.4373	-1.36399	4.94554e-16	8.55731e-15
AT5G43730	---	ADP binding	8.219	7.55145	6.24973	6.23755	7.88522	6.24364	-1.64158	2.61555e-09	2.56909e-08
AT5G41380	---	nucleus	3.66929	3.96138	0	0	3.81533	0	-3.81533	0.000676289	0.00289101
AT5G49152	---	---	5.66732	5.48324	4.83287	4.27961	5.57528	4.55624	-1.01904	0.0298707	0.0805071
AT3G22565	---	---	4.87425	5.2078	3.65929	2.98335	5.04102	3.32132	-1.7197	0.00558295	0.0189637
AT4G07290	---	---	4.36016	4.54548	3.07103	2.83605	4.45282	2.95354	-1.49928	0.0352579	0.0922214
AT5G02160	---	chloroplast thylakoid membrane	12.5777	12.5979	11.1517	11.224	12.5878	11.1878	-1.39997	7.64244e-111	1.48865e-108
AT5G66700	ATHB-53	transcription factor activity, sequence-specific DNA binding	5.96675	5.48324	4.07598	3.88912	5.725	3.98255	-1.74245	0.000310488	0.00142303
AT5G09978	PEP7	innate immune response	6.59592	6.85394	4.53675	4.8396	6.72493	4.68817	-2.03676	1.98864e-08	1.77976e-07
AT1G15330	PV42A	stamen development	4.77479	4.76762	3.24206	2.83605	4.77121	3.03905	-1.73215	0.00900592	0.0288009
AT4G16860	RPP4	defense response	12.1424	11.9173	9.75323	9.67949	12.0299	9.71636	-2.31351	1.23882e-127	3.12548e-125
AT1G33960	AIG1	GTP binding	8.62094	8.60634	5.12291	5.3272	8.61364	5.22506	-3.38858	2.9186e-47	1.7612e-45
AT4G09955	---	---	3.13994	2.77209	0	0	2.95601	0	-2.95601	0.0190798	0.0551913
AT1G09910	---	lyase activity	9.45008	9.49216	6.87461	7.36861	9.47112	7.12161	-2.34951	4.39437e-39	2.12818e-37
AT5G20860	---	pectin catabolic process	4.61144	4.66082	2.65269	2.27438	4.63613	2.46353	-2.1726	0.00320607	0.0116329
AT3G56780	---	---	3.55403	1.96919	0	0	2.76161	0	-2.76161	0.0232859	0.0653529
AT4G39930	---	mitochondrion	4.92152	5.76687	2.0611	2.48683	5.3442	2.27397	-3.07023	8.17145e-06	4.98893e-05
AT1G63860	---	chloroplast	9.16103	9.06214	5.28823	5.60258	9.11159	5.4454	-3.66618	5.97823e-66	5.36845e-64
AT5G41080	GDPD2	cellular phosphate ion homeostasis	11.3022	11.3092	9.52994	9.48304	11.3057	9.50649	-1.79919	1.38197e-106	2.52482e-104
AT2G02380	GSTZ2	aromatic amino acid family metabolic process	4.05569	4.48415	2.0611	2.27438	4.26992	2.16774	-2.10218	0.0111097	0.0344339
AT5G44260	---	transcription factor activity, sequence-specific DNA binding	10.2424	10.3153	9.05229	8.98755	10.2788	9.01992	-1.25889	1.56646e-33	6.12956e-32
AT3G60150	---	mitochondrial respiratory chain complex I assembly	7.18562	7.28096	0	0	7.23329	0	-7.23329	2.5785e-11	3.05761e-10
AT3G30720	QQS	starch biosynthetic process	7.61744	7.78551	2.0611	0	7.70147	1.03055	-6.67092	6.043e-17	1.10404e-15
AT1G21240	WAK3	protein serine/threonine kinase activity	6.53643	6.65961	4.88544	5.43352	6.59802	5.15948	-1.43854	7.58802e-05	0.000392606
AT1G80970	---	nucleus	5.92097	5.81747	3.24206	1.34207	5.86922	2.29207	-3.57715	1.59352e-07	1.26731e-06
AT4G04630	---	nucleus	7.5133	7.66633	6.47228	5.99868	7.58981	6.23548	-1.35433	2.71623e-07	2.08446e-06
AT4G11830	PLDGAMMA2	phosphatidylcholine metabolic process	11.4313	10.9742	10.0935	10.2334	11.2027	10.1634	-1.03934	5.16123e-06	3.26082e-05
AT4G00390	---	regulation of transcription, DNA-templated	7.13638	6.9591	4.77831	5.7539	7.04774	5.2661	-1.78164	3.29085e-06	2.15413e-05
AT3G11370	---	nucleus	6.39288	5.86636	2.0611	2.27438	6.12962	2.16774	-3.96188	1.6783e-10	1.84865e-09
AT1G24145	---	integral component of membrane	7.22383	7.51358	5.24864	4.91495	7.36871	5.08179	-2.28691	1.17364e-13	1.68881e-12
AT4G24415	MIR824A	long-day photoperiodism, flowering	6.05418	6.24471	4.88544	4.7601	6.14945	4.82277	-1.32668	0.000589406	0.00255213
AT5G50550	---	nucleotide binding	8.77365	8.87474	7.48983	7.34155	8.82419	7.41569	-1.4085	2.2554e-17	4.21055e-16
AT1G23300	DTX32	antiporter activity	0	9.91882	0	0	4.95941	0	-4.95941	4.4304e-07	3.29772e-06
AT1G53640	---	---	4.77479	5.00443	0	2.48683	4.88961	1.24342	-3.6462	0.000321212	0.00146892
AT1G57770	---	chloroplast	11.2324	11.3687	10.1496	10.2343	11.3006	10.192	-1.10862	2.64842e-37	1.22016e-35
AT2G17050	---	nucleus	6.77388	5.93672	5.50534	4.27961	6.3553	4.89247	-1.46282	0.00397484	0.0140603
AT5G37400	---	---	6.23345	6.64568	3.65929	3.2393	6.43956	3.4493	-2.99027	1.14715e-10	1.28062e-09
AT5G50915	BHLH137	transcription factor activity, sequence-specific DNA binding	9.07481	9.01955	7.55619	7.56852	9.04718	7.56236	-1.48482	1.66997e-22	4.15392e-21
AT1G26230	CPN60B4	ATP binding	10.0242	10.1449	9.0751	9.07433	10.0846	9.07472	-1.00987	1.50693e-20	3.3406e-19
AT1G27540	---	nucleus	8.97191	8.95038	7.63507	7.95066	8.96114	7.79287	-1.16828	2.54781e-12	3.30853e-11
AT5G43403	---	---	7.29735	7.8107	3.39494	2.02514	7.55403	2.71004	-4.84399	4.28505e-23	1.09783e-21
AT1G12390	---	integral component of membrane	9.48393	9.6383	8.51947	8.27768	9.56112	8.39857	-1.16255	3.72106e-16	6.48091e-15
AT1G76062	MIR835A	---	5.49052	5.12986	1.04102	1.34207	5.31019	1.19155	-4.11865	1.71255e-06	1.16926e-05
AT2G42395	---	---	5.49052	5.8902	4.98517	4.09754	5.69036	4.54135	-1.14901	0.0223666	0.063134
AT5G09520	PELPK2	multicellular organism development	6.68079	6.49838	5.40086	4.5866	6.58959	4.99373	-1.59585	5.06094e-05	0.000271176
AT3G24540	---	transmembrane receptor protein serine/threonine kinase activity	3.55403	4.54548	2.38701	0	4.04975	1.1935	-2.85625	0.0185588	0.0538668
AT3G47430	PEX11B	integral component of peroxisomal membrane	10.1084	10.1536	9.04941	8.95222	10.131	9.00081	-1.13015	5.49933e-26	1.5939e-24
AT1G07440	---	response to cadmium ion	10.4359	10.523	9.59452	9.3124	10.4794	9.45346	-1.02596	6.66627e-18	1.28061e-16
AT1G26800	---	nucleus	9.1561	9.00051	7.28004	7.38195	9.07831	7.33099	-1.74731	5.92081e-27	1.78643e-25
AT2G36970	UGT86A1	UDP-glycosyltransferase activity	10.035	10.1888	8.62372	8.80153	10.1119	8.71263	-1.3993	6.25123e-30	2.14788e-28
AT5G44569	---	---	6.55154	6.29914	2.65269	2.48683	6.42534	2.56976	-3.85557	8.32451e-13	1.11777e-11
AT5G41300	CRRSP59	plasma membrane	7.03256	6.91331	4.83287	4.80039	6.97293	4.81663	-2.1563	6.00652e-11	6.91693e-10
AT4G01740	---	nucleus	7.6246	7.13897	2.0611	3.81238	7.38178	2.93674	-4.44505	2.39838e-19	4.96371e-18
AT5G46890	---	lipid transport	7.16612	6.54417	4.24645	4.67596	6.85515	4.4612	-2.39394	1.31849e-09	1.33313e-08
AT5G44973	---	defense response to fungus	2.55687	2.96399	0	0	2.76043	0	-2.76043	0.0348415	0.0913668
AT5G03255	---	---	5.87368	4.96008	3.88263	4.09754	5.41688	3.99008	-1.4268	0.00686345	0.0227246
AT1G64253	---	---	5.72174	4.86706	1.6394	2.67198	5.2944	2.15569	-3.13871	1.85838e-05	0.000107092
AT3G50460	HR2	plant-type hypersensitive response	6.42604	6.63161	5.96221	4.95119	6.52882	5.4567	-1.07212	0.0115627	0.0356253
AT3G45730	---	mitochondrion	9.58097	9.49605	8.03478	7.51504	9.53851	7.77491	-1.7636	1.49561e-22	3.73819e-21
AT1G62150	---	regulation of transcription, DNA-templated	8.06963	8.00333	6.1241	6.5527	8.03648	6.3384	-1.69808	6.45066e-13	8.74984e-12
AT1G02220	NAC003	transcription factor activity, sequence-specific DNA binding	8.47807	8.50963	6.99911	7.49676	8.49385	7.24794	-1.24591	3.83081e-09	3.69429e-08
AT1G45163	---	mitochondrion	6.97771	6.80463	2.0611	2.27438	6.89117	2.16774	-4.72343	7.20002e-17	1.3118e-15
AT1G34040	TAR3	transaminase activity	7.92055	7.4747	6.32779	6.16223	7.69763	6.24501	-1.45261	2.10779e-08	1.88131e-07
AT4G11655	---	integral component of membrane	4.21594	4.86706	0	3.2393	4.5415	1.61965	-2.92185	0.028432	0.077298
AT1G10070	BCAT2	leucine biosynthetic process	10.9907	11.0482	8.85221	8.80401	11.0195	8.82811	-2.19135	9.42612e-120	2.0637e-117
AT5G21930	PAA2	copper-exporting ATPase activity	12.3719	12.0512	11.0546	11.0846	12.2116	11.0696	-1.14197	1.10245e-28	3.61e-27
AT5G48660	---	chloroplast	7.91472	7.98684	7.1247	6.64411	7.95078	6.8844	-1.06638	4.90932e-06	3.11728e-05
AT1G23965	---	mitochondrion	3.42875	4.28279	1.6394	1.34207	3.85577	1.49074	-2.36504	0.0143292	0.042926
AT3G14210	ESM1	peroxisome	13.1685	13.139	10.1815	9.9474	13.1537	10.0644	-3.0893	3.18641e-298	3.67005e-295
AT5G03350	LLP	chloroplast	8.86414	8.70034	5.32676	5.90938	8.78224	5.61807	-3.16417	2.6162e-41	1.34836e-39
AT5G22560	---	integral component of membrane	5.69478	5.54461	3.39494	3.81238	5.6197	3.60366	-2.01604	0.000116559	0.000581609
AT1G04733	---	---	5.7482	5.68748	1.04102	0.821774	5.71784	0.931396	-4.78645	2.46909e-07	1.9064e-06
AT1G08630	THA1	threonine catabolic process	9.96202	9.85817	8.30464	8.19696	9.9101	8.2508	-1.6593	1.69062e-40	8.43429e-39
AT5G37485	---	---	3.87539	3.86845	0	0	3.87192	0	-3.87192	0.00053248	0.0023304
AT4G26260	MIOX4	L-ascorbic acid biosynthetic process	5.1766	5.28175	2.38701	2.48683	5.22917	2.43692	-2.79225	2.36099e-05	0.000133586
AT5G45080	PP2A6	signal transduction	8.09562	8.25811	3.24206	4.22144	8.17687	3.73175	-4.44512	3.53523e-37	1.62308e-35
AT4G12350	MYB42	transcription factor activity, RNA polymerase II transcription factor recruiting	4.36016	4.66082	2.38701	0	4.51049	1.1935	-3.31699	0.00229283	0.00863635
AT3G27620	AOX1C	mitochondrial inner membrane	4.05569	4.28279	0	0	4.16924	0	-4.16924	0.000134843	0.00066557
AT2G09665	---	---	3.96835	3.96138	0	0	3.96487	0	-3.96487	0.00034975	0.0015857
AT5G59530	---	cytoplasm	6.96649	7.41022	5.03256	5.7539	7.18835	5.39323	-1.79513	3.13706e-07	2.38736e-06
AT5G53820	---	chloroplast	5.77418	5.74089	2.65269	1.72366	5.75754	2.18818	-3.56936	3.35347e-08	2.92034e-07
AT5G39160	GLP2A	manganese ion binding	7.90887	7.77914	4.24645	3.45661	7.844	3.85153	-3.99247	4.70364e-30	1.63094e-28
AT5G03195	---	---	4.05569	3.28488	2.0611	0	3.67028	1.03055	-2.63974	0.0375203	0.0970561
AT3G28270	---	extrinsic component of endosome membrane	9.07481	9.21858	3.53316	4.71864	9.14669	4.1259	-5.02079	4.3323e-66	3.91697e-64
AT4G07455	---	---	7.15628	7.25366	0	2.67198	7.20497	1.33599	-5.86898	9.51624e-05	0.000483774
AT3G14530	GGPPS9	isoprenoid biosynthetic process	5.35935	5.41915	3.07103	1.72366	5.38925	2.39735	-2.99191	1.53811e-05	9.01061e-05
AT5G42230	SCPL41	serine-type carboxypeptidase activity	4.21594	3.96138	2.65269	0	4.08866	1.32635	-2.76232	0.0336282	0.0887826
AT5G65730	XTH6	xyloglucan metabolic process	11.2921	11.3047	10.262	9.90645	11.2984	10.0842	-1.21421	3.13905e-25	8.78107e-24
AT2G34510	---	anchored component of membrane	10.8172	11.0416	9.27798	9.84516	10.9294	9.56157	-1.36783	5.20244e-06	3.28529e-05
AT5G62170	---	---	8.15121	8.10867	6.87461	7.22795	8.12994	7.05128	-1.07866	2.91732e-07	2.22909e-06
AT3G19620	BXL5	cell wall	7.22383	7.60284	5.83433	5.69098	7.41333	5.76266	-1.65068	4.06769e-09	3.90708e-08
AT5G38350	---	ADP binding	7.1759	6.99252	3.88263	3.73132	7.08421	3.80697	-3.27724	1.24962e-17	2.37302e-16
AT1G25175	---	---	11.6164	11.781	7.13559	7.50897	11.6987	7.32228	-4.37639	8.85294e-263	7.56526e-260
AT5G49770	---	protein serine/threonine kinase activity	8.44609	8.34692	6.87461	7.05554	8.3965	6.96507	-1.43143	6.71475e-14	9.83308e-13
AT5G43520	---	nucleus	9.47802	9.42031	5.72318	6.19283	9.44916	5.95801	-3.49116	2.65265e-73	2.74497e-71
AT3G20370	---	plasmodesma	11.5141	11.6058	10.5847	10.5028	11.5599	10.5437	-1.01621	1.25404e-38	5.95352e-37
AT1G11362	---	pectinesterase inhibitor activity	4.13804	3.86845	0	1.72366	4.00325	0.86183	-3.14141	0.00735705	0.0241686
AT5G46220	---	pollen tube growth	4.36016	5.60347	3.53316	2.67198	4.98181	3.10257	-1.87924	0.005256	0.0179521
AT5G02230	---	hydrolase activity	8.09046	8.18291	6.66504	6.5761	8.13669	6.62057	-1.51612	1.58422e-13	2.25511e-12
AT3G29770	MES11	chloroplast	9.02698	8.89844	7.62738	7.50288	8.96271	7.56513	-1.39758	2.00201e-18	3.94315e-17
AT3G23110	AtRLP37	kinase activity	6.42604	6.58855	5.36429	5.05477	6.5073	5.20953	-1.29777	0.000178384	0.00085826
AT1G75490	DREB2D	transcription factor activity, sequence-specific DNA binding	7.30628	7.52124	6.05693	5.62519	7.41376	5.84106	-1.57269	2.21544e-08	1.97274e-07
AT3G59340	---	---	7.66682	7.35134	6.3653	6.56445	7.50908	6.46487	-1.04421	3.04418e-05	0.000168948
AT1G78460	---	cytoplasm	11.3993	11.4921	10.1815	10.2706	11.4457	10.226	-1.21966	3.974e-51	2.68559e-49
AT3G44798	---	---	8.2471	8.46668	2.0611	3.73132	8.35689	2.89621	-5.46068	2.01096e-15	3.33786e-14
AT1G75960	AAE8	fatty acid metabolic process	8.42164	8.18773	6.82163	5.98125	8.30469	6.40144	-1.90324	1.54668e-11	1.88642e-10
AT2G47190	ATMYB2	transcription factor activity, RNA polymerase II transcription factor recruiting	5.2525	5.71443	3.65929	4.8396	5.48347	4.24945	-1.23402	0.0418469	0.106307
AT1G49245	---	nucleus	7.91472	7.3599	6.69481	6.35042	7.63731	6.52261	-1.1147	4.17805e-05	0.000227196
AT5G61430	NAC100	transcription factor activity, sequence-specific DNA binding	7.49779	7.44282	6.45499	6.22279	7.4703	6.33889	-1.13141	3.75085e-06	2.42706e-05
AT1G65520	ECI1	fatty acid beta-oxidation	9.31721	9.22094	8.04637	8.15872	9.26907	8.10254	-1.16653	8.48205e-17	1.54114e-15
AT5G18636	---	nucleus	3.96835	1.96919	0	0	2.96877	0	-2.96877	0.00947076	0.0300719
AT3G04210	---	ADP binding	9.31942	9.46266	7.95093	7.5974	9.39104	7.77416	-1.61687	8.51822e-23	2.15321e-21
AT5G38780	---	chloroplast	6.15651	6.08865	4.98517	4.03136	6.12258	4.50826	-1.61432	0.000501522	0.00220548
AT2G34330	---	mitochondrion	4.36016	3.422	0	2.02514	3.89108	1.01257	-2.87851	0.0183712	0.0533981
AT1G19510	RL5	transcription factor activity, sequence-specific DNA binding	3.77601	3.28488	0	0	3.53045	0	-3.53045	0.00222371	0.00840827
AT1G54260	---	nucleosome	8.69422	8.57726	4.77831	3.45661	8.63574	4.11746	-4.51828	4.42297e-14	6.57882e-13
AT1G75750	GASA1	protein kinase activity	15.3767	15.4107	14.1297	14.0271	15.3937	14.0784	-1.31534	2.03164e-115	4.27144e-113
AT1G69550	---	defense response	9.9983	9.94181	8.88808	8.76636	9.97005	8.82722	-1.14283	1.06517e-23	2.80771e-22
AT1G26970	PBL4	protein kinase activity	4.77479	6.12928	3.65929	4.63197	5.45204	4.14563	-1.3064	0.0261667	0.0721839
AT2G42530	COR15B	chloroplast	8.111	8.05696	7.19928	6.74047	8.08398	6.96987	-1.11411	6.43939e-07	4.68771e-06
AT4G19560	CYCT1-2	positive regulation of phosphorylation of RNA polymerase II C-terminal domain	5.52153	5.86636	4.72161	3.73132	5.69395	4.22646	-1.46748	0.00538967	0.0183684
AT4G01580	---	transcription factor activity, sequence-specific DNA binding	7.77373	8.07267	6.58783	6.52891	7.9232	6.55837	-1.36482	1.70302e-09	1.70695e-08
AT2G01340	At17.1	response to nematode	8.98309	9.06214	8.1413	7.80476	9.02261	7.97303	-1.04958	2.7542e-10	2.97924e-09
AT3G47250	---	integral component of membrane	12.0695	11.6618	6.88755	6.75078	11.8657	6.81917	-5.0465	9.50382e-99	1.57354e-96
AT3G61060	AtPP2-A13	protein ubiquitination	12.1693	12.1199	10.6306	10.753	12.1446	10.6918	-1.45277	9.22331e-89	1.28597e-86
AT1G04587	---	---	3.87539	3.422	1.04102	1.72366	3.64869	1.38234	-2.26635	0.0325477	0.0864296
AT3G52526	---	---	5.42643	4.4201	0	0	4.92327	0	-4.92327	3.48386e-06	2.26982e-05
AT1G58684	RPS2B	cytosolic small ribosomal subunit	12.8404	12.799	10.7882	10.9028	12.8197	10.8455	-1.97419	7.26727e-189	3.31926e-186
AT1G76800	---	intracellular sequestering of iron ion	5.89752	6.35159	4.66258	5.29935	6.12455	4.98097	-1.14359	0.00743663	0.0243847
AT5G50530	CBSCBSPB4	---	9.36715	9.39554	7.87496	7.9281	9.38135	7.90153	-1.47981	4.09832e-27	1.24935e-25
AT1G68520	COL6	transcription factor activity, sequence-specific DNA binding	12.6641	12.5806	11.6162	11.5922	12.6223	11.6042	-1.01816	1.97388e-58	1.57501e-56
AT2G04378	---	mitochondrion	11.7764	11.9166	6.22954	6.65514	11.8465	6.44234	-5.40416	0	0
AT3G26922	---	nucleus	6.97771	7.38528	4.77831	4.98655	7.1815	4.88243	-2.29906	4.6245e-12	5.90968e-11
AT2G07774	---	---	5.84944	6.72734	5.50534	4.7601	6.28839	5.13272	-1.15568	0.00795836	0.0258491
AT2G07777	---	mitochondrion	5.05469	5.51425	3.07103	2.27438	5.28447	2.67271	-2.61176	5.99137e-05	0.000316422
AT1G21150	---	---	7.04329	6.45109	5.50534	5.50841	6.74719	5.50687	-1.24031	0.000222194	0.00104904
AT4G39180	SFH2	phosphatidylinositol transporter activity	7.76079	7.87781	5.53854	4.91495	7.8193	5.22674	-2.59255	2.21349e-19	4.59183e-18
AT5G18300	anac088	transcription factor activity, sequence-specific DNA binding	2.77845	4.6043	1.6394	1.72366	3.69137	1.68153	-2.00985	0.0275265	0.075168
AT5G63580	FLS2	flavonol synthase activity	7.01087	6.65961	5.50534	5.85302	6.83524	5.67918	-1.15607	0.000311473	0.00142706
AT1G12064	---	integral component of membrane	2.97048	2.55069	0	0	2.76059	0	-2.76059	0.0347801	0.0912599
AT3G46400	---	kinase activity	4.4272	5.28175	3.24206	2.98335	4.85447	3.1127	-1.74177	0.00726719	0.023906
AT5G65070	MAF4	transcription factor activity, sequence-specific DNA binding	5.96675	5.8902	4.39889	2.02514	5.92847	3.21202	-2.71646	0.000401255	0.00179737
AT3G50825	---	rRNA modification	5.98911	6.04685	4.77831	4.09754	6.01798	4.43793	-1.58006	0.000380279	0.00171035
AT5G58980	NCER3	ceramidase activity	9.83044	9.97004	7.63507	7.90519	9.90024	7.77013	-2.13011	1.60755e-49	1.02124e-47
AT3G44710	---	integral component of membrane	2.77845	3.54722	0	0	3.16283	0	-3.16283	0.0086012	0.0276556
AT5G24420	PGL5	pentose-phosphate shunt, oxidative branch	6.44234	6.24471	4.24645	4.71864	6.34352	4.48254	-1.86098	4.95816e-06	3.14528e-05
AT1G48660	---	response to auxin	4.87425	4.2089	2.0611	3.11699	4.54157	2.58905	-1.95253	0.015663	0.0463971
AT1G49130	---	transcription factor activity, sequence-specific DNA binding	9.00246	9.13377	7.65792	7.27876	9.06811	7.46834	-1.59978	2.91958e-19	6.00952e-18
AT5G20850	RAD51	condensed nuclear chromosome	7.82435	7.82314	6.41978	7.0803	7.82374	6.75004	-1.0737	6.78749e-05	0.000354492
AT5G08600	---	rRNA processing	9.11856	9.02494	5.36429	6.11508	9.07175	5.73968	-3.33207	9.17585e-47	5.40172e-45
AT5G14110	---	peroxidase activity	6.37601	6.35159	4.24645	4.49135	6.3638	4.3689	-1.9949	5.54394e-07	4.07166e-06
AT1G12790	PTD	chloroplast	8.93495	8.97566	7.93231	7.70745	8.95531	7.81988	-1.13543	6.2271e-13	8.4596e-12
AT2G32140	---	chloroplast	6.01113	5.68748	4.32468	4.53976	5.84931	4.43222	-1.41708	0.0013165	0.00525628
AT1G65800	SD16	transmembrane receptor protein serine/threonine kinase activity	9.74926	9.69014	8.83226	7.65896	9.7197	8.24561	-1.47408	0.0142508	0.0427202
AT2G02000	GAD3	glutamate metabolic process	3.77601	4.54548	0	0	4.16075	0	-4.16075	0.000132549	0.000655227
AT2G07638	---	---	4.4272	5.45156	2.65269	0	4.93938	1.32635	-3.61303	0.000407035	0.00182049
AT1G66725	MIR163	gene silencing by miRNA	5.98911	6.08865	3.24206	2.98335	6.03888	3.1127	-2.92618	1.05268e-08	9.70978e-08
AT3G11920	---	protein disulfide oxidoreductase activity	4.4272	3.28488	2.0611	0	3.85604	1.03055	-2.82549	0.01812	0.0527881
AT5G46490	---	ADP binding	10.0106	10.0996	6.32779	6.13097	10.0551	6.22938	-3.82576	6.67904e-123	1.60849e-120
AT2G15090	KCS8	fatty acid elongation	11.1975	11.0861	10.1696	9.99592	11.1418	10.0828	-1.05903	5.75817e-29	1.90913e-27
AT2G24755	---	---	9.855	9.86571	4.93617	4.7601	9.86035	4.84813	-5.01222	3.23044e-116	6.84621e-114
AT4G09310	---	nucleus	8.86111	8.76622	0	0	8.81366	0	-8.81366	4.18354e-15	6.76182e-14
AT5G10120	EIL4	transcription factor activity, sequence-specific DNA binding	3.29156	2.96399	0	0	3.12778	0	-3.12778	0.0106783	0.0332848
AT1G63090	PP2A11	protein ubiquitination	11.7533	11.9224	9.46449	9.11285	11.8379	9.28867	-2.54919	9.15686e-102	1.565e-99
AT5G46650	ATL30	protein ubiquitination	3.29156	2.96399	0	0	3.12778	0	-3.12778	0.0106783	0.0332848
AT2G39570	ACR9	---	13.2028	13.2128	11.9404	11.8785	13.2078	11.9095	-1.29834	1.56471e-111	3.11659e-109
AT4G14980	---	---	7.6246	7.74032	5.28823	4.8396	7.68246	5.06391	-2.61855	1.45905e-19	3.04584e-18
AT5G52390	---	---	6.45845	5.12986	4.24645	4.53976	5.79416	4.39311	-1.40105	0.00469148	0.0162439
AT5G35450	RPP8L3	ADP binding	9.86561	9.79329	6.16721	6.73007	9.82945	6.44864	-3.38081	5.21477e-78	6.00628e-76
AT2G23910	---	cinnamoyl-CoA reductase activity	8.96629	9.20677	7.63507	7.4595	9.08653	7.54728	-1.53924	5.96688e-20	1.27784e-18
AT3G23840	CER26L	very long-chain fatty acid biosynthetic process	7.74773	7.53642	6.70946	6.44242	7.64208	6.57594	-1.06613	7.07772e-06	4.35592e-05
AT3G03965	---	---	7.39268	7.38528	5.91241	5.87205	7.38898	5.89223	-1.49675	7.66482e-09	7.17233e-08
AT1G58602	---	ADP binding	13.8188	13.7069	9.4838	10.01	13.7629	9.74688	-4.01598	5.05094e-53	3.60659e-51
AT5G26622	---	mitochondrion	9.95067	9.81369	8.71006	8.87413	9.88218	8.79209	-1.09008	9.69507e-19	1.94275e-17
AT2G24540	AFR	protein ubiquitination	0	7.8107	0	0	3.90535	0	-3.90535	0.049426	0.122128
AT1G04997	---	---	2.55687	2.77209	0	0	2.66448	0	-2.66448	0.0468517	0.116792
AT3G06125	---	---	9.10839	8.97844	6.20906	5.94576	9.04342	6.07741	-2.966	7.98047e-52	5.51986e-50
AT3G58980	---	nucleus	6.28857	7.12899	5.40086	5.24198	6.70878	5.32142	-1.38736	0.000166668	0.000807141
AT1G59218	RF9	defense response	11.6527	11.6004	9.78989	9.68757	11.6266	9.73873	-1.88783	3.57655e-120	7.96189e-118
AT1G58160	JAL15	---	5.79971	5.54461	4.07598	3.2393	5.67216	3.65764	-2.01452	0.000167973	0.000812731
AT1G64720	CP5	integral component of membrane	15.5852	15.6378	13.9405	13.8042	15.6115	13.8724	-1.73914	2.07229e-162	7.22328e-160
AT5G42900	COR27	nucleus	9.16349	9.28527	8.15207	8.04592	9.22438	8.099	-1.12539	2.74305e-15	4.49946e-14
AT3G47680	---	chloroplast	10.5929	10.6584	5.47134	5.05477	10.6256	5.26306	-5.36256	5.14068e-179	2.12784e-176
AT3G47350	ATHSD2	steroid biosynthetic process	11.7178	9.13127	6.92571	6.73007	10.4245	6.82789	-3.59663	0.000247871	0.00115788
AT5G62520	SRO5	nuclear matrix	11.915	11.945	10.3604	10.1175	11.93	10.239	-1.69098	1.9386e-74	2.04604e-72
AT2G17430	MLO7	pollen tube reception	6.63898	6.38552	4.88544	4.63197	6.51225	4.75871	-1.75354	1.98344e-06	1.34073e-05
AT3G45443	---	mitochondrion	8.6563	8.69019	6.3653	6.67695	8.67324	6.52112	-2.15212	1.13493e-27	3.55804e-26
AT1G50970	---	Golgi apparatus	8.75746	8.60273	7.37502	7.64796	8.6801	7.51149	-1.1686	7.71763e-11	8.77458e-10
AT3G60940	---	chloroplast	5.05469	3.66243	3.07103	2.27438	4.35856	2.67271	-1.68585	0.0280596	0.0763796
AT1G02340	HFR1	transcription cofactor activity	5.89752	6.52907	5.36429	4.98655	6.21329	5.17542	-1.03787	0.00779506	0.0254028
AT3G05140	RBK2	transmembrane receptor protein serine/threonine kinase activity	7.19527	7.10881	4.53675	5.02107	7.15204	4.77891	-2.37313	1.29011e-12	1.71482e-11
AT5G54470	---	transcription factor activity, sequence-specific DNA binding	5.52153	5.81747	4.07598	5.02107	5.6695	4.54852	-1.12098	0.0339458	0.0894339
AT3G59930	---	defense response to fungus	6.77388	6.85394	3.77528	3.35204	6.81391	3.56366	-3.25025	8.02686e-15	1.26798e-13
AT5G63195	---	---	6.45845	6.80463	5.20794	5.62519	6.63154	5.41656	-1.21497	0.000477613	0.00210769
AT5G63450	CYP94B1	iron ion binding	8.77365	8.50578	6.80808	6.39057	8.63971	6.59933	-2.04039	4.35564e-21	9.93844e-20
AT2G05075	---	---	7.02176	7.61003	6.3653	6.01589	7.3159	6.19059	-1.1253	0.000145867	0.000714528
AT2G35738	---	---	7.11621	6.7665	5.03256	5.05477	6.94135	5.04367	-1.89769	9.42054e-09	8.73197e-08
AT5G39493	SPH15	rejection of self pollen	3.42875	2.28904	0	0	2.8589	0	-2.8589	0.0211221	0.0601662
AT1G51130	NSE4A	Smc5-Smc6 complex	8.39258	8.3032	7.33778	7.31398	8.34789	7.32588	-1.02201	9.76871e-09	9.04203e-08
AT1G21210	WAK4	protein serine/threonine kinase activity	5.55189	6.16879	5.16605	4.38936	5.86034	4.77771	-1.08264	0.0210636	0.0600292
AT1G66810	---	positive regulation of transcription, DNA-templated	6.90901	6.81711	4.53675	5.43352	6.86306	4.98514	-1.87793	1.27467e-06	8.86045e-06
AT5G41690	---	nucleus	7.23323	6.92489	4.16373	4.80039	7.07906	4.48206	-2.597	1.88396e-12	2.46825e-11
AT1G52920	GCR2	maintenance of seed dormancy	5.69478	5.71443	4.60104	4.16082	5.70461	4.38093	-1.32368	0.00384226	0.0136387
AT3G46720	UGT76E5	nucleus	7.16612	7.34273	4.88544	3.81238	7.25443	4.34891	-2.90551	6.05204e-14	8.90197e-13
AT3G15536	---	---	3.42875	2.55069	0	0	2.98972	0	-2.98972	0.0151881	0.0451803
AT4G09810	URGT5	Golgi membrane	7.6246	7.50589	6.63465	6.35042	7.56525	6.49254	-1.07271	7.94052e-06	4.85354e-05
AT5G21960	ERF016	transcription factor activity, sequence-specific DNA binding	4.4272	3.54722	2.65269	0	3.98721	1.32635	-2.66086	0.0437502	0.110238
AT1G29600	---	nucleus	6.30649	5.71443	0	0	6.01046	0	-6.01046	1.55876e-08	1.40884e-07
AT1G23950	---	---	10.5521	10.4487	6.20906	6.33678	10.5004	6.27292	-4.22747	8.82907e-170	3.49091e-167
AT4G15953	ESFL5	integral component of membrane	2.29497	2.96399	0	0	2.62948	0	-2.62948	0.0481376	0.119525
AT5G22530	---	---	5.45883	4.28279	3.39494	2.67198	4.87081	3.03346	-1.83735	0.00678803	0.0225087
AT1G58590	---	---	7.0645	7.33406	0	2.67198	7.19928	1.33599	-5.86329	0.000116228	0.000580175
AT5G26790	---	integral component of membrane	4.92152	5.48324	3.88263	4.22144	5.20238	4.05203	-1.15035	0.0323023	0.0858898
AT5G58630	---	---	5.7482	6.10911	4.39889	4.91495	5.92865	4.65692	-1.27174	0.00401635	0.0141749
AT1G48260	CIPK17	protein serine/threonine kinase activity	6.88536	7.04654	0	0	6.96595	0	-6.96595	1.05913e-10	1.18635e-09
AT1G28710	---	cytoplasm	8.99695	9.09584	7.39329	8.42671	9.04639	7.91	-1.13639	0.0320862	0.0854352
AT4G08360	---	nucleus	3.66929	3.76911	2.0611	0	3.7192	1.03055	-2.68865	0.034478	0.0905748
AT3G19230	---	plasma membrane	4.66797	4.13102	2.38701	3.2393	4.3995	2.81315	-1.58634	0.0449021	0.112685
AT2G43690	LECRK53	protein serine/threonine kinase activity	6.17613	6.48279	5.28823	5.15141	6.32946	5.21982	-1.10964	0.00181802	0.0070124
AT5G33399	---	---	3.77601	1.96919	0	0	2.8726	0	-2.8726	0.014594	0.0436009
AT5G07990	CYP75B1	endoplasmic reticulum membrane	8.74108	8.88367	7.1247	7.10464	8.81238	7.11467	-1.69771	6.86619e-23	1.74728e-21
AT3G16460	JAL34	nucleus	15.1732	15.1168	13.489	13.5918	15.145	13.5404	-1.60464	1.31097e-171	5.26196e-169
AT1G53950	---	nucleus	4.5526	4.6043	2.65269	1.72366	4.57845	2.18818	-2.39028	0.00285413	0.0105129
AT4G16950	RPP5	defense response to fungus, incompatible interaction	12.6019	12.5367	9.40045	8.67178	12.5693	9.03611	-3.5332	2.03561e-22	5.02566e-21
AT4G16957	---	---	8.45013	8.46271	2.0611	4.33553	8.45642	3.19831	-5.25811	1.25148e-06	8.71757e-06
AT3G11110	ATL66	protein ubiquitination	7.96071	8.04639	6.58783	6.5527	8.00355	6.57027	-1.43328	1.10058e-11	1.35763e-10
AT1G12805	---	mitochondrion	8.12621	7.70716	6.66504	6.46767	7.91668	6.56636	-1.35033	2.06845e-08	1.84683e-07
AT4G21070	BRCA1	negative regulation of histone acetylation	9.22837	9.13377	7.75294	7.8097	9.18107	7.78132	-1.39975	1.0927e-21	2.58453e-20
AT3G27630	SMR7	protein kinase inhibitor activity	6.30649	6.31683	4.72161	3.96199	6.31166	4.3418	-1.96986	4.53242e-06	2.89322e-05
AT4G05650	---	---	3.13994	4.13102	0	0	3.63548	0	-3.63548	0.00126927	0.00508381
AT5G46510	---	ADP binding	10.8117	10.7203	5.93753	6.16223	10.766	6.04988	-4.71616	1.82557e-203	9.67225e-201
AT5G42600	MRN1	pentacyclic triterpenoid biosynthetic process	6.05418	5.86636	3.65929	3.35204	5.96027	3.50567	-2.4546	5.15083e-07	3.79874e-06
AT1G49940	---	chloroplast	4.28985	4.54548	2.38701	3.2393	4.41767	2.81315	-1.60451	0.0421697	0.107004
AT2G21080	---	vacuole	9.18302	9.13377	4.93617	5.27095	9.1584	5.10356	-4.05484	7.21728e-73	7.41058e-71
AT1G10680	ABCB10	ATPase activity, coupled to transmembrane movement of substances	3.29156	1.96919	0	0	2.63038	0	-2.63038	0.038744	0.0996668
AT3G49290	ABIL2	cytoskeleton	9.53802	9.50765	8.32857	8.34393	9.52283	8.33625	-1.18658	3.98191e-21	9.10921e-20
AT3G27900	---	mitochondrion	4.87425	4.04869	0	1.34207	4.46147	0.671037	-3.79043	0.000522525	0.00229138
AT2G05540	---	extracellular region	11.7307	11.8272	10.5259	10.3295	11.779	10.4277	-1.3513	5.41641e-51	3.62339e-49
AT4G18205	PUP22	transporter activity	9.81644	10.0127	8.34743	8.22683	9.91459	8.28713	-1.62746	1.52899e-34	6.22189e-33
AT3G27906	---	nucleus	9.62269	9.50765	8.37527	8.30944	9.56517	8.34236	-1.22281	2.77171e-21	6.41829e-20
AT1G09410	PCMP-H18	mitochondrion	6.45845	6.48279	4.72161	4.67596	6.47062	4.69878	-1.77184	1.39541e-06	9.63908e-06
AT2G20670	---	chloroplast	11.9782	12.0983	10.6686	10.4625	12.0382	10.5656	-1.47266	1.23606e-58	9.98308e-57
AT3G53960	NPF5.7	oligopeptide transport	8.6493	8.56251	7.1464	7.14432	8.6059	7.14536	-1.46054	6.72017e-17	1.22522e-15
AT5G07330	---	integral component of membrane	3.55403	4.28279	0	2.02514	3.91841	1.01257	-2.90584	0.0172925	0.0505736
AT1G73690	CDKD-1	TFIIK complex	6.35894	6.86601	5.12291	5.53254	6.61248	5.32772	-1.28475	0.000376416	0.00169442
AT2G08455	---	---	6.55154	6.16879	4.46947	4.22144	6.36016	4.34545	-2.01471	7.54872e-07	5.44145e-06
AT1G55700	---	nucleus	4.4272	3.66243	0	2.27438	4.04481	1.13719	-2.90763	0.0177096	0.0517077
AT5G20260	---	Golgi membrane	4.05569	3.86845	0	0	3.96207	0	-3.96207	0.00035265	0.00159748
AT4G06534	---	plasmodesma	6.90901	6.51381	4.60104	4.16082	6.71141	4.38093	-2.33048	1.92818e-09	1.921e-08
AT4G07825	---	mitochondrion	11.365	11.3903	9.8556	9.77611	11.3776	9.81586	-1.56177	7.81559e-84	1.01492e-81
AT5G55790	---	mitochondrion	8.37146	7.90146	6.55575	6.41673	8.13646	6.48624	-1.65022	6.15336e-12	7.75862e-11
AT4G18460	---	D-amino acid catabolic process	7.85511	7.93048	6.48937	7.04719	7.89279	6.76828	-1.12452	7.30731e-06	4.48616e-05
AT2G07475	---	---	9.4957	9.86119	6.99911	6.56445	9.67844	6.78178	-2.89666	6.52689e-49	4.06833e-47
AT1G20680	---	---	4.72237	4.04869	0	0	4.38553	0	-4.38553	4.68723e-05	0.000252685
AT3G47010	---	hydrolase activity, hydrolyzing O-glycosyl compounds	8.53236	8.43057	6.32779	5.81418	8.48146	6.07099	-2.41048	8.66042e-26	2.4749e-24
AT1G28330	DRM1	response to glucose	12.784	12.8815	11.478	11.4565	12.8328	11.4673	-1.36551	7.41122e-98	1.20448e-95
AT3G14260	---	---	8.6528	8.26724	7.05756	7.12858	8.46002	7.09307	-1.36696	2.51825e-11	2.99019e-10
AT5G22608	---	mitochondrion	5.58163	6.51381	0	0	6.04772	0	-6.04772	1.42008e-08	1.28965e-07
AT1G02260	---	transporter activity	9.35859	9.48435	7.73156	8.05844	9.42147	7.895	-1.52647	5.49347e-22	1.3158e-20
AT2G21185	---	integral component of membrane	3.77601	5.24525	0	0	4.51063	0	-4.51063	2.28649e-05	0.000129786
AT5G59320	LTP3	lipid transport	5.92097	5.93672	4.77831	4.03136	5.92884	4.40483	-1.52401	0.000942281	0.00388271
AT3G05950	---	manganese ion binding	4.77479	5.04747	0	2.98335	4.91113	1.49167	-3.41945	0.00189611	0.00728285
AT3G05955	---	---	6.65305	6.38552	0	0	6.51929	0	-6.51929	1.0891e-09	1.11438e-08
AT4G12320	CYP706A6	endoplasmic reticulum	10.0774	10.1828	9.04653	8.88354	10.1301	8.96503	-1.16506	5.6226e-24	1.49998e-22
AT1G73330	ATDR4	endopeptidase inhibitor activity	12.8966	12.8412	11.0823	11.1936	12.8689	11.1379	-1.73098	1.15869e-147	3.37305e-145
AT1G68935	---	mitochondrion	2.29497	3.13334	0	0	2.71415	0	-2.71415	0.0362699	0.0943743
AT1G62085	---	regulation of transcription, DNA-templated	7.98872	8.01963	7.03446	6.32302	8.00417	6.67874	-1.32543	7.10738e-07	5.15135e-06
AT3G28220	---	chloroplast envelope	8.31062	8.50578	5.60275	5.24198	8.4082	5.42237	-2.98583	2.54189e-34	1.02648e-32
AT3G29575	AFP3	nucleus	7.92636	7.9813	7.01099	6.74047	7.95383	6.87573	-1.0781	3.6837e-07	2.77347e-06
AT1G67910	---	nucleus	9.35429	9.36823	8.42939	8.20448	9.36126	8.31694	-1.04432	9.64845e-14	1.39518e-12
AT2G21860	---	chloroplast	10.5503	10.7253	9.01443	8.89521	10.6378	8.95482	-1.68297	1.27184e-51	8.72861e-50
AT4G13690	---	nucleus	6.44234	6.49838	4.16373	5.24198	6.47036	4.70286	-1.7675	9.79835e-05	0.000496401
AT3G44550	FAR5	long-chain fatty-acyl-CoA metabolic process	7.78015	7.64548	6.30867	6.25215	7.71281	6.28041	-1.4324	8.23845e-10	8.53185e-09
AT2G48080	---	nucleus	7.73456	7.51358	6.24973	6.2666	7.62407	6.25817	-1.3659	1.58913e-08	1.43482e-07
AT1G05200	GLR3.4	extracellular-glutamate-gated ion channel activity	10.6271	10.6152	9.43172	9.62022	10.6212	9.52597	-1.09521	1.64533e-27	5.09188e-26
AT4G09820	TT8	transcription factor activity, sequence-specific DNA binding	5.09648	4.96008	2.65269	3.73132	5.02828	3.19201	-1.83627	0.00762886	0.0249563
AT2G26355	---	---	8.12621	8.33828	6.28929	6.59913	8.23224	6.44421	-1.78803	1.03955e-15	1.76417e-14
AT5G58770	---	chloroplast stroma	9.84277	9.85363	8.35211	8.14705	9.8482	8.24958	-1.59863	2.20218e-35	9.30429e-34
AT5G22860	---	carboxypeptidase activity	8.72119	8.67997	7.23009	7.45319	8.70058	7.34164	-1.35894	5.6468e-15	9.05505e-14
AT1G28610	---	lipase activity	8.42984	8.52113	6.47228	6.62179	8.47548	6.54704	-1.92844	1.53072e-22	3.81829e-21
AT2G05185	---	mitochondrion	6.03282	6.54417	0	2.67198	6.28849	1.33599	-4.9525	0.00176769	0.00683519
AT1G63350	---	ADP binding	7.87325	8.57359	4.07598	4.87776	8.22342	4.47687	-3.74655	3.52091e-26	1.03178e-24
AT4G23770	---	nucleus	7.40936	7.02517	6.01035	5.62519	7.21727	5.81777	-1.39949	2.65773e-06	1.765e-05
AT2G05825	---	---	3.55403	4.6043	0	1.34207	4.07916	0.671037	-3.40813	0.00279752	0.0103259
AT5G03485	---	---	4.28985	4.71521	3.24206	2.02514	4.50253	2.6336	-1.86893	0.0210508	0.0600083
AT3G62210	EDA32	endonuclease activity	6.07524	5.45156	4.16373	5.21242	5.7634	4.68807	-1.07532	0.0464809	0.116075
AT1G03340	---	mitochondrion	6.44234	6.80463	4.07598	5.02107	6.62348	4.54852	-2.07496	1.57424e-06	1.08179e-05
AT3G11010	AtRLP34	kinase activity	8.03244	8.04108	5.43653	4.80039	8.03676	5.11846	-2.91829	1.08124e-25	3.07659e-24
AT2G26740	ATSEH	epoxide hydrolase activity	12.3682	12.3314	7.88145	7.93717	12.3498	7.90931	-4.44046	0	0
AT2G34440	AGL29	transcription factor activity, sequence-specific DNA binding	4.61144	4.54548	0	0	4.57846	0	-4.57846	1.89061e-05	0.000108761
AT5G09910	LIP2	nucleus	1.97474	3.28488	0	0	2.62981	0	-2.62981	0.0389423	0.100041
AT5G24410	PGL4	pentose-phosphate shunt, oxidative branch	7.26106	7.43474	6.41978	6.04972	7.3479	6.23475	-1.11315	2.81101e-05	0.000157069
AT1G66540	---	iron ion binding	7.66682	7.74032	4.16373	4.09754	7.70357	4.13063	-3.57294	8.83929e-28	2.78102e-26
AT4G16800	---	fatty acid metabolic process	8.83974	9.041	7.35652	7.83902	8.94037	7.59777	-1.3426	1.22571e-11	1.50745e-10
AT5G52570	BETA-OHASE 2	chloroplast membrane	8.45817	8.39769	6.05693	5.99868	8.42793	6.02781	-2.40012	6.10524e-30	2.10044e-28
AT3G01345	---	mitochondrion	4.66797	3.54722	2.0611	1.72366	4.10759	1.89238	-2.21522	0.0109942	0.0341438
AT3G56450	ASNAP1	vacuolar membrane	7.81812	7.70044	6.3653	5.98125	7.75928	6.17327	-1.586	1.60221e-10	1.7685e-09
AT3G47720	SRO4	nucleus	10.5351	10.5541	9.35457	9.30891	10.5446	9.33174	-1.21286	3.92314e-38	1.84269e-36
AT4G37170	PCMP-H5	mitochondrion	7.1759	7.4668	0	0	7.32135	0	-7.32135	1.68324e-11	2.04638e-10
AT1G11900	---	mitochondrion	7.09575	6.52907	5.69401	5.89083	6.81241	5.79242	-1.01999	0.00155327	0.00608785
AT4G06075	---	---	4.82538	5.00443	2.38701	2.83605	4.91491	2.61153	-2.30338	0.000893772	0.00370473
AT1G76720	---	translation initiation factor activity	8.55127	8.31205	7.24022	7.307	8.43166	7.27361	-1.15805	5.49071e-10	5.77659e-09
AT3G30730	---	---	3.66929	4.04869	0	0	3.85899	0	-3.85899	0.000552378	0.00240873
AT4G14970	---	chloroplast	9.62626	9.56245	7.45547	7.84385	9.59435	7.64966	-1.9447	7.30547e-34	2.89714e-32
AT3G05035	---	---	4.77479	5.66002	1.6394	1.72366	5.21741	1.68153	-3.53588	5.13306e-06	3.24767e-05
AT4G25300	---	oxidoreductase activity, acting on paired donors, with incorporation or reduction of molecular oxygen, 2-oxoglutarate as one donor, and incorporation of one atom each of oxygen into both donors	8.42984	8.13883	6.96288	6.68773	8.28433	6.8253	-1.45903	1.07769e-11	1.3322e-10
AT5G07475	---	copper ion binding	6.82449	7.0676	5.88685	5.81418	6.94605	5.85052	-1.09553	0.000147664	0.000722396
AT2G34180	CIPK13	protein serine/threonine kinase activity	8.15616	7.97574	6.82163	7.22055	8.06595	7.02109	-1.04486	2.70389e-06	1.79341e-05
AT3G25820	TPS27	chloroplast	11.796	11.7232	10.405	10.68	11.7596	10.5425	-1.21711	3.52337e-35	1.4792e-33
AT1G35310	MLP168	defense response	3.29156	5.00443	0	2.27438	4.148	1.13719	-3.01081	0.00888446	0.0284828
AT2G40010	RPP0A	cytosolic ribosome	9.73113	9.97144	5.03256	4.44126	9.85128	4.73691	-5.11438	1.37988e-101	2.34324e-99
AT5G50640	CBSCBSPB4	---	9.36287	9.32516	7.822	7.97287	9.34402	7.89743	-1.44658	2.01048e-24	5.44577e-23
AT1G49310	---	integral component of membrane	8.5209	8.69696	7.75294	7.09657	8.60893	7.42476	-1.18417	4.45119e-07	3.31226e-06
AT1G70030	---	regulation of transcription, DNA-templated	1.97474	3.422	0	0	2.69837	0	-2.69837	0.0300739	0.0809807
AT1G26250	---	plant-type cell wall organization	11.8652	11.7845	10.2011	10.6786	11.8249	10.4398	-1.38503	5.29302e-09	5.02752e-08
AT2G19990	PR-1-LIKE	defense response to bacterium	5.82479	5.35209	3.88263	4.44126	5.58844	4.16194	-1.4265	0.00493788	0.0169949
AT1G23960	---	---	11.1517	11.113	5.88685	5.99868	11.1324	5.94276	-5.18959	2.38891e-259	1.91772e-256
AT2G23960	GGP4	cytoplasm	4.96729	5.68748	3.65929	3.96199	5.32738	3.81064	-1.51674	0.00552432	0.0187827
AT3G53680	---	regulation of transcription, DNA-templated	8.01074	8.23968	6.7944	6.69843	8.12521	6.74642	-1.37879	4.67658e-11	5.43604e-10
AT5G06665	---	---	5.1766	5.74089	1.6394	4.33553	5.45874	2.98746	-2.47128	0.0103502	0.0324405
AT5G25020	---	nucleus	4.21594	4.48415	2.38701	2.48683	4.35005	2.43692	-1.91313	0.0145279	0.0434426
AT5G01120	---	nucleus	3.87539	4.4201	2.0611	0	4.14775	1.03055	-3.1172	0.00615253	0.0206417
AT5G63020	---	ADP binding	10.441	10.3872	8.84891	8.46169	10.4141	8.6553	-1.75877	2.25477e-37	1.04243e-35
AT2G35640	---	transcription factor activity, sequence-specific DNA binding	4.13804	4.8182	1.04102	0	4.47812	0.520509	-3.95761	0.000552968	0.00241051
AT1G55010	PDF1.5	defense response to fungus	5.87368	5.31734	4.24645	4.33553	5.59551	4.29099	-1.30452	0.00604252	0.0203163
AT5G04205	---	---	4.49127	4.48415	2.0611	2.27438	4.48771	2.16774	-2.31997	0.00346601	0.0124533
AT5G44500	---	nucleolus	8.86111	9.02225	6.64993	7.02185	8.94168	6.83589	-2.10579	5.15912e-28	1.6407e-26
AT1G62540	FMO GS-OX2	glucosinolate biosynthetic process	7.3673	7.30776	5.12291	5.15141	7.33753	5.13716	-2.20037	5.98535e-14	8.80877e-13
AT3G21210	---	nucleus	5.289	5.74089	2.65269	4.44126	5.51495	3.54697	-1.96797	0.00711942	0.023487
AT1G21890	---	amino acid transmembrane transporter activity	2.29497	2.96399	0	0	2.62948	0	-2.62948	0.0481376	0.119525
AT1G04183	---	---	9.09556	8.91305	0	0	9.00431	0	-9.00431	1.4099e-15	2.36539e-14
AT1G23130	---	chloroplast	13.9809	13.9974	12.0883	12.0565	13.9892	12.0724	-1.91682	8.49758e-287	9.00437e-284
AT1G51270	---	endoplasmic reticulum membrane	9.7928	9.62948	7.65034	7.9144	9.71114	7.78237	-1.92877	3.11494e-38	1.46829e-36
AT5G43270	SPL2	transcription factor activity, sequence-specific DNA binding	10.6976	10.4646	9.00555	8.58504	10.5811	8.7953	-1.78579	2.21699e-32	8.30697e-31
AT4G05815	---	---	4.92152	4.35308	1.04102	2.02514	4.6373	1.53308	-3.10422	0.000466033	0.00206036
AT5G66985	---	mitochondrion	11.869	11.8928	10.0864	9.92707	11.8809	10.0068	-1.87415	1.95445e-116	4.17542e-114
AT3G45410	LECRK13	transmembrane receptor protein serine/threonine kinase activity	8.31505	8.3426	0	0	8.32883	0	-8.32883	6.58702e-14	9.65672e-13
AT4G16880	---	nucleus	6.69446	6.70063	4.53675	3.2393	6.69755	3.88803	-2.80952	1.63445e-09	1.6432e-08
AT2G33330	CRRSP11	transport of virus in multicellular host	10.9291	10.9475	9.88978	9.77359	10.9383	9.83168	-1.10662	2.52341e-36	1.10492e-34
AT2G09710	---	---	5.01165	5.28175	3.88263	3.96199	5.1467	3.92231	-1.22439	0.0228766	0.0643679
AT1G78270	UGT85A4	quercetin 3-O-glucosyltransferase activity	8.33701	9.30978	6.9131	7.6313	8.82339	7.2722	-1.55119	0.00585806	0.0197639
AT3G44405	---	---	2.55687	2.96399	0	0	2.76043	0	-2.76043	0.0348415	0.0913668
AT1G22220	---	cytokinin-activated signaling pathway	10.1185	10.2008	7.78788	7.9144	10.1597	7.85114	-2.30852	3.47811e-76	3.79172e-74
AT4G23493	---	nucleus	5.61076	5.68748	4.66258	4.03136	5.64912	4.34697	-1.30215	0.00664351	0.0220875
AT1G67365	---	---	6.97771	6.70063	2.38701	0	6.83917	1.1935	-5.64567	0.000189772	0.000907936
AT1G29357	---	---	9.91899	9.8199	8.40258	8.38426	9.86945	8.39342	-1.47603	1.79555e-34	7.29537e-33
AT1G80100	AHP6	nucleus	4.66797	3.28488	2.0611	2.48683	3.97642	2.27397	-1.70246	0.0435945	0.109951
AT1G31258	---	---	5.82479	5.8902	2.38701	2.02514	5.85749	2.20607	-3.65142	5.31337e-09	5.04504e-08
AT3G29190	TPS15	terpenoid biosynthetic process	3.87539	2.77209	0	0	3.32374	0	-3.32374	0.00423723	0.0148536
AT1G25211	---	cytosol	9.68565	9.76295	5.40086	4.49135	9.7243	4.94611	-4.77819	8.67711e-95	1.34424e-92
AT2G17845	---	oxidoreductase activity	6.23345	6.75357	5.50534	5.24198	6.49351	5.37366	-1.11985	0.0015372	0.00603109
AT3G23480	---	cytoplasm	7.52864	7.3599	5.98648	5.7539	7.44427	5.87019	-1.57408	2.78621e-09	2.72964e-08
AT4G06536	---	nucleus	5.39328	5.57434	2.38701	2.48683	5.48381	2.43692	-3.04689	1.47294e-06	1.01353e-05
AT1G49390	---	oxidoreductase activity, acting on paired donors, with incorporation or reduction of molecular oxygen, 2-oxoglutarate as one donor, and incorporation of one atom each of oxygen into both donors	5.96675	5.76687	4.39889	4.7601	5.86681	4.57949	-1.28732	0.00310796	0.0113375
AT3G58060	MTPC3	manganese ion transmembrane transporter activity	3.13994	3.54722	0	0	3.34358	0	-3.34358	0.00474272	0.0164062
AT5G50140	---	integral component of membrane	2.77845	2.55069	0	0	2.66457	0	-2.66457	0.0468084	0.116749
AT1G25054	LPXC4	lipid A biosynthetic process	7.82435	7.70716	6.03383	5.87205	7.76575	5.95294	-1.81281	9.21784e-14	1.33437e-12
AT1G25055	---	cytosol	9.39881	9.4121	4.72161	4.63197	9.40546	4.67679	-4.72867	2.14527e-88	2.94458e-86
AT3G28290	AT14A	cytoplasm	7.18562	7.24444	0	0	7.21503	0	-7.21503	2.83089e-11	3.34343e-10
AT1G17240	AtRLP2	protein kinase activity	6.01113	5.54461	3.65929	4.03136	5.77787	3.84532	-1.93254	0.000100795	0.000509866
AT3G24890	VAMP728	SNARE complex	7.20485	6.94779	3.53316	3.64543	7.07632	3.5893	-3.48702	4.66514e-18	9.00103e-17
AT5G45030	---	chloroplast	9.17573	4.66082	1.04102	1.72366	6.91828	1.38234	-5.53594	0.000114972	0.000574233
AT5G63350	---	---	5.77418	5.31734	4.53675	4.03136	5.54576	4.28405	-1.26171	0.0100179	0.0315631
AT5G58840	SBT4.9	serine-type endopeptidase activity	6.28857	6.52907	3.39494	4.16082	6.40882	3.77788	-2.63094	9.30664e-09	8.63545e-08
AT3G44870	---	S-adenosylmethionine-dependent methyltransferase activity	5.05469	5.2078	3.88263	1.72366	5.13124	2.80314	-2.3281	0.00703321	0.0232315
AT1G78890	---	chloroplast	9.78803	9.89398	8.36605	8.24884	9.84101	8.30745	-1.53356	3.7048e-34	1.48254e-32
AT2G46450	CNGC12	voltage-gated potassium channel activity	11.7014	11.7253	7.88791	7.99039	11.7133	7.93915	-3.77419	0	0
AT2G46455	---	mitochondrion	4.13804	4.35308	0	0	4.24556	0	-4.24556	9.40874e-05	0.000479045
AT5G44580	---	mitochondrion	10.9371	11.13	9.60827	9.51215	11.0335	9.56021	-1.47331	5.24444e-47	3.10806e-45
AT3G27940	LBD26	---	5.96675	6.14917	0	0	6.05796	0	-6.05796	1.13464e-08	1.04174e-07
AT4G04223	---	---	6.76094	6.70063	4.66258	4.27961	6.73079	4.4711	-2.25969	8.20665e-10	8.50224e-09
AT5G43580	---	serine-type endopeptidase inhibitor activity	11.2994	11.3376	10.1032	9.91794	11.3185	10.0106	-1.30794	3.8459e-47	2.28948e-45
AT1G35240	ARF20	transcription factor activity, sequence-specific DNA binding	5.58163	5.16936	4.24645	3.81238	5.37549	4.02941	-1.34608	0.00928119	0.029587
AT2G07798	---	chloroplast	4.61144	4.71521	1.6394	3.11699	4.66333	2.3782	-2.28513	0.00775581	0.0253028
AT2G26010	PDF1.3	defense response to fungus	6.53643	6.35159	4.98517	5.40767	6.44401	5.19642	-1.24759	0.000598213	0.00258731
AT3G23170	---	nucleus	11.8125	11.8951	10.7497	10.4874	11.8538	10.6186	-1.23519	1.75687e-36	7.76981e-35
AT3G50440	MES10	methyl jasmonate esterase activity	11.0317	11.1111	9.20488	9.3553	11.0714	9.28009	-1.79127	1.17941e-78	1.38247e-76
AT3G01565	---	---	3.29156	2.96399	0	0	3.12778	0	-3.12778	0.0106783	0.0332848
AT3G44480	RPP1	Golgi membrane	11.4097	11.3092	10.0466	10.3423	11.3594	10.1945	-1.16498	1.76684e-27	5.45518e-26
AT1G71760	---	---	5.87368	5.66002	3.98254	5.24198	5.76685	4.61226	-1.15459	0.0466352	0.116417
AT2G46220	---	chloroplast	12.7457	12.7526	11.621	11.594	12.7492	11.6075	-1.14167	9.68264e-87	1.3154e-84
AT3G20190	PRK4	protein serine/threonine kinase activity	2.55687	2.96399	0	0	2.76043	0	-2.76043	0.0348415	0.0913668
AT3G62460	---	chloroplast	9.04843	8.87474	5.98648	5.98125	8.96158	5.98387	-2.97772	2.50972e-50	1.62555e-48
AT1G57860	RPL21E	cytosolic large ribosomal subunit	12.169	12.163	10.4162	10.6479	12.166	10.5321	-1.63395	2.96951e-79	3.51184e-77
AT5G43040	---	nucleus	6.7867	6.64568	0	2.27438	6.71619	1.13719	-5.579	7.85931e-14	1.14522e-12
AT3G13170	SPO11-1	nuclear chromosome	4.21594	4.48415	3.07103	1.72366	4.35005	2.39735	-1.9527	0.0256302	0.0708885
AT3G43890	---	nucleus	5.13709	4.96008	2.0611	3.2393	5.04859	2.6502	-2.39839	0.00098815	0.00405658
AT2G22980	SCPL13	serine-type carboxypeptidase activity	9.53991	9.61346	7.10266	7.22795	9.57669	7.16531	-2.41138	1.5402e-58	1.23267e-56
AT1G55190	PRA1F2	endosome membrane	8.45415	8.00333	6.58783	7.5568	8.22874	7.07232	-1.15642	0.000346938	0.00157456
AT5G61290	---	N,N-dimethylaniline monooxygenase activity	5.96675	5.74089	2.87697	4.80039	5.85382	3.83868	-2.01514	0.00433359	0.0151533
AT4G22960	---	cytoplasm	6.55154	6.58855	5.07844	5.08771	6.57004	5.08308	-1.48697	1.26424e-05	7.52098e-05
AT5G27890	---	nucleus	7.75428	7.60284	6.3653	6.58766	7.67856	6.47648	-1.20208	3.20755e-07	2.4382e-06
AT3G03165	---	---	3.77601	3.76911	0	0	3.77256	0	-3.77256	0.000827343	0.00346352
AT1G29418	---	mitochondrion	9.93348	9.89398	8.20474	8.47108	9.91373	8.33791	-1.57582	1.01135e-32	3.83287e-31
AT1G29410	PAI3	tryptophan biosynthetic process	8.13124	8.24431	2.0611	3.64543	8.18778	2.85327	-5.33451	1.39685e-36	6.22241e-35
AT3G05570	---	ATP binding	8.54374	8.2163	7.28982	7.38195	8.38002	7.33589	-1.04413	8.72022e-08	7.19649e-07
AT5G39180	---	manganese ion binding	2.77845	2.77209	0	0	2.77527	0	-2.77527	0.0343692	0.0903339
AT5G54040	---	nucleus	7.94363	8.12884	4.16373	3.96199	8.03624	4.06286	-3.97338	3.5769e-35	1.49693e-33
AT5G18245	---	---	7.99977	8.13883	7.31879	6.52891	8.0693	6.92385	-1.14545	4.1356e-05	0.0002251
AT2G44995	---	---	5.77418	5.8902	0	2.02514	5.83219	1.01257	-4.81962	1.49154e-08	1.34993e-07
AT2G21850	---	nucleus	8.34136	8.09335	6.78058	6.5527	8.21735	6.66664	-1.55071	4.82394e-13	6.62816e-12
AT5G46900	---	lipid transport	6.97771	6.81711	3.77528	4.09754	6.89741	3.93641	-2.96101	2.9038e-14	4.36575e-13
AT3G50010	---	nucleus	8.83974	8.4265	7.46414	7.47202	8.63312	7.46808	-1.16504	2.09429e-09	2.07868e-08
AT1G55990	---	---	7.22383	7.23517	5.53854	5.81418	7.2295	5.67636	-1.55314	4.20578e-08	3.61973e-07
AT1G50520	CYP705A27	endoplasmic reticulum	7.6943	7.6314	3.98254	4.38936	7.66285	4.18595	-3.4769	5.93798e-26	1.71354e-24
AT5G37300	WSD1	endoplasmic reticulum membrane	3.42875	3.66243	0	0	3.54559	0	-3.54559	0.00215737	0.00818428
AT2G30945	---	---	6.76094	6.38552	2.0611	2.67198	6.57323	2.36654	-4.20669	7.17238e-14	1.04858e-12
AT1G31600	---	tRNA wobble uridine modification	10.6641	10.6045	7.93231	7.78983	10.6343	7.86107	-2.7732	1.13249e-127	2.88469e-125
AT2G05380	GRP3S	proteinaceous extracellular matrix	13.7448	13.5232	12.4879	12.7196	13.634	12.6037	-1.03025	5.13708e-27	1.55705e-25
AT1G25150	---	cytoplasm	9.78324	9.80588	5.16605	5.02107	9.79456	5.09356	-4.701	1.38642e-113	2.82521e-111
AT5G43500	ARP9	Ino80 complex	9.71109	9.56801	8.53601	8.58216	9.63955	8.55908	-1.08047	8.41694e-18	1.61458e-16
AT3G29250	SDR4	oxidoreductase activity	10.5846	10.6935	9.18405	8.99191	10.6391	9.08798	-1.55109	1.19269e-45	6.85369e-44
AT1G35710	---	protein serine/threonine kinase activity	10.213	10.1683	7.73156	7.9144	10.1906	7.82298	-2.36765	3.24665e-79	3.82254e-77
AT1G62510	---	lipid transport	9.92626	9.88807	7.95093	7.95066	9.90716	7.95079	-1.95637	7.80081e-56	6.02482e-54
AT1G29590	EIF4E2	translation initiation factor activity	6.53643	6.20725	4.53675	4.91495	6.37184	4.72585	-1.64599	2.71819e-05	0.000152204
AT3G25180	CYP82G1	4,8,12-trimethyltrideca-1,3,7,11-tetraene synthase activity	2.97048	3.28488	0	0	3.12768	0	-3.12768	0.0106937	0.0333238
AT5G37540	---	proteolysis	9.18786	9.07779	7.86845	8.04172	9.13283	7.95509	-1.17774	3.96894e-15	6.42547e-14
AT2G07718	---	mitochondrion	6.58128	6.36866	4.88544	5.48388	6.47497	5.18466	-1.29031	0.000668291	0.00286144
AT1G52825	---	mitochondrial respiratory chain complex IV assembly	7.46625	7.58104	6.43749	5.96362	7.52365	6.20056	-1.32309	6.60713e-07	4.80718e-06
AT1G52827	CDT1	detoxification of cadmium ion	6.39288	6.65961	4.93617	5.83373	6.52625	5.38495	-1.1413	0.00597061	0.0201103
AT1G52820	---	cytoplasm	6.56648	6.45109	4.93617	4.22144	6.50879	4.5788	-1.92999	1.46783e-06	1.01103e-05
AT3G18320	---	cytoplasm	7.81812	7.87184	3.24206	2.98335	7.84498	3.1127	-4.73227	1.26263e-31	4.57568e-30
AT2G24190	---	alcohol dehydrogenase (NADP+) activity	7.82435	7.87184	6.05693	5.81418	7.84809	5.93556	-1.91253	2.2687e-15	3.75391e-14
AT3G30775	POX1	proline catabolic process to glutamate	14.5299	14.6333	13.3487	13.179	14.5816	13.2638	-1.31775	2.03161e-70	1.96421e-68
AT1G78990	---	cytoplasm	7.11621	7.0676	5.80734	6.17761	7.0919	5.99248	-1.09943	0.000125057	0.000620508
AT3G57770	---	kinase activity	8.63873	8.73036	6.53944	6.01589	8.68454	6.27767	-2.40688	4.10887e-28	1.31142e-26
AT5G48320	---	nucleus	6.45845	6.70063	4.93617	5.73323	6.57954	5.3347	-1.24484	0.00157248	0.00615128
AT1G47760	AGL102	positive regulation of transcription from RNA polymerase II promoter	5.3246	4.71521	3.07103	2.02514	5.01991	2.54809	-2.47182	0.000550787	0.00240219
AT2G18190	---	ATP binding	3.29156	2.55069	0	0	2.92112	0	-2.92112	0.0198084	0.0570125
AT1G27180	---	cytoplasm	8.66327	8.64537	5.28823	5.29935	8.65432	5.29379	-3.36053	7.42304e-49	4.61605e-47
AT2G01880	PAP7	protein serine/threonine phosphatase activity	8.48595	8.28083	7.15713	7.42124	8.38339	7.28919	-1.0942	2.04357e-08	1.82585e-07
AT4G19980	---	mitochondrion	5.72174	5.95943	4.93617	4.16082	5.84058	4.54849	-1.29209	0.00588695	0.0198537
AT3G62690	ATL5	ubiquitin protein ligase activity	7.76079	7.65246	6.3653	6.79134	7.70663	6.57832	-1.12831	4.7443e-06	3.0204e-05
AT1G19396	---	mitochondrion	7.78015	7.94193	5.36429	5.87205	7.86104	5.61817	-2.24287	1.20638e-16	2.16373e-15
AT1G19397	---	mitochondrion	7.01087	6.93638	5.72318	5.85302	6.97363	5.7881	-1.18553	3.63856e-05	0.000199729
AT1G19394	---	mitochondrion	5.05469	5.31734	3.24206	3.64543	5.18602	3.44375	-1.74227	0.00289892	0.0106614
AT1G06530	PMD2	integral component of mitochondrial outer membrane	11.5643	11.432	9.1945	6.69843	11.4981	7.94647	-3.55167	0.00481713	0.0166355
AT3G03470	CYP89A9	endoplasmic reticulum membrane	11.2609	11.3387	10.1252	10.2435	11.2998	10.1843	-1.11544	1.48231e-40	7.40901e-39
AT5G11580	---	Ran GTPase binding	11.7537	11.8027	10.1998	10.1245	11.7782	10.1621	-1.61608	7.6579e-103	1.31731e-100
AT4G20480	---	endonuclease activity	10.538	10.5009	8.4557	8.49583	10.5194	8.47577	-2.04366	2.1849e-84	2.86535e-82
AT1G56300	---	cytoplasm	8.49769	8.60993	7.50671	7.56267	8.55381	7.53469	-1.01912	1.53447e-09	1.54621e-08
AT5G53880	---	mitochondrion	10.9109	11.0868	9.78125	9.87141	10.9989	9.82633	-1.17254	2.6141e-33	1.01095e-31
AT1G35320	---	mitochondrion	9.42159	9.44466	4.66258	5.53254	9.43313	5.09756	-4.33557	4.50759e-77	5.03842e-75
AT5G48790	---	chloroplast	10.7655	10.7112	9.44492	9.40841	10.7383	9.42666	-1.31168	3.63049e-47	2.171e-45
AT4G19500	---	nucleus	11.6558	11.6223	6.58783	6.5527	11.6391	6.57027	-5.0688	0	0
AT5G22794	---	nucleus	6.13662	6.54417	3.98254	4.16082	6.34039	4.07168	-2.26872	1.07883e-07	8.772e-07
AT4G19080	---	chloroplast	7.03256	6.55912	5.75178	5.7539	6.79584	5.75284	-1.043	0.000867987	0.00361368
AT5G52100	DAPB3	lysine biosynthetic process via diaminopimelate	10.6137	10.7964	9.60632	9.60038	10.7051	9.60335	-1.10171	1.26949e-27	3.97048e-26
AT5G57640	---	nucleus	5.3246	5.12986	0	0	5.22723	0	-5.22723	7.51761e-07	5.42344e-06
AT1G53790	---	nucleus	7.56631	7.49038	6.3653	6.56445	7.52834	6.46487	-1.06347	8.23237e-06	5.02382e-05
AT3G15510	NAC056	integument development	9.55123	9.54941	8.29981	8.24155	9.55032	8.27068	-1.27964	5.831e-24	1.55245e-22
AT3G63350	HSFA7B	transcription factor activity, sequence-specific DNA binding	5.79971	4.96008	4.24645	2.48683	5.37989	3.36664	-2.01325	0.00618545	0.0207311
AT4G20690	---	mitochondrion	4.96729	4.04869	3.07103	2.27438	4.50799	2.67271	-1.83528	0.0154722	0.0459093
AT2G47910	CRR6	chloroplast thylakoid membrane	10.807	10.8536	9.80362	9.64256	10.8303	9.72309	-1.10723	3.21679e-31	1.15626e-29
AT1G34844	---	---	7.07499	7.45885	0	1.72366	7.26692	0.86183	-6.40509	1.48966e-14	2.29701e-13
AT1G62590	---	adenylate cyclase activity	7.84901	8.17323	5.28823	5.81418	8.01112	5.5512	-2.45992	6.88243e-19	1.39071e-17
AT1G60530	DRP4A	GTP binding	4.21594	1.55761	0	0	2.88678	0	-2.88678	0.00792999	0.025779
AT5G63760	ARI15	positive regulation of proteasomal ubiquitin-dependent protein catabolic process	8.46217	8.69696	7.49829	7.65896	8.57957	7.57863	-1.00094	2.24345e-08	1.99433e-07
AT3G06640	---	protein serine/threonine/tyrosine kinase activity	3.96835	4.96008	0	2.02514	4.46422	1.01257	-3.45165	0.00132546	0.00528647
AT5G02350	---	nucleus	7.18562	6.91331	2.87697	3.64543	7.04946	3.2612	-3.78826	9.99157e-18	1.90972e-16
AT5G10150	UFC	nucleus	9.34997	9.39554	8.30946	8.42993	9.37276	8.36969	-1.00307	2.87498e-14	4.32488e-13
AT1G60700	---	nucleus	7.78655	7.8107	6.32779	6.88801	7.79863	6.6079	-1.19073	3.56473e-06	2.31738e-05
AT5G37750	---	cytoplasm	4.96729	4.96008	0	0	4.96368	0	-4.96368	2.80358e-06	1.85396e-05
AT1G26680	---	transcription factor activity, sequence-specific DNA binding	4.66797	5.12986	2.38701	2.98335	4.89892	2.68518	-2.21374	0.00155675	0.00610058
AT5G08565	---	DSIF complex	6.96649	7.28096	5.83433	6.04972	7.12372	5.94203	-1.1817	3.62745e-05	0.000199284
AT5G47990	CYP705A5	thalianol metabolic process	10.4102	10.4182	8.34743	8.24155	10.4142	8.29449	-2.11974	1.53412e-81	1.91699e-79
AT2G15292	---	---	9.855	9.81213	4.66258	4.7601	9.83356	4.71134	-5.12222	4.78561e-113	9.60422e-111
AT5G46295	---	mitochondrion	5.7482	5.00443	2.38701	2.02514	5.37632	2.20607	-3.17024	3.59505e-06	2.33594e-05
AT2G25160	CYP82F1	oxidoreductase activity, acting on paired donors, with incorporation or reduction of molecular oxygen, NAD(P)H as one donor, and incorporation of one atom of oxygen	5.79971	6.0679	4.32468	4.63197	5.93381	4.47833	-1.45548	0.000796551	0.0033505
AT3G43250	---	nucleus	4.49127	5.08925	3.88263	3.11699	4.79026	3.49981	-1.29045	0.0468367	0.116777
AT5G37410	---	---	5.66732	6.02549	0	2.67198	5.8464	1.33599	-4.51041	0.00402569	0.014206
AT3G32040	---	carotenoid biosynthetic process	5.58163	5.41915	4.16373	3.96199	5.50039	4.06286	-1.43753	0.00335942	0.0121262
AT1G68862	---	---	6.45845	6.28122	4.93617	5.66938	6.36984	5.30278	-1.06706	0.007821	0.0254654
AT2G45930	---	mitochondrion	4.36016	3.86845	0	0	4.11431	0	-4.11431	0.000170814	0.000824381
AT5G66690	UGT72E2	quercetin 3-O-glucosyltransferase activity	9.9073	9.82764	7.97539	8.32334	9.86747	8.14936	-1.71811	3.89127e-32	1.43571e-30
AT1G06247	---	---	5.289	5.63202	1.04102	0.821774	5.46051	0.931396	-4.52911	1.40607e-06	9.70764e-06
AT3G62550	---	nucleus	10.2632	10.2442	9.36386	8.99842	10.2537	9.18114	-1.07254	1.65485e-15	2.76759e-14
AT5G18290	SIP1-2	water channel activity	7.72126	7.94193	5.77983	5.83373	7.8316	5.80678	-2.02482	4.38905e-16	7.62928e-15
AT3G28170	---	---	3.87539	3.13334	0	0	3.50436	0	-3.50436	0.00234397	0.00880768
AT4G14860	OFP11	negative regulation of transcription, DNA-templated	5.39328	5.57434	4.39889	3.96199	5.48381	4.18044	-1.30337	0.00813998	0.0263678
AT1G52040	MBP1	defense response	6.65305	6.04685	2.87697	4.5866	6.34995	3.73179	-2.61816	1.0593e-05	6.37482e-05
AT5G26290	---	anchored component of membrane	9.25859	9.23729	7.20962	7.0803	9.24794	7.14496	-2.10298	6.80744e-41	3.44505e-39
AT4G36140	---	ADP binding	10.403	10.2244	5.77983	5.79436	10.3137	5.7871	-4.52659	1.99824e-146	5.75384e-144
AT4G13100	---	nucleus	8.33701	8.72705	7.61186	7.28587	8.53203	7.44886	-1.08317	2.13949e-07	1.66502e-06
AT1G22590	AGL87	transcription factor activity, RNA polymerase II core promoter proximal region sequence-specific binding	9.6667	9.58453	8.32382	8.19318	9.62562	8.2585	-1.36712	7.674e-26	2.20098e-24
AT4G22610	---	lipid transport	9.24936	9.28527	7.58031	7.69147	9.26731	7.63589	-1.63142	9.59587e-29	3.15782e-27
AT4G36040	ATJ11	chloroplast stroma	12.2694	12.1719	11.027	11.175	12.2207	11.101	-1.11962	3.03954e-47	1.83001e-45
AT3G24463	---	---	5.69478	6.0038	4.72161	4.27961	5.84929	4.50061	-1.34868	0.00230681	0.00868405
AT4G31805	POLAR	transcription factor activity, sequence-specific DNA binding	7.43402	7.08835	4.72161	5.38134	7.26119	5.05147	-2.20971	1.03575e-10	1.16213e-09
AT5G49120	---	nucleus	5.49052	5.00443	3.65929	4.27961	5.24748	3.96945	-1.27803	0.0227767	0.0641414
AT3G28770	---	nucleus	5.61076	5.28175	3.88263	4.53976	5.44625	4.2112	-1.23506	0.0189305	0.0548074
AT1G33102	---	mitochondrion	5.61076	5.81747	2.0611	0	5.71412	1.03055	-4.68357	9.39256e-08	7.70097e-07
AT5G49870	JAL48	nucleus	5.77418	5.84212	0	2.27438	5.80815	1.13719	-4.67097	1.99787e-08	1.78743e-07
AT1G35230	AGP5	plasma membrane	6.74789	6.90163	5.16605	5.53254	6.82476	5.34929	-1.47546	6.43249e-06	3.99538e-05
AT1G12620	---	mitochondrion	8.34136	8.221	5.66422	5.69098	8.28118	5.6776	-2.60358	1.10764e-29	3.78613e-28
AT5G04730	---	---	5.01165	5.08925	2.65269	2.27438	5.05045	2.46353	-2.58691	0.000142957	0.000701571
AT5G27240	---	cytoplasm	9.5418	9.13626	7.99346	8.30244	9.33903	8.14795	-1.19108	6.29609e-11	7.22659e-10
AT4G25860	ORP4A	lipid transport	1.97474	4.66082	0	0	3.31778	0	-3.31778	0.00170644	0.00662739
AT5G40010	AATP1	mitochondrial membrane	5.72174	5.95943	3.77528	4.67596	5.84058	4.22562	-1.61497	0.00151462	0.00596017
AT4G10350	BRN2	positive regulation of transcription, DNA-templated	3.29156	4.35308	0	2.27438	3.82232	1.13719	-2.68513	0.0367209	0.0953698
AT5G56380	---	nucleus	8.8911	8.7435	4.07598	3.35204	8.8173	3.71401	-5.10329	4.58339e-56	3.55025e-54
AT1G35560	TCP23	transcription factor activity, sequence-specific DNA binding	8.81178	8.85368	7.73872	7.92355	8.83273	7.83114	-1.0016	2.44627e-10	2.66136e-09

## Sheet: 3. xip-HU vs WT-HU-up
Sheet 3	xip-HU/WT-HU-up
Gene_ID	Symbol	description	WT_HU_1	WT_HU_2	xip_HU_1	xip_HU_2	G1 (WT_HU)	G2 (xip-HU)	log2FoldChange(G2_vs_G1)	p value (G2_vs_G1)	FDR (G2_vs_G1)
AT3G56710	SIB1	positive regulation of sequence-specific DNA binding transcription factor activity	9.35853	8.97597	10.6576	10.4655	9.16725	10.5616	1.39431	4.31963e-12	1.56336e-10
AT1G68795	CLE12	multicellular organism development	5.45321	5.1848	6.1719	6.90658	5.31901	6.53924	1.22023	0.00630819	0.0392628
AT4G22790	DTX56	antiporter activity	6.59924	6.21307	7.60349	7.6328	6.40616	7.61814	1.21199	7.18827e-05	0.000850091
AT1G69440	AGO7	production of ta-siRNAs involved in RNA interference	6.98276	7.71973	9.3081	9.02189	7.35124	9.16499	1.81375	1.37019e-09	3.75402e-08
AT1G78940	---	nucleus	5.59214	6.69293	7.31755	7.15028	6.14254	7.23391	1.09138	0.020973	0.100995
AT3G05400	SUGTL5	sugar:proton symporter activity	7.4283	7.73633	9.90551	9.92544	7.58231	9.91547	2.33316	1.09812e-32	1.4707e-30
AT4G37700	---	nucleus	3.30121	3.72221	4.6711	5.28624	3.51171	4.97867	1.46696	0.0413087	0.169474
AT4G29270	---	chloroplast	8.84119	8.23392	9.95379	9.84113	8.53755	9.89746	1.35991	5.48324e-08	1.20258e-06
AT1G65200	---	nucleus	0	3.05634	9.46385	9.27135	1.52817	9.3676	7.83943	1.06146e-07	2.22796e-06
AT1G46480	WOX4	procambium histogenesis	6.25338	6.56867	7.48647	7.55024	6.41102	7.51835	1.10733	0.000265035	0.00271034
AT3G29410	TPS25	terpenoid biosynthetic process	4.33564	4.44201	8.51038	8.42807	4.38883	8.46922	4.0804	4.5716e-31	5.63631e-29
AT4G19430	---	mitochondrion	3.06715	1.15041	5.34443	5.49683	2.10878	5.42063	3.31185	0.000300516	0.0030205
AT1G61430	---	protein serine/threonine kinase activity	8.38004	9.51979	9.99227	9.93089	8.94991	9.96158	1.01166	0.00781049	0.0465699
AT3G01513	---	---	6.1671	5.3664	7.31755	7.54077	5.76675	7.42916	1.66241	2.64974e-05	0.00035184
AT5G20150	SPX1	positive regulation of cellular response to phosphate starvation	11.6136	11.2172	12.6735	12.6834	11.4154	12.6784	1.26302	8.57841e-13	3.31866e-11
AT1G57590	PAE2	carboxylic ester hydrolase activity	4.53253	3.05634	6.4471	6.96441	3.79444	6.70575	2.91132	2.05139e-06	3.45177e-05
AT3G05935	---	nucleus	3.06715	4.17606	8.48713	3.7296	3.6216	6.10837	2.48676	0.0325334	0.141364
AT2G09640	---	---	0	0	4.45811	5.53549	0	4.9968	4.9968	3.37412e-05	0.000435959
AT3G55090	ABCG16	ATPase activity, coupled to transmembrane movement of substances	6.30816	6.89866	7.98826	8.07474	6.60341	8.0315	1.42809	3.83826e-06	6.13749e-05
AT2G39330	JAL23	carbohydrate binding	4.70575	5.08465	8.10279	7.42197	4.8952	7.76238	2.86718	3.21874e-12	1.17297e-10
AT1G77010	PCMP-E5	mitochondrion	5.18704	5.52767	6.5222	6.22096	5.35736	6.37158	1.01422	0.0179977	0.0895437
AT1G12320	---	---	7.78763	7.36149	11.3637	7.80093	7.57456	9.5823	2.00773	0.0422228	0.172047
AT2G11270	---	mitochondrion	3.30121	2.22011	9.65117	9.49136	2.76066	9.57126	6.8106	1.09709e-40	2.01011e-38
AT4G39364	---	rRNA modification	5.50102	5.52767	6.50379	6.751	5.51435	6.62739	1.11304	0.00409461	0.0277646
AT3G25240	---	ATP binding	6.07533	6.16483	8.12705	7.6767	6.12008	7.90188	1.7818	1.7484e-08	4.07148e-07
AT3G29590	5MAT	O-malonyltransferase activity	5.12736	5.08465	6.54038	6.53901	5.106	6.53969	1.43369	0.000499746	0.0046856
AT3G25795	---	cellular response to phosphate starvation	0	0	2.99879	4.74186	0	3.87033	3.87033	0.00276974	0.020065
AT1G28470	NAC010	positive regulation of transcription, DNA-templated	5.67784	6.18916	7.68746	7.44246	5.9335	7.56496	1.63146	2.17228e-06	3.63434e-05
AT1G80540	---	---	0	3.25374	4.37951	5.0924	1.62687	4.73596	3.10908	0.0337282	0.145098
AT4G13180	---	oxidoreductase activity	12.3179	12.0439	13.4552	13.5494	12.1809	13.5023	1.32141	9.67187e-19	6.46738e-17
AT2G32830	PHT1-5	phosphate ion transmembrane transporter activity	5.94311	4.86069	6.93331	7.30376	5.4019	7.11853	1.71663	0.000366852	0.00358615
AT5G52320	CYP96A4	iron ion binding	6.33479	6.85372	7.98826	8.25353	6.59426	8.12089	1.52664	5.568e-07	1.02948e-05
AT1G31200	ATPP2-A9	carbohydrate binding	6.57711	6.11493	8.59108	8.61569	6.34602	8.60339	2.25737	1.21266e-16	6.80742e-15
AT1G05280	---	transferase activity, transferring glycosyl groups	2.4406	4.07527	5.46354	5.24017	3.25794	5.35185	2.09392	0.0133844	0.0710391
AT5G45280	PAE11	plant-type cell wall	11.3298	10.9203	12.6404	12.6458	11.1251	12.6431	1.51799	2.99495e-17	1.7757e-15
AT2G45870	---	chloroplast membrane	5.35256	6.06323	7.03938	6.89176	5.70789	6.96557	1.25768	0.00219477	0.0164776
AT5G43530	RAD5B	ATP binding	3.83654	4.92002	6.40803	6.01748	4.37828	6.21275	1.83447	0.00173553	0.0135274
AT1G17147	VQ1	nucleus	8.61545	7.66008	9.51301	9.65833	8.13776	9.58567	1.4479	1.6748e-05	0.000232813
AT1G62690	---	mitochondrion	3.06715	3.84974	6.10018	5.8435	3.45844	5.97184	2.5134	5.12668e-05	0.000631772
AT1G65730	YSL7	oligopeptide transporter activity	7.45282	7.59785	8.94504	8.85995	7.52534	8.90249	1.37716	5.00497e-11	1.63835e-09
AT5G03795	---	Golgi membrane	3.67918	4.52079	6.07546	4.80653	4.09998	5.44099	1.34101	0.0473207	0.187239
AT3G61898	---	mitochondrion	0	0	4.73564	5.0924	0	4.91402	4.91402	4.50092e-05	0.000565218
AT1G60810	ACLA-2	fatty acid biosynthetic process	9.80432	9.62828	12.0542	12.0644	9.7163	12.0593	2.343	2.07296e-61	8.68144e-59
AT3G23120	AtRLP38	kinase activity	4.9319	5.52767	7.64609	7.29251	5.22979	7.4693	2.23951	9.1134e-09	2.22431e-07
AT3G57260	BGL2	glucan exo-1,3-beta-glucosidase activity	8.04313	7.78501	9.66159	9.78005	7.91407	9.72082	1.80675	4.24079e-20	3.09942e-18
AT4G21930	---	---	4.53253	4.44201	5.34443	6.0711	4.48727	5.70777	1.22049	0.0256971	0.117891
AT4G12170	---	chloroplast	0	0	8.41507	8.78971	0	8.60239	8.60239	4.68222e-13	1.87175e-11
AT3G47540	---	chitinase activity	9.06048	8.87464	10.536	10.1785	8.96756	10.3572	1.38968	3.22639e-12	1.17414e-10
AT3G43670	---	primary amine oxidase activity	10.4241	10.7158	11.5873	11.5566	10.5699	11.5719	1.00198	2.39895e-10	7.25017e-09
AT5G58910	LAC16	hydroquinone:oxygen oxidoreductase activity	3.83654	3.25374	7.74346	7.62386	3.54514	7.68366	4.13852	4.01152e-19	2.73543e-17
AT5G56510	APUM12	regulation of translation	2.4406	0	4.73564	4.60314	1.2203	4.66939	3.44909	0.00568509	0.0361569
AT1G48580	---	nucleus	6.57711	6.41217	7.40943	7.59669	6.49464	7.50306	1.00842	0.000642038	0.00581714
AT1G17750	PEPR2	protein serine/threonine kinase activity	7.12687	7.2387	8.3183	8.13893	7.18278	8.22861	1.04583	1.57443e-05	0.000220253
AT3G47780	ABCA7	ATPase activity, coupled to transmembrane movement of substances	8.8225	9.37888	10.5201	10.3291	9.10069	10.4246	1.32391	1.04959e-08	2.54292e-07
AT1G23465	---	serine-type peptidase activity	3.67918	4.59548	5.38523	5.78051	4.13733	5.58287	1.44555	0.0250075	0.11547
AT3G52470	---	integral component of membrane	10.5852	10.5031	11.4599	11.657	10.5442	11.5585	1.01428	6.29819e-12	2.23649e-10
AT5G07800	---	N,N-dimethylaniline monooxygenase activity	6.9995	7.01207	8.29707	7.77692	7.00579	8.037	1.03121	0.000351655	0.00345038
AT2G21730	CAD2	cinnamyl-alcohol dehydrogenase activity	4.62174	5.13559	6.5222	6.3567	4.87867	6.43945	1.56078	0.00068443	0.00615055
AT1G36180	ACC2	acetyl-CoA carboxylase activity	7.40336	8.39941	9.08166	8.72428	7.90138	8.90297	1.00159	0.00732791	0.0441717
AT1G72910	---	ADP binding	7.96857	8.00647	9.03113	8.97343	7.98752	9.00228	1.01476	1.17498e-07	2.441e-06
AT5G55050	---	lipase activity	8.21065	8.19241	10.7993	10.7144	8.20153	10.7568	2.55527	6.54644e-58	2.30295e-55
AT3G30340	---	transmembrane transporter activity	6.07533	5.3664	7.2418	6.73447	5.72086	6.98814	1.26727	0.00307161	0.021888
AT1G63000	NRS/ER	UDP-4-keto-rhamnose-4-keto-reductase activity	10.8059	10.6636	11.9352	11.8809	10.7348	11.908	1.17328	2.80604e-18	1.80133e-16
AT2G43670	---	plasma membrane	3.97841	3.5823	5.16858	6.1228	3.78035	5.64569	1.86534	0.00332361	0.0233467
AT5G03120	---	extracellular region	9.00352	8.16201	9.72853	9.78407	8.58277	9.7563	1.17353	0.000128278	0.00142865
AT1G65090	---	nucleus	1.98275	0	2.77141	4.98475	0.991376	3.87808	2.8867	0.0279349	0.125602
AT5G03695	---	---	3.50254	3.84974	6.71059	6.19704	3.67614	6.45381	2.77767	4.06886e-07	7.70106e-06
AT5G05125	---	---	0	1.78221	4.53266	5.3742	0.891106	4.95343	4.06232	0.000654407	0.00590084
AT5G19221	---	---	5.00004	4.79882	5.88941	6.3567	4.89943	6.12306	1.22363	0.00993553	0.0561807
AT4G19570	---	cytoplasm	2.4406	3.5823	5.12106	5.68055	3.01145	5.40081	2.38935	0.00204546	0.0155615
AT1G18830	SEC31A	nucleotide binding	5.0651	5.95392	7.81987	7.26976	5.50951	7.54481	2.0353	2.45951e-06	4.06335e-05
AT1G18835	MIF3	regulation of transcription, DNA-templated	4.78514	3.5823	5.74011	5.41625	4.18372	5.57818	1.39446	0.0422997	0.172148
AT2G14960	GH3.1	response to auxin	3.50254	4.35869	5.6425	5.28624	3.93062	5.46437	1.53376	0.0203748	0.0986909
AT1G25988	---	nucleus	0	0	4.91355	5.41625	0	5.1649	5.1649	1.4401e-05	0.000203839
AT1G04570	---	transporter activity	5.71886	5.03183	6.4471	6.93578	5.37534	6.69144	1.3161	0.00370518	0.0255304
AT3G45660	---	nitrate assimilation	3.83654	4.73417	6.12448	6.09718	4.28535	6.11083	1.82548	0.0011771	0.00973257
AT3G52530	---	ATP binding	4.70575	6.49254	7.54166	7.86305	5.59915	7.70235	2.10321	0.000494067	0.00464226
AT5G24310	ABIL3	microtubule cytoskeleton	7.46493	7.27324	8.61272	8.56986	7.36908	8.59129	1.22221	5.30848e-08	1.16716e-06
AT2G34700	---	extracellular region	0	2.82758	3.7888	5.03958	1.41379	4.41419	3.0004	0.0348745	0.14872
AT4G31380	FLP1	---	5.12736	4.59548	5.94506	6.79946	4.86142	6.37226	1.51084	0.00307484	0.0218965
AT1G74460	---	carboxylic ester hydrolase activity	7.20111	7.09164	8.72029	8.92328	7.14637	8.82179	1.67541	2.4013e-13	9.94599e-12
AT1G62290	APA2	aspartic-type endopeptidase activity	8.39277	8.65651	11.0186	10.8766	8.52464	10.9476	2.42293	5.7151e-44	1.19672e-41
AT1G68550	ERF118	transcription factor activity, sequence-specific DNA binding	8.8869	8.19841	9.72654	9.65833	8.54266	9.69243	1.14978	2.25196e-05	0.000303761
AT2G44745	WRKY12	transcription factor activity, sequence-specific DNA binding	3.50254	2.82758	5.12106	5.03958	3.16506	5.08032	1.91526	0.00997465	0.0563535
AT1G77860	KOM	---	3.06715	3.5823	4.91355	4.80653	3.32473	4.86004	1.53531	0.0419853	0.171371
AT5G55240	PXG2	oxylipin biosynthetic process	0	0	3.36799	5.57315	0	4.47057	4.47057	0.000264525	0.00270617
AT1G65110	---	nucleus	6.25338	5.95392	7.92047	8.03482	6.10365	7.97764	1.87399	1.65189e-10	5.08559e-09
AT2G13665	---	---	6.55463	7.80875	7.95476	8.89382	7.18169	8.42429	1.2426	0.010662	0.0592598
AT5G08030	---	glycerol metabolic process	5.24435	5.1848	7.34883	7.74428	5.21457	7.54656	2.33198	1.56597e-10	4.84369e-09
AT5G09930	ABCF2	ATP binding	4.43744	4.97701	6.36787	6.89176	4.70723	6.62981	1.92259	5.59593e-05	0.000684166
AT1G44970	PER9	peroxidase activity	6.66368	6.51195	8.37004	7.85543	6.58782	8.11273	1.52492	4.9393e-07	9.19031e-06
AT1G05523	---	---	2.78763	1.78221	7.23065	7.50225	2.28492	7.36645	5.08153	8.68149e-15	4.08293e-13
AT3G51660	---	peroxisome	11.2473	10.4475	11.8625	11.9718	10.8474	11.9172	1.06979	0.000116431	0.00130942
AT1G17180	GSTU25	2,4,6-trinitrotoluene catabolic process	9.17912	8.7453	11.7396	11.8448	8.96221	11.7922	2.82998	6.29751e-48	1.48351e-45
AT3G28890	AtRLP43	kinase activity	3.30121	3.05634	5.67578	5.64563	3.17877	5.66071	2.48193	0.000132105	0.00146756
AT1G27461	---	---	0	0	3.66169	3.06337	0	3.36253	3.36253	0.0208079	0.100328
AT2G44460	BGLU28	beta-glucosidase activity	6.98276	7.11721	9.6822	9.65174	7.04999	9.66697	2.61698	2.26712e-39	3.85908e-37
AT3G55210	anac063	transcription factor activity, sequence-specific DNA binding	0	0	3.19517	3.2609	0	3.22803	3.22803	0.0327227	0.141766
AT3G14430	---	mitochondrion	8.56573	7.50403	8.88939	9.21291	8.03488	9.05115	1.01627	0.00915759	0.0527541
AT4G28520	CRC	embryo development ending in seed dormancy	6.93134	3.5823	11.6582	11.727	5.25682	11.6926	6.43579	4.04513e-05	0.000512862
AT4G14695	MPC2	mitochondrial inner membrane	0	0	3.19517	3.43461	0	3.31489	3.31489	0.0251333	0.115869
AT2G17010	MSL8	mechanically-gated ion channel activity	2.4406	0	6.1719	5.74796	1.2203	5.95993	4.73963	1.80802e-06	3.06967e-05
AT1G49800	CEP16	multicellular organism development	0	0	2.77141	4.18361	0	3.47751	3.47751	0.011673	0.0636899
AT1G58380	RPS2A	cytosolic small ribosomal subunit	11.3714	11.4048	13.0447	13.0112	11.3881	13.028	1.63985	2.23985e-49	5.62821e-47
AT1G55600	WRKY10	transcription factor activity, sequence-specific DNA binding	0	0	4.20815	2.22639	0	3.21727	3.21727	0.0200529	0.0974963
AT5G48850	SDI1	nuclear transcriptional repressor complex	6.84134	6.91333	10.272	10.3483	6.87734	10.3101	3.43281	6.04038e-72	3.46455e-69
AT4G33320	---	---	1.98275	2.22011	4.96829	5.28624	2.10143	5.12727	3.02584	0.000419	0.00403463
AT1G69818	---	defense response to fungus	0	0	4.53266	3.2609	0	3.89678	3.89678	0.00290499	0.0209184
AT2G42540	COR15A	chloroplast stroma	9.17544	8.43543	9.90726	10.1831	8.80544	10.0452	1.23972	1.48118e-05	0.000208869
AT5G18470	---	plant-type cell wall	10.0551	10.0985	11.3751	11.1923	10.0768	11.2837	1.20689	2.58382e-16	1.40271e-14
AT2G29440	GSTU6	glutathione metabolic process	7.91663	6.91333	8.74793	8.67317	7.41498	8.71055	1.29557	0.000470778	0.00444719
AT5G47530	---	metal ion binding	5.0651	4.07527	7.27475	7.62386	4.57019	7.4493	2.87912	1.98301e-10	6.04155e-09
AT2G45900	---	response to gibberellin	5.83534	7.11721	8.14498	8.23015	6.47627	8.18756	1.71129	0.000141294	0.00155653
AT4G19050	---	ADP binding	5.29946	4.52079	6.98732	6.87678	4.91012	6.93205	2.02192	5.04098e-06	7.87921e-05
AT4G35640	SAT4	cysteine biosynthetic process from serine	6.62104	6.74308	8.13903	7.92988	6.68206	8.03445	1.35239	4.22599e-07	7.96419e-06
AT2G15780	---	electron carrier activity	5.18704	5.70681	8.42977	8.327	5.44692	8.37839	2.93146	5.33041e-21	4.18564e-19
AT5G18730	---	nucleus	3.06715	3.5823	5.86076	6.1228	3.32473	5.99178	2.66706	1.42034e-05	0.000201258
AT5G01490	CAX4	calcium:proton antiporter activity	6.68454	7.15474	7.91351	8.00757	6.91964	7.96054	1.0409	0.000309617	0.00309664
AT1G54020	---	vacuole	2.4406	3.72221	5.07191	4.92775	3.08141	4.99983	1.91842	0.0242977	0.113103
AT5G20670	---	nucleus	4.10757	4.52079	6.21781	6.42007	4.31418	6.31894	2.00476	5.68524e-05	0.000693158
AT1G74200	AtRLP16	signal transduction	5.71886	6.08931	7.02654	6.81526	5.90408	6.9209	1.01681	0.00537159	0.0345669
AT3G45140	LOX2	chloroplast thylakoid membrane	12.4751	12.9887	14.1485	14.0131	12.7319	14.0808	1.3489	4.38223e-12	1.58384e-10
AT3G04510	LSH2	mRNA transcription	4.33564	4.07527	6.98732	6.66642	4.20546	6.82687	2.62141	1.59522e-08	3.73454e-07
AT1G48740	---	nucleus	5.35256	4.97701	6.36787	6.04454	5.16478	6.20621	1.04142	0.0213881	0.102582
AT4G27530	---	---	0	2.22011	4.01366	4.18361	1.11006	4.09863	2.98858	0.0335184	0.144425
AT3G21230	4CL4	ATP binding	9.36501	9.72502	10.5696	10.5387	9.54501	10.5542	1.00915	3.18651e-08	7.21036e-07
AT1G61630	ENT7	nucleoside transmembrane transporter activity	0	0	2.77141	3.43461	0	3.10301	3.10301	0.0435012	0.176006
AT1G66360	CAR2	abscisic acid-activated signaling pathway	0	0	3.36799	3.43461	0	3.4013	3.4013	0.0194054	0.0950856
AT3G51810	EM1	embryo development ending in seed dormancy	0	0	5.30244	4.74186	0	5.02215	5.02215	2.79363e-05	0.000369694
AT5G01300	---	phosphatidylethanolamine binding	3.50254	3.25374	5.16858	5.71465	3.37814	5.44162	2.06348	0.00195225	0.0149777
AT5G06330	---	integral component of membrane	6.78452	7.14234	8.51038	8.46359	6.96343	8.48699	1.52356	1.40391e-09	3.83841e-08
AT2G21010	---	---	0	0	2.99879	4.18361	0	3.5912	3.5912	0.00868298	0.0505721
AT5G38000	---	cytoplasm	4.10757	3.25374	6.74235	6.92126	3.68065	6.8318	3.15115	1.36153e-09	3.73416e-08
AT5G28650	WRKY74	transcription factor activity, sequence-specific DNA binding	3.97841	3.5823	5.6425	6.0711	3.78035	5.8568	2.07645	0.000400582	0.00387709
AT3G62730	---	extracellular region	3.97841	3.5823	5.77123	5.0924	3.78035	5.43182	1.65146	0.00974003	0.0553361
AT2G25810	TIP4-1	plant-type vacuole membrane	7.40336	6.08931	8.77121	8.78971	6.74633	8.78046	2.03413	2.79323e-06	4.56892e-05
AT5G10830	---	---	8.23913	7.87771	9.30278	9.61836	8.05842	9.46057	1.40215	1.74e-09	4.69888e-08
AT2G24850	TAT3	cellular amino acid metabolic process	7.54693	6.18916	8.28094	8.21831	6.86804	8.24963	1.38158	0.00414538	0.0280368
AT1G01680	PUB54	ubiquitin-protein transferase activity	5.18704	3.96691	6.34737	5.96179	4.57697	6.15458	1.5776	0.00964202	0.0548975
AT1G55230	---	chloroplast	3.06715	2.82758	7.0521	6.93578	2.94736	6.99394	4.04658	7.14124e-13	2.79547e-11
AT3G06630	---	protein kinase activity	5.94311	7.2387	7.92739	7.84777	6.59091	7.88758	1.29667	0.00679814	0.0416831
AT5G23903	---	integral component of membrane	0	0	4.11418	1.78788	0	2.95103	2.95103	0.0346785	0.148267
AT2G37370	---	cytoplasm	3.97841	4.59548	6.12448	5.90386	4.28694	6.01417	1.72723	0.00149373	0.0119426
AT5G14870	CNGC18	voltage-gated potassium channel activity	4.70575	5.3664	6.24022	6.44058	5.03608	6.3404	1.30433	0.00637142	0.0395538
AT4G19975	---	---	5.90807	5.56533	7.11411	7.66803	5.7367	7.39107	1.65437	9.91105e-06	0.000146321
AT2G36295	---	nucleus	4.33564	4.35869	5.8017	5.78051	4.34717	5.79111	1.44394	0.00616816	0.0385368
AT3G36659	---	nucleus	0	2.22011	4.85665	3.85718	1.11006	4.35691	3.24686	0.013474	0.0713706
AT1G65250	---	ATP binding	6.80371	6.79154	9.29745	9.30251	6.79762	9.29998	2.50235	5.43607e-32	7.06529e-30
AT2G43700	LECRK54	protein serine/threonine kinase activity	6.53179	7.2387	8.01451	7.78497	6.88525	7.89974	1.01449	0.00280228	0.0202785
AT2G15370	FUT5	Golgi cisterna membrane	4.10757	3.42735	5.02103	5.28624	3.76746	5.15364	1.38618	0.0422966	0.172148
AT1G67620	---	mitochondrion	8.61545	8.17425	9.46385	9.49627	8.39485	9.48006	1.08521	1.02253e-06	1.81674e-05
AT4G17970	ALMT12	malate transmembrane transporter activity	7.88093	8.05359	9.1454	9.07535	7.96726	9.11038	1.14311	5.53397e-09	1.39587e-07
AT5G07760	---	chloroplast stroma	4.86039	5.1848	6.50379	6.26764	5.02259	6.38571	1.36312	0.00211489	0.0159975
AT1G02980	CUL2	ubiquitin protein ligase activity	1.98275	0	4.11418	4.27784	0.991376	4.19601	3.20463	0.0157876	0.0806936
AT2G18660	EGC2	alternative respiration	6.74535	6.70984	7.81241	7.93712	6.7276	7.87476	1.14717	1.47353e-05	0.000207902
AT2G43000	JUB1	transcription factor activity, sequence-specific DNA binding	7.52397	8.27426	10.0054	9.82951	7.89912	9.91746	2.01834	2.94325e-13	1.19837e-11
AT1G18193	---	---	0	3.42735	6.0247	6.1228	1.71368	6.07375	4.36008	2.01702e-05	0.00027474
AT4G16233	---	---	0	0	4.60354	4.86841	0	4.73598	4.73598	0.000100502	0.00114839
AT2G27010	CYP705A9	oxidoreductase activity, acting on paired donors, with incorporation or reduction of molecular oxygen, NAD(P)H as one donor, and incorporation of one atom of oxygen	4.53253	4.44201	5.88941	6.24449	4.48727	6.06695	1.57968	0.00159504	0.0126301
AT5G62130	---	Golgi apparatus	7.74855	8.19241	9.01171	8.96283	7.97048	8.98727	1.01679	1.32674e-05	0.000189522
AT5G51920	---	---	4.53253	5.56533	6.64489	6.48077	5.04893	6.56283	1.5139	0.00339652	0.0238029
AT5G23570	SGS3	production of ta-siRNAs involved in RNA interference	8.5825	9.0608	10.4841	10.3604	8.82165	10.4223	1.60063	3.76315e-14	1.65755e-12
AT2G41660	MIZ1	chloroplast organization	8.9399	8.84816	10.1837	10.2117	8.89403	10.1977	1.30367	8.3565e-17	4.79416e-15
AT5G10760	AED1	aspartic-type endopeptidase activity	7.62453	7.87771	9.85011	9.81583	7.75112	9.83297	2.08185	5.87832e-28	6.20374e-26
AT4G33040	GRXC6	protein disulfide oxidoreductase activity	6.80371	6.49254	7.86384	8.00068	6.64812	7.93226	1.28414	4.50457e-06	7.09327e-05
AT4G31370	FLA5	plasma membrane	3.06715	2.22011	5.74011	6.01748	2.64363	5.8788	3.23517	5.00692e-06	7.83061e-05
AT2G41300	SSL1	endoplasmic reticulum	5.5473	5.6378	7.12619	7.06033	5.59255	7.09326	1.50071	1.84815e-05	0.000254231
AT5G07060	---	spliceosomal snRNP assembly	5.63563	6.1401	7.11411	7.66803	5.88786	7.39107	1.50321	8.48412e-05	0.000992221
AT4G01420	CBL5	calcium-mediated signaling	0	0	3.36799	4.60314	0	3.98556	3.98556	0.0021184	0.0160148
AT5G46260	---	ADP binding	6.53179	7.31804	8.2032	8.25353	6.92492	8.22836	1.30345	9.36809e-05	0.00108075
AT3G10150	ATPAP16	protein serine/threonine phosphatase activity	3.06715	5.40844	6.6616	6.14797	4.23779	6.40479	2.16699	0.0142507	0.0746904
AT1G04247	---	---	3.67918	4.66649	6.40803	6.26764	4.17284	6.33783	2.165	9.71594e-05	0.00111697
AT1G55775	---	---	3.50254	3.72221	5.21459	5.28624	3.61237	5.25042	1.63805	0.0125456	0.067524
AT1G63390	---	monooxygenase activity	3.83654	4.52079	7.72768	7.36944	4.17866	7.54856	3.3699	1.81799e-14	8.28427e-13
AT5G15420	---	nucleus	0	0	8.3444	8.41776	0	8.38108	8.38108	1.3222e-12	5.01221e-11
AT5G55780	---	nucleus	0	1.15041	3.66169	3.85718	0.575204	3.75944	3.18423	0.0261905	0.119562
AT2G42430	LBD16	positive regulation of transcription, DNA-templated	4.86039	5.44929	7.13818	7.09957	5.15484	7.11888	1.96404	8.73849e-07	1.57269e-05
AT3G57540	---	DNA binding	6.33479	6.06323	7.36932	7.32598	6.19901	7.34765	1.14864	0.000276054	0.00280131
AT5G41570	WRKY24	transcription factor activity, sequence-specific DNA binding	1.98275	3.5823	6.1719	5.49683	2.78253	5.83436	3.05184	0.000107241	0.00121645
AT1G47786	---	cytoplasm	0	0	2.50136	3.58963	0	3.0455	3.0455	0.045675	0.182424
AT3G28510	---	ATP binding	6.91378	7.26182	9.05661	9.00821	7.0878	9.03241	1.94461	3.05388e-17	1.80541e-15
AT5G28510	BGLU24	endoplasmic reticulum lumen	3.50254	3.5823	7.40943	6.64889	3.54242	7.02916	3.48674	1.01767e-10	3.20409e-09
AT4G15075	---	nucleus	0	0	4.01366	3.85718	0	3.93542	3.93542	0.00295133	0.0211885
AT3G24900	AtRLP39	signal transduction	0	2.22011	4.60354	4.80653	1.11006	4.70503	3.59498	0.00331506	0.023299
AT2G32790	---	ubiquitin-protein transferase activity	0	0	4.01366	4.27784	0	4.14575	4.14575	0.00127653	0.010395
AT5G22930	---	nucleus	5.79755	6.08931	7.10192	7.13777	5.94343	7.11984	1.17641	0.000554768	0.005125
AT2G26940	---	transcription factor activity, sequence-specific DNA binding	0	0	4.29637	2.22639	0	3.26138	3.26138	0.0169339	0.0854108
AT2G18370	LTP8	lipid transport	9.3224	8.82894	10.108	10.2295	9.07567	10.1688	1.09308	8.79749e-07	1.58073e-05
AT2G41750	---	nucleus	0	0	4.73564	3.06337	0	3.89951	3.89951	0.0025507	0.0186627
AT1G06135	---	integral component of membrane	4.86039	3.42735	5.60844	5.96179	4.14387	5.78511	1.64124	0.0208511	0.100481
AT1G73325	---	endopeptidase inhibitor activity	5.12736	4.17606	6.21781	5.81235	4.65171	6.01508	1.36337	0.0170646	0.0859549
AT2G05632	---	---	6.53179	6.28254	7.67105	7.32598	6.40716	7.49852	1.09135	0.000534458	0.00495646
AT1G49500	---	translation initiation factor activity	5.0651	5.23239	11.3137	11.3572	5.14875	11.3354	6.18669	1.82606e-137	4.01489e-134
AT5G51500	PME60	pectin catabolic process	3.50254	0	5.07191	4.92775	1.75127	4.99983	3.24856	0.0278391	0.125342
AT1G63055	---	integral component of membrane	3.67918	3.25374	4.79741	5.03958	3.46646	4.9185	1.45203	0.0438288	0.176925
AT1G77950	AGL67	transcription factor activity, sequence-specific DNA binding	0	3.25374	5.94506	5.8435	1.62687	5.89428	4.26741	3.69656e-05	0.000473907
AT5G42590	CYP71A16	endoplasmic reticulum	5.29946	4.92002	8.05932	8.42807	5.10974	8.2437	3.13395	8.33684e-20	5.97715e-18
AT5G54060	A3G2XYLT	quercetin 3-O-glucosyltransferase activity	4.53253	5.03183	6.48514	6.63115	4.78218	6.55814	1.77596	8.99171e-05	0.0010451
AT5G16960	---	cytoplasm	6.25338	4.35869	8.62555	8.41258	5.30604	8.51906	3.21303	7.5665e-09	1.86574e-07
AT1G62870	---	chloroplast	5.24435	5.44929	6.54038	6.50044	5.34682	6.52041	1.17359	0.00363037	0.0251137
AT5G40690	---	nucleus	10.4966	10.4787	11.6218	11.7849	10.4876	11.7033	1.21569	1.81427e-18	1.179e-16
AT4G12555	---	---	0	0	5.8017	5.74796	0	5.77483	5.77483	7.41173e-07	1.34307e-05
AT1G20080	SYT2	Golgi membrane	0	1.78221	4.37951	3.85718	0.891106	4.11834	3.22724	0.0165515	0.0837864
AT3G44540	FAR4	long-chain fatty-acyl-CoA metabolic process	6.62104	6.30497	8.43464	8.48351	6.46301	8.45907	1.99607	2.50882e-14	1.12574e-12
AT2G24030	---	nucleus	3.67918	4.86069	6.12448	5.41625	4.26994	5.77036	1.50043	0.0259527	0.118713
AT1G09860	PUP16	purine nucleobase transmembrane transporter activity	0	0	3.5223	2.83445	0	3.17838	3.17838	0.0351916	0.149709
AT1G69990	---	protein serine/threonine kinase activity	0	0	4.11418	3.7296	0	3.92189	3.92189	0.00307018	0.021887
AT3G28960	AVT1I	amino acid transmembrane transporter activity	5.00004	5.08465	6.24022	6.04454	5.04234	6.14238	1.10004	0.0142206	0.0745769
AT5G22870	---	integral component of membrane	3.83654	4.44201	5.74011	5.41625	4.13928	5.57818	1.4389	0.0168864	0.0852852
AT2G42800	AtRLP29	anchored component of membrane	6.01073	6.56867	7.44846	7.4526	6.2897	7.45053	1.16083	0.000617801	0.00562586
AT2G18500	OFP7	negative regulation of transcription, DNA-templated	5.24435	5.03183	6.96056	6.63115	5.13809	6.79586	1.65777	4.63731e-05	0.000579312
AT5G34780	KPR	pantothenate biosynthetic process	0	0	4.01366	4.18361	0	4.09863	4.09863	0.00154935	0.0123201
AT4G07165	---	---	3.30121	3.25374	6.1719	5.49683	3.27747	5.83436	2.55689	6.66702e-05	0.00079666
AT5G44310	---	embryo development ending in seed dormancy	3.06715	0	5.07191	4.52843	1.53357	4.80017	3.2666	0.0168346	0.0850563
AT5G16023	RTFL18	socket cell differentiation	0	0	3.5223	3.85718	0	3.68974	3.68974	0.00726743	0.0438673
AT1G21110	IGMT3	cytosol	11.0292	10.8928	12.0809	12.2238	10.961	12.1523	1.19131	1.16485e-17	7.16397e-16
AT4G27580	---	nucleus	5.63563	4.35869	6.46624	6.09718	4.99716	6.28171	1.28455	0.0345295	0.147798
AT3G22500	ECP31	embryo development ending in seed dormancy	2.4406	0	6.1719	6.50044	1.2203	6.33617	5.11587	7.05756e-08	1.52005e-06
AT1G08743	---	---	0	0	4.85665	2.83445	0	3.84555	3.84555	0.00270196	0.0196496
AT1G73190	TIP3-1	plant-type vacuole membrane	0	0	5.50115	5.53549	0	5.51832	5.51832	2.56185e-06	4.21922e-05
AT1G05510	OBAP1A	embryo development ending in seed dormancy	0	0	4.37951	3.43461	0	3.90706	3.90706	0.0030125	0.0215749
AT3G20130	CYP705A22	oxidoreductase activity, acting on paired donors, with incorporation or reduction of molecular oxygen, NAD(P)H as one donor, and incorporation of one atom of oxygen	6.84134	6.53111	7.85661	8.31037	6.68622	8.08349	1.39727	3.88471e-06	6.18926e-05
AT5G52540	---	chloroplast envelope	9.32903	9.73331	10.7167	10.7559	9.53117	10.7363	1.20513	2.21606e-10	6.71281e-09
AT1G54790	---	carboxylic ester hydrolase activity	5.79755	4.79882	6.78871	7.0063	5.29818	6.89751	1.59932	0.000780479	0.0068965
AT5G36907	---	---	10.4547	9.89175	11.0546	11.347	10.1732	11.2008	1.02757	1.84947e-05	0.00025428
AT2G41260	M17	embryo development ending in seed dormancy	6.55463	5.56533	8.60842	9.25696	6.05998	8.93269	2.87271	2.69973e-13	1.11123e-11
AT1G29050	TBL38	Golgi apparatus	10.0946	9.95871	11.2653	11.2362	10.0267	11.2508	1.22411	7.01446e-18	4.40642e-16
AT1G19550	---	glutathione dehydrogenase (ascorbate) activity	2.78763	0	6.72655	7.16268	1.39381	6.94462	5.5508	1.13059e-10	3.53848e-09
AT2G22920	SCPL12	serine-type carboxypeptidase activity	5.87216	4.66649	7.37945	7.43226	5.26933	7.40585	2.13653	6.1323e-06	9.4341e-05
AT3G12203	SCPL17	serine-type carboxypeptidase activity	3.06715	2.22011	4.29637	5.19258	2.64363	4.74447	2.10084	0.0158202	0.0808132
AT5G36240	---	nucleus	0	0	6.54038	6.53901	0	6.53969	6.53969	1.74266e-08	4.06169e-07
AT1G80900	MRS2-10	magnesium ion transmembrane transporter activity	7.56953	7.02564	8.77889	8.74091	7.29759	8.7599	1.46232	4.10002e-08	9.16737e-07
AT4G18630	---	nucleus	5.71886	5.1848	6.90552	6.73447	5.45183	6.82	1.36817	0.000712162	0.00637587
AT2G34940	VSR5	clathrin-coated vesicle membrane	4.22611	5.40844	6.6616	6.31286	4.81727	6.48723	1.66996	0.00306083	0.0218385
AT5G01700	---	protein serine/threonine phosphatase activity	6.89601	6.11493	7.70368	7.53123	6.50547	7.61746	1.11199	0.00269728	0.0196209
AT3G18880	---	cytosolic small ribosomal subunit	4.62174	4.27027	6.40803	6.751	4.446	6.57951	2.13351	5.60208e-06	8.66893e-05
AT1G80130	---	response to oxidative stress	7.5807	7.94353	8.98541	9.13637	7.76211	9.06089	1.29877	8.93337e-09	2.18441e-07
AT1G73010	PS2	cellular response to phosphate starvation	9.3023	8.94774	11.4286	11.5106	9.12502	11.4696	2.34457	3.1357e-38	5.10693e-36
AT3G03450	RGL2	regulation of seed dormancy process	5.40376	6.18916	6.80384	6.89176	5.79646	6.8478	1.05134	0.0146093	0.0761196
AT2G28420	---	lactoylglutathione lyase activity	4.22611	2.22011	5.02103	5.60985	3.22311	5.31544	2.09233	0.0268904	0.121903
AT1G48180	---	chloroplast	0	1.78221	4.73564	3.97439	0.891106	4.35501	3.46391	0.00731812	0.0441228
AT1G47980	---	extracellular region	0	0	3.66169	3.06337	0	3.36253	3.36253	0.0208079	0.100328
AT1G76530	PILS4	auxin:proton symporter activity	5.71886	5.40844	8.05932	8.14519	5.56365	8.10226	2.53861	1.34978e-16	7.53576e-15
AT1G09080	MED37B	mediator complex	7.75842	8.54785	9.71058	9.79607	8.15314	9.75332	1.60018	2.2821e-08	5.2586e-07
AT4G30110	HMA2	cadmium-transporting ATPase activity	7.04859	7.20332	8.50112	8.34888	7.12595	8.425	1.29905	4.74048e-08	1.05179e-06
AT1G18880	NPF2.9	nitrate transmembrane transporter activity	7.73861	8.59412	9.64278	9.52056	8.16637	9.58167	1.4153	3.95608e-06	6.28422e-05
AT5G43490	---	---	0	0	4.96829	4.80653	0	4.88741	4.88741	5.02226e-05	0.000620353
AT3G25905	CLE27	multicellular organism development	5.24435	4.73417	6.2623	6.63115	4.98926	6.44673	1.45747	0.001517	0.0120956
AT4G38300	---	hydrolase activity, hydrolyzing O-glycosyl compounds	5.94311	6.34881	8.00144	8.22424	6.14596	8.11284	1.96688	5.74954e-11	1.8613e-09
AT3G53690	---	cytoplasm	3.83654	4.79882	6.0247	5.4571	4.31768	5.7409	1.42322	0.023826	0.111399
AT3G19040	TAF1	RNA polymerase II transcription factor activity, TBP-class protein binding, involved in preinitiation complex assembly	4.78514	5.3231	6.32656	6.17272	5.05412	6.24964	1.19552	0.0107562	0.0596854
AT5G38970	CYP85A1	brassinosteroid biosynthetic process	3.67918	2.82758	5.6425	4.18361	3.25338	4.91306	1.65968	0.0357255	0.151574
AT1G06163	---	---	0	2.22011	5.9721	6.3567	1.11006	6.1644	5.05435	2.63446e-07	5.16401e-06
AT2G23170	GH3.3	response to auxin	10.6882	10.81	12.5502	12.5347	10.7491	12.5425	1.79337	1.41153e-48	3.44831e-46
AT1G30170	---	mitochondrion	0	0	3.66169	3.58963	0	3.62566	3.62566	0.00922438	0.053
AT5G20995	---	---	0	0	4.91355	4.27784	0	4.5957	4.5957	0.000188839	0.002009
AT4G13160	---	protein serine/threonine kinase activity	3.97841	4.79882	4.37951	7.0063	4.38861	5.6929	1.30429	0.0374949	0.157401
AT3G05690	UNE8	transcription factor activity, sequence-specific DNA binding	8.18161	8.44557	9.44226	9.38157	8.31359	9.41191	1.09833	1.20157e-08	2.8638e-07
AT2G02580	CYP71B9	oxidoreductase activity, acting on paired donors, with incorporation or reduction of molecular oxygen, NAD(P)H as one donor, and incorporation of one atom of oxygen	3.97841	3.05634	5.46354	4.74186	3.51737	5.1027	1.58533	0.033606	0.14469
AT5G32460	---	nucleus	0	0	8.22021	8.21236	0	8.21628	8.21628	3.18201e-12	1.1628e-10
AT5G45440	---	ADP binding	5.40376	6.11493	6.89143	7.12515	5.75934	7.00829	1.24894	0.00231648	0.0172163
AT1G65140	---	ubiquitin-dependent protein catabolic process	1.98275	0	3.5223	4.18361	0.991376	3.85296	2.86158	0.0433883	0.175711
AT2G05914	---	---	4.70575	4.79882	13.4353	13.3136	4.75229	13.3745	8.62219	1.64075e-231	1.08224e-227
AT2G37090	IRX9	Golgi membrane	6.04339	6.25975	7.62068	7.35869	6.15157	7.48969	1.33812	2.46953e-05	0.000330238
AT1G20823	ATL80	ubiquitin protein ligase activity	7.28544	7.03908	8.09666	8.44848	7.16226	8.27257	1.11031	3.18704e-05	0.000414835
AT5G07650	---	nucleus	4.53253	5.3231	6.1719	5.96179	4.92782	6.06684	1.13903	0.0311834	0.137032
AT2G17470	---	malate transmembrane transporter activity	3.83654	3.84974	5.02103	5.96179	3.84314	5.49141	1.64827	0.00917244	0.052771
AT1G28815	---	nucleus	3.97841	2.82758	5.12106	5.4571	3.40299	5.28908	1.88608	0.0121034	0.0655452
AT3G43800	GSTU27	cytosol	10.15	9.87498	11.136	11.2148	10.0125	11.1754	1.16292	3.20396e-12	1.1692e-10
AT4G16892	---	---	6.36094	6.2366	8.86074	8.78971	6.29877	8.82523	2.52646	5.98254e-25	5.51899e-23
AT3G62740	BGLU7	beta-glucosidase activity	5.87216	5.60202	7.23065	7.33697	5.73709	7.28381	1.54672	5.3756e-06	8.34784e-05
AT3G57460	---	---	5.40376	5.70681	6.87719	7.24664	5.55529	7.06192	1.50663	6.85343e-05	0.000815778
AT2G03200	---	proteolysis	6.46103	5.56533	7.34883	7.87817	6.01318	7.6135	1.60032	0.00014578	0.00160061
AT3G09905	---	---	0	1.78221	3.5223	5.0924	0.891106	4.30735	3.41625	0.00783198	0.0466769
AT5G13900	VAS	lipid transport	5.45321	3.25374	7.34883	7.81671	4.35348	7.58277	3.22929	2.1161e-06	3.54709e-05
AT2G13810	ALD1	chloroplast	4.53253	3.84974	5.57356	5.90386	4.19114	5.73871	1.54757	0.00804584	0.0476502
AT5G35660	---	---	2.4406	0	6.80384	6.95017	1.2203	6.877	5.6567	3.79497e-10	1.10882e-08
AT4G03292	---	mitochondrion	5.12736	4.66649	6.2623	6.31286	4.89692	6.28758	1.39065	0.00260082	0.018982
AT2G19440	---	hydrolase activity, hydrolyzing O-glycosyl compounds	2.78763	0	4.6711	4.44964	1.39381	4.56037	3.16656	0.0202837	0.09834
AT2G43390	---	mitochondrion	4.33564	2.22011	6.46624	6.63115	3.27788	6.5487	3.27082	7.91202e-06	0.000119354
AT1G45191	BGLU1	transcription factor activity, sequence-specific DNA binding	7.50064	8.03359	8.90351	8.8901	7.76712	8.8968	1.12969	8.31098e-06	0.000124731
AT1G21250	WAK1	protein serine/threonine kinase activity	10.6869	10.8676	11.7813	11.7919	10.7773	11.7866	1.00929	1.00976e-13	4.31792e-12
AT5G04000	---	nucleus	3.67918	5.03183	6.32656	6.09718	4.35551	6.21187	1.85637	0.0032863	0.0231338
AT1G50290	---	cytosol	8.96994	8.28559	10.9657	10.8747	8.62776	10.9202	2.29244	1.04668e-19	7.40368e-18
AT2G16005	ROSY1	intracellular sterol transport	7.41588	7.26182	10.0865	10.18	7.33885	10.1333	2.79442	6.20371e-50	1.65332e-47
AT5G38260	LRK10L-2.1	protein serine/threonine kinase activity	0	0	6.42769	6.1228	0	6.27525	6.27525	6.72668e-08	1.45354e-06
AT3G22070	---	integral component of membrane	0	0	5.74011	6.55792	0	6.14902	6.14902	1.55943e-07	3.15711e-06
AT4G22280	---	---	6.57711	6.77557	8.30772	8.65573	6.67634	8.48173	1.80539	2.41598e-11	8.1722e-10
AT5G13940	---	plasma membrane	0	0	3.7888	3.7296	0	3.7592	3.7592	0.00573495	0.0363991
AT4G02720	---	nucleolus organizer region	0	1.15041	10.5303	10.4454	0.575204	10.4879	9.91265	5.57602e-15	2.70935e-13
AT2G06050	OPR3	stamen development	9.97698	11.2537	12.0089	12.0502	10.6153	12.0295	1.41421	0.0300767	0.133171
AT1G71910	---	chloroplast	4.53253	3.25374	5.86076	5.9899	3.89314	5.92533	2.0322	0.00193335	0.0148673
AT1G22065	---	---	6.41185	6.08931	7.94114	7.94432	6.25058	7.94273	1.69215	4.88998e-09	1.24414e-07
AT1G26762	---	mitochondrion	3.06715	2.22011	5.38523	4.3663	2.64363	4.87577	2.23214	0.00896348	0.0518965
AT5G19100	---	cytosol	6.22519	6.62324	9.52675	9.34122	6.42421	9.43398	3.00977	6.37249e-35	8.94317e-33
AT1G61370	---	protein serine/threonine kinase activity	9.25428	9.58769	10.6355	10.6186	9.42098	10.6271	1.20607	9.35268e-12	3.26836e-10
AT5G37980	---	cytoplasm	0	0	6.98732	6.3567	0	6.67201	6.67201	1.12707e-08	2.70332e-07
AT2G23240	MT4B	zinc II ion transport	0	0	4.60354	4.3663	0	4.48492	4.48492	0.000305034	0.00306241
AT2G15480	UGT73B5	quercetin 3-O-glucosyltransferase activity	11.02	11.2928	12.4163	12.3757	11.1564	12.396	1.23961	3.7616e-17	2.19571e-15
AT4G14840	---	cytoplasm	7.64596	7.68594	8.91051	8.6775	7.66595	8.79401	1.12806	2.00011e-07	3.98271e-06
AT1G08310	---	nucleus	7.72861	7.54229	9.18927	9.22774	7.63545	9.20851	1.57306	6.27748e-15	3.02788e-13
AT4G00170	PVA13	endoplasmic reticulum membrane	9.13813	9.3414	10.218	10.3195	9.23976	10.2687	1.02897	3.78004e-10	1.10568e-08
AT2G22590	UGT91A1	transferase activity, transferring glycosyl groups	4.70575	5.3231	6.12448	6.37813	5.01443	6.25131	1.23688	0.0104802	0.0585401
AT1G50310	STP9	sugar:proton symporter activity	3.06715	3.05634	5.38523	5.28624	3.06174	5.33574	2.274	0.001137	0.00945134
AT2G28500	LBD11	---	5.35256	5.1848	6.61089	6.22096	5.26868	6.41592	1.14724	0.00692447	0.0422808
AT1G32970	SBT3.2	serine-type endopeptidase activity	0	3.72221	5.25918	5.28624	1.8611	5.27271	3.41161	0.0176309	0.0881178
AT2G33815	---	---	3.67918	0	5.07191	6.04454	1.83959	5.55823	3.71863	0.00531283	0.0342723
AT5G48010	THAS1	tricyclic triterpenoid biosynthetic process	8.30794	8.52892	11.5873	11.5064	8.41843	11.5468	3.12838	4.02836e-85	3.22074e-82
AT2G05995	---	---	4.10757	2.82758	7.56848	7.51197	3.46757	7.54023	4.07266	5.06556e-16	2.66766e-14
AT5G18560	ERF086	transcription factor activity, sequence-specific DNA binding	3.67918	2.82758	5.12106	5.33089	3.25338	5.22597	1.97259	0.0070016	0.042594
AT1G64405	---	floral organ abscission	4.33564	5.13559	6.69444	6.97851	4.73562	6.83647	2.10086	7.33173e-06	0.000111493
AT4G14140	MET2	DNA (cytosine-5-)-methyltransferase activity	2.4406	4.27027	7.53261	7.26976	3.35544	7.40118	4.04575	1.99327e-12	7.47024e-11
AT4G11460	CRK30	protein serine/threonine kinase activity	8.7252	8.79764	10.5652	10.4792	8.76142	10.5222	1.76077	6.86685e-30	7.84307e-28
AT1G74130	RBL16	chloroplast membrane	0	0	4.45811	5.19258	0	4.82535	4.82535	6.93673e-05	0.000822926
AT5G66970	---	SRP-dependent cotranslational protein targeting to membrane	0	0	4.91355	3.58963	0	4.25159	4.25159	0.000748069	0.00664771
AT5G24240	PI4KG3	1-phosphatidylinositol 4-kinase activity	6.19644	6.53111	10.7926	10.8869	6.36377	10.8398	4.47598	2.54222e-103	2.79474e-100
AT1G55265	---	vacuole	6.57711	5.03183	6.974	7.23494	5.80447	7.10447	1.3	0.0334572	0.144238
AT1G17860	KTI2	endopeptidase inhibitor activity	10.5287	11.076	12.1233	11.5519	10.8023	11.8376	1.03527	5.52534e-05	0.000676163
AT4G13280	TPS12	sesquiterpenoid biosynthetic process	6.10657	6.2366	7.29631	7.57829	6.17159	7.4373	1.26571	6.52844e-05	0.000782227
AT3G05890	RCI2B	response to cold	8.05118	7.28457	9.19789	9.39477	7.66788	9.29633	1.62845	5.85704e-08	1.2803e-06
AT2G36540	---	nucleus	3.50254	5.1848	7.36932	7.11241	4.34367	7.24087	2.8972	5.60084e-07	1.03337e-05
AT3G44490	HDA17	NAD-dependent histone deacetylase activity (H3-K14 specific)	0	0	5.60844	6.26764	0	5.93804	5.93804	3.93526e-07	7.48041e-06
AT2G35770	SCPL28	serine-type carboxypeptidase activity	5.40376	5.86614	8.3183	7.96571	5.63495	8.14201	2.50705	3.53857e-14	1.56477e-12
AT1G34050	---	integral component of membrane	1.98275	4.27027	8.68396	8.68612	3.12651	8.68504	5.55853	2.88502e-29	3.21174e-27
AT5G44430	PDF1.2C	defense response to fungus	8.08295	7.33993	10.1952	10.5232	7.71144	10.3592	2.64777	7.51833e-21	5.85143e-19
AT4G07090	---	---	0	0	7.94114	8.48844	0	8.21479	8.21479	4.31841e-12	1.56336e-10
AT4G35180	LHT7	amino acid transmembrane transporter activity	9.46784	9.69561	10.8942	10.9419	9.58173	10.918	1.33632	1.69585e-17	1.02154e-15
AT5G19880	PER58	peroxidase activity	6.57711	5.60202	8.07811	8.21236	6.08956	8.14523	2.05567	6.86192e-08	1.48155e-06
AT4G40010	SRK2F	protein serine/threonine kinase activity	3.06715	4.79882	5.83153	6.1228	3.93298	5.97717	2.04418	0.00685193	0.041896
AT1G26390	FOX2	oxidoreductase activity, acting on CH-OH group of donors	9.69037	9.93194	10.9883	10.9374	9.81115	10.9628	1.15166	2.82511e-13	1.15742e-11
AT4G18422	---	mitochondrion	3.30121	3.96691	4.73564	5.4571	3.63406	5.09637	1.46231	0.041348	0.16956
AT5G42380	CML37	nucleus	7.64596	7.25031	8.43949	8.54639	7.44813	8.49294	1.04481	3.11561e-05	0.000406741
AT4G18425	DMP4	plant-type vacuole membrane	5.63563	5.08465	6.67811	6.61319	5.36014	6.64565	1.28552	0.00219523	0.0164776
AT5G28520	JAL40	cytoplasm	2.4406	3.5823	7.20808	7.569	3.01145	7.38854	4.37709	4.64246e-15	2.2767e-13
AT3G48550	---	nucleus	6.36094	6.00961	7.17356	7.54077	6.18527	7.35716	1.17189	0.000562611	0.00518474
AT5G23190	CYP86B1	very long-chain fatty acid biosynthetic process	5.97732	6.21307	8.26463	8.35969	6.0952	8.31216	2.21696	7.3427e-16	3.81358e-14
AT1G71990	FUT13	Golgi cisterna membrane	7.08041	7.33993	8.98541	9.03544	7.21017	9.01043	1.80025	3.02083e-16	1.62656e-14
AT2G38195	---	mitotic cell cycle	0	0	4.73564	4.60314	0	4.66939	4.66939	0.000134943	0.00149531
AT1G78340	GSTU22	cytosol	7.45282	6.91333	9.91425	10.0256	7.18308	9.96993	2.78685	3.75201e-32	4.90064e-30
AT3G18610	NUCL2	chromatin silencing at rDNA	6.46103	7.12983	9.84646	9.78206	6.79543	9.81426	3.01883	3.14006e-32	4.12176e-30
AT2G39310	JAL22	carbohydrate binding	11.0604	11.4658	12.9352	12.5686	11.2631	12.7519	1.48882	1.75339e-13	7.30828e-12
AT5G66390	PER72	peroxidase activity	9.97275	9.82735	11.0266	11.0121	9.90005	11.0194	1.11933	1.47043e-14	6.7354e-13
AT5G66640	DAR3	---	6.22519	5.98204	7.94797	8.20038	6.10361	8.07417	1.97056	2.33056e-11	7.89337e-10
AT1G77960	---	nucleus	4.33564	4.35869	5.7083	5.874	4.34717	5.79115	1.44398	0.00633448	0.0393827
AT4G29550	---	nucleus	3.06715	3.42735	4.96829	4.74186	3.24725	4.85508	1.60783	0.0327969	0.141948
AT5G13580	ABCG6	ATPase activity, coupled to transmembrane movement of substances	6.72536	7.25031	8.9382	8.99439	6.98784	8.9663	1.97846	1.31183e-14	6.05091e-13
AT4G15242	---	---	0	0	9.37294	9.25985	0	9.31639	9.31639	7.45027e-15	3.56101e-13
AT2G22510	---	mitochondrion	8.79399	7.90734	9.74626	9.78808	8.35066	9.76717	1.41651	6.75966e-06	0.00010333
AT3G47480	CML47	calcium ion binding	8.23206	7.32903	10.0553	10.0707	7.78054	10.063	2.28245	1.02253e-13	4.36544e-12
AT5G40570	---	nucleus	7.09606	5.95392	8.30241	7.95149	6.52499	8.12695	1.60195	0.000213482	0.00224043
AT2G20800	NDB4	extrinsic component of mitochondrial inner membrane	5.5473	6.08931	7.23065	7.34787	5.8183	7.28926	1.47096	4.67142e-05	0.00058247
AT5G48000	CYP708A2	thalianol metabolic process	9.11527	9.31953	10.7907	10.6585	9.2174	10.7246	1.50723	2.58621e-20	1.944e-18
AT2G42600	PPC2	tricarboxylic acid cycle	12.8648	13.5003	14.2788	14.4891	13.1825	14.384	1.20145	9.81376e-08	2.06975e-06
AT5G66400	RAB18	cytosol	7.6137	7.28457	9.02469	9.04552	7.44913	9.0351	1.58597	1.31376e-12	4.98735e-11
AT5G57569	---	---	0	0	3.5223	3.43461	0	3.47845	3.47845	0.0151463	0.0782035
AT5G57567	---	---	5.71886	5.1848	6.89143	6.89176	5.45183	6.89159	1.43976	0.000280134	0.00283399
AT5G52300	LTI65	leaf senescence	3.06715	4.07527	5.38523	4.86841	3.57121	5.12682	1.55561	0.0402274	0.166149
AT1G03890	CRD	protein storage vacuole	0	0	4.20815	4.18361	0	4.19588	4.19588	0.00104334	0.00880594
AT3G01260	---	galactose metabolic process	5.40376	5.08465	6.77342	6.87678	5.2442	6.8251	1.5809	6.02903e-05	0.000730348
AT5G48090	ELP1	---	4.62174	3.84974	5.91751	6.37813	4.23574	6.14782	1.91208	0.000580363	0.00532602
AT5G45113	---	regulation of transcription, DNA-templated	0	1.15041	3.9056	4.08279	0.575204	3.9942	3.41899	0.014257	0.0746937
AT4G28110	AtMYB41	transcription factor activity, RNA polymerase II transcription factor recruiting	2.4406	3.84974	5.67578	4.60314	3.14517	5.13946	1.99429	0.0204476	0.098989
AT3G56350	MSD2	floral organ abscission	3.06715	2.22011	5.6425	6.66642	2.64363	6.15446	3.51083	1.29347e-06	2.26156e-05
AT1G07790	HTB1	nucleosome	10.8154	10.1239	11.6768	11.6695	10.4697	11.6732	1.20349	1.68304e-06	2.86857e-05
AT1G07795	---	integral component of membrane	0	0	4.73564	4.18361	0	4.45962	4.45962	0.000339842	0.00334846
AT2G35300	LEA18	embryo development ending in seed dormancy	4.53253	3.5823	5.34443	6.19704	4.05742	5.77073	1.71332	0.00799362	0.047426
AT1G49980	POLK	DNA-directed DNA polymerase activity	9.62983	9.81568	11.0734	10.9008	9.72276	10.9871	1.26437	3.32997e-15	1.64837e-13
AT1G26530	---	nucleus	5.18704	5.40844	8.02745	8.21831	5.29774	8.12288	2.82514	9.68244e-19	6.46738e-17
AT1G11370	PME56	pectin catabolic process	2.78763	3.96691	5.50115	6.19704	3.37727	5.84909	2.47183	0.000428003	0.00410335
AT5G19060	---	chloroplast	3.83654	4.97701	5.77123	5.9899	4.40677	5.88057	1.47379	0.0196956	0.0961242
AT1G10320	---	mRNA splicing, via spliceosome	8.94423	8.15586	9.70656	9.94711	8.55004	9.82683	1.27679	1.85188e-05	0.000254479
AT3G60966	---	---	1.30815	4.44201	5.12106	5.78051	2.87508	5.45079	2.57571	0.0462876	0.184163
AT2G16490	---	---	0	0	4.91355	5.53549	0	5.22452	5.22452	1.1164e-05	0.000162646
AT1G06540	---	chloroplast	4.78514	2.55559	11.5558	10.7049	3.67036	11.1303	7.45995	4.17268e-12	1.51433e-10
AT3G57240	BG3	vacuole	7.14202	7.15474	8.78271	8.4686	7.14838	8.62566	1.47727	1.35501e-09	3.72014e-08
AT3G18485	ILR2	lateral root morphogenesis	5.00004	3.84974	7.75907	8.08781	4.42489	7.92344	3.49855	1.97173e-15	9.95734e-14
AT2G26700	PID2	protein serine/threonine kinase activity	6.46103	6.83842	7.82729	7.71089	6.64973	7.76909	1.11936	0.000125917	0.00140414
AT1G23205	---	pectinesterase inhibitor activity	9.39695	9.3414	10.4485	10.3537	9.36917	10.4011	1.0319	6.63337e-12	2.35235e-10
AT2G34480	---	cytosolic large ribosomal subunit	13.8153	13.793	15.2773	15.3598	13.8041	15.3186	1.51443	4.00476e-46	8.87913e-44
AT3G43950	---	nucleus	0	0	3.66169	4.44964	0	4.05567	4.05567	0.00175635	0.0136695
AT3G57010	SSL8	chloroplast	6.82265	6.39136	7.83468	7.55024	6.607	7.69246	1.08546	0.000520816	0.00485212
AT5G56050	---	chloroplast	5.94311	5.08465	6.89143	6.66642	5.51388	6.77892	1.26505	0.00551925	0.0353275
AT4G03120	---	spliceosomal snRNP assembly	10.4892	9.97803	12.8442	12.967	10.2336	12.9056	2.67195	1.3921e-39	2.4006e-37
AT1G70840	MLP31	defense response	3.06715	0	5.46354	5.03958	1.53357	5.25156	3.71798	0.00197361	0.0151093
AT1G30860	---	protein binding	5.71886	6.16483	7.37945	7.78497	5.94185	7.58221	1.64036	2.88399e-06	4.69698e-05
AT1G31050	---	transcription factor activity, sequence-specific DNA binding	6.98276	7.44466	8.59108	8.4332	7.21371	8.51214	1.29843	8.81357e-07	1.58189e-05
AT2G45130	SPX3	positive regulation of cellular response to phosphate starvation	5.59214	4.17606	6.947	6.53901	4.8841	6.74301	1.85891	0.00161101	0.0127375
AT4G35810	P4H8	peptidyl-proline hydroxylation to 4-hydroxy-L-proline	4.43744	3.25374	5.57356	5.0924	3.84559	5.33298	1.48739	0.042285	0.172141
AT1G32350	AOX3	mitochondrial inner membrane	10.5025	10.2765	11.5462	11.4886	10.3895	11.5174	1.12796	1.60368e-13	6.7161e-12
AT5G04615	---	---	0	0	5.16858	5.33089	0	5.24974	5.24974	9.2894e-06	0.000137924
AT1G19565	---	---	3.30121	3.05634	7.23065	7.84006	3.17877	7.53536	4.35659	5.33861e-16	2.80585e-14
AT4G14060	---	nucleus	6.36094	5.13559	8.86436	9.31922	5.74827	9.09179	3.34352	1.40132e-16	7.78365e-15
AT2G10615	---	---	0	0	6.38809	5.68055	0	6.03432	6.03432	2.52824e-07	4.97056e-06
AT1G03170	FAF2	regulation of meristem growth	2.4406	4.73417	5.77123	5.49683	3.58739	5.63403	2.04664	0.0380103	0.159014
AT1G75720	---	---	0	2.22011	4.85665	4.52843	1.11006	4.69254	3.58248	0.00352029	0.0245129
AT3G52820	PAP22	protein serine/threonine phosphatase activity	3.97841	4.97701	6.12448	6.17272	4.47771	6.1486	1.67089	0.00318709	0.0225619
AT1G68360	GIS3	transcription factor activity, sequence-specific DNA binding	5.00004	5.13559	6.34737	6.751	5.06782	6.54918	1.48136	0.000581204	0.00533003
AT3G45000	VPS24-2	ESCRT III complex	3.06715	0	5.46354	5.68055	1.53357	5.57205	4.03847	0.000233558	0.00242416
AT2G44578	---	integral component of membrane	5.75874	3.84974	7.16186	6.90658	4.80424	7.03422	2.22998	0.00103684	0.00875955
AT5G24860	FPF1	positive regulation of flower development	2.4406	0	4.29637	4.44964	1.2203	4.37301	3.1527	0.0186894	0.092341
AT2G40050	---	nucleus	0	2.55559	4.91355	4.74186	1.27779	4.82771	3.54991	0.00376874	0.0259146
AT2G47000	ABCB4	root hair elongation	11.5057	12.8804	13.935	13.7735	12.193	13.8542	1.66121	0.0176708	0.0882835
AT5G50600	HSD1	17-beta-hydroxysteroid dehydrogenase (NADP+) activity	0	0	4.73564	5.874	0	5.30482	5.30482	8.70549e-06	0.000130207
AT5G20410	MGD2	chloroplast outer membrane	8.0187	7.89999	9.06919	9.03544	7.95934	9.05232	1.09297	1.77262e-08	4.12423e-07
AT1G20990	---	---	0	3.84974	5.86076	5.41625	1.92487	5.6385	3.71363	0.00558284	0.035648
AT1G61550	---	ATP binding	4.10757	4.52079	6.89143	6.09718	4.31418	6.49431	2.18013	3.2803e-05	0.000425713
AT1G18140	LAC1	hydroquinone:oxygen oxidoreductase activity	6.07533	5.48901	7.15007	7.51197	5.78217	7.33102	1.54885	4.39006e-05	0.000552875
AT1G26290	---	mitochondrion	0	3.96691	5.67578	5.19258	1.98345	5.43418	3.45072	0.021025	0.10119
AT2G11810	MGD3	chloroplast outer membrane	8.43645	8.60772	9.66159	9.54208	8.52209	9.60184	1.07975	1.84513e-09	4.9726e-08
AT5G43170	AZF3	transcription factor activity, sequence-specific DNA binding	9.1037	8.11835	10.1471	10.1398	8.61103	10.1434	1.53242	3.8226e-06	6.11615e-05
AT1G07900	LBD1	mitochondrion	3.30121	3.84974	5.30244	4.92775	3.57547	5.11509	1.53962	0.0279269	0.125588
AT3G44510	---	chloroplast	5.87216	5.83565	7.08962	6.78348	5.85391	6.93655	1.08265	0.00227541	0.0169876
AT5G23830	---	intracellular sterol transport	8.67398	7.89999	9.89319	9.91631	8.28698	9.90475	1.61776	1.2914e-08	3.04761e-07
AT2G16890	UGT90A1	chloroplast	7.33904	7.76897	9.5176	9.59109	7.554	9.55435	2.00034	1.63586e-19	1.14789e-17
AT3G62090	PIF6	transcription factor activity, sequence-specific DNA binding	6.38662	6.16483	7.67928	7.54077	6.27573	7.61002	1.3343	8.50665e-06	0.000127522
AT3G49760	AtbZIP5	transcription factor activity, sequence-specific DNA binding	4.53253	4.66649	5.83153	5.68055	4.59951	5.75604	1.15653	0.0242894	0.113103
AT3G63320	---	protein serine/threonine phosphatase activity	0	3.05634	4.45811	4.52843	1.52817	4.49327	2.9651	0.0477896	0.188642
AT1G71890	SUC5	sucrose:proton symporter activity	5.63563	6.55001	7.67105	7.78497	6.09282	7.72801	1.63519	2.72817e-05	0.000361709
AT5G62730	NPF4.7	oligopeptide transport	2.78763	0	5.9721	5.4571	1.39381	5.7146	4.32079	2.87106e-05	0.000378839
AT2G39050	EULS3	nucleus	7.46493	7.99961	9.8373	9.59567	7.73227	9.71648	1.98422	5.55945e-16	2.91611e-14
AT4G33610	---	cytoplasm	8.38642	8.08634	9.56055	9.46155	8.23638	9.51105	1.27467	2.27493e-10	6.88322e-09
AT5G13200	---	maintenance of seed dormancy by absisic acid	9.24378	9.24898	10.8611	10.9036	9.24638	10.8824	1.63599	2.23877e-30	2.63695e-28
AT4G03540	---	NADH dehydrogenase activity	2.4406	2.82758	5.50115	4.86841	2.63409	5.18478	2.55069	0.00119333	0.00984516
AT5G28030	DES1	cysteine synthase activity	6.38662	6.39136	7.46759	7.54077	6.38899	7.50418	1.11519	0.000130138	0.00144693
AT4G18220	PUP21	purine nucleobase transmembrane transporter activity	7.94283	8.11201	9.08785	9.34394	8.02742	9.2159	1.18848	1.22443e-08	2.90823e-07
AT1G54120	---	mitochondrion	6.78452	6.34881	8.61701	8.72845	6.56666	8.67273	2.10607	2.0726e-15	1.04358e-13
AT5G09955	---	---	0	0	3.36799	3.2609	0	3.31444	3.31444	0.0253333	0.116587
AT5G09950	PCMP-H35	endonuclease activity	6.25338	6.92786	7.67928	7.62386	6.59062	7.65157	1.06095	0.0019598	0.0150269
AT5G61730	ABCA9	ATPase activity, coupled to transmembrane movement of substances	0	0	4.20815	3.58963	0	3.89889	3.89889	0.00327297	0.0230523
AT5G44120	CRA1	protein storage vacuole	6.01073	3.84974	10.5937	10.7332	4.93024	10.6635	5.73322	2.53295e-08	5.79612e-07
AT5G45380	DUR3	solute:sodium symporter activity	8.40538	8.78573	9.64278	9.71837	8.59556	9.68058	1.08502	9.15624e-08	1.93572e-06
AT5G54400	---	vacuolar membrane	5.00004	5.08465	6.54038	7.03357	5.04234	6.78697	1.74463	3.82815e-05	0.000488703
AT4G18990	XTH29	xyloglucan metabolic process	6.68454	5.3664	7.42908	7.61486	6.02547	7.52197	1.4965	0.00302061	0.0216067
AT4G20235	CYP71A28	oxidoreductase activity, acting on paired donors, with incorporation or reduction of molecular oxygen, NAD(P)H as one donor, and incorporation of one atom of oxygen	3.83654	3.42735	7.01358	6.78348	3.63195	6.89853	3.26659	8.15259e-11	2.60308e-09
AT1G28040	ATL20	protein ubiquitination	0	2.22011	4.29637	3.85718	1.11006	4.07678	2.96672	0.0353988	0.150421
AT3G03776	---	---	4.53253	3.84974	5.6425	6.09718	4.19114	5.86984	1.67871	0.00354383	0.0246443
AT2G35810	---	cytosol	9.17544	9.11258	11.6926	11.8587	9.14401	11.7756	2.63163	1.57195e-68	8.29486e-66
AT1G65810	---	cytoplasm	0	0	2.99879	4.3663	0	3.68255	3.68255	0.00603162	0.037854
AT1G61240	---	mitochondrion	8.66876	8.53368	9.90726	9.69934	8.60122	9.8033	1.20209	5.23667e-11	1.70573e-09
AT1G19300	GATL1	glucuronoxylan biosynthetic process	8.74022	8.66086	9.80195	9.80796	8.70054	9.80495	1.10441	1.5616e-11	5.3508e-10
AT5G41590	---	---	5.00004	4.35869	6.42769	5.8435	4.67937	6.1356	1.45623	0.00558538	0.0356556
AT4G11320	RDL5	lysosome	11.1296	11.0962	12.3554	12.2825	11.1129	12.3189	1.20605	7.72551e-24	6.81706e-22
AT4G21850	MSRB9	cytosol	11.5743	11.0033	12.4453	12.4632	11.2888	12.4542	1.16545	8.14745e-08	1.742e-06
AT2G23590	MES8	hydrolase activity, acting on ester bonds	6.33479	6.03667	7.26385	7.54077	6.18573	7.40231	1.21658	0.000191601	0.00203428
AT2G34230	---	nucleus	3.50254	4.17606	5.07191	5.41625	3.8393	5.24408	1.40478	0.0370979	0.156157
AT1G73040	JAL19	carbohydrate binding	5.50102	5.95392	6.46624	7.09957	5.72747	6.78291	1.05543	0.0118411	0.0644556
AT2G32960	---	protein tyrosine phosphatase activity	8.95285	8.53368	10.0362	9.89416	8.74326	9.96517	1.2219	8.38164e-09	2.0514e-07
AT4G23160	CRK8	protein serine/threonine kinase activity	4.53253	4.27027	7.00051	6.81526	4.4014	6.90788	2.50648	1.05334e-08	2.54965e-07
AT2G14520	CBSDUF3	integral component of membrane	7.11155	6.60528	7.98162	7.78497	6.85841	7.88329	1.02488	0.000743305	0.00661206
AT1G54530	---	calcium ion binding	3.06715	2.22011	4.6711	4.86841	2.64363	4.76976	2.12613	0.0133045	0.0707713
AT5G46640	AHL8	regulation of transcription, DNA-templated	7.44061	7.80088	9.26228	8.99439	7.62075	9.12834	1.50759	1.83184e-10	5.60038e-09
AT3G02610	---	unsaturated fatty acid biosynthetic process	6.13715	4.79882	7.03938	6.71776	5.46799	6.87857	1.41058	0.012089	0.0654941
AT1G76040	CPK29	calcium-dependent protein serine/threonine kinase activity	8.5825	8.56189	9.98233	9.804	8.57219	9.89317	1.32097	2.74159e-14	1.22678e-12
AT2G42000	---	zinc II ion transport	0	0	3.5223	4.3663	0	3.9443	3.9443	0.00267205	0.0194547
AT5G37950	---	transferase activity, transferring hexosyl groups	0	2.22011	4.45811	4.08279	1.11006	4.27045	3.1604	0.0189691	0.0933967
AT2G10553	---	---	0	0	5.57356	5.64563	0	5.6096	5.6096	1.65176e-06	2.8262e-05
AT1G54040	ESP	leaf senescence	7.51236	7.31804	15.6489	15.7191	7.4152	15.684	8.2688	0	0
AT1G74190	AtRLP15	integral component of membrane	3.30121	3.42735	4.85665	4.92775	3.36428	4.8922	1.52792	0.0351266	0.149553
AT5G52180	---	integral component of membrane	0	0	8.75184	7.95149	0	8.35166	8.35166	2.66438e-12	9.83175e-11
AT1G72100	---	pexophagosome	2.78763	2.82758	5.07191	5.68055	2.8076	5.37623	2.56863	0.000484506	0.00456217
AT1G02880	TPK1	cytosol	9.32572	9.55765	10.5484	10.5494	9.44168	10.5489	1.10722	5.02703e-12	1.80699e-10
AT5G17165	---	nucleus	5.83534	5.3231	7.02654	7.28118	5.57922	7.15386	1.57464	3.40323e-05	0.000439504
AT5G08250	---	iron ion binding	4.70575	5.03183	7.39951	7.29251	4.86879	7.34601	2.47722	8.51975e-11	2.71152e-09
AT1G76680	OPR1	oxylipin biosynthetic process	13.1825	12.9401	14.3133	14.4315	13.0613	14.3724	1.31112	3.54777e-20	2.62197e-18
AT3G54520	---	nucleus	5.5473	5.52767	7.5051	7.75251	5.53749	7.62881	2.09132	2.91603e-10	8.7131e-09
AT5G49138	---	---	0	0	4.20815	2.83445	0	3.5213	3.5213	0.0102656	0.0577007
AT2G28160	FIT	transcription factor activity, sequence-specific DNA binding	4.53253	4.66649	5.7083	5.60985	4.59951	5.65908	1.05956	0.0422294	0.172048
AT1G35910	TPPD	chloroplast	5.94311	6.56867	7.89949	7.6328	6.25589	7.76615	1.51026	1.02211e-05	0.000150404
AT5G24275	---	---	0	0	7.61211	7.73601	0	7.67406	7.67406	5.65089e-11	1.83161e-09
AT1G55210	DIR20	lignan biosynthetic process	11.6564	11.139	12.5876	12.5478	11.3977	12.5677	1.16997	1.07854e-08	2.60112e-07
AT3G50400	---	carboxylic ester hydrolase activity	5.87216	5.3231	6.87719	7.23494	5.59763	7.05607	1.45844	0.000230148	0.00239441
AT4G22880	LDOX	leucocyanidin oxygenase activity	6.13715	6.72656	7.78217	7.87817	6.43185	7.83017	1.39832	1.38598e-05	0.000197237
AT1G70400	---	nucleus	0	0	3.5223	2.83445	0	3.17838	3.17838	0.0351916	0.149709
AT2G41470	---	nucleus	0	0	5.57356	6.01748	0	5.79552	5.79552	7.19101e-07	1.30397e-05
AT3G45710	NPF2.5	chloride transmembrane transporter activity	7.22977	7.38274	8.93133	8.90863	7.30626	8.91998	1.61372	3.54067e-14	1.56477e-12
AT4G22410	---	ubiquitin-dependent protein catabolic process	3.06715	0	7.31755	7.02	1.53357	7.16877	5.6352	0.00149315	0.0119416
AT1G45145	TRX5	thioredoxin-disulfide reductase activity	10.8283	10.2948	11.5569	11.8171	10.5616	11.687	1.12543	6.78358e-07	1.23263e-05
AT1G25250	AtIDD16	transcription factor activity, sequence-specific DNA binding	6.59924	7.53282	8.14498	8.37042	7.06603	8.2577	1.19167	0.00135243	0.0109389
AT1G13370	---	nucleus	4.43744	3.05634	5.74011	5.14336	3.74689	5.44174	1.69484	0.0262109	0.119562
AT4G00080	UNE11	double fertilization forming a zygote and endosperm	7.75842	7.35075	8.5287	8.67317	7.55459	8.60094	1.04635	2.77596e-05	0.000367675
AT3G55880	SUE4	cellular response to sulfate starvation	9.06843	9.11575	10.2292	10.1585	9.09209	10.1939	1.10177	5.32537e-13	2.11285e-11
AT3G58875	---	---	5.12736	3.84974	8.82411	8.87886	4.48855	8.85149	4.36294	3.3385e-30	3.89748e-28
AT5G56630	PFK7	6-phosphofructokinase activity	10.7201	10.9808	12.0459	12.0297	10.8505	12.0378	1.18732	8.3183e-16	4.29491e-14
AT3G49380	iqd15	calmodulin binding	4.10757	4.27027	6.12448	6.66642	4.18892	6.39545	2.20654	1.54704e-05	0.000216881
AT5G44005	---	mitochondrion	7.12687	6.70984	8.97543	8.83691	6.91835	8.90617	1.98781	2.22035e-15	1.11584e-13
AT1G03700	---	NADH dehydrogenase activity	2.78763	3.5823	6.12448	6.751	3.18496	6.43774	3.25278	1.47422e-07	2.99198e-06
AT1G06283	---	---	5.83534	5.86614	7.11411	7.09957	5.85074	7.10684	1.2561	0.000179622	0.00192492
AT2G32487	---	extracellular region	7.46493	7.02564	8.6298	8.51287	7.24528	8.57134	1.32605	2.85263e-07	5.54633e-06
AT1G48325	---	nucleus	3.67918	4.17606	5.12106	5.41625	3.92762	5.26865	1.34103	0.0375103	0.157441
AT5G35110	---	nucleus	0	3.25374	5.50115	5.81235	1.62687	5.65675	4.02988	0.000281555	0.00284693
AT2G42370	---	nucleus	0	0	3.66169	4.18361	0	3.92265	3.92265	0.00302782	0.0216434
AT1G61320	---	nucleus	3.50254	4.07527	6.4471	6.53901	3.7889	6.49305	2.70415	2.68615e-07	5.26143e-06
AT1G10220	---	mitochondrion	6.01073	5.27846	6.67811	6.81526	5.6446	6.74669	1.10209	0.0104326	0.0583905
AT5G04370	NAMT1	S-adenosylmethionine-dependent methyltransferase activity	4.53253	3.72221	6.64489	6.3567	4.12737	6.5008	2.37343	5.69568e-06	8.80344e-05
AT5G43620	PCFS5	nucleus	6.41185	6.85372	7.71973	7.99375	6.63279	7.85674	1.22395	6.28039e-05	0.000755939
AT4G11040	---	positive regulation of seed dormancy process	0	0	4.29637	4.44964	0	4.37301	4.37301	0.000494951	0.00464726
AT5G02920	FBL25	ubiquitin-protein transferase activity	3.06715	2.82758	5.07191	5.24017	2.94736	5.15604	2.20868	0.00272373	0.0197915
AT4G16215	---	---	1.98275	1.78221	8.81667	9.20393	1.88248	9.0103	7.12782	3.48315e-23	2.96449e-21
AT4G31520	---	ribosomal large subunit export from nucleus	5.24435	5.40844	6.78871	6.73447	5.32639	6.76159	1.4352	0.000207845	0.00219001
AT4G13195	CLE44	procambium histogenesis	7.01605	7.09164	8.32355	8.28223	7.05384	8.30289	1.24905	1.2672e-07	2.60998e-06
AT3G48480	---	nucleus	3.83654	4.97701	6.42769	6.1228	4.40677	6.27525	1.86847	0.00137493	0.0111038
AT4G25760	GDU2	regulation of amino acid export	5.97732	5.60202	7.34883	6.96441	5.78967	7.15662	1.36695	0.000203292	0.00214719
AT3G44830	PDAT2	chloroplast	6.01073	6.72656	7.44846	7.34787	6.36864	7.39817	1.02952	0.00530404	0.0342345
AT1G78760	---	nucleus	0	0	4.53266	2.83445	0	3.68355	3.68355	0.00533443	0.034378
AT2G44740	CYCU4-1	regulation of cyclin-dependent protein serine/threonine kinase activity	6.53179	5.77267	7.30697	7.569	6.15223	7.43798	1.28575	0.0008236	0.00721204
AT5G51680	---	nucleus	6.33479	6.21307	7.11411	7.55024	6.27393	7.33217	1.05824	0.00134952	0.010922
AT3G27880	---	nucleus	9.45272	8.97247	10.3228	10.3195	9.2126	10.3211	1.10854	2.40355e-07	4.74665e-06
AT5G45275	---	---	5.94311	6.72656	7.27475	7.81671	6.33483	7.54573	1.2109	0.0025394	0.0186009
AT4G34060	DML3	regulation of transcription, DNA-templated	6.64252	7.64257	9.34477	9.35209	7.14255	9.34843	2.20588	5.56058e-11	1.80456e-09
AT5G18010	SAUR19	regulation of auxin polar transport	4.53253	3.42735	6.24022	5.81235	3.97994	6.02629	2.04635	0.00097446	0.00829895
AT1G08173	---	---	0	2.22011	4.11418	4.27784	1.11006	4.19601	3.08595	0.0245647	0.114016
AT5G06090	GPAT7	CDP-diacylglycerol biosynthetic process	5.79755	6.11493	8.24259	8.21236	5.95624	8.22747	2.27124	1.93655e-15	9.80688e-14
AT5G07322	---	---	6.38662	5.95392	8.29171	8.47855	6.17027	8.38513	2.21486	1.77903e-14	8.12075e-13
AT3G02790	---	transcription factor activity, sequence-specific DNA binding	0	0	0	10.9201	0	5.46007	5.46007	1.31199e-07	2.69173e-06
AT4G16640	1MMP	metalloendopeptidase activity	2.4406	3.05634	5.38523	6.01748	2.74847	5.70136	2.95288	4.57158e-05	0.000573272
AT5G45840	---	transmembrane receptor protein serine/threonine kinase activity	7.39072	7.88518	9.44949	9.43878	7.63795	9.44414	1.80619	7.76888e-15	3.69522e-13
AT3G21680	---	nucleus	5.24435	3.96691	6.0503	6.71776	4.60563	6.38403	1.7784	0.00360457	0.0249811
AT4G05380	---	ATPase activity	3.06715	3.25374	4.79741	5.14336	3.16044	4.97039	1.80994	0.0146129	0.0761196
AT4G34880	---	amidase activity	4.10757	5.48901	7.00051	6.78348	4.79829	6.892	2.09371	0.000172074	0.00185382
AT1G73890	---	lipid transport	6.94868	6.94224	7.96825	8.00757	6.94546	7.98791	1.04245	3.04029e-05	0.000398089
AT5G46730	---	---	9.79716	9.60587	10.6576	11.3175	9.70151	10.9876	1.28604	1.28713e-07	2.64689e-06
AT5G35688	---	---	0	0	3.36799	3.43461	0	3.4013	3.4013	0.0194054	0.0950856
AT1G27140	GSTU14	cytosol	0	0	4.79741	4.86841	0	4.83291	4.83291	6.43667e-05	0.000772551
AT4G06955	---	---	2.4406	2.55559	4.79741	4.67417	2.4981	4.73579	2.23769	0.00847768	0.0496744
AT1G17745	PGDH	L-serine biosynthetic process	11.2154	11.7628	12.7686	12.6747	11.4891	12.7217	1.2326	2.07815e-09	5.5665e-08
AT3G47790	ABCA8	ATPase activity, coupled to transmembrane movement of substances	6.43665	6.65851	7.94114	8.13264	6.54758	8.03689	1.48931	6.2879e-08	1.36768e-06
AT5G38100	---	chloroplast	6.50859	5.6378	8.18019	8.52253	6.0732	8.35136	2.27816	3.77818e-10	1.10568e-08
AT3G48300	CYP71A23	oxidoreductase activity, acting on paired donors, with incorporation or reduction of molecular oxygen, NAD(P)H as one donor, and incorporation of one atom of oxygen	4.33564	4.86069	6.2623	6.61319	4.59817	6.43774	1.83958	0.000146504	0.00160588
AT4G10220	---	extracellular region	0	0	5.8017	5.4571	0	5.6294	5.6294	1.55157e-06	2.6721e-05
AT1G15870	---	mitochondrial matrix	7.77796	7.87771	9.1835	9.05553	7.82784	9.11952	1.29168	6.6834e-11	2.14781e-09
AT2G21490	LEA	cytosol	2.4406	2.22011	6.5222	6.26764	2.33036	6.39492	4.06456	5.36153e-09	1.35757e-07
AT2G21720	---	---	0	0	4.6711	3.58963	0	4.13036	4.13036	0.00125344	0.0102482
AT5G35945	---	chloroplast	0	0	3.5223	2.83445	0	3.17838	3.17838	0.0351916	0.149709
AT4G29990	---	protein kinase activity	5.79755	6.91333	7.55066	7.34787	6.35544	7.44926	1.09383	0.0180388	0.0897314
AT3G08700	UBC12	ubiquitin-protein transferase activity	3.30121	2.55559	4.45811	4.80653	2.9284	4.63232	1.70392	0.043321	0.175519
AT1G50190	---	nucleus	3.50254	3.5823	5.21459	5.60985	3.54242	5.41222	1.8698	0.00381422	0.026166
AT4G30980	LRL2	transcriptional activator activity, RNA polymerase II transcription regulatory region sequence-specific binding	7.6137	7.50403	8.66751	8.61569	7.55886	8.6416	1.08274	4.01221e-07	7.61022e-06
AT5G12280	---	nucleus	4.10757	4.27027	5.21459	5.74796	4.18892	5.48128	1.29236	0.0272946	0.123333
AT4G15210	BAM5	starch catabolic process	5.24435	4.66649	6.62799	6.96441	4.95542	6.7962	1.84078	2.89927e-05	0.000382015
AT5G64990	AtRABH1a	Golgi membrane	3.67918	4.35869	6.38809	5.14336	4.01894	5.76572	1.74679	0.00674869	0.0413991
AT2G19900	NADP-ME1	chloroplast	4.70575	4.07527	6.14839	5.3742	4.39051	5.76129	1.37078	0.0186491	0.0921765
AT1G51340	DTX42	citrate transmembrane transporter activity	8.26705	8.04029	9.98233	9.92725	8.15367	9.95479	1.80112	5.8612e-23	4.95647e-21
AT1G53270	ABCG10	ATPase activity, coupled to transmembrane movement of substances	5.50102	5.60202	6.64489	6.93578	5.55152	6.79034	1.23882	0.00110342	0.00922874
AT5G23840	---	extracellular region	6.38662	5.77267	8.5287	8.73677	6.07964	8.63274	2.55309	3.05874e-17	1.80541e-15
AT1G04560	---	integral component of membrane	3.83654	2.82758	5.74011	6.3567	3.33206	6.04841	2.71635	3.22178e-05	0.000418943
AT2G48090	---	nucleus	7.78763	7.35075	8.87872	8.89754	7.56919	8.88813	1.31894	4.76972e-08	1.05663e-06
AT2G33240	XI-D	myosin complex	3.06715	4.35869	5.25918	5.57315	3.71292	5.41617	1.70324	0.0237084	0.111046
AT4G12270	---	primary amine oxidase activity	3.50254	4.27027	5.9721	6.01748	3.8864	5.99479	2.10839	0.000296044	0.0029801
AT3G10510	---	nucleus	0	2.22011	4.6711	3.2609	1.11006	3.966	2.85594	0.0421726	0.171933
AT5G26300	---	anchored component of membrane	2.78763	2.55559	7.06472	7.31491	2.67161	7.18982	4.51821	3.26045e-14	1.44578e-12
AT4G04995	---	---	0	0	4.11418	4.18361	0	4.14889	4.14889	0.00126535	0.0103231
AT1G64780	AMT1-2	ammonium transmembrane transporter activity	9.21181	9.24898	10.4688	10.3725	9.2304	10.4206	1.19024	2.46759e-15	1.23539e-13
AT5G03495	---	chloroplast	6.55463	6.37024	7.76681	7.33697	6.46243	7.55189	1.08946	0.000557069	0.00514086
AT2G11891	---	nucleus	3.67918	2.82758	6.32656	6.37813	3.25338	6.35235	3.09897	1.78118e-07	3.57646e-06
AT2G21220	---	response to auxin	5.50102	5.03183	6.10018	6.50044	5.26643	6.30031	1.03388	0.0224266	0.106709
AT2G15555	---	---	3.50254	2.22011	11.9249	11.8874	2.86132	11.9061	9.04482	1.20142e-81	9.05665e-79
AT3G26130	---	hydrolase activity, hydrolyzing O-glycosyl compounds	4.53253	3.05634	6.57606	6.24449	3.79444	6.41028	2.61584	3.8324e-05	0.000488946
AT1G80470	---	nucleus	5.45321	5.48901	6.89143	6.66642	5.47111	6.77892	1.30781	0.000575767	0.00528936
AT2G09200	---	---	3.30121	4.35869	5.53781	5.3742	3.82995	5.456	1.62605	0.0194193	0.0951281
AT3G58450	---	nucleus	2.78763	0	3.66169	5.3742	1.39381	4.51795	3.12413	0.0206914	0.0999126
AT4G12290	---	trans-Golgi network	10.5171	10.8563	11.8512	11.8587	10.6867	11.8549	1.16824	1.3749e-12	5.20451e-11
AT4G28840	SPEAR3	negative regulation of transcription, DNA-templated	0	2.22011	5.07191	5.53549	1.11006	5.3037	4.19365	0.000137862	0.00152381
AT5G53760	MLO11	integral component of membrane	7.5807	7.6159	8.914	8.65573	7.5983	8.78487	1.18656	8.60198e-08	1.83176e-06
AT3G07260	FHA1	nucleus	0	2.22011	6.78871	6.89176	1.11006	6.84023	5.73018	4.94747e-10	1.41885e-08
AT5G43370	PHT1-2	sugar:proton symporter activity	0	0	9.03434	8.6775	0	8.85592	8.85592	1.14934e-13	4.87529e-12
AT2G18480	PLT3	sugar:proton symporter activity	5.29946	5.03183	7.56848	7.53123	5.16565	7.54986	2.38421	9.7129e-12	3.38975e-10
AT1G23410	RPS27AA	protein ubiquitination involved in ubiquitin-dependent protein catabolic process	0	0	9.05345	9.22479	0	9.13912	9.13912	2.09508e-14	9.4977e-13
AT4G37295	---	mitochondrion	7.39072	6.45291	8.37511	8.00757	6.92182	8.19134	1.26952	0.00100468	0.00852334
AT5G02640	---	nucleus	3.50254	4.73417	5.67578	5.8435	4.11835	5.75964	1.64129	0.0147103	0.0765061
AT1G20140	ASK4	ubiquitin-protein transferase activity	8.81778	8.5804	9.71458	9.79805	8.69909	9.75632	1.05723	6.73547e-09	1.67334e-07
AT1G45243	---	extracellular region	0	0	4.11418	2.83445	0	3.47431	3.47431	0.0123233	0.0665312
AT3G27884	---	---	6.33479	6.08931	10.8199	10.9082	6.21205	10.864	4.65199	2.88501e-110	3.62467e-107
AT4G39795	---	nucleus	3.30121	3.72221	5.57356	5.41625	3.51171	5.4949	1.98319	0.00212914	0.0160868
AT1G24130	---	heterotrimeric G-protein complex	4.10757	5.03183	5.9721	5.8435	4.5697	5.9078	1.3381	0.0212228	0.101937
AT1G02705	---	---	6.78452	7.10448	7.92739	8.27654	6.9445	8.10196	1.15746	4.29443e-05	0.000541349
AT3G48920	AtMYB45	transcription factor activity, RNA polymerase II transcription factor recruiting	6.55463	5.56533	7.70368	7.97278	6.05998	7.83823	1.77825	1.25571e-05	0.000180058
AT3G25655	IDL1	floral organ abscission	4.33564	4.44201	6.36787	6.53901	4.38883	6.45344	2.06461	1.10955e-05	0.000161826
AT4G21800	QQT2	microtubule	9.91656	10.1049	11.3745	11.3092	10.0107	11.3418	1.3311	1.02866e-19	7.29571e-18
AT3G24230	---	pectin catabolic process	0	3.05634	4.96829	3.97439	1.52817	4.47134	2.94317	0.0483354	0.190219
AT3G07465	---	---	0	1.15041	2.99879	4.27784	0.575204	3.63832	3.06312	0.0303474	0.134186
AT3G24650	ABI3	transcription factor activity, RNA polymerase II transcription factor binding	2.4406	0	3.7888	4.44964	1.2203	4.11922	2.89892	0.0418642	0.171035
AT4G33330	PGSIP3	glucuronoxylan biosynthetic process	3.83654	5.27846	6.32656	5.93311	4.5575	6.12984	1.57234	0.0190396	0.0936827
AT1G34180	anac016	positive regulation of transcription, DNA-templated	7.45282	7.76897	10.2362	10.092	7.61089	10.1641	2.5532	5.44745e-38	8.81751e-36
AT4G01520	anac067	transcription factor activity, sequence-specific DNA binding	0	0	4.01366	4.60314	0	4.3084	4.3084	0.000644266	0.00583333
AT5G22140	---	Golgi apparatus	7.63528	8.36779	10.1202	10.0691	8.00154	10.0946	2.09308	2.8918e-15	1.43686e-13
AT5G39770	---	nucleus	0	2.82758	5.7083	5.3742	1.41379	5.54125	4.12746	0.000109749	0.00124328
AT4G13885	---	nucleus	1.98275	4.27027	5.30244	5.71465	3.12651	5.50854	2.38203	0.0155503	0.0796864
AT4G13880	AtRLP48	signal transduction	7.14202	7.31804	8.16855	8.31594	7.23003	8.24224	1.01221	2.80116e-05	0.000370455
AT5G19470	NUDT24	chloroplast	0	0	5.53781	6.50044	0	6.01913	6.01913	3.09374e-07	5.98865e-06
AT1G01355	---	nucleus	0	0	4.37951	3.58963	0	3.98457	3.98457	0.00230688	0.0171643
AT1G17960	---	threonyl-tRNA aminoacylation	8.17425	8.29682	9.55385	9.70572	8.23554	9.62978	1.39425	2.80939e-14	1.2542e-12
AT1G78030	---	---	3.83654	4.17606	5.46354	5.41625	4.0063	5.43989	1.43359	0.0174259	0.0872748
AT2G18210	---	mitochondrion	7.76822	6.86886	9.63434	9.6627	7.31854	9.64852	2.32998	8.72935e-14	3.74496e-12
AT4G32208	---	mitochondrion	0	1.78221	9.84097	10.0458	0.891106	9.9434	9.0523	4.80512e-20	3.48292e-18
AT2G05117	SCRL9	defense response to fungus	0	0	4.53266	4.60314	0	4.5679	4.5679	0.00021197	0.00222814
AT2G08735	---	---	2.78763	2.55559	5.16858	5.8435	2.67161	5.50604	2.83444	0.000134108	0.00148794
AT2G38823	---	nucleus	7.41588	6.65851	9.42034	9.66923	7.03719	9.54478	2.50759	1.3798e-17	8.42698e-16
AT1G78860	---	plant-type cell wall	8.83187	8.99334	10.4993	10.4326	8.91261	10.466	1.55336	1.10521e-22	9.1698e-21
AT1G01190	CYP78A8	oxidoreductase activity, acting on paired donors, with incorporation or reduction of molecular oxygen, NAD(P)H as one donor, and incorporation of one atom of oxygen	6.07533	5.23239	8.04028	7.89313	5.65386	7.96671	2.31285	3.30991e-10	9.82326e-09
AT5G38030	DTX30	antiporter activity	7.4283	7.88518	9.15723	8.87886	7.65674	9.01805	1.36131	7.14427e-08	1.53747e-06
AT5G03204	---	chloroplast	3.30121	0	4.60354	4.98475	1.6506	4.79414	3.14354	0.032577	0.14144
AT3G44770	---	mitochondrion	2.78763	4.66649	5.67578	5.8435	3.72706	5.75964	2.03258	0.0142614	0.0747016
AT4G10310	HKT1	sodium ion transmembrane transporter activity	5.35256	5.27846	6.38809	6.33495	5.31551	6.36152	1.04601	0.0110297	0.0608419
AT5G36130	---	iron ion binding	0	0	2.16885	3.85718	0	3.01302	3.01302	0.0399895	0.165392
AT3G53980	---	lipid transport	7.51236	6.79154	9.48042	9.37625	7.15195	9.42834	2.27639	6.19348e-16	3.24224e-14
AT5G59220	SAG113	protein serine/threonine phosphatase activity	7.29903	7.32903	8.23703	8.51771	7.31403	8.37737	1.06334	1.08868e-05	0.000159311
AT1G04833	---	---	0	0	0	10.0154	0	5.00769	5.00769	3.44013e-07	6.59146e-06
AT4G20820	---	oxidoreductase activity, acting on CH-OH group of donors	6.33479	6.45291	8.37004	8.16382	6.39385	8.26693	1.87308	3.00477e-12	1.10108e-10
AT4G06598	---	nucleus	6.62104	7.86267	8.33922	8.21236	7.24186	8.27579	1.03393	0.0236711	0.110911
AT3G01795	---	---	5.59214	4.97701	6.81881	6.39925	5.28458	6.60903	1.32446	0.0031011	0.0220419
AT3G28580	---	ATP binding	7.52397	7.75274	9.4686	9.41565	7.63836	9.44213	1.80377	9.8137e-20	6.9791e-18
AT2G15340	---	plasma membrane	2.4406	2.82758	5.86076	6.1228	2.63409	5.99178	3.35769	1.01956e-06	1.81267e-05
AT4G11350	---	Golgi apparatus	6.48501	6.56867	7.79737	7.52164	6.52684	7.6595	1.13266	9.93555e-05	0.00113776
AT5G44850	---	nucleus	0	0	6.28404	6.29043	0	6.28723	6.28723	6.0599e-08	1.32136e-06
AT1G17744	---	mitochondrion	0	0	6.1719	6.3567	0	6.2643	6.2643	6.90951e-08	1.4906e-06
AT5G37180	SUS5	sucrose biosynthetic process	5.5473	6.43268	6.974	7.09957	5.98999	7.03679	1.04679	0.0160799	0.0818072
AT1G04767	---	---	0	0	3.19517	3.2609	0	3.22803	3.22803	0.0327227	0.141766
AT3G55700	UGT76F1	nucleus	5.00004	5.1848	5.9721	6.66642	5.09242	6.31926	1.22684	0.00849456	0.0497493
AT4G23130	CRK5	protein serine/threonine kinase activity	7.25788	7.14234	8.29707	8.36507	7.20011	8.33107	1.13096	1.26361e-06	2.21375e-05
AT3G54940	RD19D	cysteine-type peptidase activity	0	0	6.87719	7.0063	0	6.94175	6.94175	2.37489e-09	6.29107e-08
AT1G30020	---	mitochondrion	0	0	4.01366	2.56222	0	3.28794	3.28794	0.0205267	0.0992081
AT5G26220	GGCT2;1	glutathione catabolic process	7.5807	7.26182	9.76956	9.76995	7.42126	9.76976	2.3485	1.63332e-30	1.93411e-28
AT2G01520	MLP328	cytosol	10.5797	10.1887	12.6119	12.7836	10.3842	12.6978	2.31361	1.56486e-36	2.34587e-34
AT3G14950	TTL2	pollen development	0	0	3.19517	3.06337	0	3.12927	3.12927	0.043065	0.174588
AT1G61310	---	ADP binding	7.65655	8.31903	9.16604	8.89382	7.98779	9.02993	1.04214	0.000275126	0.00279297
AT3G17790	PAP17	cellular phosphate ion homeostasis	11.0149	10.9964	12.1535	12.1995	11.0056	12.1765	1.17092	5.98424e-23	5.04435e-21
AT5G42500	DIR2	defense response	5.24435	4.92002	6.38809	6.68374	5.08219	6.53591	1.45373	0.000732669	0.00653728
AT5G05380	PRA1.B3	endosome membrane	5.18704	4.44201	7.44846	7.59669	4.81453	7.52258	2.70805	1.52144e-11	5.22678e-10
AT3G49820	---	---	0	2.22011	4.79741	4.80653	1.11006	4.80197	3.69191	0.00208549	0.0158023
AT3G62890	PCMP-H82	mitochondrion	6.1671	7.0656	8.22584	8.20038	6.61635	8.21311	1.59676	8.05809e-06	0.00012135
AT1G23540	PERK12	transmembrane receptor protein serine/threonine kinase activity	0	0	5.12106	2.56222	0	3.84164	3.84164	0.00214612	0.0161904
AT5G63590	FLS3	flavonol synthase activity	7.52397	7.80088	9.42279	9.39477	7.66243	9.40878	1.74635	7.11066e-18	4.45624e-16
AT3G44860	FAMT	response to molecule of fungal origin	6.62104	5.6378	7.75907	7.96571	6.12942	7.86239	1.73297	1.57568e-05	0.000220312
AT1G78710	TBL42	Golgi apparatus	0	0	3.19517	3.58963	0	3.3924	3.3924	0.019529	0.0954528
AT1G09180	ATSAR1	GTP binding	4.70575	4.35869	6.8483	6.46081	4.53222	6.65456	2.12233	4.20217e-06	6.64688e-05
AT1G71380	CEL3	cellulose catabolic process	2.78763	2.55559	4.6711	5.03958	2.67161	4.85534	2.18373	0.00720798	0.0435832
AT5G21050	---	nucleus	4.62174	3.25374	6.30546	5.14336	3.93774	5.72441	1.78667	0.0152749	0.078727
AT5G48070	XTH20	xyloglucan metabolic process	7.24389	6.77557	8.56911	8.55582	7.00973	8.56247	1.55274	3.90114e-09	1.00909e-07
AT1G34460	CYCB1;5	cyclin-dependent protein serine/threonine kinase regulator activity	4.10757	4.73417	5.83153	5.90386	4.42087	5.8677	1.44683	0.00846111	0.0495974
AT4G34930	---	phosphoric diester hydrolase activity	6.93134	6.97058	9.01171	8.76958	6.95096	8.89065	1.93969	1.1502e-16	6.49826e-15
AT4G17280	---	metal ion binding	6.87802	6.85372	9.21779	9.30531	6.86587	9.26155	2.39568	4.22266e-29	4.68112e-27
AT5G18840	---	sugar:proton symporter activity	6.89601	6.98454	10.1808	10.1708	6.94028	10.1758	3.23554	7.90897e-65	3.72625e-62
AT2G23830	PVA31	endoplasmic reticulum membrane	4.78514	3.84974	5.53781	6.01748	4.31744	5.77764	1.4602	0.01692	0.0853856
AT1G23700	---	nucleus	2.4406	2.55559	5.12106	3.97439	2.4981	4.54772	2.04963	0.0199642	0.0971478
AT5G23780	DUF9	nucleus	4.62174	5.1848	6.19504	5.874	4.90327	6.03452	1.13124	0.024659	0.114342
AT5G27200	ACP5	ACP phosphopantetheine attachment site binding involved in fatty acid biosynthetic process	0	0	5.57356	4.86841	0	5.22099	5.22099	1.14891e-05	0.000166555
AT3G26440	---	nucleus	9.52388	9.7271	10.9012	10.8887	9.62549	10.895	1.26951	8.35852e-17	4.79416e-15
AT5G18060	SAUR23	auxin-activated signaling pathway	5.45321	4.79882	5.8017	6.46081	5.12602	6.13126	1.00524	0.0478346	0.18871
AT1G55240	---	integral component of membrane	6.13715	5.44929	8.2032	8.17611	5.79322	8.18965	2.39643	2.91202e-13	1.18933e-11
AT2G22760	BHLH19	transcription factor activity, sequence-specific DNA binding	4.33564	3.5823	5.88941	5.81235	3.95897	5.85088	1.89191	0.00128872	0.0104749
AT3G06025	---	---	0	0	4.96829	4.80653	0	4.88741	4.88741	5.02226e-05	0.000620353
AT2G47670	PMEI6	seed coat development	5.40376	5.70681	7.17356	6.57658	5.55529	6.87507	1.31978	0.00121457	0.00999231
AT2G40370	LAC5	hydroquinone:oxygen oxidoreductase activity	6.59924	7.02564	8.5468	8.7032	6.81244	8.625	1.81256	4.85208e-12	1.74648e-10
AT2G48140	EDA4	megagametogenesis	8.5084	7.57034	9.27862	9.59109	8.03937	9.43485	1.39548	4.81143e-05	0.000596265
AT1G71770	PAB5	nuclear-transcribed mRNA poly(A) tail shortening	3.06715	3.42735	5.50115	4.3663	3.24725	4.93372	1.68647	0.0257902	0.118154
AT5G59670	---	transmembrane receptor protein tyrosine kinase activity	5.00004	5.95392	7.67105	7.3801	5.47698	7.52557	2.04859	1.21996e-06	2.14182e-05
AT4G38775	---	---	8.96142	8.23975	11.2082	10.9544	8.60059	11.0813	2.48072	1.61342e-20	1.22675e-18
AT1G66800	---	cinnamyl-alcohol dehydrogenase activity	6.64252	6.49254	8.00799	8.50802	6.56753	8.258	1.69047	1.4543e-08	3.41677e-07
AT3G28500	RPP2C	cytosolic ribosome	3.50254	3.72221	5.46354	5.03958	3.61237	5.25156	1.63919	0.0131701	0.0701411
AT4G01985	---	---	0	0	2.77141	4.44964	0	3.61053	3.61053	0.00687084	0.0419824
AT5G59330	---	lipid binding	6.22519	6.03667	7.33848	7.36944	6.13093	7.35396	1.22303	9.54303e-05	0.00109901
AT5G47250	---	ADP binding	6.93134	6.72656	8.33401	8.13264	6.82895	8.23332	1.40438	6.19223e-08	1.34799e-06
AT5G38280	PR5K	transmembrane receptor protein serine/threonine kinase activity	7.08041	7.21521	8.50112	8.16382	7.14781	8.33247	1.18466	3.87073e-06	6.17445e-05
AT4G24340	---	nucleoside metabolic process	8.23913	7.78501	9.28132	9.44895	8.01207	9.36514	1.35307	8.30544e-09	2.03464e-07
AT1G09600	---	nucleus	4.62174	5.27846	6.36787	5.64563	4.9501	6.00675	1.05665	0.0475833	0.188024
AT4G12300	CYP706A4	oxidoreductase activity, acting on paired donors, with incorporation or reduction of molecular oxygen, NAD(P)H as one donor, and incorporation of one atom of oxygen	9.56944	9.53647	10.8365	10.7732	9.55296	10.8048	1.25189	1.35526e-18	8.95723e-17
AT3G15650	---	carboxylic ester hydrolase activity	5.75874	5.77267	7.08962	7.31491	5.7657	7.20227	1.43657	2.52752e-05	0.000337651
AT5G26731	---	mitochondrion	6.55463	6.08931	7.61211	7.57829	6.32197	7.5952	1.27323	6.24218e-05	0.00075237
AT1G68850	PER11	peroxidase activity	6.94868	6.55001	8.96873	9.04217	6.74935	9.00545	2.2561	3.46166e-20	2.56551e-18
AT2G39370	MAKR4	plasma membrane	4.70575	5.77267	6.89143	6.87678	5.23921	6.8841	1.64489	0.000753961	0.00669106
AT2G28490	---	plasmodesma	2.4406	2.22011	5.02103	5.53549	2.33036	5.27826	2.9479	0.000259749	0.00266352
AT2G02147	LCR73	defense response to fungus	0	0	4.11418	4.67417	0	4.39417	4.39417	0.000449899	0.00427907
AT5G42580	CYP705A12	oxidoreductase activity, acting on paired donors, with incorporation or reduction of molecular oxygen, NAD(P)H as one donor, and incorporation of one atom of oxygen	5.0651	5.83565	7.55066	7.18717	5.45038	7.36891	1.91854	2.87004e-06	4.67715e-05
AT5G43980	CRRSP56	plant-type cell wall	5.75874	5.27846	6.48514	7.04701	5.5186	6.76607	1.24748	0.00333031	0.0233875
AT4G12543	---	---	0	1.78221	8.95524	8.79371	0.891106	8.87447	7.98337	6.9501e-16	3.63112e-14
AT3G25990	GT-4	transcription factor activity, sequence-specific DNA binding	4.43744	5.23239	6.30546	6.22096	4.83492	6.26321	1.42829	0.00508423	0.0330319
AT1G08293	---	---	3.06715	1.78221	5.16858	4.27784	2.42468	4.72321	2.29853	0.0148456	0.0769368
AT5G25995	---	---	5.24435	5.23239	6.67811	7.11241	5.23837	6.89526	1.6569	3.51801e-05	0.000452998
AT5G54690	GAUT12	glucuronoxylan biosynthetic process	6.04339	6.16483	7.29631	7.21125	6.10411	7.25378	1.14967	0.00030228	0.00303592
AT3G02125	---	nucleus	0	0	3.19517	3.06337	0	3.12927	3.12927	0.043065	0.174588
AT4G36610	---	cytoplasm	6.80371	6.2366	8.68804	8.94139	6.52016	8.81471	2.29456	1.47005e-15	7.53124e-14
AT4G18830	OFP5	negative regulation of transcription, DNA-templated	5.79755	6.69293	7.5051	7.31491	6.24524	7.41001	1.16477	0.00442177	0.0295576
AT1G64930	CYP89A7	oxidoreductase activity, acting on paired donors, with incorporation or reduction of molecular oxygen, NAD(P)H as one donor, and incorporation of one atom of oxygen	2.4406	3.84974	6.55833	7.09957	3.14517	6.82895	3.68378	2.93198e-09	7.70492e-08
AT3G60961	---	ATP binding	4.43744	4.44201	6.38809	6.66642	4.43973	6.52725	2.08753	6.78308e-06	0.000103627
AT2G40460	NPF5.1	oligopeptide transport	7.81626	8.35172	9.26502	8.98045	8.08399	9.12273	1.03874	6.46415e-05	0.000775227
AT5G44306	---	mitochondrion	5.0651	2.82758	6.42769	5.93311	3.94634	6.1804	2.23406	0.0103067	0.0578581
AT3G17690	CNGC19	voltage-gated potassium channel activity	5.63563	5.67272	6.59358	6.96441	5.65417	6.77899	1.12482	0.00297966	0.0213628
AT3G49230	---	mitochondrion	0	0	5.67578	5.71465	0	5.69521	5.69521	1.0902e-06	1.9326e-05
AT4G11190	DIR13	lignan biosynthetic process	6.22519	6.08931	7.26385	7.36944	6.15725	7.31664	1.1594	0.000217424	0.0022773
AT5G06510	NFYA10	transcription factor activity, sequence-specific DNA binding	5.67784	4.66649	6.91948	6.33495	5.17217	6.62721	1.45505	0.00537995	0.0346038
AT4G16160	OEP162	integral component of chloroplast outer membrane	0	0	4.79741	3.7296	0	4.2635	4.2635	0.000741938	0.00660435
AT4G28330	---	integral component of membrane	4.78514	4.97701	5.60844	6.22096	4.88108	5.9147	1.03362	0.038265	0.159795
AT1G80310	MOT2	molybdate ion transmembrane transporter activity	5.71886	7.09164	7.89949	9.02529	6.40525	8.46239	2.05714	8.12057e-05	0.000954356
AT4G28485	DMP7	plant-type vacuole membrane	0	0	3.66169	4.60314	0	4.13242	4.13242	0.00127346	0.0103796
AT3G10780	---	chloroplast	0	0	5.77123	4.67417	0	5.2227	5.2227	1.23686e-05	0.000177935
AT2G30770	CYP71A13	camalexin biosynthetic process	9.7083	9.54592	11.2748	11.0552	9.62711	11.165	1.53789	2.62864e-20	1.97028e-18
AT5G03875	---	---	1.98275	1.78221	4.37951	4.52843	1.88248	4.45397	2.57149	0.00884355	0.0513147
AT3G12430	---	nucleus	0	0	5.25918	3.58963	0	4.42441	4.42441	0.000356652	0.00349162
AT5G66780	---	chloroplast	3.83654	4.86069	6.28404	6.39925	4.34862	6.34165	1.99303	0.000316956	0.00315806
AT3G49570	LSU3	---	8.28081	7.53282	10.1412	10.4416	7.90681	10.2914	2.38454	3.46029e-17	2.03333e-15
AT1G71110	---	extracellular region	8.40538	8.58956	10.818	10.8423	8.49747	10.8301	2.33267	1.8107e-48	4.38288e-46
AT2G01360	---	mitochondrion	0	0	4.60354	4.27784	0	4.44069	4.44069	0.000369303	0.00360344
AT3G21380	JAL36	carbohydrate binding	3.06715	0	4.53266	5.14336	1.53357	4.83801	3.30443	0.0145412	0.0758513
AT1G04220	KCS2	fatty acid biosynthetic process	7.09606	7.03908	8.40518	8.42293	7.06757	8.41405	1.34648	6.3611e-09	1.58331e-07
AT1G17710	---	phosphocholine phosphatase activity	6.76507	6.45291	8.49648	8.49336	6.60899	8.49492	1.88593	1.7188e-13	7.17544e-12
AT1G19540	---	cytoplasm	8.57134	8.23392	9.7868	9.90528	8.40263	9.84604	1.44341	5.91777e-13	2.33036e-11
AT2G15042	---	plasma membrane	8.22496	8.38369	9.81133	9.64291	8.30432	9.72712	1.4228	1.16221e-14	5.38904e-13
AT2G34930	---	defense response to fungus	9.27506	9.49318	11.0363	10.8111	9.38412	10.9237	1.53957	7.26313e-19	4.9136e-17
AT4G21830	MSRB7	cytosol	9.47982	8.86335	11.2467	11.2281	9.17159	11.2374	2.06586	1.6975e-18	1.10859e-16
AT3G57787	---	---	1.98275	1.78221	5.30244	5.33089	1.88248	5.31666	3.43418	7.82739e-05	0.000921955
AT4G30460	---	---	8.50254	8.12467	9.96224	9.9895	8.31361	9.97587	1.66227	1.75491e-16	9.60612e-15
AT1G75700	HVA22G	membrane	4.70575	2.55559	5.91751	5.3742	3.63067	5.64585	2.01518	0.030854	0.135902
AT4G18540	---	nucleus	3.97841	2.82758	6.91948	6.92126	3.40299	6.92037	3.51738	1.35101e-10	4.20839e-09
AT4G00130	---	regulation of transcription, DNA-templated	0	0	3.5223	3.7296	0	3.62595	3.62595	0.00917089	0.052771
AT5G52740	HIPP12	metal ion binding	3.97841	2.82758	4.6711	5.53549	3.40299	5.1033	1.7003	0.0318009	0.139189
AT3G22640	PAP85	response to cytokinin	4.53253	5.3664	8.51957	8.75327	4.94947	8.63642	3.68695	3.59888e-26	3.54302e-24
AT1G18870	ICS2	tetrahydrofolate biosynthetic process	5.79755	6.28254	7.27475	6.97851	6.04004	7.12663	1.08659	0.00292326	0.021027
AT5G57685	GDU3	regulation of amino acid export	8.08295	7.87771	9.16604	9.3974	7.98033	9.28172	1.30139	5.25889e-10	1.50489e-08
AT1G79420	---	mitochondrion	7.21551	6.64098	7.87104	8.08781	6.92825	7.97943	1.05118	0.000739836	0.00659231
AT4G02940	---	response to karrikin	11.8367	12.1577	13.1284	13.0696	11.9972	13.099	1.10181	6.34229e-13	2.4901e-11
AT3G17185	TASIR-ARF	RNA interference	8.65825	7.8926	9.93501	10.0016	8.27543	9.96832	1.6929	1.87309e-09	5.04283e-08
AT5G24352	---	chloroplast	7.31249	6.77557	8.24259	8.03482	7.04403	8.1387	1.09468	0.000222709	0.00232435
AT5G54610	BAD1	response to salicylic acid	5.71886	5.48901	7.00051	7.17498	5.60394	7.08774	1.48381	3.33829e-05	0.000432176
AT3G43110	---	integral component of membrane	5.45321	5.77267	7.33848	7.93712	5.61294	7.6378	2.02486	5.82348e-08	1.27508e-06
AT1G09890	---	lyase activity	5.83534	6.06323	7.73559	7.22315	5.94928	7.47937	1.53009	1.28656e-05	0.000184181
AT5G52190	---	carbohydrate metabolic process	0	0	10.0881	9.80004	0	9.94406	9.94406	2.16882e-16	1.18228e-14
AT3G10540	PDPK2	ATP binding	7.77796	8.24556	9.55161	9.33026	8.01176	9.44094	1.42918	1.43155e-09	3.90185e-08
AT3G56660	BZIP49	transcription factor activity, sequence-specific DNA binding	0	0	4.01366	5.41625	0	4.71495	4.71495	0.000114362	0.00128891
AT3G56080	---	endoplasmic reticulum membrane	7.20111	7.42431	8.89647	8.50802	7.31271	8.70224	1.38953	4.80261e-08	1.06302e-06
AT2G26695	---	nucleus	7.4283	7.11721	8.18019	8.42807	7.27276	8.30413	1.03138	6.64917e-05	0.000795248
AT1G67220	HAC2	histone acetyltransferase activity	1.30815	2.55559	5.7083	4.86841	1.93187	5.28836	3.35649	0.00025932	0.00266014
AT5G17100	---	nucleus	0	0	6.57606	5.8435	0	6.20978	6.20978	1.10958e-07	2.31606e-06
AT1G65484	---	mitochondrion	6.93134	5.77267	7.84933	8.04155	6.352	7.94544	1.59344	0.000276822	0.00280695
AT1G79610	NHX6	sodium:proton antiporter activity	8.5084	8.80159	9.90551	9.81975	8.655	9.86263	1.20764	8.23294e-11	2.6234e-09
AT1G23110	---	---	7.92542	7.12983	8.69211	9.18582	7.52762	8.93896	1.41134	3.22809e-05	0.000419556
AT3G15750	---	---	7.66707	7.14234	8.55129	8.74091	7.4047	8.6461	1.2414	5.04682e-06	7.88368e-05
AT4G21460	---	mitochondrion	9.6352	9.59681	11.1005	10.8925	9.616	10.9965	1.38048	1.57027e-18	1.0306e-16
AT3G47580	---	protein serine/threonine kinase activity	7.73861	8.07985	9.46623	9.25116	7.90923	9.35869	1.44946	4.20234e-11	1.38762e-09
AT2G28860	CYP710A4	C-22 sterol desaturase activity	3.06715	0	7.26385	6.48077	1.53357	6.87231	5.33873	0.00404117	0.0274446
AT3G02940	MYB107	transcription factor activity, RNA polymerase II transcription factor recruiting	3.06715	3.25374	5.21459	4.52843	3.16044	4.87151	1.71107	0.0241027	0.112408
AT5G09976	---	nucleus	4.33564	4.07527	5.46354	5.71465	4.20546	5.58909	1.38364	0.014492	0.0756544
[truncated: 522 more rows]

## Sheet: 4. xip-HU vs WT-HU-down
Sheet 4	xip-HU/WT-HU-down
[truncated: 1,461 more rows]

[truncated: 10 more sheets: 5. xip-BLM vs WT-BLM-up, 6. xip-BLM vs WT-BLM-down, 7. WT-HU vs WT-Mock-up, 8. WT-HU vs WT-Mock-down, 9. WT-BLM vs WT-Mock-up, 10. WT-BLM vs WT-Mock-down, 11. xip-HU vs xip-Mock-up, 12. xip-HU vs xip-Mock-down, 13. xip-BLM vs xip-Mock-up, 14. xip-BLM vs xip-Mock-down]
