# Supplementary material for: Arabidopsis γ-H2A.X-INTERACTING PROTEIN participates in DNA damage response and safeguards chromatin stability
Source: Nat Commun. 2022 Dec 26;13:7942. doi: 10.1038/s41467-022-35715-2 (PMC9792525; doi:10.1038/s41467-022-35715-2)
Supplement: Supplementary file 6 — Supplementary Data 3 [file 41467_2022_35715_MOESM6_ESM.xlsx]

## Sheet: PeptideGroups
Supplementary Table 3. All the phospho-peptides identified in the phospho-proteomic analysis in this study.
Annotated Sequence	Modifications	Qvality PEP	Qvality q-value	# Protein Groups	# Proteins	# PSMs	Master Protein Accessions	Positions in Master Proteins	Modifications in Master Proteins	# Missed Cleavages	Theo. MH+ [Da]	Abundance: F1: Sample	Abundance: F2: Sample	Abundance: F3: Sample	Abundance: F4: Sample	Abundance: F5: Sample	Abundance: F6: Sample	Abundance: F7: Sample	Abundance: F8: Sample	Abundance: F9: Sample	Abundance: F10: Sample	Abundance: F11: Sample	Abundance: F12: Sample	Quan Info	Found in Sample: [S1] F1: Sample	Found in Sample: [S2] F2: Sample	Found in Sample: [S3] F3: Sample	Found in Sample: [S4] F4: Sample	Found in Sample: [S5] F5: Sample	Found in Sample: [S6] F6: Sample	Found in Sample: [S7] F7: Sample	Found in Sample: [S8] F8: Sample	Found in Sample: [S9] F9: Sample	Found in Sample: [S10] F10: Sample	Found in Sample: [S11] F11: Sample	Found in Sample: [S12] F12: Sample	Confidence (by Search Engine): Mascot	Percolator q-Value (by Search Engine): Mascot	Percolator PEP (by Search Engine): Mascot	Ions Score (by Search Engine): Mascot	Top Apex RT [min]
												MS-WT-1	WT-BLM-1	xip-MS-1	xip-BLM-1	WT-MS-2	WT-BLM-2	xip-MS-2	xip-BLM-2	WT-MS-3	WT-BLM-3	xip-MS-3	xip-BLM-3		MS-WT-1	WT-BLM-1	xip-MS-1	xip-BLM-1	WT-MS-2	WT-BLM-2	xip-MS-2	xip-BLM-2	WT-MS-3	WT-BLM-3	xip-MS-3	xip-BLM-3
[M].SEETKDNQR.[L]	1xAcetyl [N-Term]; 1xPhospho [S1(100)]	0.00357534	0.000515838	1	1	8	AT1G01050.1	AT1G01050.1 [2-10]	AT1G01050.1 1xAcetyl [N-Term]; 1xPhospho [S2(100)]	1	1228.48	2418857	1.46886e+06	888079			1.41773e+06		1.08071e+06	972252		1.10321e+06			High	High	High	High	Not Found	Peak Found	High	High	High	Not Found	High	Not Found	High	0.0002904	0.001276	50	16.68
[R].TNSIEMDR.[E]	1xOxidation [M6]; 1xPhospho [S3(100)]	0.0029525	0.000515838	1	1	11	AT1G01120.1	AT1G01120.1 [4-11]	AT1G01120.1 1xPhospho [S6(100)]	0	1061.4	2.20668e+06	1.59206e+06	1.7006e+06	995028	1.24885e+06	1260661	1.27277e+06	1.24668e+06	1.34075e+06	1.20365e+06	1196520			High	High	High	High	High	High	High	High	High	High	High	Not Found	High	0.0003393	0.001723	49	21.12
[R].TNSIEMDRER.[L]	1xOxidation [M6]; 1xPhospho [S3(100)]	0.0620895	0.00566425	1	1	3	AT1G01120.1	AT1G01120.1 [4-13]	AT1G01120.1 1xPhospho [S6(100)]	1	1346.54	3.2643e+06	4129050	2.86828e+06	3.49613e+06	2.2637e+06	3.1794e+06	2668117	2.28501e+06	1.86417e+06	3.08434e+06	1.71984e+06	2.84037e+06		Peak Found	High	Peak Found	Peak Found	Peak Found	High	High	Peak Found	Peak Found	Peak Found	Peak Found	Peak Found	High	0.001702	0.01589	32	20.9
[R].IVMVSVPTSPESDYAR.[S]	1xOxidation [M3]; 1xPhospho [S9(99.1)]	2.99376e-05	8.35654e-05	1	1	4	AT1G01130.1	AT1G01130.1 [25-40]	AT1G01130.1 1xPhospho [S33(99.1)]	0	1846.83		1.21963e+06					361186	2.17845e+06			4952326	1.75287e+06		Not Found	High	Not Found	High	High	Not Found	Peak Found	Peak Found	Not Found	Not Found	High	Peak Found	High	0.0001363	2.204e-06	56	40.04
[R].EDGLLHTACGTPNYVAPEVLSDK.[G]	1xCarbamidomethyl [C9]; 1xPhospho [T7(100)]	1.95676e-06	8.35654e-05	1	3	9	AT1G01140.3	AT1G01140.3 [172-194]	AT1G01140.3 1xPhospho [T178(100)]	0	2566.15		2.34897e+06		4.01341e+06		1.48193e+06		3036632		1.58025e+06		2.53541e+06		High	High	Not Found	High	High	High	High	Peak Found	High	High	Not Found	High	High	0.0001212	1.074e-07	45	43.7
[R].SASEIMSK.[M]	1xOxidation [M6]; 1xPhospho [S3(100)]	0.0106936	0.00123953	1	3	10	AT1G01140.3	AT1G01140.3 [353-360]	AT1G01140.3 1xPhospho [S355(100)]	0	948.374	1.57435e+06	1.75495e+06		2.43943e+06	441708	432849	979006	737813		664374	453832			High	High	Not Found	High	High	High	Peak Found	High	Not Found	High	High	High	High	0.0004336	0.00301	33	19.86
[K].QKEMSEEDTEETGSEEGK.[S]	1xGln->pyro-Glu [N-Term]; 1xOxidation [M4]; 1xPhospho [S14(100)]	3.05864e-08	8.35654e-05	1	2	19	AT1G01320.1	AT1G01320.1 [1180-1197]	AT1G01320.1 1xPhospho [S1193(100)]	1	2121.77	3.88413e+06	1.62242e+06	2.89006e+06	1.67669e+06	2.62713e+06	1.35337e+06	2.81413e+06	2.04639e+06	1.95155e+06	1.40355e+06	1.9447e+06	1176614		High	High	High	High	High	High	High	High	High	High	High	High	High	0.0001212	7.927e-10	104	20.79
[K].QKEMSEEDTEETGSEEGK.[S]	1xOxidation [M4]; 1xPhospho [S14(100)]	7.66688e-07	8.35654e-05	1	2	12	AT1G01320.1	AT1G01320.1 [1180-1197]	AT1G01320.1 1xPhospho [S1193(100)]	1	2138.8		1.72845e+06	2.77128e+06		1.79613e+06	1.14967e+06	1.7888e+06		2.55372e+06					High	High	High	High	High	High	High	High	High	High	High	Not Found	High	0.0001363	2.799e-08	120	19.15
[K].QSDTSPPPSPASK.[D]	1xPhospho [S5(100)]	1.92986e-05	8.35654e-05	1	2	46	AT1G01320.1	AT1G01320.1 [145-157]	AT1G01320.1 1xPhospho [S149(100)]	0	1378.59	4.82953e+07	3.64213e+07	5.21684e+07	5.48021e+07	4.52213e+07	3.27503e+07	4.30703e+07	4.408e+07	40765818	2.31932e+07	3.43595e+07	4.58504e+07		High	High	High	High	High	High	High	High	High	High	High	High	High	0.0001335	2.594e-06	62	22.86
[K].NSVVSLGKSPSYK.[E]	1xPhospho [S9(100)]	0.000142395	8.35654e-05	1	2	5	AT1G01320.1	AT1G01320.1 [1389-1401]	AT1G01320.1 1xPhospho [S1397(100)]	1	1445.7	656346	1.19772e+06	1.22295e+06	1.62795e+06	955332			310933	1.45933e+06	668135				Peak Found	High	Peak Found	High	High	Not Found	Not Found	Peak Found	High	Peak Found	Not Found	High	High	0.0001212	1.708e-05	49	31.72
[K].LSASAAPFNPSSPPSIIR.[P]	1xPhospho [S15(98.7)]	0.000571807	8.35654e-05	1	2	7	AT1G01320.1	AT1G01320.1 [1565-1582]	AT1G01320.1 1xPhospho [S1579(98.7)]	0	1891.93	1.37858e+07	11848531	15730702	2.21471e+07	11180105	13087953	15080214	14009274	12748685	12861906	1.36907e+07	11995508		Peak Found	Peak Found	High	High	High	Peak Found	High	Peak Found	Peak Found	High	High	High	High	0.0001212	9.036e-05	19	46.99
[K].VEGLGKPLKSLNSSK.[K]	1xPhospho [S10(100)]	6.11023e-05	8.35654e-05	1	2	2	AT1G01320.1	AT1G01320.1 [585-599]	AT1G01320.1 1xPhospho [S594(100)]	2	1636.87				995686				1.42222e+06				586946		Not Found	Not Found	Not Found	High	Not Found	Not Found	Not Found	High	Not Found	Not Found	Not Found	Peak Found	High	0.0001212	9.871e-06	67	31.99
[K].TAGETSEEDGLK.[T]	1xPhospho [S6(100)]	2.66646e-05	8.35654e-05	1	2	19	AT1G01320.1	AT1G01320.1 [1354-1365]	AT1G01320.1 1xPhospho [S1359(100)]	0	1316.53	1.41981e+07	6.98935e+06	1.20791e+07	1.08576e+07	9829638	5585822	1.05535e+07	9.14361e+06	1.06936e+07	6.21187e+06	8.35959e+06	8.32991e+06		High	High	High	High	High	High	High	High	High	High	High	High	High	0.0001363	2.804e-06	55	24.74
[K].TAGETSEEDGLKTDASSVEPPTLSSTVQSEAYHTK.[N]	1xPhospho [T/S/Y]	6.73683e-06	8.35654e-05	1	2	5	AT1G01320.1	AT1G01320.1 [1354-1388]		1	3732.66	3.37312e+06	4.76552e+06		10379437	7.80244e+06	604871	4.23405e+06	1.98841e+06	1.07648e+06	4.34386e+06	3.7178e+06	7.859e+06		High	Peak Found	Not Found	High	High	High	Peak Found	Peak Found	Peak Found	Peak Found	Peak Found	High	High	0.0001391	2.077e-07	52	39.19
[K].TDVSSPKTPQTALSSQVDAVSSEADTAASLQSDAEK.[N]	1xPhospho [T8(96.8)]	9.42226e-05	8.35654e-05	1	2	4	AT1G01320.1	AT1G01320.1 [602-637]	AT1G01320.1 1xPhospho [T609(96.8)]	1	3701.69	1.07056e+06	422052	2.28891e+06	2701352	1.34988e+06	725414	732669		1.56734e+06	825772	469683	680436		Peak Found	High	Peak Found	High	Peak Found	High	Peak Found	Not Found	Peak Found	Peak Found	Peak Found	High	High	0.0001391	5.504e-06	70	44.42
[K].TPQTALSSQVDAVSSEADTAASLQSDAEK.[N]	1xPhospho [S25(100)]	1.98236e-11	8.35654e-05	1	2	4	AT1G01320.1	AT1G01320.1 [609-637]	AT1G01320.1 1xPhospho [S633(100)]	0	2987.34	1.69271e+06	1.58628e+06			1.04301e+06		1.55873e+06	997999	1.80494e+06	1.22435e+06	1.07634e+06	532083		High	Peak Found	Not Found	Not Found	High	Not Found	High	Peak Found	Peak Found	Peak Found	Peak Found	Peak Found	High	0.0001553	2.873e-10	112	44.03
[K].SPSYKEVALAPPGSIAK.[Y]	1xPhospho [S3(100)]	2.93225e-07	8.35654e-05	1	2	13	AT1G01320.1	AT1G01320.1 [1397-1413]	AT1G01320.1 1xPhospho [S1399(100)]	1	1794.9	8230175	12116662	10831782	31721525	1.48146e+07	1.15519e+07	1.20902e+07	28979494	1.41606e+07	11780534	7.76635e+06	19873275		High	High	High	High	High	High	High	Peak Found	High	Peak Found	High	High	High	0.0001391	5.461e-09	88	38.63
[K].EMSEEDTEETGSEEGK.[S]	1xOxidation [M2]; 1xPhospho [S12(100)]	1.26198e-05	8.35654e-05	1	2	12	AT1G01320.1	AT1G01320.1 [1182-1197]	AT1G01320.1 1xPhospho [S1193(100)]	0	1882.64		2.28561e+06	2.3213e+06		2.45215e+06		2.23764e+06	1624727	2.00909e+06	1.75662e+06	1.44549e+06			High	High	High	High	High	High	High	High	High	High	High	High	High	0.0001363	2.306e-06	77	19.45
[K].EMSEEDTEETGSEEGK.[S]	1xPhospho [S12(100)]	0.000137695	8.35654e-05	1	2	7	AT1G01320.1	AT1G01320.1 [1182-1197]	AT1G01320.1 1xPhospho [S1193(100)]	0	1866.65									900198	397053	425100			High	High	Not Found	High	Not Found	High	High	Not Found	Peak Found	High	Peak Found	High	High	0.0001363	1.419e-05	71	22.32
[K].QSDTSPPPSPASK.[D]	2xPhospho [S5(100); S/T]	0.00126881	0.000315417	1	2	18	AT1G01320.1	AT1G01320.1 [145-157]	AT1G01320.1 2xPhospho [S149(100); S/T]	0	1458.55	3.99895e+06	4101566	2.91837e+06	5.45641e+06	2.26517e+06	2.39623e+06	1.98771e+06	4848734	2.0584e+06	1.32355e+06	2.19675e+06	4.73859e+06		High	High	High	High	High	High	High	High	High	Peak Found	High	High	High	0.0001391	0.0003405	47	20.29
[K].QSDTSPPPSPASK.[D]	1xGln->pyro-Glu [N-Term]; 1xPhospho [S5(100)]	0.0017235	0.000315417	1	2	27	AT1G01320.1	AT1G01320.1 [145-157]	AT1G01320.1 1xPhospho [S149(100)]	0	1361.56	25499418	16662950	25134386	31130312	20651286	17008292	23031818	25463516	23228310	21725438	21604782	25482020		High	High	High	High	High	High	High	High	High	High	High	High	High	0.0001212	0.0004065	36	25.06
[R].NGTPKPDASIASK.[G]	1xPhospho [T3(100)]	0.00195042	0.000315417	1	2	4	AT1G01320.1	AT1G01320.1 [1112-1124]	AT1G01320.1 1xPhospho [T1114(100)]	1	1365.64		578594		1.25633e+06		501277		891465		590849		792223		Not Found	High	Not Found	High	Not Found	High	Not Found	High	Not Found	Peak Found	Not Found	Peak Found	High	0.0001423	0.0005935	29	25.43
[K].KTDVSSPK.[T]	1xPhospho [S6(99.3)]	0.00310743	0.000515838	1	2	8	AT1G01320.1	AT1G01320.1 [601-608]	AT1G01320.1 1xPhospho [S606(99.3)]	1	941.434	7.61077e+06	5.5757e+06	4.11102e+06	10607198	5523425	4545829	3271605	4950924	2.38765e+06	6.07835e+06	3.33053e+06	7.10523e+06		High	High	Peak Found	High	High	High	Peak Found	High	High	High	Peak Found	Peak Found	High	0.0005442	0.001828	28	17.03
[K].PLKSLNSSK.[K]	1xPhospho [S4(100)]	0.00259365	0.000515838	1	2	2	AT1G01320.1	AT1G01320.1 [591-599]	AT1G01320.1 1xPhospho [S594(100)]	1	1053.53												864951		Not Found	Not Found	Not Found	Not Found	Not Found	Not Found	Not Found	High	Not Found	Not Found	Not Found	High	High	0.0001468	0.00105	42	24.2
[K].KKTDVSSPK.[T]	1xPhospho [S7(99.5)]	0.00272886	0.000515838	1	2	10	AT1G01320.1	AT1G01320.1 [600-608]	AT1G01320.1 1xPhospho [S606(99.5)]	2	1069.53	1622643	1.75817e+06				1.59172e+06	402949	3.2228e+06	1.41363e+06			1.98877e+06		High	High	High	High	High	High	Peak Found	High	High	High	Not Found	High	High	0.0001391	0.0004055	42	16.12
[K].QSDTSPPPSPASK.[D]	1xGln->pyro-Glu [N-Term]; 2xPhospho [S5(98.4); S9(98.5)]	0.00488902	0.000712301	1	2	12	AT1G01320.1	AT1G01320.1 [145-157]	AT1G01320.1 2xPhospho [S149(98.4); S153(98.5)]	0	1441.53	1.43317e+06	3.55101e+06	990941	3.3159e+06	1523058	1.48191e+06	1330317	3.17777e+06		492934	1.0097e+06	2.27677e+06		High	High	Peak Found	High	High	High	Peak Found	High	Not Found	High	High	High	High	0.0001212	0.001232	35	22.08
[R].SAGSYGR.[R]	1xPhospho [S1(100)]	0.00797142	0.00106329	1	2	11	AT1G01320.1	AT1G01320.1 [1257-1263]	AT1G01320.1 1xPhospho [S1257(100)]	0	777.293				2287430	2.2993e+06	1.88507e+06	1.5723e+06		1.52717e+06	2.10164e+06	916797	1.05781e+06		High	Not Found	High	High	High	High	High	High	High	High	High	High	High	0.0002655	0.001495	61	18.72
[K].TDVSSPK.[T]	1xPhospho [S5(100)]	0.0206049	0.00221433	1	2	11	AT1G01320.1	AT1G01320.1 [602-608]	AT1G01320.1 1xPhospho [S606(100)]	0	813.339	11505075	7002274	7.32409e+06	12428624	7.65428e+06	5.35386e+06	4694999	7254374	4.17419e+06	8.15174e+06	4.07182e+06	8.17048e+06		High	High	High	Peak Found	High	High	High	Peak Found	High	High	High	High	High	0.001512	0.005735	29	17.65
[K].SLNSSKK.[K]	1xPhospho [S4(99.3)]	0.0394035	0.00360508	1	2	3	AT1G01320.1	AT1G01320.1 [594-600]	AT1G01320.1 1xPhospho [S597(99.3)]	1	843.397	4.64848e+06	3.21765e+06	2.84069e+06	7.26843e+06	2748436	3.60535e+06	2.94256e+06	5.04885e+06	2656531		2.46062e+06	6.46593e+06		Peak Found	Peak Found	Peak Found	High	High	Peak Found	Peak Found	High	Peak Found	Not Found	Peak Found	Peak Found	High	0.002035	0.01056	47	14.91
[K].QKEMSEEDTEETGSEEGK.[S]	1xOxidation [M4]; 2xPhospho [S5(100); S14(98.3)]	0.126864	0.00880821	1	2	2	AT1G01320.1	AT1G01320.1 [1180-1197]	AT1G01320.1 2xPhospho [S1184(100); S1193(98.3)]	1	2218.76					486943			466528	510666					Not Found	Not Found	Not Found	Not Found	Peak Found	Not Found	High	Peak Found	High	Not Found	Not Found	Not Found	High	0.003661	0.03602	39	19.05
[R].RGGEGGDNTQQTNPTTSPATGTR.[R]	1xPhospho [T/S]	0.0032255	0.000515838	1	1	1	AT1G01370.1	AT1G01370.1 [37-59]		1	2383.03	495396													High	Not Found	Not Found	Not Found	Not Found	Not Found	Not Found	Not Found	Not Found	Not Found	Not Found	Not Found	High	0.0005442	0.001884	9	21.74
[R].GGEGGDNTQQTNPTTSPATGTR.[R]	1xPhospho [T/S]	0.00829717	0.00106329	1	1	2	AT1G01370.1	AT1G01370.1 [38-59]		0	2226.93	874538	384710	782763	465847	794064	403593	712520	320569	906436	370973	503773	438305		Peak Found	Peak Found	Peak Found	Peak Found	Peak Found	Peak Found	Peak Found	Peak Found	High	High	Peak Found	Peak Found	High	0.000627	0.003002	28	22.59
[R].NQTDAAGASSSQAAGPTTTPTRR.[G]	1xPhospho [S/T]	0.111341	0.00818493	1	1	1	AT1G01370.1	AT1G01370.1 [15-37]		1	2326.04													No Quan Values	Not Found	Not Found	Not Found	Not Found	High	Not Found	Not Found	Not Found	Not Found	Not Found	Not Found	Not Found	High	0.004152	0.03474	1
[R].KEEETDSDSSSSK.[N]	1xPhospho [T5(99.4)]	2.58621e-07	8.35654e-05	1	1	7	AT1G01440.1	AT1G01440.1 [57-69]	AT1G01440.1 1xPhospho [T61(99.4)]	1	1508.56	915851	374398	435529	445899	478674	410144	417401	423512	503750	253263	374306	290050		High	High	High	High	Peak Found	Peak Found	Peak Found	High	High	High	Peak Found	Peak Found	High	0.0001553	7.573e-07	97	13.6
[R].GFKEDLNESATSPMR.[N]	1xOxidation [M14]; 1xPhospho [S12(98.9)]	1.99493e-06	8.35654e-05	1	1	10	AT1G01440.1	AT1G01440.1 [22-36]	AT1G01440.1 1xPhospho [S33(98.9)]	1	1777.75	3.76275e+06	4447647	5084506	4727191	4.1824e+06	2755755	4.13895e+06	3.01946e+06	3.80901e+06	2836213	1975402	2555799		High	High	High	High	Peak Found	High	High	High	High	Peak Found	High	High	High	0.0001391	3.255e-06	39	29.8
[K].EDLNESATSPMR.[N]	1xOxidation [M11]; 1xPhospho [S9(98.9)]	0.0014753	0.000315417	1	1	4	AT1G01440.1	AT1G01440.1 [25-36]	AT1G01440.1 1xPhospho [S33(98.9)]	0	1445.56	1.52447e+06	1.7086e+06	2.11007e+06	1.58589e+06	1.83337e+06	900094	1905456	689137	1674193	1.47342e+06	1.75e+06	735595		High	Peak Found	Peak Found	Peak Found	High	High	Peak Found	Peak Found	Peak Found	Peak Found	High	Peak Found	High	0.0002618	0.0009065	31	23.5
[R].LDDSNSRPGSQR.[F]	1xPhospho [S10(100)]	0.0032863	0.000515838	1	1	3	AT1G01440.1	AT1G01440.1 [39-50]	AT1G01440.1 1xPhospho [S48(100)]	1	1411.6	2173603	1.31614e+06		1.33144e+06	957061	674084	687506	809903	1.05225e+06			1.0876e+06		Peak Found	Peak Found	Not Found	High	High	Peak Found	Peak Found	Peak Found	High	Not Found	Not Found	Peak Found	High	0.0005813	0.001889	37	19.28
[K].TIQASPR.[R]	1xPhospho [S5(100)]	0.0212759	0.0023192	1	1	5	AT1G01500.1	AT1G01500.1 [206-212]	AT1G01500.1 1xPhospho [S210(100)]	0	852.398	866477		552805	827136	448271	367278	471471	600827	438576	369718	415987	800271		High	High	Peak Found	Peak Found	Peak Found	High	Peak Found	High	Peak Found	Peak Found	High	Peak Found	High	0.001543	0.006361	50	21.11
[R].KTPLEVMQESSPNQLVMSSK.[K]	2xOxidation [M7; M17]; 1xPhospho [S/T]	1.03535e-05	8.35654e-05	1	1	10	AT1G01510.1	AT1G01510.1 [478-497]		1	2345.08	3.02858e+06	2.37441e+06	3.0215e+06	2101112	3.03008e+06	2.04176e+06	1.9912e+06	1.58428e+06	2.20506e+06	1.93272e+06	1.00674e+06	1.21261e+06		High	High	Peak Found	High	High	High	High	High	Peak Found	High	High	High	High	0.0001212	5.855e-06	62	35.16
[K].TPLEVMQESSPNQLVMSSK.[K]	2xOxidation [M6; M16]; 1xPhospho [S/T]	7.81065e-05	8.35654e-05	1	1	3	AT1G01510.1	AT1G01510.1 [479-497]		0	2216.98	895892		1.28199e+06		1.14458e+06	605338	822466							High	Not Found	Peak Found	Not Found	High	Peak Found	Peak Found	Not Found	High	Not Found	Not Found	Not Found	High	0.0001553	8.729e-05	34	37.47
[K].ESLSPGQQHVSQNTAVKPEGR.[R]	1xPhospho [S4(100)]	1.0803e-06	8.35654e-05	1	1	11	AT1G01510.1	AT1G01510.1 [395-415]	AT1G01510.1 1xPhospho [S398(100)]	1	2329.09					582475	731442		1.21428e+06		712081		1.08641e+06		High	High	High	High	Peak Found	High	Not Found	High	High	High	Not Found	High	High	0.0001335	1.021e-07	61	27.2
[R].CASPEDSR.[S]	1xCarbamidomethyl [C1]; 1xPhospho [S3(100)]	0.0048424	0.000712301	1	1	10	AT1G01510.1	AT1G01510.1 [468-475]	AT1G01510.1 1xPhospho [S470(100)]	0	1001.34	4645177	3477869	2.78629e+06	2278793	2.91395e+06	2.7452e+06	2792550	2.02361e+06	2.41261e+06	2.65742e+06	2.09037e+06	1.36e+06		High	High	High	High	Peak Found	High	High	Peak Found	High	High	High	High	High	0.0006537	0.002421	25	16.69
[K].LLGSESSYVTTR.[V]	1xPhospho [T11(99.3)]	0.000111481	8.35654e-05	1	2	7	AT1G01540.2	AT1G01540.2 [304-315]	AT1G01540.2 1xPhospho [T314(99.3)]	0	1392.64		633786	732023					1.24586e+06	965053		659641			High	Peak Found	Peak Found	Not Found	High	Not Found	High	High	High	Not Found	Peak Found	High	High	0.0001629	7.642e-05	64	34.1
[R].ADFASAAIATPPISK.[E]	1xPhospho [T10(100)]	2.89436e-05	8.35654e-05	1	2	3	AT1G01540.2	AT1G01540.2 [58-72]	AT1G01540.2 1xPhospho [T67(100)]	0	1539.75	1.83968e+06	2.09465e+06	1.98545e+06	1.78305e+06	1768399	1.7461e+06	2.49284e+06	1.98258e+06	1.69635e+06	1.66978e+06	1.52739e+06	1.26374e+06		Peak Found	High	Peak Found	Peak Found	High	Peak Found	Peak Found	High	Peak Found	Peak Found	Peak Found	Peak Found	High	0.0001363	2.115e-06	52	41.21
[R].QETAVVAAGSESGESGSR.[H]	1xPhospho [S17(96.6)]	0.00922364	0.00106329	1	1	1	AT1G01540.2	AT1G01540.2 [448-465]	AT1G01540.2 1xPhospho [S464(96.6)]	0	1801.76	344163		547496	858128			410486	609084	458485		407680	630323		Peak Found	Not Found	Peak Found	Peak Found	Not Found	Not Found	Peak Found	Peak Found	Peak Found	Not Found	Peak Found	High	High	0.0003819	0.001762	33	26.41
[R].SMGASTLQATSPK.[K]	1xOxidation [M2]; 1xPhospho [S11(100)]	8.11716e-05	8.35654e-05	1	1	7	AT1G01550.1	AT1G01550.1 [327-339]	AT1G01550.1 1xPhospho [S337(100)]	0	1374.6	4.1078e+06	2407570	2.49599e+06	3.433e+06	2.90116e+06	2.79386e+06	2.21869e+06	2860215	3.10616e+06	1.93532e+06	1.65543e+06	2.79351e+06		High	Peak Found	Peak Found	High	Peak Found	High	Peak Found	High	High	High	Peak Found	High	High	0.0001335	3.046e-05	53	24.96
[R].SMGASTLQATSPKK.[A]	1xOxidation [M2]; 1xPhospho [S11(100)]	0.000274011	8.35654e-05	1	1	9	AT1G01550.1	AT1G01550.1 [327-340]	AT1G01550.1 1xPhospho [S337(100)]	1	1502.69	9775645	5.62618e+06	7.35417e+06	5.90584e+06	6291098	6124066	5.704e+06	4.53073e+06	6.23871e+06	6.50169e+06	5.64413e+06	5.43447e+06		High	High	Peak Found	High	High	High	High	High	High	Peak Found	Peak Found	High	High	0.0001391	2.102e-05	41	23.19
[K].QVQNVDRPSPTSSPTSSWGYNSLR.[E]	2xPhospho [S12(99.7); S13(99.7)]	0.00179601	0.000315417	1	1	2	AT1G01580.1	AT1G01580.1 [631-654]	AT1G01580.1 2xPhospho [S642(99.7); S643(99.7)]	1	2823.21	936862			1.53212e+06	1.52674e+06	332573			695982		519220			Peak Found	Not Found	Not Found	Peak Found	High	Peak Found	Not Found	Not Found	High	Not Found	Peak Found	Not Found	High	0.0002618	0.001088	39	40.44
[K].QVQNVDRPSPTSSPTSSWGYNSLR.[E]	1xPhospho [S9(97.5)]	0.0263703	0.00251688	1	1	1	AT1G01580.1	AT1G01580.1 [631-654]	AT1G01580.1 1xPhospho [S639(97.5)]	1	2743.25													No Quan Values	Not Found	Not Found	Not Found	Not Found	Not Found	Not Found	High	Not Found	Not Found	Not Found	Not Found	Not Found	High	0.001522	0.008987	33
[R].SAELPSPAQPAQMTAPPSTVTTDPSSR.[G]	1xOxidation [M13]; 1xPhospho [S6(100)]	1.8125e-05	8.35654e-05	1	1	7	AT1G01730.1	AT1G01730.1 [37-63]	AT1G01730.1 1xPhospho [S42(100)]	0	2820.28	1.44341e+06	1.63828e+06	1.8677e+06	1.06788e+06	1.33223e+06	1444096	1.0212e+06	1.06593e+06			1.03635e+06	895543		High	High	High	Peak Found	Peak Found	High	Peak Found	Peak Found	Not Found	Not Found	High	Peak Found	High	0.0001363	1.211e-06	40	35.74
[K].STSPATR.[V]	1xPhospho [S3(99)]	0.0402753	0.00377134	1	1	9	AT1G01730.1	AT1G01730.1 [4-10]	AT1G01730.1 1xPhospho [S6(99)]	0	799.335	1.47424e+06	1.6939e+06	1726255	1.66265e+06	1.53505e+06	1.63802e+06	1.91724e+06	1.31095e+06	1.21028e+06	1.66916e+06	1.30794e+06	1.54039e+06		High	Peak Found	High	High	High	High	High	High	High	High	Peak Found	Peak Found	High	0.001942	0.01236	35	14.33
[R].TASGNTLPPEPTEDVAVEAK.[E]	1xPhospho [T/S]	0.000334475	8.35654e-05	1	1	11	AT1G01780.1	AT1G01780.1 [178-197]		0	2105.96	1.36144e+06	972045	1.43961e+06	1.51401e+06	1.33864e+06	1.00777e+06	1.19837e+06	896392	1.39105e+06	877964	727802	681779		High	High	High	High	High	High	High	High	Peak Found	High	High	High	High	0.000167	0.0002255	49	37.72
[R].TPSKISSIFCGTQDK.[C]	1xCarbamidomethyl [C10]; 1xPhospho [S3(100)]	6.8608e-07	8.35654e-05	1	1	12	AT1G01780.1	AT1G01780.1 [89-103]	AT1G01780.1 1xPhospho [S91(100)]	1	1748.79	5818024	3.96447e+06	5408174	5907718	5.79734e+06	2.85172e+06	5576072	5.60815e+06	5268156	2.69664e+06	3.68216e+06	3.81177e+06		High	High	High	High	High	High	High	High	Peak Found	High	High	High	High	0.0001363	7.963e-08	88	40.13
[R].IGESSESSDETEATDLK.[D]	1xPhospho [S7(99.4)]	2.47871e-10	8.35654e-05	1	1	12	AT1G01790.1	AT1G01790.1 [114-130]	AT1G01790.1 1xPhospho [S120(99.4)]	0	1877.75	6593944	6.99538e+06	4.51664e+06	5.45302e+06	6.51462e+06	4.98929e+06	4318508	3.60033e+06	6184699	5312251	4.09445e+06	3929931		High	High	High	High	High	High	High	High	High	High	High	High	High	0.0001212	9.299e-12	151	30.27
[R].IGESSESSDETEATDLKDAR.[V]	1xPhospho [S7(100)]	4.41961e-11	8.35654e-05	1	1	9	AT1G01790.1	AT1G01790.1 [114-133]	AT1G01790.1 1xPhospho [S120(100)]	1	2219.92	4.04489e+06	2744014	1.63451e+06	3322136	3.99257e+06	2379471		2735589	2.77662e+06	2.34472e+06	2.27322e+06	2.5307e+06		High	High	High	High	High	High	Not Found	High	High	Peak Found	High	Peak Found	High	0.0001423	6.66e-12	115	30.34
[K].EGSSLNSPK.[A]	1xPhospho [S7(100)]	0.000977468	0.000315417	1	1	8	AT1G01790.1	AT1G01790.1 [466-474]	AT1G01790.1 1xPhospho [S472(100)]	0	998.419													No Quan Values	High	High	Not Found	High	High	High	Not Found	High	Not Found	High	High	Not Found	High	0.0001212	0.0001749	58
[K].RPLSPSSAVVETSATEER.[S]	1xPhospho [S4(100)]	4.30981e-08	8.35654e-05	1	1	11	AT1G01840.1	AT1G01840.1 [108-125]	AT1G01840.1 1xPhospho [S111(100)]	1	1995.94	3.19686e+06	3.30826e+06		4.02183e+06	3.44325e+06	4.35399e+06				3.11423e+06	2881172	3.16285e+06		High	High	Not Found	High	Peak Found	High	High	High	High	High	High	High	High	0.0001363	4.863e-08	36	34.39
[R].SSSASIGAADNGVPGR.[V]	1xPhospho [S3(97.5)]	0.000153745	8.35654e-05	1	3	1	AT1G01950.3	AT1G01950.3 [45-60]	AT1G01950.3 1xPhospho [S47(97.5)]	0	1525.66		499635	657689		410014				910716					Not Found	Peak Found	Peak Found	Not Found	High	Not Found	Not Found	Not Found	Peak Found	Not Found	Not Found	Not Found	High	0.000167	0.0001099	70	29.26
[R].RNPPLSPQGGK.[I]	1xPhospho [S6(100)]	0.000193452	8.35654e-05	1	1	11	AT1G01960.1	AT1G01960.1 [1302-1312]	AT1G01960.1 1xPhospho [S1307(100)]	1	1230.6	2.20549e+06	1.52299e+06	1.51706e+06	2.40031e+06	2.04487e+06	1.50172e+06	1.37943e+06	2.02763e+06	1.91047e+06	1.60703e+06	1.31224e+06	2.05862e+06		High	High	High	High	High	Peak Found	High	High	High	High	High	High	High	0.0001363	2.05e-05	48	23.77
[R].SDSQSELSSGNSDALAIEQR.[R]	1xPhospho [S3(100)]	1.29137e-10	8.35654e-05	1	1	17	AT1G01960.1	AT1G01960.1 [586-605]	AT1G01960.1 1xPhospho [S588(100)]	0	2173.92	5.20122e+07	4.81603e+07	744001		4.74386e+07	3.28892e+07	5.80918e+06	1.72773e+06	4.02077e+07	2.74258e+07	2.43989e+06	1290294		High	High	Peak Found	Not Found	High	High	High	High	High	High	Peak Found	High	High	0.0001363	8.966e-13	162	36.9
[R].NPPLSPQGGK.[I]	1xPhospho [S5(100)]	0.00177963	0.000315417	1	1	22	AT1G01960.1	AT1G01960.1 [1303-1312]	AT1G01960.1 1xPhospho [S1307(100)]	0	1074.5	5.92909e+06	4856122	5.15897e+06	7.01594e+06	5.4479e+06	4.08973e+06	4.14699e+06	5.24622e+06	5.23881e+06	4969117	3.77037e+06	5.97701e+06		High	High	High	High	High	High	High	High	High	High	High	High	High	0.0001363	0.0004365	52	25.49
[K].LQYAASAMIR.[G]	1xOxidation [M8]; 1xPhospho [S6(100)]	0.0270908	0.00251688	1	1	4	AT1G01960.1	AT1G01960.1 [1016-1025]	AT1G01960.1 1xPhospho [S1021(100)]	0	1219.55	490406	777399		1261787	891527	871654			1.03349e+06	613797		730218		Peak Found	Peak Found	Not Found	High	Peak Found	Peak Found	Not Found	High	High	Peak Found	Not Found	High	High	0.001244	0.007332	31	32.47
[K].QIDLPLDVANSPNTDVPSK.[L]	1xGln->pyro-Glu [N-Term]; 1xPhospho [S11(99)]	1.70103e-06	8.35654e-05	1	2	4	AT1G02080.1	AT1G02080.1 [1248-1266]	AT1G02080.1 1xPhospho [S1258(99)]	0	2085.97	1.4191e+06	1.4796e+06	1.5319e+06	1.89348e+06	1.31663e+06	552987			587229			1.29946e+06		High	High	Peak Found	Peak Found	High	Peak Found	Not Found	Not Found	Peak Found	Not Found	Not Found	Peak Found	High	0.0001553	3.634e-06	70	54.43
[K].QIDLPLDVANSPNTDVPSK.[L]	1xPhospho [S11(99.3)]	1.24873e-06	8.35654e-05	1	2	5	AT1G02080.1	AT1G02080.1 [1248-1266]	AT1G02080.1 1xPhospho [S1258(99.3)]	0	2103					529943	1.38846e+06	1.55234e+06	2011750	692761			573749		High	Not Found	Not Found	Not Found	High	High	High	Peak Found	High	Not Found	Not Found	Peak Found	High	0.0001553	2.806e-06	76	46.6
[K].ETGTSLQTLTSAATMER.[L]	1xOxidation [M15]; 1xPhospho [T14(100)]	2.29205e-07	8.35654e-05	1	2	7	AT1G02080.1	AT1G02080.1 [1636-1652]	AT1G02080.1 1xPhospho [T1649(100)]	0	1892.83	1.75591e+06	1.51495e+06	1.07896e+06	2373196	1.32149e+06	1.51116e+06	1.21376e+06	1.71701e+06	1505117	1.81089e+06	735410	1.20684e+06		High	High	Peak Found	High	High	High	High	High	Peak Found	Peak Found	Peak Found	Peak Found	High	0.0001212	3.018e-08	59	37.67
[R].FGSALNIETLVAAAER.[R]	1xPhospho [S3(100)]	0.00243156	0.000515838	1	2	5	AT1G02080.1	AT1G02080.1 [975-990]	AT1G02080.1 1xPhospho [S977(100)]	0	1741.85	3640355													High	Not Found	Not Found	High	High	Not Found	Not Found	Not Found	High	Not Found	Not Found	High	High	0.0005442	0.001512	35	56.93
[K].SLSMKGDVDIR.[G]	1xOxidation [M4]; 1xPhospho [S3(100)]	0.00653925	0.000893528	1	1	4	AT1G02090.1	AT1G02090.1 [219-229]	AT1G02090.1 1xPhospho [S221(100)]	1	1316.59		1.63134e+06								1.18862e+06				Not Found	High	Not Found	Not Found	Not Found	Not Found	Not Found	High	High	High	Not Found	Not Found	High	0.0003393	0.002002	37	29.07
[R].VPSSHSPEPPPPPIR.[S]	1xPhospho [S6(98.3)]	5.76707e-05	8.35654e-05	1	1	3	AT1G02110.1	AT1G02110.1 [83-97]	AT1G02110.1 1xPhospho [S88(98.3)]	0	1673.8						585576		659274	373420	587467		944118		Not Found	High	Not Found	Not Found	Not Found	High	Not Found	Peak Found	Peak Found	High	Not Found	Peak Found	High	0.0001363	4.809e-06	27	31.75
[K].VDSSASPEVVSDLPPSSPK.[G]	1xPhospho [S]	1.25928e-07	8.35654e-05	1	1	17	AT1G02120.1	AT1G02120.1 [22-40]		0	1977.91	5150137	4.44096e+06			5.18103e+06	3748793			5.48914e+06	3742296				High	High	Not Found	Not Found	High	High	Not Found	Not Found	High	High	Not Found	Not Found	High	0.0001335	9.123e-09	59	36.97
[R].ARSSMDLANELDIPVR.[D]	1xOxidation [M5]; 1xPhospho [S4(98.6)]	0.000817044	0.000259633	1	1	2	AT1G02120.1	AT1G02120.1 [201-216]	AT1G02120.1 1xPhospho [S204(98.6)]	1	1882.87	1.92334e+06	1265933		458367	1.22638e+06	2.67551e+06	861244	249514	2.19665e+06	779010		402028		Peak Found	Peak Found	Not Found	Peak Found	High	Peak Found	Peak Found	Peak Found	Peak Found	Peak Found	Not Found	Peak Found	High	0.0002618	0.00052	33	43.04
[R].HDPSTSSPSPSR.[G]	1xPhospho [S/T]	0.0533564	0.00498769	1	1	2	AT1G02120.1	AT1G02120.1 [46-57]		0	1334.54				468061	662872	239185						1.01863e+06		Not Found	Not Found	Not Found	High	Peak Found	Peak Found	Not Found	Not Found	Not Found	Not Found	Not Found	High	High	0.001718	0.01085	34	19.07
[K].TSELSSGSSFR.[N]	1xPhospho [S9(100)]	7.6987e-05	8.35654e-05	1	1	9	AT1G02520.1	AT1G02520.1 [627-637]	AT1G02520.1 1xPhospho [S635(100)]	0	1237.51	3.97513e+06	2.07234e+06	5176168	3.38812e+06	5448849	1.99798e+06	6789786	3.68101e+06	9514875	1.96168e+06	4.2651e+06	2.90684e+06		High	High	High	High	Peak Found	High	Peak Found	High	High	High	Peak Found	High	High	0.0001212	1.454e-05	52	29.22
[R].DINDDPETEEEDEEDEAKPLPQMGESK.[L]	1xOxidation [M23]; 1xPhospho [T8(100)]	8.17218e-06	8.35654e-05	1	1	8	AT1G02730.1	AT1G02730.1 [207-233]	AT1G02730.1 1xPhospho [T214(100)]	1	3185.25	2.44655e+06	1.93151e+06		901110	2.11549e+06	1.1645e+06	2.01088e+06		2183447			815124		High	High	High	High	High	Peak Found	High	Not Found	High	Not Found	Not Found	Peak Found	High	0.0001553	1.339e-05	51	31.75
[R].ASVITNQNSPLSSR.[A]	1xPhospho [S9(100)]	9.65149e-05	8.35654e-05	1	1	3	AT1G02730.1	AT1G02730.1 [37-50]	AT1G02730.1 1xPhospho [S45(100)]	0	1553.73		1.19519e+06		1365294	1.77666e+06	1.24222e+06	1.99436e+06	1.21403e+06	1.57761e+06	1.54075e+06	1.52493e+06	1.53516e+06		Not Found	High	Not Found	Peak Found	Peak Found	Peak Found	Peak Found	Peak Found	High	Peak Found	Peak Found	High	High	0.0001363	8.889e-06	54	31.25
[R].SLGLTSPIPR.[A]	1xPhospho [S6(100)]	0.000604685	0.000175843	1	1	9	AT1G02730.1	AT1G02730.1 [27-36]	AT1G02730.1 1xPhospho [S32(100)]	0	1120.58		2.09809e+06	2.17496e+06	1.36068e+06	782911	1.41954e+06	2977905	3.03285e+06	678519		1.78456e+06	2.21348e+06		Not Found	High	High	High	High	High	High	High	Peak Found	High	Peak Found	Peak Found	High	0.0001629	0.0003544	47	41.57
[M].GSPNAAAETDLTTDDFIGDTR.[R]	1xAcetyl [N-Term]; 1xPhospho [S2(100)]	3.01847e-07	8.35654e-05	1	1	2	AT1G02740.1	AT1G02740.1 [2-22]	AT1G02740.1 1xAcetyl [N-Term]; 1xPhospho [S3(100)]	0	2288.96													No Quan Values	Not Found	High	Not Found	Not Found	Not Found	Not Found	Not Found	Not Found	Not Found	Not Found	Not Found	Not Found	High	0.0001363	9.19e-09	83
[M].GSPNAAAETDLTTDDFIGDTR.[R]	1xPhospho [S2(100)]	0.00115795	0.000315417	1	1	3	AT1G02740.1	AT1G02740.1 [2-22]	AT1G02740.1 1xPhospho [S3(100)]	0	2246.94		1243466				1.1629e+06	778569	922193				683040		High	Peak Found	Not Found	Not Found	Not Found	High	Peak Found	High	Not Found	Not Found	Not Found	Peak Found	High	0.0001468	0.0004728	47	43.74
[K].GPGGDVAPVAAPAPAATPAPTAAVPK.[K]	1xPhospho [T17(100)]	9.58378e-06	8.35654e-05	1	1	11	AT1G02780.1	AT1G02780.1 [184-209]	AT1G02780.1 1xPhospho [T200(100)]	0	2331.17		706910	926624	978648	497396	867603	945275	1.08239e+06		1.15981e+06		1.02453e+06		High	High	High	High	Peak Found	High	High	High	Not Found	High	High	High	High	0.0001391	9.877e-07	27	39.04
[K].TLSDQFEAK.[R]	1xPhospho [S3(100)]	0.00258171	0.000515838	1	2	5	AT1G02780.1	AT1G02780.1 [154-162]	AT1G02780.1 1xPhospho [S156(100)]	0	1118.48	5.44588e+08	3.95328e+08	1.03046e+09	952669568	5.1379e+08	349959264	757678592	823579968	418283904	353029280	529390240	718052288		High	High	High	Peak Found	High	High	Peak Found	Peak Found	Peak Found	Peak Found	Peak Found	Peak Found	High	0.0002354	0.001194	48	33.41
[R].SRSPLPSVQK.[E]	1xPhospho [S3(100)]	0.0033327	0.000515838	1	1	8	AT1G02840.1	AT1G02840.1 [271-280]	AT1G02840.1 1xPhospho [S273(100)]	1	1178.59	1.59613e+06	353291	354012		1210267	2.53891e+06	2272603	728721	2.26307e+06	2.54995e+06	2.39774e+06			High	High	Peak Found	Not Found	High	High	Peak Found	High	High	High	Peak Found	Not Found	High	0.0003849	0.001033	32	24.9
[R].SRSPLPSVQK.[E]	2xPhospho [S1(100); S3(100)]	0.0456949	0.00447618	1	1	3	AT1G02840.1	AT1G02840.1 [271-280]	AT1G02840.1 2xPhospho [S271(100); S273(100)]	1	1258.56	2.29356e+06	1.01505e+06		829347	3352587		892929	1.00808e+06	1.12845e+06		904300			High	Peak Found	Not Found	Peak Found	High	Not Found	High	Peak Found	Peak Found	Not Found	Peak Found	Not Found	High	0.002127	0.01381	26	28.75
[K].EGSKSPSKPSPAK.[S]	1xPhospho [S5(98.9)]	0.101569	0.00791445	1	1	1	AT1G02840.1	AT1G02840.1 [281-293]	AT1G02840.1 1xPhospho [S285(98.9)]	2	1379.66													No Quan Values	Not Found	High	Not Found	Not Found	Not Found	Not Found	Not Found	Not Found	Not Found	Not Found	Not Found	Not Found	High	0.002733	0.02628	19
[K].EFEPIDSGSELEEDDLK.[T]	1xPhospho [S7(100)]	1.48403e-07	8.35654e-05	1	1	12	AT1G02870.1	AT1G02870.1 [102-118]	AT1G02870.1 1xPhospho [S108(100)]	0	2031.83	3586025	4.33629e+06		1.02064e+06	3.80442e+06	1.317e+06	2.39388e+06	1.59788e+06	2.99828e+06		1.06067e+06	561370		High	High	Not Found	High	High	High	High	High	High	Not Found	High	Peak Found	High	0.0001363	1.413e-08	84	42.64
[R].TSSLSLFEAQSAPLK.[G]	1xPhospho [S3(100)]	0.000731363	0.000259633	1	2	1	AT1G02890.1	AT1G02890.1 [236-250]	AT1G02890.1 1xPhospho [S238(100)]	0	1658.8													No Quan Values	Not Found	High	Not Found	Not Found	Not Found	Not Found	Not Found	Not Found	Not Found	Not Found	Not Found	Not Found	High	0.0001363	0.0001036	59
[K].AAAEPASSSSASEVPIDNQAPVSDPGSISGDPELR.[T]	1xPhospho [S29(97.7)]	0.070803	0.00628519	1	2	3	AT1G02890.1	AT1G02890.1 [30-64]	AT1G02890.1 1xPhospho [S58(97.7)]	0	3488.57					2.6032e+06	690403	1.0866e+06	832827	1.20666e+06	878807		686552		Not Found	Not Found	Not Found	High	Peak Found	High	Peak Found	Peak Found	Peak Found	High	Not Found	Peak Found	High	0.002419	0.01915	11	42.68
[RK].QEVSTATSK.[S]	1xPhospho [S4(98.8)]	0.0023872	0.000515838	2	3	1	AT1G02890.1; AT4G02480.1	AT1G02890.1 [580-588]; AT4G02480.1 [600-608]	AT1G02890.1 1xPhospho [S583(98.8)]; AT4G02480.1 1xPhospho [S603(98.8)]	0	1030.45	631547												Shared	High	Not Found	Not Found	Not Found	Not Found	Not Found	Not Found	Not Found	Not Found	Not Found	Not Found	Not Found	High	0.0005442	0.001495	57	19.02
[K].TSPEVQQNQLGGR.[S]	1xPhospho [T/S]	0.0168373	0.001807	1	3	1	AT1G02990.3	AT1G02990.3 [100-112]		0	1493.67										427233				Not Found	Not Found	Not Found	Not Found	Not Found	Not Found	Not Found	Not Found	Not Found	High	Not Found	Not Found	High	0.0009213	0.005109	30	26.89
[K].ESDDFKDVASAR.[N]	1xPhospho [S10(100)]	3.12227e-07	8.35654e-05	1	1	13	AT1G03060.1	AT1G03060.1 [2668-2679]	AT1G03060.1 1xPhospho [S2677(100)]	1	1419.58	5.40042e+06	3.19005e+06	3457890	3.75789e+06	3.3671e+06	2467508		5.18129e+06	3.39706e+06	3.12596e+06	2.23311e+06	3.4843e+06		High	High	High	High	High	High	High	High	High	High	High	High	High	0.0001391	6.763e-08	101	28.57
[R].KPSSGSFR.[K]	1xPhospho [S6(100)]	0.0138587	0.00146653	1	1	12	AT1G03060.1	AT1G03060.1 [649-656]	AT1G03060.1 1xPhospho [S654(100)]	1	945.419	2428603	1.96922e+06	1.89082e+06	2.49536e+06	1.81787e+06	1.6534e+06	1.60065e+06	1.98584e+06	1.4614e+06	1.4768e+06	1.39137e+06	2.09748e+06		High	High	High	High	High	High	High	High	High	High	High	High	High	0.0007118	0.004542	48	20.79
[R].KPSSGSFRK.[N]	1xPhospho [S4(99.2)]	0.0660957	0.00592176	1	1	5	AT1G03060.1	AT1G03060.1 [649-657]	AT1G03060.1 1xPhospho [S652(99.2)]	2	1073.51	880554	854306	582123	1.26653e+06	583646	586031	566570	881550	400077	649078		1.06014e+06		High	High	Peak Found	High	High	Peak Found	Peak Found	Peak Found	Peak Found	Peak Found	Not Found	High	High	0.00228	0.01794	29	19.56
[R].LNSDLQK.[L]	1xPhospho [S3(100)]	0.000704785	0.000259633	1	1	7	AT1G03080.1	AT1G03080.1 [1562-1568]	AT1G03080.1 1xPhospho [S1564(100)]	0	897.408	6105751	4473354	3.74421e+06	4.73642e+06	3.70061e+06	4.09984e+06	3.05085e+06	5619435	4.44219e+06	3.98753e+06	2.83129e+06	3.95552e+06		High	Peak Found	Peak Found	High	High	High	Peak Found	Peak Found	Peak Found	High	High	High	High	0.000167	0.0004524	43	23.21
[R].EDELSGGESSDVDADKDMK.[R]	1xOxidation [M18]; 2xPhospho [S9(99.9); S10(99.9)]	0.0567386	0.00531111	1	1	1	AT1G03140.1	AT1G03140.1 [196-214]	AT1G03140.1 2xPhospho [S204(99.9); S205(99.9)]	1	2202.77		556257												Not Found	High	Not Found	Not Found	Not Found	Not Found	Not Found	Not Found	Not Found	Not Found	Not Found	Not Found	High	0.001526	0.0145	24	26.16
[K].EGSSSPPTVEQR.[F]	1xPhospho [S5(98.6)]	0.0014354	0.000315417	1	1	5	AT1G03300.1	AT1G03300.1 [53-64]	AT1G03300.1 1xPhospho [S57(98.6)]	0	1353.57	2.0777e+06		2.02808e+06		1.70064e+06									High	Not Found	Peak Found	High	High	Not Found	Not Found	High	Not Found	Not Found	Not Found	Not Found	High	0.0001553	0.000993	45	23.9
[R].RDSFSSKPYSR.[F]	1xPhospho [S3(100)]	7.30173e-05	8.35654e-05	1	1	13	AT1G03350.1	AT1G03350.1 [141-151]	AT1G03350.1 1xPhospho [S143(100)]	2	1409.62	6.24246e+06	9.21534e+06	1.03898e+07	23166348	16039541	12442522	1.05049e+07	2.01372e+07	15722361	1.50543e+07	9.45775e+06	17021385		High	High	High	High	High	High	High	High	High	High	High	High	High	0.0001423	1.836e-05	57	24.92
[K].EAILAAGNESDSSDNNSSQSFGR.[R]	1xPhospho [S10(99.2)]	2.31664e-10	8.35654e-05	1	1	5	AT1G03350.1	AT1G03350.1 [118-140]	AT1G03350.1 1xPhospho [S127(99.2)]	0	2435.99	2.38647e+06	1.55997e+06		1043475	3.49834e+06	333239	1.18666e+06		1.19937e+06		335518			High	High	Not Found	Peak Found	Peak Found	Peak Found	High	Not Found	High	Not Found	Peak Found	Not Found	High	0.0001363	2.635e-11	118	35.92
[K].KETDSEEVPEEK.[S]	1xPhospho [T3(100)]	1.99493e-06	8.35654e-05	1	1	5	AT1G03350.1	AT1G03350.1 [337-348]	AT1G03350.1 1xPhospho [T339(100)]	1	1499.61	1.09841e+06	689791	652789	505206	760652	458299	552179		842767		509166	277601		High	Peak Found	Peak Found	High	High	Peak Found	High	Not Found	High	Not Found	Peak Found	Peak Found	High	0.0001553	4.149e-06	73	22.89
[R].SGGSPNRAELR.[K]	1xPhospho [S4(100)]	0.000613185	0.000175843	1	1	10	AT1G03350.1	AT1G03350.1 [431-441]	AT1G03350.1 1xPhospho [S434(100)]	1	1223.55	43330396	28975682	23911534	30542374	30082074	24557586	19854172	25149942	27947364	20765542	16941232	25486340		Peak Found	High	High	High	High	High	High	High	High	Peak Found	High	High	High	0.0001629	0.0003583	45	22.64
[R].SESVIETYR.[R]	1xPhospho [S3(100)]	0.000942237	0.000315417	1	1	11	AT1G03350.1	AT1G03350.1 [62-70]	AT1G03350.1 1xPhospho [S64(100)]	0	1163.5	884397			1.69466e+06	1.67719e+06	1.74051e+06	1.17736e+06	2004311	1800612	1.48739e+06	736594	1.5331e+06		High	High	Not Found	High	High	High	High	High	High	High	Peak Found	High	High	0.0002646	0.0005308	57	32.32
[R].RDSFSSK.[P]	1xPhospho [S3(100)]	0.00376514	0.000588918	1	1	12	AT1G03350.1	AT1G03350.1 [141-147]	AT1G03350.1 1xPhospho [S143(100)]	1	906.372	6050779	4153308	3.26512e+06	3.5441e+06	3.85132e+06	3.36417e+06	2.2975e+06	3.2996e+06	3380044	3.61863e+06	2.39916e+06	3.47201e+06		High	High	High	High	High	High	High	High	High	High	High	High	High	0.0005442	0.002116	32	19.56
[R].SGGSPNR.[A]	1xPhospho [S4(100)]	0.0322111	0.0030118	1	1	18	AT1G03350.1	AT1G03350.1 [431-437]	AT1G03350.1 1xPhospho [S434(100)]	0	754.288	1.42856e+06	429241	347087	328973	438394	126587	250040	517495	741971	381137	425006	311930		High	High	Peak Found	High	High	Peak Found	Peak Found	Peak Found	High	Peak Found	Peak Found	High	High	0.00157	0.01026	54	10.84
[R].STSFTLVSDEK.[L]	1xPhospho [S3(100)]	0.000107795	8.35654e-05	1	1	3	AT1G03365.1	AT1G03365.1 [300-310]	AT1G03365.1 1xPhospho [S302(100)]	0	1293.56		480326		289912		577303	372299			823221	494685	704114		High	High	Not Found	Peak Found	Not Found	High	Peak Found	Not Found	Not Found	Peak Found	Peak Found	Peak Found	High	0.0001553	0.0001143	77	37.28
[K].NSVLDLTSSGDQTSASR.[S]	1xPhospho [S2(100)]	4.45801e-08	8.35654e-05	1	1	9	AT1G03370.1	AT1G03370.1 [128-144]	AT1G03370.1 1xPhospho [S129(100)]	0	1817.79	13729451	21367688	21731118	33252218	35724585	3.00885e+07	3.64606e+07	4.44083e+07	38902405	2.93778e+07	24345939	31418447		High	High	High	High	High	High	High	High	High	Peak Found	Peak Found	Peak Found	High	0.0001363	1.254e-08	98	36.71
[R].LESPIDPSTCASPSR.[S]	1xCarbamidomethyl [C10]; 1xPhospho [S12(99.5)]	1.70926e-06	8.35654e-05	1	1	3	AT1G03370.1	AT1G03370.1 [150-164]	AT1G03370.1 1xPhospho [S161(99.5)]	0	1696.72	2.21654e+06		2.7889e+06							2706415	3.37926e+06			High	Not Found	Peak Found	Not Found	Not Found	Not Found	Not Found	Not Found	Not Found	High	High	Not Found	High	0.0001553	3.641e-06	72	35.15
[R].LESPIDPSTCASPSRSDDASSIPQTTFAGR.[F]	1xCarbamidomethyl [C10]; 1xPhospho [S/T]	0.00288479	0.000515838	1	1	3	AT1G03370.1	AT1G03370.1 [150-179]		1	3230.43	877817	1.04139e+06	1.82493e+06	1.41153e+06	1.17771e+06		974410	890106	856522	794304	938204	936234		High	High	High	Peak Found	Peak Found	Not Found	Peak Found	Peak Found	Peak Found	Peak Found	Peak Found	Peak Found	High	0.0002354	0.0005701	30	41.25
[K].NAITATPTQSSSR.[S]	1xPhospho [S10(97.7)]	0.0176592	0.001807	1	1	8	AT1G03370.1	AT1G03370.1 [187-199]	AT1G03370.1 1xPhospho [S196(97.7)]	0	1413.64	978920	827968	749850	1.08352e+06	588084	558446	326137	936426		543529	1.87714e+06	892759		High	High	Peak Found	High	Peak Found	High	Peak Found	High	Not Found	Peak Found	High	High	High	0.0008948	0.005656	22	25.74
[R].DSDDVTPSSSSSSVR.[A]	1xPhospho [S/T]	0.0720386	0.00633242	1	1	1	AT1G03475.1	AT1G03475.1 [67-81]		0	1605.63	3178074	2.04134e+06	2.50262e+06	2.6643e+06	2.08333e+06	1.90882e+06	2.23441e+06	2470868	2.50174e+06	2.16561e+06	2.0753e+06	1.75666e+06		Peak Found	Peak Found	Peak Found	Peak Found	Peak Found	Peak Found	High	Peak Found	Peak Found	Peak Found	Peak Found	Peak Found	High	0.002791	0.02154	16	23.91
[K].VSLAVDDDEKSDEAK.[G]	1xPhospho [S11(100)]	1.73207e-07	8.35654e-05	1	1	9	AT1G03530.1	AT1G03530.1 [225-239]	AT1G03530.1 1xPhospho [S235(100)]	1	1700.73	3336647	1.7306e+06	1.22802e+06		2632688	1.19569e+06	1401909	1.5432e+06	1666295	586710		863706		High	High	High	Not Found	High	High	High	High	High	Peak Found	Not Found	High	High	0.0001423	1.923e-07	100	29.6
[R].MVSLHNLVSIPNR.[I]	1xOxidation [M1]; 1xPhospho [S3(100)]	4.77908e-05	8.35654e-05	1	1	4	AT1G03590.1	AT1G03590.1 [39-51]	AT1G03590.1 1xPhospho [S41(100)]	0	1575.77	695284	778580		792960		512565		801892				432556		Peak Found	High	Not Found	Peak Found	Not Found	High	Not Found	High	Not Found	Not Found	Not Found	High	High	0.0001391	2.365e-06	82	43.01
[R].VNSLVQLPR.[F]	1xPhospho [S3(100)]	4.44575e-05	8.35654e-05	1	2	16	AT1G03590.1	AT1G03590.1 [446-454]	AT1G03590.1 1xPhospho [S448(100)]	0	1105.58	9789524	7812708	8954560	11398956	7960265	5975112	7057436	10183234	6880568	6371846	4210144	6917760		High	High	High	High	High	High	High	High	High	High	High	High	High	0.0001335	2.279e-05	71	40.16
[R].SLSTDQENNSYGK.[V]	1xPhospho [S3(100)]	0.000175805	8.35654e-05	1	1	4	AT1G03590.1	AT1G03590.1 [405-417]	AT1G03590.1 1xPhospho [S407(100)]	0	1522.61				883492		480014	565739	735811	487107	570231		605524		Not Found	High	Not Found	High	High	Peak Found	Peak Found	High	Peak Found	Peak Found	Not Found	Peak Found	High	0.0001212	3.002e-05	57	24.66
[M].MDPTGSPR.[T]	1xAcetyl [N-Term]; 1xOxidation [M1]; 1xPhospho [S6(100)]	0.00718102	0.00095398	1	1	7	AT1G03730.1	AT1G03730.1 [2-9]	AT1G03730.1 1xAcetyl [N-Term]; 1xPhospho [S7(100)]	0	998.365	927075	1.03294e+06		1.11999e+06	413033	825797		915395	490855	927649	298173	1.00422e+06		High	High	Not Found	High	High	High	Not Found	High	High	Peak Found	Peak Found	Peak Found	High	0.0005813	0.001897	44	20.87
[-].MMDPTGSPR.[T]	1xAcetyl [N-Term]; 2xOxidation [M1; M2]; 1xPhospho [S7(99.3)]	0.0230547	0.00236136	1	1	2	AT1G03730.1	AT1G03730.1 [1-9]	AT1G03730.1 1xAcetyl [N-Term]; 1xPhospho [S7(99.3)]	0	1145.4			209329	379339		380827	212181	261554		333965				Not Found	Not Found	Peak Found	Peak Found	Not Found	High	Peak Found	High	Not Found	Peak Found	Not Found	Not Found	High	0.001292	0.006348	38	21.51
[R].ASSAVVDSDLDIDPK.[V]	1xPhospho [S3(100)]	2.1552e-06	8.35654e-05	1	2	6	AT1G03740.1	AT1G03740.1 [100-114]	AT1G03740.1 1xPhospho [S102(100)]	0	1611.71		346401				521669	1.24136e+06	1.0584e+06	1.44106e+06	735897	461094	406770		High	High	Not Found	High	High	High	Peak Found	High	Peak Found	Peak Found	Peak Found	Peak Found	High	0.0001363	2.558e-07	68	39.26
[K].IYMSGPLLAQPSR.[V]	1xOxidation [M3]; 1xPhospho [S4(100)]	0.000745013	0.000259633	1	1	3	AT1G03740.1	AT1G03740.1 [703-715]	AT1G03740.1 1xPhospho [S706(100)]	0	1528.72	1.41799e+06		864318	959948										Peak Found	High	High	High	Not Found	Not Found	Not Found	Not Found	Not Found	Not Found	Not Found	Not Found	High	0.0001363	0.0002212	57	38.35
[K].MLSGSVSSK.[T]	1xOxidation [M1]; 1xPhospho [S7(99.2)]	0.00104225	0.000315417	1	2	3	AT1G03740.1	AT1G03740.1 [647-655]	AT1G03740.1 1xPhospho [S653(99.2)]	0	991.417		102621						2.00589e+06	2.11676e+06		1.55611e+06			Not Found	Peak Found	Not Found	Not Found	Not Found	Not Found	Not Found	High	High	Not Found	High	Not Found	High	0.0001468	0.0004268	60	21.35
[K].RGSSIVSPK.[D]	1xPhospho [S]	0.0235546	0.00236136	1	2	3	AT1G03740.1	AT1G03740.1 [171-179]		1	1010.5	1.61923e+06	930554	1.31214e+06	1.41852e+06	1.4165e+06	1.12661e+06	1.19664e+06	1.37828e+06	1.43523e+06	1181835	847710	1.43202e+06		Peak Found	Peak Found	Peak Found	Peak Found	High	High	Peak Found	Peak Found	High	Peak Found	Peak Found	Peak Found	High	0.001292	0.006459	25	23.99
[R].GSSIVSPK.[D]	1xPhospho [S3(100)]	0.059347	0.00545493	1	2	12	AT1G03740.1	AT1G03740.1 [172-179]	AT1G03740.1 1xPhospho [S174(100)]	0	854.402	1.09914e+06	864849	847815	1.29018e+06	1.10236e+06	742089	859446	978382	1.03939e+06	801272	617280	1.22127e+06		High	High	High	High	High	High	High	High	High	High	High	High	High	0.002333	0.01971	36	25.07
[R].ISHSGPLMSNR.[N]	1xOxidation [M8]; 1xPhospho [S4(100)]	0.102189	0.00791445	1	2	2	AT1G03740.1	AT1G03740.1 [611-621]	AT1G03740.1 1xPhospho [S614(100)]	0	1294.56	546748	788924		680554	473039	628773		466818	487260	529496	151822	564842		Peak Found	High	Not Found	High	Peak Found	Peak Found	Not Found	Peak Found	Peak Found	Peak Found	Peak Found	Peak Found	High	0.002733	0.02639	9	24.67
[R].WNSKDSK.[V]	1xPhospho [S3(100)]	0.115545	0.00829138	1	2	2	AT1G03740.1	AT1G03740.1 [123-129]	AT1G03740.1 1xPhospho [S125(100)]	1	944.387	142850	433596	660038	1.04282e+06	792743		483379	608590	507322	470023	267287	530772		Peak Found	Peak Found	Peak Found	High	High	Not Found	Peak Found	Peak Found	Peak Found	Peak Found	Peak Found	Peak Found	High	0.003336	0.03109	29	18.25
[K].EPCNLSEGETEEGELEDDDFAR.[I]	1xCarbamidomethyl [C3]; 1xPhospho [S6(100)]	2.07098e-07	8.35654e-05	1	1	3	AT1G03760.1	AT1G03760.1 [169-190]	AT1G03760.1 1xPhospho [S174(100)]	0	2620.99													No Quan Values	High	High	Not Found	Not Found	Not Found	Not Found	High	Not Found	Not Found	Not Found	Not Found	Not Found	High	0.0001553	6.293e-07	95
[K].ASGHSSSPR.[V]	1xPhospho [S]	0.0499158	0.00484269	1	1	3	AT1G03760.1	AT1G03760.1 [258-266]		0	965.384		50383.4	83880.9	349910		177760		298067		32233.7	34565.6	251661		Not Found	Peak Found	Peak Found	High	Not Found	Peak Found	Not Found	High	Not Found	Peak Found	Peak Found	High	High	0.001714	0.01352	21	12.38
[R].LEQLSEGEDDVEVNPGLTR.[V]	1xPhospho [S5(100)]	2.15749e-09	8.35654e-05	1	2	18	AT1G03910.2	AT1G03910.2 [446-464]	AT1G03910.2 1xPhospho [S450(100)]	0	2179.98	2.74543e+07	2.45708e+07	2.80585e+06	2.22496e+07	2.64426e+07	1.26883e+07	2.25872e+07	2.17861e+07	2.22907e+07	8.6453e+06	1.15272e+07	1.24121e+07		High	High	High	High	High	High	High	High	High	High	High	High	High	0.0001363	1.231e-09	94	40.39
[R].LVTSTGGVGTVSNR.[A]	1xPhospho [S12(100)]	0.00184605	0.000315417	1	1	3	AT1G03930.1	AT1G03930.1 [417-430]	AT1G03930.1 1xPhospho [S428(100)]	0	1427.69			853201											High	Not Found	High	Not Found	Not Found	Not Found	High	Not Found	Not Found	Not Found	Not Found	Not Found	High	0.0002971	0.001219	48	29.5
[R].AIPSSSRPSSAGGPSDSR.[S]	1xPhospho [S]	0.0610448	0.00556412	1	1	2	AT1G03930.1	AT1G03930.1 [395-412]		1	1795.8						703889	1969323							Not Found	Not Found	Not Found	High	Not Found	High	Peak Found	Not Found	Not Found	Not Found	Not Found	Not Found	High	0.002218	0.0165	20	23.77
[R].IQAGNESR.[T]	1xPhospho [S7(100)]	0.0853448	0.00696821	1	1	5	AT1G03930.1	AT1G03930.1 [437-444]	AT1G03930.1 1xPhospho [S443(100)]	0	954.404	5886675	4261713	4568711	5262747	4205977	4.10602e+06	4.00989e+06	2.95293e+06	2.54611e+06	4.09446e+06	2205999	2.98112e+06		High	Peak Found	High	High	Peak Found	High	High	Peak Found	Peak Found	Peak Found	Peak Found	Peak Found	High	0.002157	0.02205	37	18.51
[K].YPQIGSSSGSSSR.[T]	1xPhospho [S/Y]	0.0143763	0.00158952	2	2	1	AT1G03930.1; AT5G44100.1	AT1G03930.1 [295-307]; AT5G44100.1 [295-307]		0	1392.58				1958919	757787	752455	791573	1.41627e+06	801657	963999		1.64092e+06	Shared	Not Found	Not Found	Not Found	Peak Found	High	Peak Found	Peak Found	Peak Found	Peak Found	Peak Found	Not Found	Peak Found	High	0.001484	0.006594	27	28.65
[K].NLPSVFLSSSTPPLSPR.[S]	1xPhospho [S15(100)]	0.00166154	0.000315417	1	1	2	AT1G03960.1	AT1G03960.1 [70-86]	AT1G03960.1 1xPhospho [S84(100)]	0	1878.94	1.43144e+06	1.78722e+06			1.12503e+06	778194	1.42494e+06	611709	822783	969372	749844	810197		High	Peak Found	Not Found	Not Found	Peak Found	Peak Found	Peak Found	Peak Found	Peak Found	Peak Found	Peak Found	High	High	0.0002971	0.001116	23	50.56
[K].LMSSSNSDLSR.[R]	1xOxidation [M2]; 1xPhospho [S7(99.1)]	0.00855104	0.00106329	1	1	3	AT1G03970.1	AT1G03970.1 [6-16]	AT1G03970.1 1xPhospho [S12(99.1)]	0	1292.52	549712	479570	584854	836182	686035	341263	409774	564141			285437	726543		Peak Found	Peak Found	Peak Found	Peak Found	Peak Found	Peak Found	Peak Found	High	Not Found	Not Found	Peak Found	High	High	0.0006047	0.003059	39	22.84
[K].AEMDEGASDEIDVK.[I]	1xOxidation [M3]; 1xPhospho [S8(100)]	0.0241954	0.00236136	1	1	1	AT1G03970.1	AT1G03970.1 [122-135]	AT1G03970.1 1xPhospho [S129(100)]	0	1604.6	695737													High	Not Found	Not Found	Not Found	Not Found	Not Found	Not Found	Not Found	Not Found	Not Found	Not Found	Not Found	High	0.001474	0.008162	9	29.72
[R].GLAMTVYNNASPSSSSR.[L]	1xOxidation [M4]; 1xPhospho [S11(98)]	0.000213866	8.35654e-05	1	1	3	AT1G04050.1	AT1G04050.1 [168-184]	AT1G04050.1 1xPhospho [S178(98)]	0	1837.78		1.07357e+06	1.20048e+06		1.30569e+06	787766		891986	1.23406e+06	615826	1.00198e+06	763115		Not Found	Peak Found	Peak Found	Not Found	High	High	Not Found	Peak Found	Peak Found	High	Peak Found	Peak Found	High	0.0001423	5.625e-05	55	31.64
[R].SAEESAAAAVAVAGDASESAASESGEKADEGR.[S]	1xPhospho [S]	3.99436e-07	8.35654e-05	1	3	4	AT1G04080.3	AT1G04080.3 [263-294]		1	3060.29	1.66205e+06									848616	837005	843660		High	Not Found	Not Found	Not Found	High	Not Found	Not Found	Not Found	Not Found	Peak Found	High	High	High	0.0001391	9.333e-07	31	37.14
[R].SQVDGSTEQSPK.[L]	1xPhospho [S10(100)]	0.000133148	8.35654e-05	1	3	19	AT1G04080.3	AT1G04080.3 [295-306]	AT1G04080.3 1xPhospho [S304(100)]	0	1342.55	4.03828e+07	2.2652e+07	3.3691e+07	33733058	4.59435e+07	2.851e+07	41005723	2.44155e+07	3.42258e+07	3.69866e+07	3.29688e+07	3.18018e+07		High	High	High	High	High	High	High	High	High	High	Peak Found	High	High	0.0001212	4.139e-05	67	18.92
[R].SQVDGSTEQSPKLESASSTEPEELK.[K]	1xPhospho [T/S]	4.88647e-08	8.35654e-05	1	3	12	AT1G04080.3	AT1G04080.3 [295-319]		1	2743.22	3024223							4.14469e+06	3149776	3.18649e+06		2854725		High	High	High	High	High	High	High	High	High	High	High	High	High	0.0001423	9.429e-09	82	32.64
[R].SQVDGSTEQSPKLESASSTEPEELKK.[Y]	1xPhospho [T/S]	4.13171e-07	8.35654e-05	1	3	12	AT1G04080.3	AT1G04080.3 [295-320]		2	2871.31	87668568	65724356	87954464	102108952	85130856	58843588	77353144	86900904	77425488	53594624	55099024	79003896		High	High	High	High	High	High	High	High	High	High	High	High	High	0.0001212	4.056e-07	47	30.27
[K].EVQEGGSASDLK.[A]	1xPhospho [S7(99.1)]	0.000277948	8.35654e-05	1	2	11	AT1G04120.1	AT1G04120.1 [892-903]	AT1G04120.1 1xPhospho [S898(99.1)]	0	1299.55	1.68087e+06	1347038	834510	1.34747e+06	1.21473e+06	1.10431e+06	1.18201e+06	1.01733e+06	1.18757e+06			1.06336e+06		High	High	High	High	High	High	High	High	High	Not Found	High	High	High	0.0001363	3.171e-05	55	24.35
[K].DDTVSASNLSLER.[E]	1xPhospho [S10(100)]	0.00486565	0.000712301	1	2	2	AT1G04120.1	AT1G04120.1 [55-67]	AT1G04120.1 1xPhospho [S64(100)]	0	1486.64													No Quan Values	Not Found	High	Not Found	Not Found	Not Found	High	Not Found	Not Found	Not Found	Not Found	Not Found	Not Found	High	0.0002354	0.001139	29
[RK].GVDLDALLDMSTDDLVK.[L]	1xOxidation [M10]; 1xPhospho [S/T]	0.0432504	0.00415154	2	4	1	AT1G04270.1; AT5G09510.1	AT1G04270.1 [26-42]; AT5G09510.1 [26-42]		0	1915.86	645591		1.00424e+06	355471					726368				Shared	High	Not Found	Peak Found	Peak Found	Not Found	Not Found	Not Found	Not Found	Peak Found	Not Found	Not Found	Not Found	High	0.00204	0.0132	19	73.59
[R].VISTLVEEMR.[V]	1xPhospho [S3(100)]	4.73323e-05	8.35654e-05	1	1	2	AT1G04280.1	AT1G04280.1 [197-206]	AT1G04280.1 1xPhospho [S199(100)]	0	1256.6	442216	1.39554e+06		553182	672512	377040		409034	403908			386253		Peak Found	High	Not Found	Peak Found	High	Peak Found	Not Found	Peak Found	Peak Found	Not Found	Not Found	Peak Found	High	0.0001363	3.808e-06	81	51.09
[R].VISTLVEEMR.[V]	1xOxidation [M9]; 1xPhospho [S3(100)]	6.95858e-05	8.35654e-05	1	1	12	AT1G04280.1	AT1G04280.1 [197-206]	AT1G04280.1 1xPhospho [S199(100)]	0	1272.59	7180690	10391562	4.04229e+06	8665476	6.70891e+06	7103085	4.13665e+06		5057603	6.68551e+06		4.7825e+06		High	High	High	High	High	High	High	High	High	High	High	High	High	0.0001423	2.997e-05	74	41.29
[K].STAVLSSPR.[N]	1xPhospho [S6(100)]	0.000525703	8.35654e-05	1	4	7	AT1G04300.3	AT1G04300.3 [711-719]	AT1G04300.3 1xPhospho [S716(100)]	0	997.471	4.1371e+06	3.00211e+06	3.16221e+06	4658201	3.34479e+06	2.82414e+06	2.11994e+06	3528870	1.78661e+06	2.71968e+06	1313628	3.73856e+06		Peak Found	Peak Found	High	High	High	High	High	Peak Found	Peak Found	High	Peak Found	High	High	0.0001391	0.0002339	45	27.15
[K].NLEGIQDSSDQITTSLGK.[N]	1xPhospho [T/S]	0.00404137	0.000712301	1	1	1	AT1G04400.2	AT1G04400.2 [591-608]		0	1985.91	517303	523631				495360	669910	665903	480069					Peak Found	Peak Found	Not Found	Not Found	Not Found	Peak Found	Peak Found	High	Peak Found	Not Found	Not Found	Not Found	High	0.0004067	0.001591	30	39.15
[K].EPGLCPSVSSNDQQVPSAVR.[Y]	1xCarbamidomethyl [C5]; 1xPhospho [S]	0.0259476	0.00251688	1	1	5	AT1G04400.2	AT1G04400.2 [517-536]		0	2206.98		1.37459e+06	965178	1.17744e+06	955957	819666	1.03182e+06	1.0994e+06	1157442			778362		Not Found	High	High	Peak Found	High	High	Peak Found	Peak Found	Peak Found	High	Not Found	Peak Found	High	0.001559	0.006916	14	37.04
[K].VQTSSGEKPVR.[E]	1xPhospho [S5(100)]	0.000929348	0.000259633	1	1	10	AT1G04410.1	AT1G04410.1 [201-211]	AT1G04410.1 1xPhospho [S205(100)]	1	1267.6	8398880	7217018	6.96487e+06	6581433	4805381	5754679	5878644	5928761	6666264	4575272	5.56879e+06	5482386		High	High	High	High	High	High	High	Peak Found	Peak Found	Peak Found	High	High	High	0.0001212	0.0001638	59	20.06
[K].DTQNQERPNSLSR.[N]	1xPhospho [S10(100)]	0.00349244	0.000515838	1	1	6	AT1G04440.1	AT1G04440.1 [375-387]	AT1G04440.1 1xPhospho [S384(100)]	1	1624.71	1.72203e+06	430186	544367	393353	662588	843933	955521	952783	372881	131896	505195			High	Peak Found	High	High	High	High	Peak Found	Peak Found	High	Peak Found	Peak Found	Not Found	High	0.0005442	0.001997	36	21.87
[R].ATSSADFTENR.[LS]	1xPhospho [S4(99.3)]	0.000268846	8.35654e-05	2	2	24	AT1G04440.1; AT5G43320.1	AT1G04440.1 [403-413]; AT5G43320.1 [410-420]	AT1G04440.1 1xPhospho [S406(99.3)]; AT5G43320.1 1xPhospho [S413(99.3)]	0	1278.5	6.21418e+06	3.95127e+06	3.88319e+06	2357980	4.54966e+06	3.41087e+06	3.60077e+06	3347723	4253749	3.70033e+06	3.09238e+06	3.31111e+06	Shared	High	High	High	High	High	High	High	High	High	High	High	High	High	0.0001391	6.3e-05	70	25.54
[R].LPSACVGDMVMATVK.[K]	1xCarbamidomethyl [C5]; 2xOxidation [M9; M11]; 1xPhospho [S3(100)]	0.149534	0.00935982	1	2	1	AT1G04480.1	AT1G04480.1 [52-66]	AT1G04480.1 1xPhospho [S54(100)]	0	1690.72		1.442e+06			961737		1195270	496983	969951			717503		Not Found	High	Not Found	Not Found	Peak Found	Not Found	Peak Found	Peak Found	Peak Found	Not Found	Not Found	Peak Found	High	0.003477	0.03841	8	36.44
[R].TVTIGDAIDGGEFSFAK.[H]	1xPhospho [T3(100)]	1.8826e-06	8.35654e-05	1	1	3	AT1G04530.1	AT1G04530.1 [34-50]	AT1G04530.1 1xPhospho [T36(100)]	0	1807.81	2458550	2.63681e+06	2.38318e+06	1678950	2.09302e+06	1.39044e+06	3.9908e+06	1.61434e+06	1.91371e+06			5224940		Peak Found	High	Peak Found	Peak Found	Peak Found	Peak Found	Peak Found	Peak Found	High	Not Found	Not Found	High	High	0.0001363	1.494e-07	74	50.6
[K].AVEASPNDSIILGEYAR.[F]	1xPhospho [S5(100)]	1.93557e-07	8.35654e-05	1	1	2	AT1G04530.1	AT1G04530.1 [287-303]	AT1G04530.1 1xPhospho [S291(100)]	0	1884.87	544084	610427			795061			695985	851556	697075		301536		Peak Found	Peak Found	Not Found	Not Found	High	Not Found	Not Found	Peak Found	High	Peak Found	Not Found	Peak Found	High	0.000167	2.43e-07	117	44.95
[K].SEASLSIYCDSGDGFK.[S]	1xCarbamidomethyl [C9]; 1xPhospho [S/Y]	0.0131533	0.00134714	1	1	1	AT1G04530.1	AT1G04530.1 [4-19]		0	1815.71													No Quan Values	Not Found	Not Found	Not Found	Not Found	Not Found	Not Found	Not Found	High	Not Found	Not Found	Not Found	Not Found	High	0.001123	0.00434	22
[K].LDSPEESSNGESSR.[I]	1xPhospho [S3(100)]	5.36289e-07	8.35654e-05	1	1	13	AT1G04780.1	AT1G04780.1 [354-367]	AT1G04780.1 1xPhospho [S356(100)]	0	1573.6				4.3207e+06		2626935		2.64882e+06	3.13695e+06	2.46179e+06	2.44309e+06			Not Found	High	High	High	High	High	High	High	High	High	Peak Found	Not Found	High	0.0001363	1.829e-08	87	20.8
[K].TPSQRPSTSSSSGGFNIGK.[A]	1xPhospho [S3(100)]	2.42882e-07	8.35654e-05	1	1	11	AT1G04780.1	AT1G04780.1 [605-623]	AT1G04780.1 1xPhospho [S607(100)]	1	1974.89	5.67904e+06	2.70932e+06	5.21668e+06	4.48226e+06	8.01085e+06	2.58073e+06	4.23393e+06	3.34456e+06	5.63402e+06	2.78609e+06	2.86429e+06	3.43147e+06		High	High	Peak Found	High	High	High	High	High	High	Peak Found	High	High	High	0.0001423	5.103e-08	77	30.84
[K].VSDLLGDDDSPSR.[G]	1xPhospho [S10(99.5)]	1.62666e-07	8.35654e-05	1	1	26	AT1G04780.1	AT1G04780.1 [426-438]	AT1G04780.1 1xPhospho [S435(99.5)]	0	1455.6	10158077	17084240	4629488	7.07092e+06	1.19211e+07	1.17015e+07	6951021	15214308	10542823	4.68178e+06	4.52788e+06	4.91384e+06		High	High	High	High	High	High	High	High	High	High	High	High	High	0.0001391	9.065e-09	97	34.68
[K].VSDLLGDDDSPSRGGR.[Q]	1xPhospho [S12(100)]	0.000194379	8.35654e-05	1	1	5	AT1G04780.1	AT1G04780.1 [426-441]	AT1G04780.1 1xPhospho [S437(100)]	1	1725.74			2.26849e+06	3.94336e+06		1.00393e+06	972776	1.29205e+06		1872665		1.9059e+06		Not Found	High	Peak Found	High	Not Found	High	Peak Found	High	Not Found	Peak Found	Not Found	Peak Found	High	0.0001212	2.465e-05	39	31.38
[K].QNSCSFEDR.[E]	1xCarbamidomethyl [C4]; 1xPhospho [S5(100)]	0.00111634	0.000315417	1	1	12	AT1G04780.1	AT1G04780.1 [372-380]	AT1G04780.1 1xPhospho [S376(100)]	0	1222.42	5.43849e+06	5.28708e+06	6.12037e+06	8.05451e+06	7.92434e+06	3.20603e+06	5.80716e+06	7.46442e+06	5.15299e+06	2.53459e+06	2.84821e+06	3.74414e+06		High	High	High	High	High	High	High	High	High	High	High	High	High	0.0001553	0.000804	47	24.45
[R].RSSVPPR.[N]	1xPhospho [S3(100)]	0.00307864	0.000515838	1	1	12	AT1G04780.1	AT1G04780.1 [411-417]	AT1G04780.1 1xPhospho [S413(100)]	1	878.424	8716143	7.60183e+06	3.93785e+06	4597657	5.61308e+06	6.62607e+06	3376711	3.58721e+06	5410935	6.11076e+06	3.35039e+06	4.00699e+06		High	High	High	High	High	High	High	High	High	High	High	High	High	0.0002904	0.001115	53	20.46
[R].NSLCVDEK.[V]	1xCarbamidomethyl [C4]; 1xPhospho [S2(100)]	0.00378291	0.00066183	1	1	1	AT1G04780.1	AT1G04780.1 [418-425]	AT1G04780.1 1xPhospho [S419(100)]	0	1044.41	616616				489740		488224		393557		254755			Peak Found	Not Found	Not Found	Not Found	High	Not Found	Peak Found	Not Found	Peak Found	Not Found	Peak Found	Not Found	High	0.0003586	0.002168	46	25.79
[K].QNSCSFEDR.[E]	1xCarbamidomethyl [C4]; 1xGln->pyro-Glu [N-Term]; 1xPhospho [S5(100)]	0.0499158	0.00484269	1	1	2	AT1G04780.1	AT1G04780.1 [372-380]	AT1G04780.1 1xPhospho [S376(100)]	0	1205.39	900459	470013	534744				584903	605807	513063	535529	407756			High	Peak Found	Peak Found	Not Found	High	Not Found	Peak Found	Peak Found	Peak Found	Peak Found	Peak Found	Not Found	High	0.002208	0.01491	25	26.94
[R].LNSAPPPSSNTSVPSPSHRPR.[N]	1xPhospho [S15(100)]	0.0199559	0.00209524	1	2	1	AT1G04830.2	AT1G04830.2 [50-70]	AT1G04830.2 1xPhospho [S64(100)]	1	2265.08		400498		773391		410921		549540		222247		485439		Not Found	Peak Found	Not Found	High	Not Found	Peak Found	Not Found	Peak Found	Not Found	Peak Found	Not Found	Peak Found	High	0.0008089	0.005419	21	26.96
[R].SLNNLASSDIEDQCSGSGSITSDIK.[L]	1xCarbamidomethyl [C14]; 1xPhospho [S/T]	8.36324e-07	8.35654e-05	1	1	5	AT1G04860.1	AT1G04860.1 [189-213]		0	2678.15	1.0079e+06	1.12751e+06	2.97892e+06	3.27113e+06	981386	1.56879e+06	1.30461e+06	4.13433e+06	1.40291e+06	1.44646e+06	2.17709e+06	3.70588e+06		Peak Found	Peak Found	Peak Found	Peak Found	High	High	High	High	Peak Found	Peak Found	Peak Found	High	High	0.0001629	9.34e-07	82	41.84
[K].PLPVDLTTETSVPDDPDEESADEDKEDEEAVK.[Q]	1xPhospho [S20(100)]	1.65368e-05	8.35654e-05	1	2	5	AT1G04930.2	AT1G04930.2 [284-315]	AT1G04930.2 1xPhospho [S303(100)]	1	3594.53	2.0616e+06	2.78528e+06			4.18741e+06		1.2299e+06				406923			High	High	Not Found	Not Found	High	Not Found	Peak Found	Not Found	Not Found	Not Found	Peak Found	Not Found	High	0.0001363	1.085e-06	43	42.78
[R].KLSVDSSENQSPQKR.[L]	1xPhospho [S11(100)]	3.37312e-07	8.35654e-05	1	1	12	AT1G04950.1	AT1G04950.1 [424-438]	AT1G04950.1 1xPhospho [S434(100)]	2	1782.84		787605			976237	1.79158e+06	1.6148e+06	2440584	749097	1.5422e+06		1.23737e+06		High	High	High	High	High	High	High	High	High	High	High	High	High	0.0001698	1.795e-07	93	22.99
[K].LSVDSSENQSPQK.[R]	1xPhospho [S10(100)]	1.77659e-06	8.35654e-05	1	1	12	AT1G04950.1	AT1G04950.1 [425-437]	AT1G04950.1 1xPhospho [S434(100)]	0	1498.64	4456846	2.34378e+06	2877581	3.28267e+06	2.65951e+06	2.12383e+06	2.52386e+06	2.66176e+06	2.90974e+06	2.3014e+06	5.12704e+06	4.76157e+06		High	High	Peak Found	High	High	High	High	High	High	High	High	High	High	0.0001363	7.622e-08	82	24.97
[K].LSVDSSENQSPQKR.[L]	1xPhospho [S10(100)]	3.38945e-07	8.35654e-05	1	1	13	AT1G04950.1	AT1G04950.1 [425-438]	AT1G04950.1 1xPhospho [S434(100)]	1	1654.74	14226291	7.52121e+06	9.7243e+06	1.02808e+07	9.74323e+06	7.28405e+06	7.77926e+06	7.59177e+06	8.46124e+06	8159376	5.49544e+06	8.14806e+06		High	High	High	High	High	High	High	High	High	High	High	High	High	0.0001363	6.744e-08	104	23.92
[R].SSDKIEDAFR.[K]	1xPhospho [S1(100)]	0.000745013	0.000259633	1	1	9	AT1G04990.2	AT1G04990.2 [20-29]	AT1G04990.2 1xPhospho [S20(100)]	1	1247.53	4.10173e+06	1.64353e+06	1.38934e+06	1.71585e+06	3.26436e+06	830057	1.65854e+06	1.73041e+06	2.87453e+06		2.16024e+06	889812		High	High	High	High	High	High	High	High	High	Not Found	Peak Found	Peak Found	High	0.0001212	0.0001251	76	34.01
[K].ESSETEKPDNGEVQDLSEDASSP.[-]	1xPhospho [S22(98.8)]	0.0300198	0.00279214	1	1	2	AT1G04990.2	AT1G04990.2 [382-404]	AT1G04990.2 1xPhospho [S403(98.8)]	1	2530	1.13526e+06	1.1381e+06			1.00552e+06	447253								High	High	Not Found	Not Found	Peak Found	Peak Found	Not Found	Not Found	Not Found	Not Found	Not Found	Not Found	High	0.001474	0.009672	35	31.97
[R].ISPTPNR.[SF]	1xPhospho [S2(100)]	0.0720386	0.00633242	1	2	10	AT1G04990.2	AT1G04990.2 [360-366]	AT1G04990.2 1xPhospho [S361(100)]	0	864.398	2.46535e+06	1.34483e+06	734482			1.09481e+06	522255	1352355	1.44963e+06	1.41925e+06	1.32364e+06	519382		High	High	Peak Found	High	Not Found	High	High	High	High	High	High	High	High	0.001875	0.01496	31	21.9
[R].DNDVPVSYSGSGGPTK.[S]	1xPhospho [S9(100)]	3.28068e-06	8.35654e-05	1	1	13	AT1G05150.1	AT1G05150.1 [559-574]	AT1G05150.1 1xPhospho [S567(100)]	0	1659.69	12911367	16309242	2.38972e+07	26934292	22607014	2.0468e+07	22983152	2.67414e+07	24537392	1.90588e+07	18776118	2.12134e+07		High	High	High	High	High	High	High	High	High	High	High	High	High	0.0001363	3.705e-07	66	31.07
[K].GSEAASSSSITDER.[A]	1xPhospho [S9(100)]	0.000145152	8.35654e-05	1	1	2	AT1G05150.1	AT1G05150.1 [106-119]	AT1G05150.1 1xPhospho [S114(100)]	0	1476.58				703994	891821	883933	349659		691047	771472				Not Found	Not Found	Not Found	Peak Found	High	Peak Found	Peak Found	Not Found	High	Peak Found	Not Found	Not Found	High	0.000167	0.0001046	49	23.98
[K].EMRDNDVPVSYSGSGGPTK.[S]	1xOxidation [M2]; 1xPhospho [S12(97.2)]	0.0143763	0.00158952	1	1	1	AT1G05150.1	AT1G05150.1 [556-574]	AT1G05150.1 1xPhospho [S567(97.2)]	1	2091.87			467260	616216	476013	278281			1.58612e+06	500600				Not Found	Not Found	Peak Found	Peak Found	Peak Found	Peak Found	Not Found	Not Found	Peak Found	High	Not Found	Not Found	High	0.0008069	0.004396	40	30.64
[R].GSDSVFSGGDGGGADDDGGECSSEATK.[V]	1xCarbamidomethyl [C21]; 1xPhospho [S/T]	3.41801e-08	8.35654e-05	1	1	6	AT1G05270.1	AT1G05270.1 [58-84]		0	2600.92										809804				High	High	Not Found	Not Found	High	High	Not Found	Not Found	High	High	Not Found	Not Found	High	0.0001423	6.535e-09	124	30.82
[R].GSDSVFSGGDGGGADDDGGECSSEATKVELPEELAK.[S]	1xCarbamidomethyl [C21]; 1xPhospho [S4(95.8)]	9.06671e-05	8.35654e-05	1	1	3	AT1G05270.1	AT1G05270.1 [58-93]	AT1G05270.1 1xPhospho [S61(95.8)]	1	3609.47	2998925	2.13215e+06												High	High	Not Found	Not Found	High	Not Found	Not Found	Not Found	Not Found	Not Found	Not Found	Not Found	High	0.0001363	8.276e-06	42	43.07
[K].MLKDMDNVDMVTLVIQEMSK.[E]	2xOxidation [M1; M5]; 1xPhospho [S19(99.9)]	0.105355	0.0080147	1	1	2	AT1G05270.1	AT1G05270.1 [258-277]	AT1G05270.1 1xPhospho [S276(99.9)]	1	2452.09	11156391	12186723	18837004	11883662	9697627	16952370	21940074	14082263	12792553	9109794	15442521	11214977		Peak Found	Peak Found	High	High	Peak Found	Peak Found	Peak Found	Peak Found	Peak Found	Peak Found	Peak Found	Peak Found	High	0.003111	0.02837	3	46.71
[K].AIAIASGSGETEEEDDLEDLKK.[Q]	1xPhospho [T11(100)]	2.18619e-10	8.35654e-05	1	1	3	AT1G05350.1	AT1G05350.1 [402-423]	AT1G05350.1 1xPhospho [T412(100)]	1	2400.07	3.78762e+06	3.63756e+06			3.46458e+06					1.21405e+06				High	High	Not Found	Not Found	Peak Found	Not Found	Not Found	Not Found	Not Found	High	Not Found	Not Found	High	0.0001553	2.112e-09	129	39.94
[M].SVSGYKSDDEYSVIADK.[G]	1xAcetyl [N-Term]; 1xPhospho [S7(100)]	2.17346e-07	8.35654e-05	1	1	9	AT1G05460.1	AT1G05460.1 [2-18]	AT1G05460.1 1xAcetyl [N-Term]; 1xPhospho [S8(100)]	1	1984.84		1.48996e+06		1.12401e+06	2.06386e+06		1.48625e+06	1450152	2.0063e+06		642190			Not Found	High	Not Found	High	High	Not Found	High	High	High	Not Found	High	Not Found	High	0.0001363	6.609e-08	103	38.73
[K].NDTTDEENASSR.[K]	1xPhospho [S10(99.3)]	0.000337659	8.35654e-05	1	1	7	AT1G05500.1	AT1G05500.1 [415-426]	AT1G05500.1 1xPhospho [S424(99.3)]	0	1418.51	1.19377e+06	1.3352e+06	369202	1291687	867644	1.10824e+06	568996		542900	1417996	393279	934843		High	Peak Found	Peak Found	High	High	High	Peak Found	Not Found	High	High	Peak Found	Peak Found	High	0.0001212	7.672e-05	72	17.04
[R].DNSANFGYSGVNR.[F]	1xPhospho [S3(100)]	5.41696e-05	8.35654e-05	1	1	4	AT1G05520.1	AT1G05520.1 [236-248]	AT1G05520.1 1xPhospho [S238(100)]	0	1480.59						738152		802986						Not Found	High	Not Found	High	Not Found	High	Not Found	High	Not Found	Not Found	Not Found	Not Found	High	0.0001423	1.519e-05	99	32.1
[R].TQTVGSLGEAMLDSEVVPSSLVEIAPILR.[V]	1xOxidation [M11]; 1xPhospho [T/S]	0.00114217	0.000315417	1	2	5	AT1G05570.1	AT1G05570.1 [19-47]		0	3107.56		725915					1.2293e+06							Not Found	High	High	High	High	Not Found	Peak Found	Not Found	Not Found	Not Found	Not Found	High	High	0.0002618	0.0007101	38	73.98
[K].SVNSAPQTSPMAK.[S]	1xOxidation [M11]; 1xPhospho [T/S]	0.0269451	0.00251688	1	1	1	AT1G05700.1	AT1G05700.1 [541-553]		0	1413.61	680817			314330	481734	350574				327313				High	Not Found	Not Found	Peak Found	Peak Found	Peak Found	Not Found	Not Found	Not Found	Peak Found	Not Found	Not Found	High	0.001474	0.00889	13	21.23
[R].QRSSPADFFTYLASDK.[N]	1xGln->pyro-Glu [N-Term]; 1xPhospho [S3(100)]	2.08046e-11	8.35654e-05	1	1	13	AT1G05805.1	AT1G05805.1 [142-157]	AT1G05805.1 1xPhospho [S144(100)]	1	1895.82	1.58345e+06	1.67475e+06		1.21466e+06	2.32398e+06	489991	2.32436e+06	859916	1.65931e+06		828105	1.18965e+06		High	High	Not Found	High	High	High	High	High	High	Not Found	High	High	High	0.0001363	2.433e-12	90	55.12
[R].YGSAPGSFLNSVVDEVIGGGSSNAR.[D]	1xPhospho [S3(100)]	0.000105743	8.35654e-05	1	1	9	AT1G05805.1	AT1G05805.1 [26-50]	AT1G05805.1 1xPhospho [S28(100)]	0	2520.14		540687							313132					Not Found	Peak Found	High	High	High	High	High	High	High	Not Found	High	Not Found	High	0.000167	7.798e-05	75	73.83
[R].SSPADFFTYLASDK.[N]	1xPhospho [S/T/Y]	0.000253919	8.35654e-05	1	1	2	AT1G05805.1	AT1G05805.1 [144-157]		0	1628.69													No Quan Values	Not Found	Not Found	Not Found	Not Found	Not Found	Not Found	High	Not Found	Not Found	Not Found	High	Not Found	High	0.0001698	9.943e-05	63
[K].SQLSFTNHDSLAR.[I]	1xPhospho [S4(100)]	5.19049e-06	8.35654e-05	1	1	9	AT1G05805.1	AT1G05805.1 [186-198]	AT1G05805.1 1xPhospho [S189(100)]	0	1555.69	3.26347e+06	3.46289e+06	2093038	3.79941e+06	3.42412e+06	2.43659e+06	2182520	3.88046e+06	3.25681e+06	2.55797e+06	1.87277e+06	2.85478e+06		Peak Found	High	High	High	High	High	High	High	Peak Found	High	Peak Found	High	High	0.0001363	4.186e-06	89	35.16
[R].QRSSPADFFTYLASDK.[N]	1xPhospho [S/T/Y]	0.00231155	0.000467861	1	1	2	AT1G05805.1	AT1G05805.1 [142-157]		1	1912.85													No Quan Values	Not Found	Not Found	Not Found	Not Found	High	Not Found	Not Found	Not Found	Not Found	Not Found	Not Found	High	High	0.0002618	0.001376	23
[R].KVEGQTGDEIEGSGDNDNNNNDGVK.[A]	1xPhospho [S13(100)]	0.0262287	0.00251688	1	1	1	AT1G05860.1	AT1G05860.1 [125-149]	AT1G05860.1 1xPhospho [S137(100)]	1	2685.09		492519				380993		468134		408457		341568		Not Found	High	Not Found	Not Found	Not Found	Peak Found	Not Found	Peak Found	Not Found	Peak Found	Not Found	Peak Found	High	0.001051	0.006544	24	24.92
[R].TVGILEGPVVTTPDGR.[E]	1xPhospho [T12(100)]	2.33961e-06	8.35654e-05	1	2	12	AT1G05890.2	AT1G05890.2 [155-170]	AT1G05890.2 1xPhospho [T166(100)]	0	1690.84	1.93023e+06	1.49818e+06	797060	2.07675e+06	1732671	940470	1.91864e+06	1.56536e+06	1772179	861235	1.1759e+06	801872		High	High	High	High	High	High	High	High	High	High	High	High	High	0.0001423	1.494e-06	70	44.14
[R].STSGDSLVR.[R]	1xPhospho [S3(100)]	0.00296624	0.000515838	1	1	4	AT1G05940.1	AT1G05940.1 [42-50]	AT1G05940.1 1xPhospho [S44(100)]	0	1001.43		625833	587746		492869	612718	382495	794032	422735	627812		511692		High	High	Peak Found	Not Found	Peak Found	High	Peak Found	Peak Found	Peak Found	High	Not Found	Peak Found	High	0.0002354	0.000588	50	27.03
[K].KVSFKPNPVTDYK.[L]	1xPhospho [S3(100)]	1.63656e-06	8.35654e-05	1	2	16	AT1G05960.2	AT1G05960.2 [263-275]	AT1G05960.2 1xPhospho [S265(100)]	2	1602.79	3.55708e+06	3.78578e+06	6.34314e+06	7.29774e+06	5171400	4.73731e+06	5.35055e+06	7.37351e+06	6.00691e+06	5072126	3.91866e+06	4.91617e+06		High	High	High	High	High	High	High	High	High	High	High	High	High	0.0001363	6.88e-08	111	33.59
[R].SFKPQATK.[A]	1xPhospho [S1(100)]	0.0102118	0.00123953	1	2	9	AT1G05960.2	AT1G05960.2 [927-934]	AT1G05960.2 1xPhospho [S927(100)]	1	986.471	4.82812e+06	2820103	3.06558e+06	3.8437e+06	2907565	2511864	2530880	3.21155e+06	3298643	1.82639e+06	2.3508e+06	3038789		Peak Found	High	High	Peak Found	High	High	High	High	High	High	High	Peak Found	High	0.0004336	0.002966	34	23.21
[K].ESVTSPDRETPLTKD.[-]	1xPhospho [S2(97.5)]	0.00103274	0.000315417	1	1	11	AT1G06070.1	AT1G06070.1 [409-423]	AT1G06070.1 1xPhospho [S410(97.5)]	2	1754.78	9926975	10141427	11260574	11217152	9515449	7499983	7853774	9272513	8.14966e+06	8033242		8.08266e+06		Peak Found	High	High	High	High	High	High	High	High	High	Not Found	High	High	0.0001212	0.000187	29	30.35
[K].ESVTSPDR.[E]	1xPhospho [S5(100)]	0.00374745	0.000588918	1	1	4	AT1G06070.1	AT1G06070.1 [409-416]	AT1G06070.1 1xPhospho [S413(100)]	0	970.388	1.46979e+06	829468	765410	555869	961623					157945				High	High	High	Peak Found	High	Not Found	Not Found	Not Found	Not Found	Peak Found	Not Found	Not Found	High	0.0006115	0.001918	35	21.63
[K].ESVTSPDRETPLTK.[D]	1xPhospho [T/S]	0.00714558	0.00095398	1	1	4	AT1G06070.1	AT1G06070.1 [409-422]		1	1639.76			2294352	2.55882e+06			1.80865e+06	1.22721e+06			1.09391e+06	1281828		Not Found	Not Found	High	High	Not Found	Not Found	High	Peak Found	Not Found	High	Peak Found	Peak Found	High	0.0008192	0.003152	35	29.96
[K].AELVELLGSDSS.[-]	1xPhospho [S]	3.75545e-05	8.35654e-05	1	1	30	AT1G06190.1	AT1G06190.1 [390-401]		0	1299.57	7.94398e+06	7.69204e+06	612419	1.30985e+06	8.51185e+06	2.9281e+06	5.40081e+06	2.28453e+06	7.55989e+06	1760409	2.76931e+06	2.88154e+06		High	High	Peak Found	High	High	High	High	High	High	High	High	High	High	0.0001363	1.01e-05	46	52.36
[K].KAELVELLGSDSS.[-]	1xPhospho [S]	1.84431e-07	8.35654e-05	1	1	43	AT1G06190.1	AT1G06190.1 [389-401]		1	1427.67	1.05077e+07	1.23719e+07	1.32918e+06	5.71695e+06	1.75971e+07	4.55182e+06	7.61095e+06	5.45109e+06	9.00518e+06	1.27275e+06	5.04432e+06	4.21501e+06		High	High	Peak Found	High	High	High	High	High	High	High	High	High	High	0.0001363	5.128e-09	80	47.84
[K].DNNASSFTRPTSSFR.[R]	1xPhospho [S/T]	0.00214771	0.000467861	1	2	7	AT1G06190.1	AT1G06190.1 [220-234]		1	1766.75	1.44501e+06			773270			1.40875e+06	644856	1.15597e+06	909175	794017			High	High	Not Found	Peak Found	High	Not Found	Peak Found	High	High	High	High	Not Found	High	0.0003082	0.001024	49	32.43
[R].MVSEKVKDMLQAPTLESK.[M]	2xOxidation [M1; M9]; 1xPhospho [S3(100)]	0.000433694	8.35654e-05	1	2	3	AT1G06210.1	AT1G06210.1 [23-40]	AT1G06210.1 1xPhospho [S25(100)]	2	2146.02				711830	1.15347e+06					912372	453745			Not Found	Not Found	Not Found	Peak Found	High	Not Found	Not Found	Not Found	High	High	Peak Found	Not Found	High	0.0001335	8.792e-05	38	34.39
[K].IELGLSSDEDEK.[-]	1xPhospho [S6(99.5)]	3.70167e-06	8.35654e-05	1	1	8	AT1G06210.1	AT1G06210.1 [372-383]	AT1G06210.1 1xPhospho [S377(99.5)]	0	1414.6	4.1613e+06	6076813	427895	1191475	4062262	2.08645e+06	1.44774e+06	1.76581e+06	3.69634e+06	1.15261e+06	1.04271e+06			Peak Found	High	Peak Found	Peak Found	High	High	High	High	High	High	High	Not Found	High	0.0001363	1.82e-07	101	37.29
[R].QPTTTPGRTPTSATPSGR.[T]	1xPhospho [T9(100)]	0.000711341	0.000259633	1	1	5	AT1G06230.1	AT1G06230.1 [573-590]	AT1G06230.1 1xPhospho [T581(100)]	1	1892.89		643737		742258		668241		599871		737787	213555	808472		Not Found	Peak Found	Not Found	High	Not Found	High	Not Found	High	High	High	Peak Found	Peak Found	High	0.0001335	0.0001558	31	23.65
[R].FVTGYEMNLPTPTMR.[S]	2xOxidation [M7; M14]; 1xPhospho [T11(98.9)]	0.000780224	0.000259633	1	1	3	AT1G06230.1	AT1G06230.1 [532-546]	AT1G06230.1 1xPhospho [T542(98.9)]	0	1868.8		838373		1.15421e+06	475748	574254		878755	493469	742603		704372		Not Found	Peak Found	Not Found	Peak Found	Peak Found	High	Not Found	High	Peak Found	High	Not Found	Peak Found	High	0.0001335	0.0001739	30	38.73
[R].QPTTTPGRTPTSATPSGR.[T]	1xGln->pyro-Glu [N-Term]; 1xPhospho [T9(99.9)]	0.00423744	0.000712301	1	1	4	AT1G06230.1	AT1G06230.1 [573-590]	AT1G06230.1 1xPhospho [T581(99.9)]	1	1875.86			1.10752e+06	1.46618e+06		1.25578e+06	1.07628e+06	1.33496e+06		1.31863e+06	841614	1250696		Not Found	Not Found	Peak Found	Peak Found	Not Found	High	Peak Found	High	Not Found	High	Peak Found	High	High	0.0001335	0.001247	26	27.45
[R].QPTTTPGR.[T]	1xGln->pyro-Glu [N-Term]; 1xPhospho [T5(98.9)]	0.0212759	0.0023192	1	1	4	AT1G06230.1	AT1G06230.1 [573-580]	AT1G06230.1 1xPhospho [T577(98.9)]	0	920.387	453831			707814				2170646		495926				Peak Found	Not Found	Not Found	High	Not Found	Not Found	Not Found	High	Not Found	High	Not Found	High	High	0.001543	0.006354	35	22.23
[R].QPTTTPGRTPTSATPSGR.[T]	2xPhospho [T5(95.6); T9(99.8)]	0.0938905	0.00762197	1	1	2	AT1G06230.1	AT1G06230.1 [573-590]	AT1G06230.1 2xPhospho [T577(95.6); T581(99.8)]	1	1972.85	825278	917522	771508	480287		325180	411786	605469	374859	322003	277576	566434		Peak Found	Peak Found	Peak Found	High	Not Found	High	Peak Found	Peak Found	Peak Found	Peak Found	Peak Found	Peak Found	High	0.002578	0.0241	9	23.49
[R].QPTTTPGRTPTSATPSGR.[T]	1xGln->pyro-Glu [N-Term]; 2xPhospho [T5(95.5); T9(99.9)]	0.104713	0.00796525	1	1	3	AT1G06230.1	AT1G06230.1 [573-590]	AT1G06230.1 2xPhospho [T577(95.5); T581(99.9)]	1	1955.83	317821	642930	739753	1.04519e+06		449699		728720	296963	485689		818513		Peak Found	Peak Found	Peak Found	High	Not Found	High	Not Found	Peak Found	Peak Found	Peak Found	Not Found	High	High	0.002732	0.02691	15	27.4
[M].STTTTTAALPQR.[H]	1xAcetyl [N-Term]; 1xPhospho [S/T]	0.0389749	0.00360508	1	1	1	AT1G06380.1	AT1G06380.1 [2-13]	AT1G06380.1 1xAcetyl [N-Term]	0	1369.64													No Quan Values	Not Found	Not Found	Not Found	Not Found	Not Found	Not Found	Not Found	Not Found	Not Found	Not Found	High	Not Found	High	0.001528	0.009805	15
[R].SVDGGGESADLPGK.[G]	1xPhospho [S1(100)]	0.00176341	0.000315417	1	1	1	AT1G06400.1	AT1G06400.1 [182-195]	AT1G06400.1 1xPhospho [S182(100)]	0	1368.57													No Quan Values	Not Found	Not Found	Not Found	Not Found	High	Not Found	Not Found	Not Found	Not Found	Not Found	Not Found	Not Found	High	0.0002618	0.001072	29
[R].SVDGGGESADLPGKGETINVK.[E]	1xPhospho [S1(97.8)]	0.00400333	0.000712301	1	1	2	AT1G06400.1	AT1G06400.1 [182-202]	AT1G06400.1 1xPhospho [S182(97.8)]	1	2109.97	521402			829007			391461	467418	479121					High	Not Found	Not Found	High	Not Found	Not Found	Peak Found	Peak Found	Peak Found	Not Found	Not Found	Not Found	High	0.0001212	0.001177	22	33.97
[R].QGLLGSESDFSGPK.[K]	1xPhospho [S6(100)]	3.41016e-05	8.35654e-05	1	1	1	AT1G06410.1	AT1G06410.1 [453-466]	AT1G06410.1 1xPhospho [S458(100)]	0	1501.66			403810	318396	758275	348534	616833	399792	575101			281690		Not Found	Not Found	Peak Found	Peak Found	Peak Found	Peak Found	Peak Found	Peak Found	High	Not Found	Not Found	Peak Found	High	0.000197	3.65e-05	71	42.72
[R].VMTVPGNVSEFDEDQAYSVSSDNPSSVSSDR.[M]	1xOxidation [M2]; 1xPhospho [T3(100)]	3.12227e-07	8.35654e-05	1	1	8	AT1G06410.1	AT1G06410.1 [30-60]	AT1G06410.1 1xPhospho [T32(100)]	0	3401.4	1.71773e+06	2375015		3.54208e+06	2.03596e+06	2165785	881340	4.48843e+06	2.72097e+06	3.49634e+06	3078611	3.71128e+06		High	High	Not Found	High	Peak Found	High	High	High	Peak Found	Peak Found	High	High	High	0.0001423	6.435e-08	102	41.31
[R].SYTNLLDLASGNFPVMGR.[E]	1xPhospho [S1(99.2)]	8.81957e-07	8.35654e-05	1	1	15	AT1G06410.1	AT1G06410.1 [5-22]	AT1G06410.1 1xPhospho [S5(99.2)]	0	2034.94		252139	287126	968164	498280							485941		Not Found	Peak Found	High	High	High	Not Found	High	High	High	Not Found	Not Found	High	High	0.0001212	4.199e-08	124	73.95
[R].SYTNLLDLASGNFPVMGR.[E]	1xOxidation [M16]; 1xPhospho [S1(100)]	4.14118e-09	8.35654e-05	1	1	451	AT1G06410.1	AT1G06410.1 [5-22]	AT1G06410.1 1xPhospho [S5(100)]	0	2050.93	4.29493e+07	3.6957e+07	3.37031e+07	4.16992e+07	6.0168e+07	3.37268e+07	5.10624e+07	4.7167e+07	5.44748e+07	7.04316e+06	3.68115e+07	4.27878e+07		High	High	High	High	High	High	High	High	High	High	High	High	High	0.0001363	7.171e-11	129	55.17
[-].MISRSYTNLLDLASGNFPVMGR.[E]	1xAcetyl [N-Term]; 2xOxidation [M1; M20]; 1xPhospho [S/T/Y]	0.0106936	0.00123953	1	1	1	AT1G06410.1	AT1G06410.1 [1-22]	AT1G06410.1 1xAcetyl [N-Term]	1	2596.19					602308									Not Found	Not Found	Not Found	Not Found	High	Not Found	Not Found	Not Found	Not Found	Not Found	Not Found	Not Found	High	0.0011	0.005214	21	55.65
[R].QVSVDVPDVK.[G]	1xPhospho [S3(100)]	0.000200991	8.35654e-05	2	2	7	AT1G06430.1; AT2G30950.1	AT1G06430.1 [384-393]; AT2G30950.1 [391-400]	AT1G06430.1 1xPhospho [S386(100)]; AT2G30950.1 1xPhospho [S393(100)]	0	1165.55	3.256e+07	2.7807e+07	23362508	2.18441e+07	3.11753e+07	25129738	1.85812e+07	22537756	2.86156e+07	23691404	447967	17359002	Shared	High	High	Peak Found	High	High	Peak Found	High	High	High	Peak Found	Peak Found	Peak Found	High	0.0001363	0.0001702	52	37.89
[R].GTGIGGGNDER.[E]	1xPhospho [T2(100)]	0.00721665	0.00095398	2	4	5	AT1G06430.1; AT2G30950.1	AT1G06430.1 [329-339]; AT2G30950.1 [336-346]	AT1G06430.1 1xPhospho [T330(100)]; AT2G30950.1 1xPhospho [T337(100)]	0	1112.44	2.17271e+06	1.21604e+06	1.5994e+06									1.35143e+06	Shared	High	Peak Found	Peak Found	High	High	Not Found	Not Found	Not Found	Not Found	Not Found	High	High	High	0.0005813	0.001904	44	20.47
[R].QASSAQGFFMR.[Q]	1xOxidation [M10]; 1xPhospho [S3(100)]	9.91322e-06	8.35654e-05	1	1	6	AT1G06460.1	AT1G06460.1 [99-109]	AT1G06460.1 1xPhospho [S101(100)]	0	1325.53	954411			1226756	499727			945411	1.06595e+06		351934	962034		High	Not Found	Not Found	High	High	Not Found	Not Found	High	High	Not Found	Peak Found	High	High	0.0001391	1.456e-05	78	36.51
[K].LANLGTVWSPR.[S]	1xPhospho [S9(100)]	8.97993e-05	8.35654e-05	1	1	1	AT1G06460.1	AT1G06460.1 [177-187]	AT1G06460.1 1xPhospho [S185(100)]	0	1293.64	384856	473167	831401	1.07529e+06	663712	411317	764324		432328					Peak Found	Peak Found	Peak Found	High	Peak Found	Peak Found	Peak Found	Not Found	Peak Found	Not Found	Not Found	Not Found	High	0.0001212	9.852e-06	61	44.64
[K].EDIFFPSLSPNLQK.[E]	1xPhospho [S9(100)]	5.60276e-05	8.35654e-05	1	1	7	AT1G06460.1	AT1G06460.1 [154-167]	AT1G06460.1 1xPhospho [S162(100)]	0	1714.81	1.52143e+06	1.26657e+06		700671	1.32468e+06	789581	779213	488406	785911		339267	604416		High	High	Not Found	Peak Found	High	Peak Found	High	Peak Found	High	Not Found	Peak Found	High	High	0.0001363	6.139e-06	34	53.66
[R].QASSAQGFFMR.[Q]	1xGln->pyro-Glu [N-Term]; 1xOxidation [M10]; 1xPhospho [S3(98.8)]	0.00131005	0.000315417	1	1	2	AT1G06460.1	AT1G06460.1 [99-109]	AT1G06460.1 1xPhospho [S101(98.8)]	0	1308.51				780653	629639			561840			424984			Not Found	Not Found	Not Found	Peak Found	High	Not Found	Not Found	High	Not Found	Not Found	Peak Found	Not Found	High	0.0002618	0.0008083	45	43.47
[R].ALTIDKDNSPK.[W]	1xPhospho [S9(100)]	0.000530643	8.35654e-05	1	1	12	AT1G06550.1	AT1G06550.1 [325-335]	AT1G06550.1 1xPhospho [S333(100)]	1	1281.61			1.9546e+06	2833609		1.21031e+06	1383566	1887253		1.03349e+06	1.32604e+06	2036757		High	High	High	High	High	High	High	High	High	High	High	High	High	0.0001335	0.0001108	41	26.6
[K].LGLGNMEESLPSNFADGNEQPDPNTSPVEDVSAATK.[Q]	1xOxidation [M6]; 1xPhospho [S26(100)]	1.12829e-06	8.35654e-05	1	1	5	AT1G06670.1	AT1G06670.1 [1172-1207]	AT1G06670.1 1xPhospho [S1197(100)]	0	3826.66					1429016	1.58898e+06								High	Not Found	Not Found	Not Found	High	High	High	Not Found	Not Found	Not Found	High	Not Found	High	0.000167	1.218e-06	70	45.43
[R].FEDNFDATSNLNVMVTPTDKK.[S]	1xOxidation [M14]; 1xPhospho [T16(98.4)]	0.00383678	0.00066183	1	2	6	AT1G06680.1	AT1G06680.1 [126-146]	AT1G06680.1 1xPhospho [T141(98.4)]	1	2482.08	1.65385e+06	1.33602e+06	1.61605e+06	1165835	1.674e+06	1.71825e+06	1.01614e+06	2.40075e+06	2.23921e+06	724013		780866		Peak Found	Peak Found	Peak Found	High	Peak Found	Peak Found	High	High	High	Peak Found	Not Found	Peak Found	High	0.0004067	0.001515	29	39.82
[M].SEVEIENAATIEGNTAADAPVTDAAVEK.[K]	1xAcetyl [N-Term]; 1xPhospho [S1(100)]	8.4124e-06	8.35654e-05	1	1	9	AT1G06760.1	AT1G06760.1 [2-29]	AT1G06760.1 1xAcetyl [N-Term]; 1xPhospho [S2(100)]	0	2937.32	839805	1.66512e+06	450489	372373	2.05855e+06	620223	1.46505e+06		1.82308e+06		1.01175e+06	625919		Peak Found	High	Peak Found	Peak Found	High	High	Peak Found	High	High	Not Found	High	Peak Found	High	0.0001363	4.841e-07	76	47.95
[K].VTSPAKK.[A]	1xPhospho [S3(100)]	0.012815	0.00128648	1	1	12	AT1G06760.1	AT1G06760.1 [227-233]	AT1G06760.1 1xPhospho [S229(100)]	1	810.412	19840944	15678279	24444420	18396516	19877054	17044624	21814846	13299349	18511072	19264442	24573758	13115490		High	High	High	High	High	High	High	High	High	High	High	High	High	0.0014	0.006012	38	14.23
[K].TVKSPAK.[R]	1xPhospho [S4(100)]	0.0151516	0.0016958	1	1	8	AT1G06760.1	AT1G06760.1 [260-266]	AT1G06760.1 1xPhospho [S263(100)]	1	810.412	1.21903e+07	5.952e+06	8.92939e+06	7.28954e+06	8.73807e+06	5.9078e+06	8.81939e+06	4.59283e+06	6.49252e+06	2569071	7.73173e+06	6.01039e+06		High	High	Peak Found	High	High	High	Peak Found	High	High	Peak Found	Peak Found	High	High	0.001568	0.006867	39	15.38
[K].TVKSPAKR.[A]	1xPhospho [S4(100)]	0.0499158	0.00484269	1	1	6	AT1G06760.1	AT1G06760.1 [260-267]	AT1G06760.1 1xPhospho [S263(100)]	2	966.513		371835				226886	260866							High	High	High	Not Found	Not Found	High	High	Not Found	Not Found	Not Found	Not Found	High	High	0.002119	0.01249	33	16.05
[R].LAPVPDMEGISPQHVSTVVK.[G]	1xOxidation [M7]; 1xPhospho [S11(100)]	1.57453e-06	8.35654e-05	1	1	11	AT1G06840.1	AT1G06840.1 [773-792]	AT1G06840.1 1xPhospho [S783(100)]	0	2200.07	4.27082e+06	3.81005e+06	3.31239e+06	6404203	3.83767e+06	2.08985e+06	5.10411e+06	4.45336e+06	2.84629e+06	2.35051e+06	2.91468e+06	3.89903e+06		Peak Found	High	High	High	High	High	High	High	High	High	High	High	High	0.0001363	6.599e-08	75	39.18
[K].ASLKIEGVK.[S]	1xPhospho [S2(100)]	0.0322111	0.0030118	1	1	1	AT1G06840.1	AT1G06840.1 [603-611]	AT1G06840.1 1xPhospho [S604(100)]	1	1024.54		400085				250008		649406		466698		411110		Not Found	Peak Found	Not Found	Not Found	Not Found	Peak Found	Not Found	High	Not Found	Peak Found	Not Found	Peak Found	High	0.001889	0.00889	31	32.75
[K].ESEKDPLIAAENGSGVLSDGGGGVQQK.[T]	1xPhospho [S18(100)]	7.85428e-07	8.35654e-05	1	2	9	AT1G06890.1	AT1G06890.1 [317-343]	AT1G06890.1 1xPhospho [S334(100)]	1	2722.26	4588053	3.51236e+06		1294227	3607817	1.99429e+06	2.7766e+06	2199233	2.90848e+06	578927	944727	1.36496e+06		High	High	Not Found	Peak Found	High	High	High	High	High	Peak Found	High	High	High	0.000167	8.766e-07	82	39.09
[R].LANAVSSGDLEAQDSK.[A]	1xPhospho [S6(99.3)]	3.38084e-09	8.35654e-05	1	1	13	AT1G06950.1	AT1G06950.1 [478-493]	AT1G06950.1 1xPhospho [S483(99.3)]	0	1684.74	2.72648e+06	1.86855e+06	1.61531e+06	1.96562e+06	2.60681e+06	2.49163e+06	1.84453e+06	1.9891e+06	2.07125e+06	1.50842e+06	782477	1183678		High	High	High	High	High	High	High	High	High	Peak Found	High	High	High	0.0001212	1.1e-09	118	31.24
[-].MESADSGRSDPVKGDDPGPSFVSSPPATPSR.[Y]	1xAcetyl [N-Term]; 1xOxidation [M1]; 1xPhospho [S/T]	1.84783e-05	8.35654e-05	1	1	5	AT1G07090.1	AT1G07090.1 [1-31]	AT1G07090.1 1xAcetyl [N-Term]	2	3268.41	935912					1.72382e+06		834193	1.58468e+06	780913				Peak Found	Not Found	Not Found	High	Not Found	High	High	High	Peak Found	High	Not Found	Not Found	High	0.0001468	8.417e-06	68	36.81
[R].SDPVKGDDPGPSFVSSPPATPSR.[Y]	1xPhospho [S16(100)]	5.96484e-05	8.35654e-05	1	1	14	AT1G07090.1	AT1G07090.1 [9-31]	AT1G07090.1 1xPhospho [S24(100)]	1	2377.07	2.51321e+06	2708048	2554092	2587473	2358282	1.31827e+06	2.69147e+06	2.92339e+06	3523504	1.65494e+06	1.3651e+06	1.4599e+06		High	High	High	High	High	High	High	High	High	High	High	High	High	0.0001391	3.125e-06	37	35.37
[R].NSEDSGVTVDGSPSAK.[VE]	1xPhospho [S/T]	1.3216e-07	8.35654e-05	1	2	16	AT1G07110.1	AT1G07110.1 [233-248]		0	1629.66	15179047	10389857	10189955	13783008	10050150	8148676	8258679	11327322	11696335	8.29726e+06	6.44393e+06	10797356		Peak Found	High	High	High	High	High	Peak Found	High	High	High	High	High	High	0.000167	1.713e-07	83	25.24
[K].NTEEDDDGSNGGGGQLYVSLK.[M]	1xPhospho [S9(100)]	0.000187085	8.35654e-05	1	1	5	AT1G07110.1	AT1G07110.1 [8-28]	AT1G07110.1 1xPhospho [S16(100)]	0	2234.91	974501	1252456		979439	1.99756e+06	652716	772997	1.35971e+06	1.23337e+06		696106			High	High	Not Found	Peak Found	High	High	Peak Found	Peak Found	High	Not Found	Peak Found	Not Found	High	0.0001363	2.628e-05	52	39.01
[K].SVETLSPFQQK.[D]	1xPhospho [S6(100)]	0.000143767	8.35654e-05	1	1	17	AT1G07110.1	AT1G07110.1 [271-281]	AT1G07110.1 1xPhospho [S276(100)]	0	1343.62	2.27443e+07	2.77863e+07	17719188	38495596	2.44123e+07	2.13401e+07	1.59807e+07	34467224	2.21319e+07	2.23729e+07	10998192	25699170		High	High	High	High	High	High	High	High	High	High	High	High	High	0.0001391	5.993e-05	56	37.65
[R].SLSASGSFRNDSTPK.[A]	1xPhospho [S7(100)]	4.55599e-06	8.35654e-05	1	1	10	AT1G07110.1	AT1G07110.1 [214-228]	AT1G07110.1 1xPhospho [S220(100)]	1	1633.72	9745670	5.79222e+06	5.12859e+06	6.11136e+06	6.51051e+06	4.26001e+06	5.2291e+06	6.04251e+06	5.88559e+06	4.52262e+06	3.20734e+06	7.11627e+06		High	Peak Found	High	High	Peak Found	High	High	High	High	Peak Found	High	High	High	0.0001391	7.851e-07	68	28.2
[K].SLSASSFLIDTK.[Q]	1xPhospho [S3(100)]	4.68993e-06	8.35654e-05	1	1	199	AT1G07110.1	AT1G07110.1 [301-312]	AT1G07110.1 1xPhospho [S303(100)]	0	1348.64	1.27389e+08	8.93207e+07	4.40689e+07	9.58794e+07	1.33921e+08	5.9914e+07	8.70616e+07	9.33403e+07	9.78644e+07	2.85928e+07	4.69034e+07	3.85992e+07		High	High	High	High	High	High	High	High	High	High	High	High	High	0.0001363	3.007e-07	87	47.43
[K].AAQRNSEDSGVTVDGSPSAK.[VE]	1xPhospho [S6(100)]	3.04777e-07	8.35654e-05	1	2	11	AT1G07110.1	AT1G07110.1 [229-248]	AT1G07110.1 1xPhospho [S234(100)]	1	2055.9		627086				581381			794981	458427				High	High	Not Found	High	High	High	High	High	High	High	High	High	High	0.000167	3.686e-07	81	24.95
[R].SLSASGSFR.[N]	1xPhospho [S3(100)]	0.00131605	0.000315417	1	1	44	AT1G07110.1	AT1G07110.1 [214-222]	AT1G07110.1 1xPhospho [S216(100)]	0	991.424	6.20453e+07	3.99826e+07	4.55501e+07	5.64126e+07	5.54491e+07	4.62378e+07	4.16345e+07	5.32204e+07	7.39385e+07	4.37709e+07	3.00526e+07	4.78721e+07		High	High	High	High	High	High	High	High	High	High	High	High	High	0.0002354	0.0007417	47	29.36
[R].SLSASGSFRNDSTPK.[A]	2xPhospho [S7(100); T13(98.6)]	0.0389749	0.00360508	1	1	3	AT1G07110.1	AT1G07110.1 [214-228]	AT1G07110.1 2xPhospho [S220(100); T226(98.6)]	1	1713.69	472751	1.36794e+06	437779	917522	648508			791354		350810	505935	764051		Peak Found	High	Peak Found	Peak Found	Peak Found	Not Found	Not Found	High	Not Found	Peak Found	High	Peak Found	High	0.002035	0.01044	36	28.11
[K].ESEAEKSGEAK.[K]	1xPhospho [S7(100)]	0.0093176	0.00106329	1	1	2	AT1G07140.1	AT1G07140.1 [209-219]	AT1G07140.1 1xPhospho [S215(100)]	1	1244.5	395283	202363		256671	246212	456963			277347	328472				Peak Found	Peak Found	Not Found	High	Peak Found	Peak Found	Not Found	Not Found	Peak Found	Peak Found	High	Not Found	High	0.0006537	0.002501	47	14.01
[R].AAAERSESDFGAR.[P]	1xPhospho [S6(99.1)]	0.00135882	0.000315417	1	1	7	AT1G07310.1	AT1G07310.1 [327-339]	AT1G07310.1 1xPhospho [S332(99.1)]	1	1446.6	1.70432e+06	876718	966555	1.19043e+06	1.3204e+06	723155	786718	849144	1.12677e+06	758900	247445			High	Peak Found	Peak Found	High	High	Peak Found	Peak Found	High	High	High	Peak Found	High	High	0.0002618	0.0008386	33	24.61
[R].YGVDAVEEEDDDEDETEGSEEA.[-]	1xPhospho [T/S/Y]	6.60076e-07	8.35654e-05	1	1	22	AT1G07320.1	AT1G07320.1 [261-282]		0	2511.86	4841436	12576897	634759	4.81286e+06	14604722	8088005	9848758	7.07322e+06	10730435	3.8399e+06	4.86662e+06	3.91549e+06		High	High	High	High	High	High	High	High	High	High	High	High	High	0.0001212	2.979e-08	54	35.09
[R].YGVDAVEEEDDDEDETEEEA.[-]	1xPhospho [T16(100)]	0.00120109	0.000315417	1	1	4	AT1G07320.2	AT1G07320.2 [261-280]	AT1G07320.2 1xPhospho [T276(100)]	0	2367.8		2.21858e+06			1.60168e+06	603047	1.07252e+06		1.45275e+06			452245		Not Found	High	Not Found	Not Found	High	High	Peak Found	High	Peak Found	Not Found	Not Found	Peak Found	High	0.0001363	0.000225	17	35.4
[R].GFGFISMKSVGDANR.[C]	1xOxidation [M7]; 1xPhospho [S6(100)]	0.146703	0.0092687	1	2	2	AT1G07350.1	AT1G07350.1 [117-131]	AT1G07350.1 1xPhospho [S122(100)]	1	1681.74	822710	598181	1.41412e+06		329581		449876	381791	315481		256405			High	Peak Found	High	Not Found	Peak Found	Not Found	Peak Found	Peak Found	Peak Found	Not Found	Peak Found	Not Found	High	0.002863	0.03629	20	40.89
[R].PAPSPTAVSAISPDSAPAGSGAPSGSSQQAPDVSTATGSSQ.[-]	1xPhospho [S12(100)]	3.7376e-06	8.35654e-05	1	1	23	AT1G07360.1	AT1G07360.1 [441-481]	AT1G07360.1 1xPhospho [S452(100)]	0	3760.68	1.20352e+07	2.17704e+07	1.4095e+07	20994801	1.33787e+07	1.6961e+07	1.12936e+07	1.901e+07	8.87585e+06	17448339	1.05146e+07	1.54166e+07		High	High	High	High	High	High	High	High	High	High	High	High	High	0.0001391	2.185e-06	45	39.07
[K].AGEMGTLESPDDESIK.[T]	1xOxidation [M4]; 1xPhospho [S9(100)]	0.0474927	0.00462896	1	1	1	AT1G07360.1	AT1G07360.1 [213-228]	AT1G07360.1 1xPhospho [S221(100)]	0	1774.71													No Quan Values	Not Found	Not Found	Not Found	Not Found	High	Not Found	Not Found	Not Found	Not Found	Not Found	Not Found	Not Found	High	0.002058	0.01713	18
[R].SFSTSASSSK.[A]	1xPhospho [S3(100)]	0.000245592	8.35654e-05	1	1	13	AT1G07490.1	AT1G07490.1 [31-40]	AT1G07490.1 1xPhospho [S33(100)]	0	1068.42	2.56523e+06	2346084	1388045	1.58315e+06	1.72703e+06	1820689	1221779	1.15518e+06	1.48659e+06	1948220	1.15428e+06	1443128		High	High	High	High	High	High	High	High	High	High	High	High	High	0.0001212	5.984e-05	67	22.32
[K].DALAASCSSSSTSSK.[S]	1xCarbamidomethyl [C7]; 1xPhospho [S6(100)]	9.02321e-05	8.35654e-05	1	1	9	AT1G07490.1	AT1G07490.1 [11-25]	AT1G07490.1 1xPhospho [S16(100)]	0	1538.6				579046		505556		497733		448639				High	High	Not Found	Peak Found	High	High	High	High	High	High	Not Found	High	High	0.0001363	8.232e-06	56	22.16
[R].AAAFESTTSFSSIPLQPIPK.[S]	1xPhospho [T/S]	5.90765e-05	8.35654e-05	1	1	1	AT1G07630.1	AT1G07630.1 [97-116]		0	2172.06	1581703													High	Not Found	Not Found	Not Found	Not Found	Not Found	Not Found	Not Found	Not Found	Not Found	Not Found	Not Found	High	0.0001553	6.916e-05	69	50.81
[R].SFSHGLALR.[V]	1xPhospho [S3(100)]	0.00613624	0.000834146	1	1	8	AT1G07630.1	AT1G07630.1 [170-178]	AT1G07630.1 1xPhospho [S172(100)]	0	1067.5		664182	465154	1.99058e+06	1.72431e+06	523360		944518	1.18434e+06	460920		873810		High	High	Peak Found	High	High	High	Not Found	High	High	Peak Found	Not Found	High	High	0.0006537	0.002195	40	36.62
[R].GFMSGPLDR.[V]	1xOxidation [M3]; 1xPhospho [S4(100)]	0.00711033	0.00095398	1	1	9	AT1G07630.1	AT1G07630.1 [140-148]	AT1G07630.1 1xPhospho [S143(100)]	0	1075.43	1.14327e+06	1.36179e+06		1.2573e+06	1.41799e+06	845696	622304	1.17345e+06	1.24348e+06	755533	344957	792861		High	High	Not Found	High	High	High	Peak Found	High	High	High	Peak Found	High	High	0.0002655	0.001645	34	34.19
[K].QSSSVNAQSPSSGQLR.[T]	1xPhospho [S9(100)]	5.99298e-07	8.35654e-05	1	3	4	AT1G07640.3	AT1G07640.3 [155-170]	AT1G07640.3 1xPhospho [S163(100)]	0	1712.76	1.60322e+06	907709			1.18079e+06	631646			1.00185e+06	706824				High	Peak Found	Not Found	Not Found	High	Peak Found	Not Found	Not Found	High	High	Not Found	Not Found	High	0.0001553	1.527e-06	80	25.38
[K].LNDDGNTHISTR.[I]	1xPhospho [S10(100)]	5.82829e-06	8.35654e-05	1	2	5	AT1G07650.2	AT1G07650.2 [835-846]	AT1G07650.2 1xPhospho [S844(100)]	0	1422.6	2.44131e+06	1.78021e+06	968605	2746114	1.35253e+06	1.42979e+06	1049871	1.24758e+06	572557	1447611	1.02822e+06	1.99608e+06		Peak Found	Peak Found	Peak Found	High	Peak Found	Peak Found	High	High	High	Peak Found	Peak Found	High	High	0.0001212	3.894e-07	102	24.15
[R].TASANSLVDAEEK.[T]	1xPhospho [S3(100)]	1.5531e-05	8.35654e-05	1	2	2	AT1G07650.2	AT1G07650.2 [1003-1015]	AT1G07650.2 1xPhospho [S1005(100)]	0	1414.61													No Quan Values	High	Not Found	Not Found	Not Found	High	Not Found	Not Found	Not Found	Not Found	Not Found	Not Found	Not Found	High	0.0001553	2.281e-05	75
[R].SLSFSTSGPR.[T]	1xPhospho [S3(100)]	0.00321048	0.000515838	1	2	9	AT1G07650.2	AT1G07650.2 [993-1002]	AT1G07650.2 1xPhospho [S995(100)]	0	1118.49	6895110	6.26728e+06	8.63086e+06	7547107	9.95776e+06	4.78588e+06	8.9116e+06	8953707	8.30838e+06	5.71071e+06	7.25725e+06	7.80251e+06		High	High	Peak Found	Peak Found	High	High	High	Peak Found	Peak Found	High	High	High	High	0.0003586	0.001868	57	35.06
[R].PSSAGSQGQLGSR.[L]	1xPhospho [S3(100)]	5.71041e-07	8.35654e-05	1	2	6	AT1G07705.2	AT1G07705.2 [248-260]	AT1G07705.2 1xPhospho [S250(100)]	0	1311.57	4998204	3.92354e+06		181574	3.06136e+06	2.67326e+06			2806137	2.67927e+06				High	High	Not Found	Peak Found	High	High	Not Found	Not Found	High	High	Not Found	Not Found	High	0.0001335	7.56e-07	95	21.57
[R].TLSSGGGLSIPSLGSR.[L]	1xPhospho [S3(100)]	1.51298e-07	8.35654e-05	1	2	12	AT1G07705.2	AT1G07705.2 [149-164]	AT1G07705.2 1xPhospho [S151(100)]	0	1568.77	3.45369e+06	3.13308e+06	1.05327e+06	2.22613e+06	2.91111e+06	1.76296e+06	2798521	2.43394e+06	2.60853e+06		1.17804e+06	1.33894e+06		High	High	Peak Found	High	High	High	High	High	High	Not Found	High	High	High	0.0001363	4.045e-09	102	45.86
[K].SLSPEVLQAAFK.[V]	1xPhospho [S3(100)]	0.00103274	0.000315417	1	1	1	AT1G07750.1	AT1G07750.1 [321-332]	AT1G07750.1 1xPhospho [S323(100)]	0	1369.68													No Quan Values	Not Found	Not Found	Not Found	Not Found	High	Not Found	Not Found	Not Found	Not Found	Not Found	Not Found	Not Found	High	0.0002618	0.0006467	39
[K].HAVSEGTK.[A]	1xPhospho [S4(100)]	0.0248544	0.00242109	4	10	4	AT1G07790.1; AT3G45980.1; AT5G22880.1; AT5G59910.1	AT1G07790.1 [133-140]; AT3G45980.1 [135-142]; AT5G22880.1 [130-137]; AT5G59910.1 [135-142]	AT1G07790.1 1xPhospho [S136(100)]; AT3G45980.1 1xPhospho [S138(100)]; AT5G22880.1 1xPhospho [S133(100)]; AT5G59910.1 1xPhospho [S138(100)]	0	908.387	675315	815960		715382	442802	899204		388674	263988				Shared	Peak Found	High	Not Found	Peak Found	High	High	Not Found	Peak Found	High	Not Found	Not Found	Not Found	High	0.0009858	0.006172	32	16.64
[K].YDPNSPSSSSGK.[N]	1xPhospho [S5(99)]	0.000843815	0.000259633	1	2	3	AT1G07870.2	AT1G07870.2 [385-396]	AT1G07870.2 1xPhospho [S389(99)]	0	1305.5													No Quan Values	Not Found	High	Not Found	Not Found	Not Found	High	Not Found	Not Found	Not Found	High	Not Found	Not Found	High	0.0001335	0.000191	38
[K].MTPTKPMVVETFSEYPPLGR.[F]	2xOxidation [M1; M7]; 1xPhospho [T2(100)]	2.90407e-07	8.35654e-05	1	2	23	AT1G07920.1	AT1G07920.1 [392-411]	AT1G07920.1 1xPhospho [T393(100)]	1	2392.1	7.76523e+06	1.05431e+07	1.18607e+07	1.35907e+07	1.0577e+07	1.07559e+07	1.46743e+07	1.01023e+07	9.4144e+06	7.14357e+06	5421643	7.60711e+06		High	High	High	High	High	High	High	High	High	High	High	High	High	0.0001391	4.185e-09	63	44.18
[K].MRTPPPTVGSFAMASPSTVGGSTGASGATR.[S]	2xOxidation [M1; M13]; 1xPhospho [T3(100)]	5.90677e-07	8.35654e-05	1	1	5	AT1G07970.1	AT1G07970.1 [281-310]	AT1G07970.1 1xPhospho [T283(100)]	1	2948.33	1.13916e+06	1.00333e+06	652498	989408	1.53307e+06	841056		662989		1.31582e+06				High	Peak Found	High	Peak Found	High	High	High	Peak Found	Not Found	Peak Found	Not Found	Not Found	High	0.0001553	1.504e-06	82	36.33
[K].INNTTQGSSPSPKPSK.[F]	1xPhospho [S11(97.3)]	0.0345686	0.00323467	1	1	4	AT1G07970.1	AT1G07970.1 [9-24]	AT1G07970.1 1xPhospho [S19(97.3)]	1	1722.81		461318			366946				471787					High	High	Not Found	Not Found	Peak Found	High	Not Found	Not Found	Peak Found	High	Not Found	Not Found	High	0.001662	0.0109	25	19.98
[K].VVGSSSPTNIHSK.[S]	1xPhospho [S6(100)]	9.81795e-06	8.35654e-05	1	1	5	AT1G07985.1	AT1G07985.1 [128-140]	AT1G07985.1 1xPhospho [S133(100)]	0	1392.65	314761		3968145		337691		2.69954e+06		267555		2569034	858955		Peak Found	Not Found	High	Not Found	Peak Found	Not Found	High	High	Peak Found	Not Found	High	High	High	0.0001391	6.758e-06	70	23.03
[K].LTSLSASSPVEIILDK.[E]	1xPhospho [S3(100)]	5.44313e-05	8.35654e-05	1	1	1	AT1G07990.1	AT1G07990.1 [5-20]	AT1G07990.1 1xPhospho [S7(100)]	0	1752.9					604116									Not Found	Not Found	Not Found	Not Found	High	Not Found	Not Found	Not Found	Not Found	Not Found	Not Found	Not Found	High	0.000167	4.256e-05	61	53.88
[K].TYNANTSSSDDDEVVVGEEDDDLTGNPK.[D]	1xPhospho [S9(96.9)]	3.73319e-07	8.35654e-05	1	1	5	AT1G07990.1	AT1G07990.1 [609-636]	AT1G07990.1 1xPhospho [S617(96.9)]	0	3066.22		1.62219e+06			1.19421e+06		930822		1.45522e+06					High	High	Not Found	Not Found	Peak Found	High	High	Not Found	High	Not Found	Not Found	Not Found	High	0.000197	9.479e-07	80	37.83
[K].TLDPSSPSPSDASR.[S]	1xPhospho [S6(99.4)]	7.56459e-06	8.35654e-05	1	1	4	AT1G08050.1	AT1G08050.1 [25-38]	AT1G08050.1 1xPhospho [S30(99.4)]	0	1496.63	916530			1.25058e+06	761440			1.34868e+06	688974	429258	446239	922635		High	Not Found	Not Found	High	Peak Found	Not Found	Not Found	High	High	Peak Found	Peak Found	Peak Found	High	0.0001212	5.298e-07	74	26.93
[R].ITSAASDEDVSSR.[V]	1xPhospho [S6(100)]	2.03508e-05	8.35654e-05	1	1	6	AT1G08060.1	AT1G08060.1 [1377-1389]	AT1G08060.1 1xPhospho [S1382(100)]	0	1417.58	1.19339e+06	1.07534e+06	1.80119e+06	1.14029e+06	886699		484636	316865	1.03918e+06	1283453	447364	1.09683e+06		High	High	Peak Found	High	Peak Found	High	Peak Found	High	Peak Found	Peak Found	Peak Found	High	High	0.0001391	2.348e-06	71	23.77
[R].KGDTSPDIEQR.[K]	1xPhospho [T/S]	0.00288479	0.000515838	1	1	4	AT1G08060.1	AT1G08060.1 [106-116]		1	1325.57	3393059	2.4585e+06	3.44593e+06	2.18865e+06	2.8565e+06	2.48081e+06	2.76898e+06	2.03344e+06	2.91684e+06	1.69556e+06	2.68965e+06	1.90817e+06		Peak Found	Peak Found	High	Peak Found	Peak Found	Peak Found	Peak Found	High	Peak Found	High	Peak Found	High	High	0.0001335	0.0008049	54	23.18
[M].GDSTGEPGSSMHGVTGR.[E]	1xAcetyl [N-Term]; 1xOxidation [M11]; 1xPhospho [S10(98.4)]	6.38089e-05	8.35654e-05	1	1	6	AT1G08090.1	AT1G08090.1 [2-18]	AT1G08090.1 1xAcetyl [N-Term]; 1xPhospho [S11(98.4)]	0	1769.68	657102	2.127e+06		1.38288e+06	450754	2.07431e+06	1.23087e+06	1.18432e+06		2.8435e+06	841163	1.1528e+06		High	High	Not Found	High	Peak Found	High	Peak Found	Peak Found	Not Found	High	Peak Found	High	High	0.0001391	4.54e-06	50	23.9
[M].ASEARESPANNPGLSTNRDEATK.[G]	1xAcetyl [N-Term]; 1xPhospho [S7(98.7)]	6.92516e-05	8.35654e-05	1	1	9	AT1G08110.1	AT1G08110.1 [2-24]	AT1G08110.1 1xAcetyl [N-Term]; 1xPhospho [S8(98.7)]	2	2537.13	999993	590452	1023740	1.43002e+06	998272	740582	945076	851941	1.05207e+06	723727	905713	838921		High	High	Peak Found	High	High	High	High	Peak Found	High	High	Peak Found	High	High	0.0001335	1.095e-05	48	27.37
[R].EDNNRSSFSQR.[M]	1xPhospho [S]	0.15637	0.00965538	1	1	5	AT1G08190.1	AT1G08190.1 [854-864]		1	1419.56					233764							9099338		Not Found	Not Found	Not Found	Not Found	Peak Found	High	Not Found	Not Found	High	High	High	High	High	0.004229	0.03858	31	19.9
[K].VSGETAIESPTIDVSSK.[E]	1xPhospho [S9(100)]	3.72847e-08	8.35654e-05	1	1	10	AT1G08200.1	AT1G08200.1 [312-328]	AT1G08200.1 1xPhospho [S320(100)]	0	1799.83					2784009	837035	2.25312e+06		2.8608e+06		1.88542e+06	1.15404e+06		High	High	Not Found	High	High	High	High	High	High	Not Found	High	High	High	0.0001391	4.546e-10	94	36.27
[R].LGDLRSSNQVDTHEINQK.[V]	2xPhospho [T12(100); S]	0.106653	0.00810948	1	1	1	AT1G08260.1	AT1G08260.1 [1256-1273]	AT1G08260.1 2xPhospho [T1267(100); S]	1	2213.96	3.40858e+06	4.87789e+06	6090311	4224851	2.61705e+06	3.50231e+06	3.30786e+06	3.02708e+06	3.1842e+06	3.61941e+06	2320951	2660240		Peak Found	Peak Found	Peak Found	Peak Found	Peak Found	High	Peak Found	Peak Found	Peak Found	Peak Found	Peak Found	Peak Found	High	0.0029	0.02731	2	40.84
[R].LSSVSEQTR.[A]	1xPhospho [S3(100)]	0.00922364	0.00106329	1	1	7	AT1G08315.1	AT1G08315.1 [16-24]	AT1G08315.1 1xPhospho [S18(100)]	0	1086.48	1.81224e+06	1.60932e+06	1.78915e+06	1.49142e+06	1.21442e+06	1626513	1.31387e+06	1.17359e+06	1.24801e+06	1.2787e+06	1.78745e+06	1.63089e+06		Peak Found	Peak Found	Peak Found	High	Peak Found	High	High	High	High	Peak Found	High	High	High	0.0003819	0.001766	34	23.27
[K].LQSEAVR.[E]	1xPhospho [S3(100)]	0.0411673	0.00388221	2	3	2	AT1G08360.1; AT2G27530.1	AT1G08360.1 [4-10]; AT2G27530.1 [4-10]	AT1G08360.1 1xPhospho [S6(100)]; AT2G27530.1 1xPhospho [S6(100)]	0	882.408	813142		586076		625796	477507	438439	524242	503569	495797	462534		Shared	Peak Found	High	Peak Found	Not Found	Peak Found	Peak Found	Peak Found	Peak Found	Peak Found	High	Peak Found	Not Found	High	0.001301	0.0104	33	23.09
[M].SKLQSEAVR.[E]	1xAcetyl [N-Term]; 1xPhospho [S1(100)]	0.100342	0.00781993	2	3	6	AT1G08360.1; AT2G27530.1	AT1G08360.1 [2-10]; AT2G27530.1 [2-10]	AT1G08360.1 1xAcetyl [N-Term]; 1xPhospho [S2(100)]; AT2G27530.1 1xAcetyl [N-Term]; 1xPhospho [S2(100)]	1	1139.55		2.02394e+06		2.09995e+06			2235562				1076847	408972	Shared	Not Found	High	High	High	High	Not Found	Peak Found	High	Not Found	High	Peak Found	Peak Found	High	0.002733	0.02595	24	29.02
[K].LIHPLPPALSSPETSPER.[H]	1xPhospho [S11(100)]	1.67656e-06	8.35654e-05	1	2	14	AT1G08420.1	AT1G08420.1 [965-982]	AT1G08420.1 1xPhospho [S975(100)]	0	2021.01	4.94689e+06	5.27012e+06	1.45908e+06	7.71683e+06	5.01869e+06	3.42271e+06	4.04779e+06	6613953	2.51244e+06	3.3028e+06	2.19569e+06	3.68059e+06		High	High	High	High	High	High	High	High	High	High	High	High	High	0.0001391	1.554e-07	46	41.43
[R].LVLFGGATALEGNSGGTGTPTSAGSAGIR.[L]	1xPhospho [T19(100)]	3.77807e-09	8.35654e-05	1	2	16	AT1G08420.1	AT1G08420.1 [129-157]	AT1G08420.1 1xPhospho [T147(100)]	0	2699.3	7.81867e+06	9.81695e+06	2.75878e+06	7.93416e+06	5510446	6.40529e+06	3.86568e+06	5.87326e+06	3812696	3596253	2.60147e+06	5260240		High	High	High	High	High	High	High	High	High	Peak Found	High	High	High	0.0001212	6.54e-09	101	50.13
[R].QMSINSVPK.[K]	1xGln->pyro-Glu [N-Term]; 1xOxidation [M2]; 1xPhospho [S3(100)]	0.000263777	8.35654e-05	2	4	10	AT1G08420.1; AT2G27210.1	AT1G08420.1 [656-664]; AT2G27210.1 [645-653]	AT1G08420.1 1xPhospho [S658(100)]; AT2G27210.1 1xPhospho [S647(100)]	0	1082.46	15034786	11292221	14118247	14318886	13007085	11127801	12249770	14838179	14843049	10855767	10395078	14919193	Shared	High	High	Peak Found	High	Peak Found	High	High	High	High	High	High	High	High	0.0001363	2.98e-05	50	31.1
[R].QMSINSVPK.[K]	1xPhospho [S3(100)]	0.000446112	8.35654e-05	2	4	11	AT1G08420.1; AT2G27210.1	AT1G08420.1 [656-664]; AT2G27210.1 [645-653]	AT1G08420.1 1xPhospho [S658(100)]; AT2G27210.1 1xPhospho [S647(100)]	0	1083.49	1.21355e+06		1.98129e+06	4461190	1.89239e+06	1.6059e+06	1.1383e+06	3169080	1.49247e+06	1.38582e+06	1.43867e+06	2200058	Shared	High	High	High	High	Peak Found	High	High	High	High	High	High	High	High	0.0001553	0.0003724	57	33.35
[R].QLSIDQFENEGR.[R]	1xGln->pyro-Glu [N-Term]; 1xPhospho [S3(100)]	1.01065e-05	8.35654e-05	2	4	22	AT1G08420.1; AT2G27210.1	AT1G08420.1 [625-636]; AT2G27210.1 [614-625]	AT1G08420.1 1xPhospho [S627(100)]; AT2G27210.1 1xPhospho [S616(100)]	0	1498.62	10548542	9398618	277329	2.82378e+06	10503772	2.74254e+06	7.00016e+06	5.09699e+06	7546033	1.32383e+06	2654301	2.27597e+06	Shared	High	High	High	High	High	High	High	High	High	High	High	High	High	0.0001629	8.789e-06	68	48.04
[R].QLSIDQFENEGR.[R]	1xPhospho [S3(100)]	1.56817e-05	8.35654e-05	2	4	13	AT1G08420.1; AT2G27210.1	AT1G08420.1 [625-636]; AT2G27210.1 [614-625]	AT1G08420.1 1xPhospho [S627(100)]; AT2G27210.1 1xPhospho [S616(100)]	0	1515.65	27166054	19256018	9071911	20429524	24617618	10595570	20664260	18931932	14437867	7.37185e+06	10577095	10129029	Shared	High	High	High	High	High	High	High	High	Peak Found	High	High	High	High	0.0001212	2.875e-06	82	41.14
[R].QLSIDQFENEGRR.[V]	1xPhospho [S3(100)]	0.000246765	8.35654e-05	2	4	7	AT1G08420.1; AT2G27210.1	AT1G08420.1 [625-637]; AT2G27210.1 [614-626]	AT1G08420.1 1xPhospho [S627(100)]; AT2G27210.1 1xPhospho [S616(100)]	1	1671.75	4.42844e+06	4.02443e+06	766904	5422788	5.50292e+06	753603	4.03884e+06	1.66285e+06	3917082	605705	608579	893078	Shared	High	High	Peak Found	High	Peak Found	Peak Found	Peak Found	High	High	High	High	Peak Found	High	0.0001553	0.0002273	40	38.19
[R].QMSINSVPK.[K]	1xOxidation [M2]; 1xPhospho [S3(100)]	0.00120109	0.000315417	2	4	12	AT1G08420.1; AT2G27210.1	AT1G08420.1 [656-664]; AT2G27210.1 [645-653]	AT1G08420.1 1xPhospho [S658(100)]; AT2G27210.1 1xPhospho [S647(100)]	0	1099.49	38453704	26213052	34250592	40127044	30512154	24054640	28169728	29437270	31604914	23798360	21774464	30380452	Shared	High	High	High	High	High	High	High	High	High	High	High	High	High	0.0002354	0.0005562	50	26.98
[R].QMSINSVPK.[K]	1xGln->pyro-Glu [N-Term]; 1xPhospho [S3(100)]	0.0014753	0.000315417	2	4	10	AT1G08420.1; AT2G27210.1	AT1G08420.1 [656-664]; AT2G27210.1 [645-653]	AT1G08420.1 1xPhospho [S658(100)]; AT2G27210.1 1xPhospho [S647(100)]	0	1066.46	377262	796948	923214	2.07818e+06	849675	1.03098e+06	738397	2.00755e+06	1.01903e+06	1.0101e+06		1.68539e+06	Shared	Peak Found	High	High	High	High	High	Peak Found	High	High	High	Not Found	High	High	0.0001391	0.0001828	48	39.73
[R].QLSIDQFENEGRR.[V]	1xGln->pyro-Glu [N-Term]; 1xPhospho [S3(100)]	0.00427785	0.000712301	2	4	8	AT1G08420.1; AT2G27210.1	AT1G08420.1 [625-637]; AT2G27210.1 [614-626]	AT1G08420.1 1xPhospho [S627(100)]; AT2G27210.1 1xPhospho [S616(100)]	1	1654.72	3286497	3.04906e+06		2052638	3.33187e+06	1.49976e+06	2.23876e+06	2.41659e+06	3.32584e+06	911242	1172041	1.07334e+06	Shared	High	High	Not Found	High	High	High	Peak Found	High	High	Peak Found	High	Peak Found	High	0.0002354	0.0009124	36	44
[K].RLSGTPVYR.[S]	1xPhospho [S3(100)]	0.0249884	0.00247791	1	1	3	AT1G08560.1	AT1G08560.1 [122-130]	AT1G08560.1 1xPhospho [S124(100)]	1	1128.56			888524							490499	794244			Not Found	Not Found	Peak Found	Not Found	Not Found	Not Found	Not Found	Not Found	High	High	High	Not Found	High	0.00111	0.007411	40	29.04
[K].GLVTMEDVEMASAQAASEDSKKSPR.[K]	2xOxidation [M5; M10]; 1xPhospho [S23(100)]	0.000295662	8.35654e-05	1	1	8	AT1G08580.1	AT1G08580.1 [63-87]	AT1G08580.1 1xPhospho [S85(100)]	2	2749.21	4.46693e+06	1.87287e+06		1.33155e+06	1.65579e+06	2.87507e+06	1.94129e+06	817714	1.54638e+06	2.55929e+06	1.79388e+06	1.0256e+06		High	High	Not Found	Peak Found	High	High	High	High	High	Peak Found	Peak Found	Peak Found	High	0.0001553	0.0002642	37	34.54
[K].KGVTFGSFK.[V]	1xPhospho [S7(100)]	5.73935e-05	8.35654e-05	1	1	9	AT1G08640.1	AT1G08640.1 [130-138]	AT1G08640.1 1xPhospho [S136(100)]	1	1050.5	2.44e+06	1.22097e+06	1369230	1455717	2.2819e+06	536269	1.19634e+06	1.5612e+06	1.95132e+06	562233	767145			High	High	High	High	High	Peak Found	High	High	High	Peak Found	High	Not Found	High	0.0001553	6.761e-05	76	35.73
[K].GVTFGSFK.[V]	1xPhospho [S6(100)]	0.00970401	0.00112662	1	1	13	AT1G08640.1	AT1G08640.1 [131-138]	AT1G08640.1 1xPhospho [S136(100)]	0	922.407	15647060	8.29382e+06	7682533	7986721	11916586	6124373	7.84999e+06	7.59844e+06	11659170	6.01378e+06	4.94803e+06	4.87768e+06		High	High	High	High	High	High	High	High	High	High	High	High	High	0.001057	0.002993	43	39.48
[R].SDIQSPNFQQEAEFR.[S]	1xPhospho [S5(100)]	2.76714e-07	8.35654e-05	1	4	12	AT1G08680.4	AT1G08680.4 [232-246]	AT1G08680.4 1xPhospho [S236(100)]	0	1875.79	7101761	4.21139e+06	3.61052e+06	5338992	6.38608e+06	2730572	5.19894e+06	4381118	5.68271e+06	2.88469e+06		3.31446e+06		High	High	High	High	High	High	High	High	High	High	High	High	High	0.0001363	8.304e-09	127	39.25
[R].SPPVNLQQAPQTYSFTPANSFAGNLGQQPTSR.[P]	1xPhospho [S1(100)]	2.33083e-09	8.35654e-05	1	4	8	AT1G08680.4	AT1G08680.4 [352-383]	AT1G08680.4 1xPhospho [S352(100)]	0	3483.63	1.45815e+06			1.27647e+06	2.75848e+06		1.30701e+06	1.429e+06	2382101			1044233		Peak Found	Not Found	High	Peak Found	High	High	Peak Found	High	High	High	Not Found	High	High	0.000167	4.248e-09	123	48.6
[R].ASDYSVSSAGDPFR.[S]	1xPhospho [S8(100)]	5.16549e-06	8.35654e-05	1	3	12	AT1G08680.4	AT1G08680.4 [218-231]	AT1G08680.4 1xPhospho [S225(100)]	0	1538.62	2.98778e+06	2.95782e+06	2.90938e+06	3.65777e+06	5.40343e+06	2639650	3.68247e+06	4496215	5.05637e+06	2.25447e+06	2.17097e+06	2.14366e+06		High	High	High	High	High	High	High	High	High	High	High	High	High	0.0001212	4.841e-07	64	38.23
[K].ASSFVYSPGR.[F]	1xPhospho [S7(100)]	3.51028e-05	8.35654e-05	1	3	23	AT1G08680.4	AT1G08680.4 [190-199]	AT1G08680.4 1xPhospho [S196(100)]	0	1150.49	7.62686e+06	10536581	1.4675e+07	17103406	15717810	1.21321e+07	11982765	1.51822e+07	1.52722e+07	1.21344e+07	8569278	1.26086e+07		High	High	High	High	High	High	High	High	High	High	High	High	High	0.0001212	1.056e-05	53	33.57
[K].ASSFVYSPGR.[F]	2xPhospho [S3(100); S7(100)]	0.00342759	0.000515838	1	3	5	AT1G08680.4	AT1G08680.4 [190-199]	AT1G08680.4 2xPhospho [S192(100); S196(100)]	0	1230.46	794146	828346		368281	3.15457e+06	218972	1.02701e+06	1243736	2.32552e+06					High	High	Not Found	Peak Found	High	Peak Found	Peak Found	High	High	Not Found	Not Found	Not Found	High	0.0002354	0.0007031	36	34.29
[R].TTSSGSVR.[S]	1xPhospho [S3(99)]	0.0182303	0.00186354	1	4	15	AT1G08680.4	AT1G08680.4 [270-277]	AT1G08680.4 1xPhospho [S272(99)]	0	874.367	1.25473e+06	1.31459e+06	1.02988e+06	1.49338e+06	1.23271e+06	1.14275e+06	915700	729114	811879	1.25522e+06	865080	965460		High	High	High	High	High	High	High	High	High	High	High	High	High	0.0008948	0.005292	44	15.83
[R].AATLLSLGSHQR.[M]	1xPhospho [S9(100)]	1.57575e-05	8.35654e-05	1	1	11	AT1G08720.1	AT1G08720.1 [106-117]	AT1G08720.1 1xPhospho [S114(100)]	0	1333.66	2574726	1702707	1.81749e+06	2.6855e+06	1368846	1524111	1.73717e+06	3.00557e+06	1.94539e+06	1.02462e+06	671126	1.91324e+06		High	High	High	High	High	High	High	High	High	High	Peak Found	High	High	0.0001212	6.57e-06	60	37.2
[K].LLEKGSPR.[M]	1xPhospho [S6(100)]	0.00657142	0.000893528	1	1	7	AT1G08760.1	AT1G08760.1 [250-257]	AT1G08760.1 1xPhospho [S255(100)]	1	979.497	398366	704073	374053	1.16578e+06		820838	511264	1004941		529560	363464	1.00428e+06		Peak Found	High	Peak Found	High	Not Found	High	High	High	Not Found	High	Peak Found	High	High	0.0003573	0.001723	45	23.19
[R].NESNLSLEGVSVTEIEGESEGDR.[L]	1xPhospho [S3(99)]	6.92516e-05	8.35654e-05	1	1	1	AT1G08800.1	AT1G08800.1 [870-892]	AT1G08800.1 1xPhospho [S872(99)]	0	2530.08													No Quan Values	Not Found	High	Not Found	Not Found	Not Found	Not Found	Not Found	Not Found	Not Found	Not Found	Not Found	Not Found	High	0.0001363	5.973e-06	79
[K].SVSFNHLPDVGYTELK.[I]	1xPhospho [S3(100)]	8.33155e-06	8.35654e-05	1	1	5	AT1G08800.1	AT1G08800.1 [188-203]; [255-270]	AT1G08800.1 1xPhospho [S190(100)]; 1xPhospho [S257(100)]	0	1885.87	2.05241e+06	1.49698e+06	1463132	2.02408e+06	1.12881e+06	1.75135e+06	1.41059e+06	2.36899e+06	2.57605e+06	1.84037e+06	412249	2.34287e+06		Peak Found	Peak Found	Peak Found	High	High	High	Peak Found	Peak Found	High	Peak Found	Peak Found	High	High	0.000197	1.164e-05	73	45.63
[K].ALLTQISASR.[G]	1xPhospho [S7(100)]	0.00042963	8.35654e-05	1	1	9	AT1G08800.1	AT1G08800.1 [819-828]	AT1G08800.1 1xPhospho [S825(100)]	0	1139.58	1.68173e+06	2561730	765897	2.52671e+06	1.4275e+06	2.11326e+06		2.33704e+06	1.10748e+06	1.73533e+06	555104	1303170		High	High	Peak Found	High	High	High	Not Found	High	High	High	Peak Found	High	High	0.0001391	0.0001247	61	37.18
[R].GIEFLSPR.[D]	1xPhospho [S6(100)]	0.00252286	0.000515838	1	1	4	AT1G08800.1	AT1G08800.1 [829-836]	AT1G08800.1 1xPhospho [S834(100)]	0	998.471	1.06484e+06	1.08417e+06		547701	742689	435808	528413	472706	513971	268590				High	High	Not Found	Peak Found	High	High	Peak Found	Peak Found	Peak Found	Peak Found	Not Found	Not Found	High	0.0002354	0.0009193	44	42.99
[K].VTEMDSPSEGMSNK.[I]	2xOxidation [M4; M11]; 1xPhospho [S6(99.9)]	0.00785289	0.00106329	1	1	3	AT1G08800.1	AT1G08800.1 [1002-1015]	AT1G08800.1 1xPhospho [S1007(99.9)]	0	1623.59													No Quan Values	High	High	Not Found	Not Found	Not Found	High	Not Found	Not Found	Not Found	Not Found	Not Found	Not Found	High	0.0004809	0.002387	34
[R].VTLVPPSDSPELSPINTPK.[Q]	1xPhospho [S9(100)]	2.14482e-06	8.35654e-05	1	1	31	AT1G08820.1	AT1G08820.1 [122-140]	AT1G08820.1 1xPhospho [S130(100)]	0	2071.04	6369776	7.56773e+06		4.95974e+06	7007017	2.72523e+06	6.92936e+06	3.37071e+06	5.45647e+06	1544465	3.90104e+06	3.39941e+06		High	High	Not Found	High	High	High	High	High	High	High	High	High	High	0.0001363	1.115e-06	49	45.51
[K].NKGDIGSASQEF.[-]	1xPhospho [S9(100)]	0.000851619	0.000259633	1	2	12	AT1G08880.1	AT1G08880.1 [131-142]	AT1G08880.1 1xPhospho [S139(100)]	1	1332.55	3.46816e+06	1.53225e+07	4.45001e+06	15971203	3276650	1.23336e+07	2968596	1.52442e+07	3.0112e+06	1.22308e+07	2.18597e+06	1.15813e+07		High	High	High	High	High	High	High	Peak Found	High	High	High	High	High	0.0001363	0.0001758	61	32.85
[K].GDIGSASQEF.[-]	1xPhospho [S7(100)]	0.033459	0.00323467	1	2	5	AT1G08880.1	AT1G08880.1 [133-142]	AT1G08880.1 1xPhospho [S139(100)]	0	1090.41		2.90526e+06		2.57421e+06		2.4669e+06		2.54856e+06		2.26992e+06		2432969		Not Found	High	Not Found	High	Not Found	High	Not Found	Peak Found	Not Found	High	Not Found	High	High	0.001411	0.009081	24	36.67
[R].LRGSDVDISR.[E]	1xPhospho [S4(100)]	0.000320506	8.35654e-05	1	1	5	AT1G08930.1	AT1G08930.1 [253-262]	AT1G08930.1 1xPhospho [S256(100)]	1	1197.56	1.63267e+06	598663	876513	684175	1.33095e+06	534292	1.04457e+06	671111	1.58486e+06	535457	574408	559758		High	High	Peak Found	Peak Found	High	Peak Found	Peak Found	High	High	Peak Found	Peak Found	Peak Found	High	0.0001553	0.0002826	51	27.58
[R].KFPNEDAFLESGLSR.[K]	1xPhospho [S14(99.3)]	0.000128751	8.35654e-05	1	1	1	AT1G08930.1	AT1G08930.1 [22-36]	AT1G08930.1 1xPhospho [S35(99.3)]	1	1789.82									794077		844408			Not Found	Not Found	Not Found	Not Found	Not Found	Not Found	Not Found	Not Found	High	Not Found	Peak Found	Not Found	High	0.000197	0.0001064	100	43.23
[K].VTISPTSTSSSPPSLQGLTFAIK.[D]	1xPhospho [S11(99.9)]	7.41989e-06	8.35654e-05	1	1	10	AT1G08980.1	AT1G08980.1 [14-36]	AT1G08980.1 1xPhospho [S24(99.9)]	0	2399.21	2809643	4.69777e+06		3.34554e+06	2.32687e+06	3.07583e+06	1.57636e+06	2.7741e+06	2.25947e+06		1.06299e+06	1.952e+06		High	High	Not Found	High	High	High	High	High	High	Not Found	High	High	High	0.0001363	6.745e-07	54	53.05
[R].MSGVDLELSR.[H]	1xOxidation [M1]; 1xPhospho [S2(100)]	2.01553e-05	8.35654e-05	1	1	6	AT1G09020.1	AT1G09020.1 [141-150]	AT1G09020.1 1xPhospho [S142(100)]	0	1202.51	847774	815636		810362	1.18902e+06	498305		796898	632810	510934	569594	479622		High	High	Not Found	Peak Found	High	Peak Found	Not Found	High	High	Peak Found	High	Peak Found	High	0.0001363	2.674e-05	81	36.38
[R].QYDGSGRPYPR.[P]	1xPhospho [S5(100)]	0.0434885	0.00420737	1	1	2	AT1G09020.1	AT1G09020.1 [252-262]	AT1G09020.1 1xPhospho [S256(100)]	1	1375.58		633434				1.29229e+06		1628856		1.90047e+06				Not Found	Peak Found	Not Found	Not Found	Not Found	High	Not Found	High	Not Found	Peak Found	Not Found	Not Found	High	0.002035	0.01145	35	25.21
[R].QYDGSGRPYPR.[P]	1xGln->pyro-Glu [N-Term]; 1xPhospho [S5(100)]	0.079523	0.00661606	1	1	5	AT1G09020.1	AT1G09020.1 [252-262]	AT1G09020.1 1xPhospho [S256(100)]	1	1358.55		1.15805e+06		1306545		1.35717e+06		1.13055e+06		1.25187e+06		1.4249e+06		Not Found	High	Not Found	High	Not Found	High	Not Found	High	Not Found	Peak Found	Not Found	High	High	0.002157	0.02055	23	29.2
[K].MSENESLLSPEQK.[L]	1xOxidation [M1]; 1xPhospho [S9(100)]	4.49046e-06	8.35654e-05	1	2	12	AT1G09060.3	AT1G09060.3 [701-713]	AT1G09060.3 1xPhospho [S709(100)]	0	1587.66	3.42101e+06	2.87572e+06	3627681	2.31524e+06	2.95191e+06	2.4955e+06	2.19879e+06	2298251	2865611	2.24912e+06	1696159	1.91144e+06		High	High	High	High	High	High	Peak Found	High	High	High	High	High	High	0.0001363	1.462e-06	58	32.19
[R].RFSPSVDR.[Y]	1xPhospho [S3(100)]	0.000518376	8.35654e-05	1	2	12	AT1G09140.1	AT1G09140.1 [85-92]	AT1G09140.1 1xPhospho [S87(100)]	1	1043.47	5.93321e+06	5328122	7157349	8820480	4.83338e+06	4836531	6047134	7.97238e+06	4.8435e+06	5.10433e+06	4921966	7.15448e+06		High	High	High	High	High	High	High	High	High	High	High	High	High	0.0001212	8.008e-05	45	27.31
[R].FSPSVDR.[Y]	1xPhospho [S4(100)]	0.0447001	0.00447618	1	2	8	AT1G09140.1	AT1G09140.1 [86-92]	AT1G09140.1 1xPhospho [S89(100)]	0	887.366	1.24102e+06	602901	743769	863384	1.00837e+06	576145	701687	716301	846800	524581	607995	626357		High	High	Peak Found	Peak Found	High	High	Peak Found	High	High	High	High	Peak Found	High	0.002182	0.01246	42	27.18
[K].CAVCQIDESPSEDLSSNGGSIISSASKR.[W]	2xCarbamidomethyl [C1; C4]; 1xPhospho [S26(98.2)]	0.00042963	8.35654e-05	1	1	3	AT1G09160.2	AT1G09160.2 [372-399]	AT1G09160.2 1xPhospho [S397(98.2)]	1	3034.31													No Quan Values	Not Found	High	Not Found	High	High	Not Found	Not Found	Not Found	Not Found	Not Found	Not Found	Not Found	High	0.0001363	5.387e-05	33
[K].CAVCQIDESPSEDLSSNGGSIISSASK.[R]	2xCarbamidomethyl [C1; C4]; 1xPhospho [S]	0.00342759	0.000515838	1	1	2	AT1G09160.2	AT1G09160.2 [372-398]		0	2878.21													No Quan Values	High	Not Found	Not Found	High	Not Found	Not Found	Not Found	Not Found	Not Found	Not Found	Not Found	Not Found	High	0.0001212	0.000814	27
[K].NEEEESKDAPAESDAEDEPEDDEGGDDSDSESK.[A]	1xPhospho [S13(100)]	5.02375e-09	8.35654e-05	1	1	13	AT1G09210.1	AT1G09210.1 [369-401]	AT1G09210.1 1xPhospho [S381(100)]	1	3636.28	14388849	14742882	6.72011e+06	9110945	13436022	8765573	8.10149e+06	9559666	10739151	7.62288e+06	4.45825e+06	5.20172e+06		High	High	High	High	High	High	High	High	High	High	High	High	High	0.0001335	4.756e-10	108	24.98
[K].NEEEESKDAPAESDAEDEPEDDEGGDDSDSESK.[A]	2xPhospho [S13(100); S28(100)]	2.3749e-05	8.35654e-05	1	1	1	AT1G09210.1	AT1G09210.1 [369-401]	AT1G09210.1 2xPhospho [S381(100); S396(100)]	1	3716.24		2.25793e+06												Not Found	High	Not Found	Not Found	Not Found	Not Found	Not Found	Not Found	Not Found	Not Found	Not Found	Not Found	High	0.0001363	1.673e-06	51	25.14
[K].NEEEESKDAPAESDAEDEPEDDEGGDDSDSESKAEETK.[S]	1xPhospho [S13(100)]	1.86409e-10	8.35654e-05	1	1	12	AT1G09210.1	AT1G09210.1 [369-406]	AT1G09210.1 1xPhospho [S381(100)]	2	4194.54	1.90784e+07	11481939	2544802	6.33276e+06	1.33731e+07	9.23833e+06	3.96809e+06	6230260	1.13153e+07	5.69251e+06	2.21271e+06	3.29202e+06		High	Peak Found	High	High	Peak Found	High	High	Peak Found	High	High	High	High	High	0.0001335	4.714e-11	86	25.32
[K].NEEEESKDAPAESDAEDEPEDDEGGDDSDSESKAEETK.[S]	2xPhospho [S13(99.9); S28(97.5)]	2.27397e-05	8.35654e-05	1	1	4	AT1G09210.1	AT1G09210.1 [369-406]	AT1G09210.1 2xPhospho [S381(99.9); S396(97.5)]	2	4274.51		17447232			1.87979e+06	911558		1.30679e+06						High	High	Not Found	Not Found	High	Peak Found	Not Found	High	Not Found	Not Found	Not Found	Not Found	High	0.0001363	1.588e-06	65	25.61
[K].KNEEEESKDAPAESDAEDEPEDDEGGDDSDSESK.[A]	1xPhospho [S14(100)]	4.75774e-10	8.35654e-05	1	1	13	AT1G09210.1	AT1G09210.1 [368-401]	AT1G09210.1 1xPhospho [S381(100)]	2	3764.37	14964694	12314852	5.35159e+06	9.61044e+06	1.24736e+07	7.32264e+06	6.0901e+06	9936029	1.04232e+07	7.21845e+06	4.25765e+06	4.41206e+06		High	High	High	High	High	High	High	High	High	High	High	High	High	0.0001391	1.459e-12	104	24.14
[K].KNEEEESKDAPAESDAEDEPEDDEGGDDSDSESK.[A]	2xPhospho [S14(100); S29(98)]	0.000427612	8.35654e-05	1	1	1	AT1G09210.1	AT1G09210.1 [368-401]	AT1G09210.1 2xPhospho [S381(100); S396(98)]	2	3844.34		2.60289e+06												Not Found	High	Not Found	Not Found	Not Found	Not Found	Not Found	Not Found	Not Found	Not Found	Not Found	Not Found	High	0.0001363	5.345e-05	55	24.11
[K].DAPAESDAEDEPEDDEGGDDSDSESKAEETK.[S]	1xPhospho [S/T]	2.86229e-07	8.35654e-05	1	1	12	AT1G09210.1	AT1G09210.1 [376-406]		1	3349.2	9424790	9036157	1837886	2393757	6880719	4715157	2.30961e+06	2.0368e+06	5.5615e+06	3862380	1256573	1.20569e+06		High	High	High	High	High	High	High	High	High	High	High	High	High	0.0001363	6.277e-08	62	25.34
[K].DAPAESDAEDEPEDDEGGDDSDSESK.[A]	1xPhospho [S6(100)]	5.41494e-07	8.35654e-05	1	1	9	AT1G09210.1	AT1G09210.1 [376-401]	AT1G09210.1 1xPhospho [S381(100)]	0	2790.94	3.11475e+06	2.25175e+06	631511		2.00144e+06	1.35649e+06	781179	764268	1.15045e+06	1.30542e+06	337511			High	High	Peak Found	High	High	High	High	High	High	High	Peak Found	Not Found	High	0.0001553	1.402e-06	92	24.78
[K].DAPAESDAEDEPEDDEGGDDSDSESKAEETK.[S]	2xPhospho [S6(100); S21(97.7)]	1.11067e-07	8.35654e-05	1	1	1	AT1G09210.1	AT1G09210.1 [376-406]	AT1G09210.1 2xPhospho [S381(100); S396(97.7)]	1	3429.17		8012599			778171									Not Found	High	Not Found	Not Found	Peak Found	Not Found	Not Found	Not Found	Not Found	Not Found	Not Found	Not Found	High	0.0001363	2.808e-09	71	25.85
[K].VTQDEYKEESENEDPADEPK.[E]	1xPhospho [S10(100)]	0.00128632	0.000315417	1	1	12	AT1G09230.1	AT1G09230.1 [292-311]	AT1G09230.1 1xPhospho [S301(100)]	1	2431.97	675995	704998	1.09283e+06	1.4997e+06	1.1477e+06	1.16032e+06	1277111	1.31966e+06	1.39188e+06	1.40816e+06	863188	1.15998e+06		High	High	High	High	Peak Found	High	High	High	High	High	High	High	High	0.0001363	0.0002506	49	26.15
[K].EKSSEATEAK.[E]	1xPhospho [S3(98.7)]	0.0190221	0.00192055	1	1	4	AT1G09310.1	AT1G09310.1 [155-164]	AT1G09310.1 1xPhospho [S157(98.7)]	1	1159.49	327566			276253					99939.7					High	High	High	High	Not Found	Not Found	Not Found	Not Found	Peak Found	Not Found	Not Found	Not Found	High	0.001474	0.006788	20	15.09
[R].SGSGKEGYLCVANR.[S]	1xCarbamidomethyl [C10]; 1xPhospho [S3(98.8)]	0.0527655	0.00498769	1	1	1	AT1G09440.1	AT1G09440.1 [102-115]	AT1G09440.1 1xPhospho [S104(98.8)]	1	1577.68													No Quan Values	Not Found	Not Found	Not Found	High	Not Found	Not Found	Not Found	Not Found	Not Found	Not Found	Not Found	Not Found	High	0.001794	0.0143	28
[K].ETESSDTTTTPTTTTTK.[N]	1xPhospho [S4(97.9)]	7.93882e-06	8.35654e-05	1	1	13	AT1G09520.1	AT1G09520.1 [219-235]	AT1G09520.1 1xPhospho [S222(97.9)]	0	1881.78	1.21811e+06	829480	747433	932709	1.01821e+06	903731	581460	532850	718679	775326	380027	599943		High	High	High	High	High	High	High	High	High	High	High	High	High	0.0001553	1.304e-05	80	22.35
[K].LSPASNGATVK.[E]	1xPhospho [S2(100)]	0.00463845	0.000712301	1	1	3	AT1G09520.1	AT1G09520.1 [208-218]	AT1G09520.1 1xPhospho [S209(100)]	0	1124.53	1.0953e+06	754988	736046		924976	681344			930607	757273	754324	810871		High	Peak Found	Peak Found	Not Found	High	Peak Found	Not Found	Not Found	High	Peak Found	Peak Found	Peak Found	High	0.0003586	0.002591	29	25.09
[K].SISSDQTTANANIK.[E]	1xPhospho [S3(98.7)]	0.00269127	0.000515838	1	1	1	AT1G09630.1	AT1G09630.1 [181-194]	AT1G09630.1 1xPhospho [S183(98.7)]	0	1529.68			2.23613e+06					1.06329e+06				1.40134e+06		Not Found	Not Found	Peak Found	Not Found	Not Found	Not Found	Not Found	Peak Found	Not Found	Not Found	Not Found	High	High	0.0001391	0.0003976	47	27.49
[R].LSSPTGEAEEMEK.[-]	1xOxidation [M11]; 1xPhospho [S3(100)]	1.5015e-05	8.35654e-05	1	2	11	AT1G09730.1	AT1G09730.1 [951-963]	AT1G09730.1 1xPhospho [S953(100)]	0	1503.59	9420420		7.37004e+06	7.2801e+06	7799154	5.45926e+06	6.13928e+06	6.04832e+06	7185771	6.63063e+06	5164560	5777264		High	High	High	High	High	High	High	High	High	High	High	Peak Found	High	0.0001423	3.569e-06	73	24.99
[R].LSSPTGEAEEMEK.[-]	1xPhospho [S3(100)]	1.26198e-05	8.35654e-05	1	2	12	AT1G09730.1	AT1G09730.1 [951-963]	AT1G09730.1 1xPhospho [S953(100)]	0	1487.6	1.91817e+06	1.57869e+06	1.98835e+06	3.76506e+06	1.70507e+06	2.08459e+06		2.64291e+06	1.65724e+06	1.48466e+06	1.33253e+06	1.87938e+06		High	High	High	High	High	High	High	High	High	High	High	High	High	0.0001391	5.826e-06	87	30.75
[R].EQVDMETGEQFMCLNAGEGNFQCITETTSPR.[A]	2xCarbamidomethyl [C13; C23]; 2xOxidation [M5; M12]; 1xPhospho [S29(100)]	6.69566e-05	8.35654e-05	1	2	4	AT1G09730.1	AT1G09730.1 [780-810]	AT1G09730.1 1xPhospho [S808(100)]	0	3691.47													No Quan Values	High	High	Not Found	Not Found	Not Found	Not Found	High	Not Found	High	Not Found	Not Found	Not Found	High	0.0001553	7.685e-05	68
[K].FTNPSPCNSPVLQR.[Q]	1xCarbamidomethyl [C7]; 1xPhospho [S5(100)]	3.54423e-06	8.35654e-05	1	2	11	AT1G09730.1	AT1G09730.1 [28-41]	AT1G09730.1 1xPhospho [S32(100)]	0	1696.75	6275276	5151631	4119283	3.62703e+06	3902075	2.72167e+06	3.18909e+06	3.18828e+06	3.28759e+06	3252593	2.00008e+06			High	High	High	High	High	High	High	High	High	High	Peak Found	High	High	0.0001423	8.002e-07	91	34.69
[K].EIQTPNPMLTPSMTPGGAGLTPR.[I]	2xOxidation [M8; M13]; 1xPhospho [T21(100)]	0.000231937	8.35654e-05	1	1	11	AT1G09770.1	AT1G09770.1 [404-426]	AT1G09770.1 1xPhospho [T424(100)]	0	2478.14		2482295	2574408	2.49724e+06	2.69544e+06	2.09124e+06	496125	2.56221e+06	2.7058e+06	2.88943e+06	1.15253e+06	1.95452e+06		Not Found	High	High	High	High	High	High	High	High	High	Peak Found	High	High	0.0001335	4.303e-05	35	40.33
[R].ALLANYSQTPR.[Q]	1xPhospho [T9(100)]	0.000114191	8.35654e-05	1	1	7	AT1G09770.1	AT1G09770.1 [335-345]	AT1G09770.1 1xPhospho [T343(100)]	0	1313.62		1.73019e+06	2.66284e+06	3.26586e+06	1.92162e+06	1619328	1.3418e+06	2.39506e+06	1.70671e+06	1.66123e+06	960151	1.93255e+06		Not Found	High	Peak Found	High	High	Peak Found	High	High	High	Peak Found	Peak Found	High	High	0.0001212	1.312e-05	63	35.18
[R].DGSSFSMTPK.[G]	1xOxidation [M7]; 1xPhospho [T8(100)]	0.00318068	0.000515838	1	1	12	AT1G09770.1	AT1G09770.1 [434-443]	AT1G09770.1 1xPhospho [T441(100)]	0	1152.43	2.60494e+06	2.33866e+06	2.07067e+06	2.39961e+06	2164664	2.15401e+06	1715655	2.1815e+06	2.07625e+06	2.48192e+06	1.62752e+06	2.0273e+06		High	High	High	High	High	High	High	High	High	High	High	High	High	0.0001212	0.001485	40	24.29
[R].IGLTPSR.[D]	1xPhospho [T4(100)]	0.00970401	0.00112662	1	1	12	AT1G09770.1	AT1G09770.1 [427-433]	AT1G09770.1 1xPhospho [T430(100)]	0	823.407	3.67881e+06	3.8147e+06	4.14673e+06	3.82695e+06	3.36274e+06	3434238	3.66077e+06	3137672	3.16297e+06	3.10055e+06	3949574	3567940		High	High	High	High	High	High	High	High	High	High	High	High	High	0.001206	0.004168	43	30.11
[K].AHGTAVGLPSEDDMGNSEVGHNALGAGR.[I]	1xOxidation [M14]; 1xPhospho [S17(100)]	7.13837e-10	8.35654e-05	2	2	15	AT1G09780.1; AT3G08590.1	AT1G09780.1 [64-91]; AT3G08590.1 [66-93]	AT1G09780.1 1xPhospho [S80(100)]; AT3G08590.1 1xPhospho [S82(100)]	0	2815.21	11152489	10686407	7.84904e+06	13072472	10810505	7.76282e+06	10546939	13005605	9433558	4.34318e+06	7640603	7646930	Shared	High	High	High	High	High	High	High	High	High	High	High	High	High	0.0001363	2.366e-10	105	33.85
[K].AHGTAVGLPSEDDMGNSEVGHNALGAGR.[I]	1xPhospho [S17(100)]	4.44729e-06	8.35654e-05	2	2	3	AT1G09780.1; AT3G08590.1	AT1G09780.1 [64-91]; AT3G08590.1 [66-93]	AT1G09780.1 1xPhospho [S80(100)]; AT3G08590.1 1xPhospho [S82(100)]	0	2799.22	296130	604387	386776	1.47288e+06	749394	411195		1.19679e+06			702825	534659	Shared	Peak Found	Peak Found	Peak Found	High	Peak Found	Peak Found	Not Found	High	Not Found	Not Found	High	Peak Found	High	0.0001212	2.839e-07	50	36.4
[R].SGYFNEK.[L]	1xPhospho [S1(100)]	0.0249884	0.00247791	2	2	10	AT1G09780.1; AT3G08590.1	AT1G09780.1 [373-379]; AT3G08590.1 [375-381]	AT1G09780.1 1xPhospho [S373(100)]; AT3G08590.1 1xPhospho [S375(100)]	0	924.35			1618330	2.43274e+06	1.51671e+06	2451553	1.6561e+06	2.47613e+06	1.41345e+06	1.18841e+06	1.04929e+06	1.71924e+06	Shared	Not Found	High	High	High	High	High	High	Peak Found	High	High	High	High	High	0.001145	0.006537	38	29.29
[R].IEGFSDEESEEQQGLADLESMNPVNPR.[V]	1xOxidation [M21]; 1xPhospho [S5(98.1)]	0.0052544	0.000767611	1	1	1	AT1G09800.1	AT1G09800.1 [27-53]	AT1G09800.1 1xPhospho [S31(98.1)]	0	3116.3	893496	469653	578893		936387				816869					Peak Found	High	Peak Found	Not Found	Peak Found	Not Found	Not Found	Not Found	Peak Found	Not Found	Not Found	Not Found	High	0.0002354	0.001159	45	49.9
[K].TRPPSESSPLK.[Q]	1xPhospho [S8(99)]	0.0799903	0.00666648	1	1	4	AT1G09810.1	AT1G09810.1 [195-205]	AT1G09810.1 1xPhospho [S202(99)]	1	1278.61	736917	442792	576516	650808		553191	555546	626180	562197	486771				Peak Found	High	Peak Found	Peak Found	Not Found	High	Peak Found	Peak Found	High	Peak Found	Not Found	High	High	0.002157	0.02074	18	24.8
[K].GEPNVSYICSR.[Y]	1xCarbamidomethyl [C9]; 1xPhospho [S6(100)]	0.000120963	8.35654e-05	1	1	12	AT1G09840.1	AT1G09840.1 [237-247]	AT1G09840.1 1xPhospho [S242(100)]	0	1361.56	3045715	4.26979e+06	3.47088e+06	3.41491e+06	2.9932e+06	3.03506e+06	3.18638e+06	3.01369e+06	3.46504e+06	2.58766e+06	2.18873e+06	2.07422e+06		High	High	High	High	High	High	High	High	High	High	High	High	High	0.0001212	3.343e-05	55	32.16
[R].SRSLPTETSVSR.[S]	1xPhospho [S3(100)]	0.00245406	0.000515838	1	1	2	AT1G10020.1	AT1G10020.1 [208-219]	AT1G10020.1 1xPhospho [S210(100)]	1	1399.66	884774	939422	1.02073e+06			903761	613534	1.07004e+06	790753	119089				Peak Found	Peak Found	Peak Found	Not Found	Not Found	Peak Found	Peak Found	High	Peak Found	Peak Found	High	Not Found	High	0.0001468	0.0009931	44	27.44
[R].SKSGLDLEVK.[S]	1xPhospho [S3(100)]	3.70151e-05	8.35654e-05	1	1	12	AT1G10090.1	AT1G10090.1 [732-741]	AT1G10090.1 1xPhospho [S734(100)]	1	1155.57	1.9633e+06	2.37086e+06	1.96509e+06	3.15435e+06	2.04589e+06	2.00803e+06		3.41402e+06	1.85574e+06	2.05139e+06	1.21917e+06	2.50407e+06		High	High	High	High	High	High	High	High	High	High	High	High	High	0.0001363	4.345e-06	60	32.62
[R].IEEEEETEEGSVNPK.[V]	1xPhospho [S11(100)]	2.84126e-09	8.35654e-05	1	1	13	AT1G10140.1	AT1G10140.1 [126-140]	AT1G10140.1 1xPhospho [S136(100)]	0	1798.73	3.14896e+06	6.70893e+06	1.67166e+06	6.25359e+06	2.68345e+06	5483052	1563161	5.95995e+06	2.98405e+06	5909036	1.21711e+06	5.81572e+06		High	High	High	High	High	High	High	High	High	High	High	High	High	0.0001335	1.286e-10	89	25.9
[R].SSSSAAFSSSASSR.[R]	1xPhospho [S]	7.66175e-05	8.35654e-05	1	1	10	AT1G10140.1	AT1G10140.1 [54-67]		0	1398.55	1.34362e+06	1.51552e+06				1212183	625090	978032	959287	1.4865e+06				High	High	Not Found	High	High	High	High	High	High	High	Not Found	High	High	0.0001335	1.633e-05	74	25.17
[R].IISTPLR.[A]	1xPhospho [S3(100)]	0.0150721	0.0016958	1	1	5	AT1G10140.1	AT1G10140.1 [11-17]	AT1G10140.1 1xPhospho [S13(100)]	0	879.47		1.10332e+06		1145359		848163		821202		910312		579147		Not Found	High	Not Found	High	Not Found	High	Not Found	High	Not Found	High	Not Found	Peak Found	High	0.0006292	0.003684	40	36.35
[R].SKSYAVTTSTPIL.[-]	1xPhospho [S3(98.8)]	0.154383	0.00961222	1	1	2	AT1G10140.1	AT1G10140.1 [155-167]	AT1G10140.1 1xPhospho [S157(98.8)]	1	1447.71	5678212	4.37496e+06	9918269	10764120	6066296	4336707	5895934	8132522	6184556	7627642	4.2239e+06	7.15805e+06		High	Peak Found	Peak Found	Peak Found	Peak Found	High	Peak Found	Peak Found	Peak Found	Peak Found	Peak Found	Peak Found	High	0.003741	0.04269	8	42.92
[K].RTGSLEK.[S]	1xPhospho [S4(100)]	0.029061	0.0025642	1	1	10	AT1G10200.1	AT1G10200.1 [68-74]	AT1G10200.1 1xPhospho [S71(100)]	1	870.408	6.47584e+06	4.53878e+06	7.28337e+06	7220658	4.31823e+06	3.85848e+06	4458524	4500644	3624043	3.44696e+06	4432924	6282088		High	High	High	High	High	High	High	High	Peak Found	High	High	Peak Found	High	0.001474	0.009431	35	18.74
[R].YSDPAQNGDAASPGSGSNR.[R]	1xPhospho [S12(100)]	4.13653e-06	8.35654e-05	1	1	5	AT1G10290.1	AT1G10290.1 [876-894]	AT1G10290.1 1xPhospho [S887(100)]	0	1930.76		677138		1.56495e+06		343719	742263	1.33174e+06	867703	366837	331782	1.21188e+06		Not Found	High	Not Found	High	Not Found	High	Peak Found	Peak Found	High	Peak Found	Peak Found	High	High	0.0001212	2.236e-06	73	23.97
[R].RYSDPAQNGDAASPGSGSNR.[R]	1xPhospho [S3(100)]	6.08045e-07	8.35654e-05	1	1	6	AT1G10290.1	AT1G10290.1 [875-894]	AT1G10290.1 1xPhospho [S877(100)]	1	2086.86	1.47253e+06	2.19937e+06	1.13683e+06	2.00536e+06	1.8333e+06	1.86324e+06	1.39228e+06	3.00257e+06	990504	2.27881e+06	966545	2.97581e+06		High	Peak Found	High	High	Peak Found	High	Peak Found	Peak Found	Peak Found	Peak Found	High	High	High	0.0001391	1.045e-08	56	23.89
[R].ATSPQPDGPTAGGSLK.[S]	1xPhospho [S3(100)]	1.96748e-05	8.35654e-05	1	1	28	AT1G10290.1	AT1G10290.1 [531-546]	AT1G10290.1 1xPhospho [S533(100)]	0	1563.71	101214130	8.5331e+07	8.24223e+07	96394013	81239680	80778458	7.35754e+07	81198641	8.24035e+07	8.29107e+07	5.31368e+07	8.69769e+07		High	High	High	High	High	High	High	High	High	High	High	High	High	0.0001335	2.989e-06	63	27.54
[R].AAAASSYSDNSGTESSPR.[A]	1xPhospho [S16(99.5)]	6.94331e-09	8.35654e-05	1	1	13	AT1G10290.1	AT1G10290.1 [822-839]	AT1G10290.1 1xPhospho [S837(99.5)]	0	1837.72	15142312	18720710	5412468	12402514	18065932	20431026	4.85735e+06	12441325	18011234	1.75725e+07	3.7977e+06	10141450		High	High	High	High	High	High	High	High	High	High	High	High	High	0.0001363	1.033e-10	106	22.37
[K].KGQDAEQSLLSR.[A]	1xPhospho [S11(100)]	0.000758909	0.000259633	1	1	2	AT1G10290.1	AT1G10290.1 [519-530]	AT1G10290.1 1xPhospho [S529(100)]	1	1411.66	2.55589e+06	1.58153e+06	2.31661e+06	3.76075e+06	2.68672e+06	601478	1.24084e+06	1.60811e+06	1.4488e+06	582766	885001	592854		Peak Found	Peak Found	Peak Found	Peak Found	Peak Found	Peak Found	Peak Found	High	High	Peak Found	Peak Found	Peak Found	High	0.0003082	0.0004438	81	30.23
[R].GGQVGSVSMR.[Q]	1xOxidation [M9]; 1xPhospho [S]	0.122958	0.00858004	1	1	3	AT1G10290.1	AT1G10290.1 [699-708]		0	1073.44	1.65651e+06	439872	536971	473405	574039	422465	521230	495774	602355	364980	570736	561971		High	Peak Found	Peak Found	Peak Found	High	Peak Found	Peak Found	Peak Found	High	Peak Found	Peak Found	Peak Found	High	0.004313	0.03763	10	21.35
[R].RYSDPAQNGDAASPGSGSNRR.[T]	1xPhospho [S3(100)]	0.145772	0.00916803	1	1	1	AT1G10290.1	AT1G10290.1 [875-895]	AT1G10290.1 1xPhospho [S877(100)]	2	2242.96										313799				Not Found	Not Found	Not Found	Not Found	Not Found	Not Found	Not Found	Not Found	Not Found	High	Not Found	Not Found	High	0.004156	0.0362	20	23.65
[R].TSSDLAVSGK.[S]	1xPhospho [S3(100)]	0.000421612	8.35654e-05	1	2	4	AT1G10340.1	AT1G10340.1 [563-572]	AT1G10340.1 1xPhospho [S565(100)]	0	1044.46	656558	192232	229806	569360				431700				656848		High	Peak Found	Peak Found	High	High	Not Found	Not Found	Peak Found	Not Found	Not Found	Not Found	High	High	0.0001391	4.429e-05	62	24.99
[K].VPFFTDDEESSSTPK.[A]	1xPhospho [T13(100)]	1.53311e-08	8.35654e-05	1	1	10	AT1G10390.1	AT1G10390.1 [744-758]	AT1G10390.1 1xPhospho [T756(100)]	0	1765.72	1.70211e+06	3709194	1.47857e+06	4100163	1.89059e+06	2.75764e+06	1.6941e+06	3.40657e+06	1.98603e+06	2480101	1.1006e+06	2.57918e+06		High	High	High	High	Peak Found	High	High	High	High	Peak Found	High	High	High	0.0001363	2.648e-10	81	41.93
[K].VPFFTDDEESSSTPKADALFIPR.[E]	1xPhospho [T13(93.4)]	0.000538137	8.35654e-05	1	1	2	AT1G10390.1	AT1G10390.1 [744-766]	AT1G10390.1 1xPhospho [T756(93.4)]	1	2649.21		892617		503263	694849	324954			607669			560297		Not Found	High	Not Found	Peak Found	Peak Found	Peak Found	Not Found	Not Found	Peak Found	Not Found	Not Found	High	High	0.0001363	7.074e-05	25	51.6
[R].ISSLLTSR.[H]	1xPhospho [S3(100)]	0.000946572	0.000315417	1	1	11	AT1G10390.1	AT1G10390.1 [714-721]	AT1G10390.1 1xPhospho [S716(100)]	0	956.481			1.16674e+06	1.99636e+06	1.29971e+06	889108	1.18552e+06	1.56508e+06	1.23833e+06	873802	698324	1.18055e+06		High	High	High	High	High	High	High	High	High	High	High	Peak Found	High	0.0001212	0.000349	57	37.21
[K].HELEEGELSPTASR.[E]	1xPhospho [S9(99.1)]	2.51646e-05	8.35654e-05	1	1	4	AT1G10450.1	AT1G10450.1 [690-703]	AT1G10450.1 1xPhospho [S698(99.1)]	0	1634.71		796337		1.12088e+06	433579			1.12203e+06		429453	738493			High	High	Not Found	High	Peak Found	Not Found	Not Found	Peak Found	Not Found	High	Peak Found	Not Found	High	0.0001212	2.193e-06	60	29.18
[K].MQGSSSREDVSANIK.[V]	1xOxidation [M1]; 1xPhospho [S]	0.0305114	0.00284866	1	1	1	AT1G10450.1	AT1G10450.1 [626-640]		1	1704.73									648255	456648		288980		Not Found	Not Found	Not Found	Not Found	Not Found	Not Found	Not Found	Not Found	High	Peak Found	Not Found	Peak Found	High	0.001405	0.008788	32	25.6
[K].SLPAISGSEDQSSPQKR.[T]	1xPhospho [S13(100)]	1.44164e-07	8.35654e-05	1	1	11	AT1G10520.1	AT1G10520.1 [122-138]	AT1G10520.1 1xPhospho [S134(100)]	1	1866.86	1.66261e+06	1.19296e+06	685311	831433	1.45032e+06	1.10289e+06	496134		809645	668475		686919		High	High	High	High	High	High	High	High	High	High	Not Found	High	High	0.000197	4.387e-07	82	30.58
[R].TRYSPDAGDFK.[G]	1xPhospho [S4(100)]	0.00266651	0.000515838	1	1	5	AT1G10520.1	AT1G10520.1 [139-149]	AT1G10520.1 1xPhospho [S142(100)]	1	1336.56				911020		716764			1.09491e+06	805448				Not Found	Not Found	Not Found	Peak Found	High	High	Not Found	High	High	Peak Found	Not Found	High	High	0.0004409	0.001217	51	29.42
[K].SGGNSHLK.[L]	1xPhospho [S1(100)]	0.00527978	0.000767611	1	1	3	AT1G10760.1	AT1G10760.1 [157-164]	AT1G10760.1 1xPhospho [S157(100)]	0	879.372		567389		634573		580084		579065				673443		Not Found	High	Not Found	Peak Found	Not Found	High	Not Found	Peak Found	Not Found	Not Found	Not Found	High	High	0.0002354	0.001171	38	16.58
[R].AVREEETESGEEPTSSGNEASEEK.[L]	1xPhospho [S9(100)]	0.000133148	8.35654e-05	1	1	5	AT1G10850.1	AT1G10850.1 [575-598]	AT1G10850.1 1xPhospho [S583(100)]	1	2661.07	558651	500832	495674	812444						594431				Peak Found	Peak Found	Peak Found	High	Not Found	High	Not Found	Not Found	Not Found	High	High	High	High	0.0001423	3.436e-05	53	23.13
[R].EEETESGEEPTSSGNEASEEK.[L]	1xPhospho [S13(98.8)]	0.00181253	0.000315417	1	1	5	AT1G10850.1	AT1G10850.1 [578-598]	AT1G10850.1 1xPhospho [S590(98.8)]	0	2334.86	883278	681049			580064			532269	556917	208414				High	High	High	Not Found	High	Not Found	Not Found	Peak Found	High	Peak Found	Not Found	Not Found	High	0.0002971	0.001201	35	21.9
[R].SGSLTEGSLGYNTIDLR.[T]	1xPhospho [S3(100)]	1.58019e-07	8.35654e-05	1	1	9	AT1G10870.1	AT1G10870.1 [357-373]	AT1G10870.1 1xPhospho [S359(100)]	0	1862.85	2374594	2.84407e+06		2.51621e+06	3.41442e+06	1.96155e+06	3376257	2.13352e+06	3.99804e+06		1.89977e+06	1.31635e+06		High	Peak Found	Not Found	High	High	High	High	High	High	Not Found	High	High	High	0.0001212	2.005e-07	107	44.67
[R].SPAATLESAK.[N]	1xPhospho [S1(100)]	0.00020882	8.35654e-05	1	1	10	AT1G10890.1	AT1G10890.1 [94-103]	AT1G10890.1 1xPhospho [S94(100)]	0	1054.48	853574	544521				951403	1423965	1089893	780875	781314	724484	1269677		High	High	High	High	High	Peak Found	Peak Found	High	Peak Found	High	High	High	High	0.0001335	6.193e-05	66	28.31
[R].SASVNVEELR.[S]	1xPhospho [S3(100)]	0.000511147	8.35654e-05	1	1	11	AT1G10900.1	AT1G10900.1 [222-231]	AT1G10900.1 1xPhospho [S224(100)]	0	1183.54	12228825	6941671	9488845	9763839	11197455	5735627	8699066	8707777	10028555	6748500	5341702	6658048		Peak Found	High	High	High	High	High	High	High	High	High	High	High	High	0.0001423	0.0001409	59	35.03
[R].SLNTVTQSLSVK.[T]	1xPhospho [S10(100)]	0.00022219	8.35654e-05	1	1	9	AT1G10900.1	AT1G10900.1 [232-243]	AT1G10900.1 1xPhospho [S241(100)]	0	1356.68				1.13491e+06	1226413	550919		1.36395e+06		598518	543287	862942		High	High	Not Found	High	High	High	High	High	High	Peak Found	High	Peak Found	High	0.0001212	5.467e-05	40	36.93
[K].EVHASGEVR.[I]	1xPhospho [S5(100)]	0.00117933	0.000315417	1	2	12	AT1G10940.2	AT1G10940.2 [361-369]	AT1G10940.2 1xPhospho [S365(100)]	0	1063.46	1.82738e+06	3307583	1.4414e+06	5.28697e+06	1.3348e+06	2.59755e+06	1.38193e+06	4.41932e+06	976292	2399356	1.27362e+06	4837491		High	High	High	High	High	High	High	High	High	High	High	High	High	0.0001212	0.0004699	40	21.34
[K].TNSPPPSALPK.[A]	1xPhospho [S3(100)]	0.077233	0.00651466	1	2	1	AT1G10990.2	AT1G10990.2 [72-82]	AT1G10990.2 1xPhospho [S74(100)]	0	1188.57	393628			474866	423095				685402	1.03072e+06	802731			Peak Found	Not Found	Not Found	Peak Found	Peak Found	Not Found	Not Found	Not Found	Peak Found	Peak Found	High	Not Found	High	0.002319	0.01915	31	29.17
[R].GSVSPDYETR.[E]	1xPhospho [S4(100)]	0.00743452	0.00095398	1	1	8	AT1G11160.1	AT1G11160.1 [334-343]	AT1G11160.1 1xPhospho [S337(100)]	0	1190.47	460209	464540	569536	789246	599754	548294	780168	549420	676542	441554		643563		Peak Found	Peak Found	Peak Found	High	Peak Found	High	High	High	High	High	High	High	High	0.0004809	0.002268	63	25.65
[R].LSPLPPEPAGFGYGR.[T]	1xPhospho [S2(100)]	0.00846549	0.00106329	1	2	1	AT1G11180.2	AT1G11180.2 [33-47]	AT1G11180.2 1xPhospho [S34(100)]	0	1637.77	377679		908606	885683		336252	650670	798480	338807	1.2127e+06	401954			Peak Found	Not Found	Peak Found	Peak Found	Not Found	Peak Found	Peak Found	High	Peak Found	Peak Found	Peak Found	Not Found	High	0.0006047	0.003033	39	44.31
[R].GVDDVSQEFDDLVAASK.[E]	1xPhospho [S6(100)]	4.86908e-07	8.35654e-05	1	1	2	AT1G11260.1	AT1G11260.1 [247-263]	AT1G11260.1 1xPhospho [S252(100)]	0	1874.81	2.17084e+06	429758			890519		632918		667850					High	Peak Found	Not Found	Not Found	High	Not Found	Peak Found	Not Found	Peak Found	Not Found	Not Found	Not Found	High	0.000167	5.66e-07	90	53.03
[R].SVENYPSSPSPR.[Y]	1xPhospho [S10(100)]	2.38638e-05	8.35654e-05	1	1	25	AT1G11310.1	AT1G11310.1 [503-514]	AT1G11310.1 1xPhospho [S512(100)]	0	1399.59	14911008	1.2391e+07	21706719	23465693	2.10717e+07	1.49671e+07	18692941	19437841	22316393	1.67574e+07	14832791	1.91404e+07		High	High	High	High	High	High	High	High	High	High	High	High	High	0.0001335	1.465e-05	42	27.22
[R].SVENYPSSPSPR.[Y]	2xPhospho [S8(99); S10(100)]	0.00152327	0.000315417	1	1	8	AT1G11310.1	AT1G11310.1 [503-514]	AT1G11310.1 2xPhospho [S510(99); S512(100)]	0	1479.56	2.5613e+06	1.35553e+06		3.64485e+06	4.75498e+06		2.89637e+06	4.21192e+06	4.21853e+06		1.84864e+06	851254		High	High	Not Found	High	High	Not Found	High	High	High	Not Found	Peak Found	Peak Found	High	0.0002618	0.0009324	32	28.44
[R].HSGSNTPFSSR.[P]	1xPhospho [S2(98.8)]	0.00296624	0.000515838	1	1	2	AT1G11310.1	AT1G11310.1 [472-482]	AT1G11310.1 1xPhospho [S473(98.8)]	0	1256.51	1.49064e+06		390506	1.29635e+06							287460			High	Not Found	Peak Found	High	Not Found	Not Found	Not Found	Not Found	Not Found	Not Found	Peak Found	Not Found	High	0.0001212	0.0006845	30	25.57
[K].NETKHGR.[H]	1xPhospho [T3(100)]	0.0279823	0.0025642	1	1	4	AT1G11310.1	AT1G11310.1 [465-471]	AT1G11310.1 1xPhospho [T467(100)]	1	921.394	769165			370318	615307	496855	90490.5	325738	127125	48713.6	48051.2	175783		Peak Found	Not Found	Not Found	High	High	High	Peak Found	High	Peak Found	Peak Found	Peak Found	Peak Found	High	0.001478	0.01043	26	13.18
[K].TIEYQYSNDPER.[F]	1xPhospho [S7(100)]	0.0583536	0.00535587	1	2	1	AT1G11310.1	AT1G11310.1 [201-212]	AT1G11310.1 1xPhospho [S207(100)]	0	1594.64													No Quan Values	Not Found	Not Found	Not Found	Not Found	Not Found	Not Found	Not Found	Not Found	Not Found	Not Found	Not Found	High	High	0.001718	0.01189	41
[K].RMEALTSDNESASNQIK.[L]	1xOxidation [M2]; 1xPhospho [S7(100)]	2.16563e-06	8.35654e-05	1	2	8	AT1G11330.2	AT1G11330.2 [489-505]	AT1G11330.2 1xPhospho [S495(100)]	1	1989.86	1.44937e+06	1302540	1.004e+06	1.87893e+06	1.26799e+06	1.06925e+06	838043	3.85497e+06	865527	1.11614e+06	717528	1.51487e+06		High	High	High	High	High	Peak Found	Peak Found	High	High	Peak Found	Peak Found	High	High	0.000167	2.41e-06	68	27.31
[R].MEALTSDNESASNQIK.[L]	1xOxidation [M1]; 1xPhospho [S6(100)]	0.000798428	0.000259633	1	2	4	AT1G11330.2	AT1G11330.2 [490-505]	AT1G11330.2 1xPhospho [S495(100)]	0	1833.76			1528233	1.13345e+06		1.40566e+06	1.81897e+06	2.37496e+06	2.09116e+06	1.38722e+06	1.07841e+06			Not Found	Not Found	Peak Found	Peak Found	Not Found	High	High	Peak Found	Peak Found	Peak Found	High	High	High	0.0001391	8.218e-05	40	28.58
[R].ASINNVSLTK.[I]	1xPhospho [S7(100)]	0.000950926	0.000315417	1	1	3	AT1G11350.1	AT1G11350.1 [817-826]	AT1G11350.1 1xPhospho [S823(100)]	0	1126.55	675324	673617		1.39646e+06										High	Peak Found	Not Found	High	Not Found	Not Found	Not Found	Not Found	Not Found	Not Found	Not Found	High	High	0.0001212	0.0001685	48	32.15
[R].KSPTVVTVQPSSPR.[F]	1xPhospho [S12(99.5)]	9.15551e-08	8.35654e-05	1	1	17	AT1G11360.1	AT1G11360.1 [13-26]	AT1G11360.1 1xPhospho [S24(99.5)]	1	1562.79	61512486	46654767	47611892	54503856	55906672	47751283	47467824	50856266	72418335	3.27028e+07	45097415	43700455		High	High	High	High	High	High	High	High	High	High	High	High	High	0.0001212	3.601e-09	80	29.29
[K].SGDSGGENLMDSDK.[L]	1xOxidation [M10]; 1xPhospho [S4(100)]	2.67515e-07	8.35654e-05	1	1	12	AT1G11360.1	AT1G11360.1 [205-218]	AT1G11360.1 1xPhospho [S208(100)]	0	1507.53	4.74931e+06	1.94005e+06	2478819	1.67925e+06	3028431	1.72969e+06	2426780	1.2334e+06	2.97434e+06	1.37406e+06	1.93878e+06	1320712		High	High	High	High	High	High	High	High	High	High	High	High	High	0.000167	3.265e-07	127	22.08
[R].SDRKSPTVVTVQPSSPR.[F]	2xPhospho [S1(100); S15(98.8)]	0.00035403	8.35654e-05	1	1	6	AT1G11360.1	AT1G11360.1 [10-26]	AT1G11360.1 2xPhospho [S10(100); S24(98.8)]	2	2000.92	840608	764394	618251	934395					1122910	2.10985e+06	806062			High	Peak Found	Peak Found	High	Not Found	Not Found	Not Found	High	High	Peak Found	High	Not Found	High	0.0001553	0.000307	14	28.31
[K].SPTVVTVQPSSPR.[F]	1xPhospho [S11(99.2)]	3.24527e-07	8.35654e-05	1	1	18	AT1G11360.1	AT1G11360.1 [14-26]	AT1G11360.1 1xPhospho [S24(99.2)]	0	1434.7	52970540	36801512	40598376	46365672	53067432	30261866	33243372	31350536	43256164	30225538	21282168	31092390		High	High	High	High	High	High	High	High	High	High	High	High	High	0.0001391	4.68e-08	58	31.8
[K].SPTVVTVQPSSPRFPISTPTAGAQR.[K]	1xPhospho [S11(96.9)]	1.18412e-06	8.35654e-05	1	1	13	AT1G11360.1	AT1G11360.1 [14-38]	AT1G11360.1 1xPhospho [S24(96.9)]	1	2661.34		5127385	3.4274e+06	5.33571e+06	6333158	4.05104e+06		4.58658e+06	4991447	4199636	2.31403e+06	2.95965e+06		High	High	High	High	High	High	High	High	High	High	High	High	High	0.0001468	5.963e-07	37	42.51
[R].FPISTPTAGAQR.[K]	1xPhospho [T5(100)]	0.000704785	0.000259633	1	1	8	AT1G11360.1	AT1G11360.1 [27-38]	AT1G11360.1 1xPhospho [T31(100)]	0	1325.62	808257	1.11467e+06	1.03193e+06	1359394	771725	759485	923891	895033	915762	924190	464962	806894		High	High	High	Peak Found	Peak Found	High	Peak Found	High	High	High	Peak Found	High	High	0.0001448	0.0002711	55	35.72
[M].TSPGKSPR.[S]	1xAcetyl [N-Term]; 1xPhospho [S6(100)]	0.00404137	0.000712301	1	1	17	AT1G11360.1	AT1G11360.1 [2-9]	AT1G11360.1 1xAcetyl [N-Term]; 1xPhospho [S7(100)]	1	951.43	20359768	1.14843e+07	1.24683e+07	1.43337e+07	1.46962e+07	1.1478e+07	9.77215e+06	1.10069e+07	15663589	1.14488e+07	8.31301e+06	9121688		High	High	Peak Found	High	High	High	High	High	High	High	High	High	High	0.0003586	0.002296	46	18.65
[R].FPDDKDGEDEKSGDSGGENLMDSDK.[L]	1xOxidation [M21]; 1xPhospho [S]	0.00505601	0.000767611	1	1	4	AT1G11360.1	AT1G11360.1 [194-218]		2	2783.05	751985	1.65834e+06	685557	1.94756e+06	807328		644818	981475	783992	798442	526226	705084		Peak Found	High	Peak Found	High	Peak Found	Not Found	Peak Found	High	High	Peak Found	Peak Found	Peak Found	High	0.0002354	0.001111	16	26.64
[R].KSPTVVTVQPSSPRFPISTPTAGAQR.[K]	1xPhospho [S/T]	0.104076	0.00796525	1	1	1	AT1G11360.1	AT1G11360.1 [13-38]		2	2789.43													No Quan Values	High	Not Found	Not Found	Not Found	Not Found	Not Found	Not Found	Not Found	Not Found	Not Found	Not Found	Not Found	High	0.00299	0.02941	18
[K].RSNSNEQR.[E]	1xPhospho [S4(100)]	0.0548655	0.00504017	1	1	1	AT1G11430.1	AT1G11430.1 [70-77]	AT1G11430.1 1xPhospho [S73(100)]	1	1070.44	4.90296e+06	2044979	2.74161e+06	2.23198e+06	2.89469e+06	1.97856e+06	2.07672e+06	1.9176e+06	2.87733e+06	415836	1.76634e+06	1591320		Peak Found	Peak Found	Peak Found	Peak Found	Peak Found	Peak Found	Peak Found	High	Peak Found	Peak Found	Peak Found	Peak Found	High	0.002262	0.01405	15	13.15
[K].ETEADITTLSSR.[M]	1xPhospho [S10(99.2)]	2.10378e-06	8.35654e-05	1	2	4	AT1G11450.2	AT1G11450.2 [282-293]	AT1G11450.2 1xPhospho [S291(99.2)]	0	1402.61		1.1652e+06		2.4098e+06		1.19439e+06		1.82088e+06		1.08658e+06	709727	1.41896e+06		Not Found	Peak Found	Not Found	High	Not Found	Peak Found	Not Found	High	Not Found	High	High	Peak Found	High	0.0001468	1.041e-06	69	31.62
[K].NKETEADITTLSSR.[M]	1xPhospho [T10(97.7)]	0.00303597	0.000515838	1	2	3	AT1G11450.2	AT1G11450.2 [280-293]	AT1G11450.2 1xPhospho [T289(97.7)]	1	1644.75								968697			400754	709104		Not Found	Not Found	Not Found	High	Not Found	Not Found	Not Found	High	Not Found	Not Found	Peak Found	High	High	0.0001391	0.0004662	78	29.54
[K].LDSPNGTGIR.[H]	1xPhospho [S3(100)]	0.000122718	8.35654e-05	1	2	11	AT1G11480.1	AT1G11480.1 [510-519]	AT1G11480.1 1xPhospho [S512(100)]	0	1109.5	638981	727093	809858	1.90786e+06	910497	916573	687139	1330546	828114	1.1467e+06	884158	1.7367e+06		High	High	Peak Found	High	High	High	High	High	High	High	High	High	High	0.0001363	1.189e-05	59	27.11
[R].VPEHASQRPVSSPR.[D]	1xPhospho [S]	3.57865e-05	8.35654e-05	1	2	6	AT1G11480.1	AT1G11480.1 [435-448]		1	1626.77	1.72254e+06	4.9879e+06	1.89513e+06	9013413	1.53857e+06	4184325	1.49267e+06	7.43973e+06	1.62739e+06	2.46379e+06	1.31546e+06	6857699		Peak Found	High	High	Peak Found	High	High	Peak Found	High	High	Peak Found	Peak Found	Peak Found	High	0.0001468	1.588e-05	49	21.94
[K].SGIGSSNSFNK.[S]	1xPhospho [S8(100)]	4.21615e-05	8.35654e-05	1	2	11	AT1G11480.1	AT1G11480.1 [541-551]	AT1G11480.1 1xPhospho [S548(100)]	0	1177.49	12127884	10422237	10345939	16347548	9505148	9174888	8647461	12683670	9712853	8666634	7657489	12723556		High	High	High	High	High	High	High	High	High	High	Peak Found	High	High	0.0001363	1.697e-05	57	26.75
[K].SGLSTDEIPNQPAERPK.[L]	1xPhospho [S1(100)]	3.45967e-06	8.35654e-05	1	2	6	AT1G11480.1	AT1G11480.1 [356-372]	AT1G11480.1 1xPhospho [S356(100)]	1	1918.89	2.53028e+06	1160244	1.13654e+06	1.69097e+06	2.67102e+06	710467		1.79159e+06	813714	1.23614e+06	474114	565517		High	High	High	High	High	Peak Found	Not Found	Peak Found	High	Peak Found	Peak Found	Peak Found	High	0.0001363	1.681e-07	79	32.2
[K].SFNNSKSGLSTDEIPNQPAERPK.[L]	1xPhospho [S/T]	0.00243156	0.000515838	1	2	1	AT1G11480.1	AT1G11480.1 [350-372]		2	2596.2													No Quan Values	Not Found	Not Found	Not Found	Not Found	Not Found	Not Found	Not Found	Not Found	Not Found	Not Found	Not Found	High	High	0.0001391	0.0003501	19
[K].TRHPSPETWR.[K]	1xPhospho [S5(100)]	0.0507528	0.00489138	1	2	1	AT1G11480.1	AT1G11480.1 [494-503]	AT1G11480.1 1xPhospho [S498(100)]	1	1346.6													No Quan Values	Not Found	Not Found	Not Found	Not Found	Not Found	Not Found	Not Found	High	Not Found	Not Found	Not Found	Not Found	High	0.002182	0.01308	30
[R].ARPSSSHAIR.[N]	1xPhospho [S4(98.7)]	0.148584	0.0093138	1	2	2	AT1G11480.1	AT1G11480.1 [58-67]	AT1G11480.1 1xPhospho [S61(98.7)]	1	1161.55				824786						721039		560527		Not Found	Not Found	Not Found	High	Not Found	Not Found	Not Found	Not Found	Not Found	High	Not Found	Peak Found	High	0.003813	0.03989	14	19.92
[M].GSEATTAVNNLQQPLLESTKSEADFR.[M]	1xAcetyl [N-Term]; 1xPhospho [S21(100)]	0.00011474	8.35654e-05	1	1	3	AT1G11670.1	AT1G11670.1 [2-27]	AT1G11670.1 1xAcetyl [N-Term]; 1xPhospho [S22(100)]	1	2928.36	1.74032e+06	2.42101e+06		854501	1.47668e+06	359378	1329428					915455		High	High	Not Found	Peak Found	High	Peak Found	Peak Found	Not Found	Not Found	Not Found	Not Found	Peak Found	High	0.0001363	1.096e-05	46	47.27
[R].QLASSAPVNVPDWSK.[I]	1xPhospho [S5(100)]	6.76044e-05	8.35654e-05	1	1	8	AT1G11700.1	AT1G11700.1 [111-125]	AT1G11700.1 1xPhospho [S115(100)]	0	1678.78	719492		1134734	1.90352e+06	1.16381e+06	990259	1.46015e+06	1.80396e+06	1.13052e+06	917193	955787	1.28042e+06		High	Not Found	Peak Found	Peak Found	High	High	High	Peak Found	High	Peak Found	High	High	High	0.0001423	4.477e-05	56	41.8
[K].SGGGGSVFEGVGR.[T]	1xPhospho [S1(100)]	1.09607e-06	8.35654e-05	1	1	13	AT1G11700.1	AT1G11700.1 [167-179]	AT1G11700.1 1xPhospho [S167(100)]	0	1245.53	1.4786e+06	1.92324e+06	1.36707e+06	1.62397e+06	1.51188e+06	1.19981e+06	1.30468e+06	1.05139e+06	1308864	1.00399e+06	779468	907254		High	High	High	High	High	High	High	High	High	High	High	High	High	0.0001335	3.359e-07	107	35.81
[K].LTMSQSER.[Y]	1xOxidation [M3]; 1xPhospho [S6(100)]	0.0260877	0.00251688	1	1	6	AT1G11700.1	AT1G11700.1 [7-14]	AT1G11700.1 1xPhospho [S12(100)]	0	1047.42	1.77622e+06	1.36689e+06	1.32135e+06	1.43126e+06	1.23323e+06	1.15974e+06	1238172			1.3048e+06	813483	1.13875e+06		High	Peak Found	Peak Found	Peak Found	High	Peak Found	Peak Found	High	High	High	High	Peak Found	High	0.00111	0.007667	22	18.21
[R].VGGGLSLAFEDASSSPR.[I]	1xPhospho [S]	0.0533564	0.00498769	1	1	3	AT1G11700.1	AT1G11700.1 [71-87]		0	1729.78		305015	719795	530492	1.68568e+06	420588	398262	703041	589127			460253		Not Found	High	Peak Found	Peak Found	High	High	Peak Found	Peak Found	Peak Found	Not Found	Not Found	Peak Found	High	0.002589	0.0189	16	73.35
[R].GKPYEGSITK.[M]	1xPhospho [S7(99.3)]	0.0306771	0.00284866	1	1	5	AT1G11860.1	AT1G11860.1 [387-396]	AT1G11860.1 1xPhospho [S393(99.3)]	1	1159.54			1.44636e+06	1.72852e+06			955454		1.09008e+06		1.17775e+06			Not Found	Not Found	Peak Found	Peak Found	Not Found	High	High	High	High	Not Found	High	Not Found	High	0.001889	0.008548	29	24.64
[R].QEVGSPR.[E]	1xPhospho [S5(100)]	0.0385512	0.00360508	1	3	1	AT1G11870.2	AT1G11870.2 [199-205]	AT1G11870.2 1xPhospho [S203(100)]	0	852.361		239578			1011671						775270	932224		Not Found	Peak Found	Not Found	Not Found	Peak Found	Not Found	Not Found	Not Found	Not Found	Not Found	High	Peak Found	High	0.001528	0.00969	38	18.67
[R].SSPLHSGALVSK.[F]	1xPhospho [S2(99.2)]	0.000496981	8.35654e-05	1	1	10	AT1G11960.1	AT1G11960.1 [49-60]	AT1G11960.1 1xPhospho [S50(99.2)]	0	1262.61	1.53576e+06	1.97135e+06	1.89643e+06	3.03519e+06		3.99975e+06	2.17523e+06	2.29708e+06		1469745	1.3115e+06	2.66456e+06		High	High	Peak Found	High	High	High	High	High	High	High	High	Peak Found	High	0.0001212	7.624e-05	49	29.93
[R].DLTAVGSPENAPAK.[G]	1xPhospho [S7(100)]	2.27279e-06	8.35654e-05	1	1	14	AT1G12000.1	AT1G12000.1 [10-23]	AT1G12000.1 1xPhospho [S16(100)]	0	1449.66	29263034	29073128	35932124	4.18744e+07	25266742	25784458	32767720	4.30142e+07	29713048	2.71498e+07	21638552	3.86447e+07		High	High	High	High	High	High	High	High	High	High	High	High	High	0.0001391	1.318e-07	71	30.91
[R].GDLTPEELKER.[Q]	1xPhospho [T4(100)]	0.000769495	0.000259633	2	4	12	AT1G12270.1; AT1G62740.1	AT1G12270.1 [504-514]; AT1G62740.1 [503-513]	AT1G12270.1 1xPhospho [T507(100)]; AT1G62740.1 1xPhospho [T506(100)]	1	1366.62		2.88654e+06	3.96801e+06			2.16022e+06	4268552	2.94129e+06	3.16894e+06	2251297	2774361	2.24241e+06	Shared	High	High	High	High	High	High	High	High	High	Peak Found	High	High	High	0.0001423	0.0002185	52	31.69
[R].SPKPSSATAALPPR.[S]	1xPhospho [S1(100)]	0.00564938	0.000767611	1	1	5	AT1G12330.1	AT1G12330.1 [146-159]	AT1G12330.1 1xPhospho [S146(100)]	1	1459.73	2.97109e+06	1.46795e+06				2077346	4346223	2.29764e+06		802508	1.04283e+06			High	Peak Found	Not Found	High	Not Found	High	High	Peak Found	Not Found	High	Peak Found	Not Found	High	0.0009919	0.002839	39	29.41
[K].PRGSDDGYSSDSVLR.[H]	1xPhospho [S4(100)]	0.00038005	8.35654e-05	1	1	6	AT1G12360.1	AT1G12360.1 [579-593]	AT1G12360.1 1xPhospho [S582(100)]	1	1690.71	1.17232e+06				2198541	1.00568e+06	1393584	1631933	1.98447e+06	615066	836867	498182		High	Not Found	Not Found	Not Found	High	High	Peak Found	High	High	Peak Found	High	Peak Found	High	0.000197	0.0002547	48	30.52
[R].GSDDGYSSDSVLR.[H]	1xPhospho [S8(100)]	4.25814e-06	8.35654e-05	1	1	14	AT1G12360.1	AT1G12360.1 [581-593]	AT1G12360.1 1xPhospho [S588(100)]	0	1437.55	1.52034e+06	2.59302e+06	2.43306e+06	4.31005e+06	3.61137e+06	2.53919e+06	2.47401e+06	3.99923e+06	3.04063e+06	1.83277e+06	1.16031e+06	1.85736e+06		High	High	High	High	High	High	High	High	High	High	High	Peak Found	High	0.0001553	7.776e-06	77	31.94
[R].HASSDFR.[K]	1xPhospho [S3(100)]	0.0894996	0.00732333	1	1	3	AT1G12360.1	AT1G12360.1 [594-600]	AT1G12360.1 1xPhospho [S596(100)]	0	899.341	597620	841010	365106	1.11485e+06	349739	846560	357640	968002	383661	1.05317e+06		974588		Peak Found	Peak Found	Peak Found	High	Peak Found	Peak Found	Peak Found	Peak Found	High	High	Not Found	Peak Found	High	0.002898	0.02243	25	21.27
[R].ALEDLFGDEETSR.[K]	1xPhospho [T/S]	0.103442	0.00791445	1	1	1	AT1G12360.1	AT1G12360.1 [167-179]		0	1561.64	1.19486e+06	857658			1.25201e+06							545525		Peak Found	High	Not Found	Not Found	Peak Found	Not Found	Not Found	Not Found	Not Found	Not Found	Not Found	Peak Found	High	0.002733	0.02665	29	45.02
[K].LKSPKPSQTQSLTR.[S]	1xPhospho [S3(100)]	0.000277948	8.35654e-05	1	1	7	AT1G12380.1	AT1G12380.1 [217-230]	AT1G12380.1 1xPhospho [S219(100)]	2	1650.86						752018		644360		1060797		616008		High	High	Not Found	Not Found	High	High	Not Found	High	Not Found	High	Not Found	High	High	0.0001363	4.299e-05	45	25.24
[R].KSSPAALGGGSSK.[S]	1xPhospho [S3(98.7)]	0.000337659	8.35654e-05	1	2	1	AT1G12430.2	AT1G12430.2 [46-58]	AT1G12430.2 1xPhospho [S48(98.7)]	1	1226.58													No Quan Values	Not Found	High	Not Found	Not Found	Not Found	Not Found	Not Found	Not Found	Not Found	Not Found	Not Found	Not Found	High	0.0001363	4.018e-05	61
[K].SSPAALGGGSSK.[S]	1xPhospho [S]	0.118448	0.00838741	1	2	1	AT1G12430.2	AT1G12430.2 [47-58]		0	1098.48		699444	666566	721216	747159	683252	901320			978609		599013		Not Found	Peak Found	Peak Found	Peak Found	Peak Found	Peak Found	Peak Found	Not Found	Not Found	High	Not Found	Peak Found	High	0.003794	0.02996	22	23.83
[R].TDFNTSPASK.[Q]	1xPhospho [S6(100)]	0.000256349	8.35654e-05	1	1	12	AT1G12530.1	AT1G12530.1 [140-149]	AT1G12530.1 1xPhospho [S145(100)]	0	1147.47	3.47528e+06	1.82745e+06	2.87776e+06	3.09152e+06	2.69259e+06	1.94694e+06	2.40414e+06	2318683	2.52582e+06	1960328	2227353	2678882		High	High	High	High	High	High	High	High	High	High	High	High	High	0.000167	0.0001763	48	24.95
[R].RNSGVQDLSLGHLDTESSSVAK.[H]	1xPhospho [S3(100)]	4.71676e-13	8.35654e-05	1	2	11	AT1G12760.1	AT1G12760.1 [193-214]	AT1G12760.1 1xPhospho [S195(100)]	1	2380.11	3.5592e+06	2.61667e+06		3.04399e+06		1.48936e+06	1.8528e+06	3297956	2.25014e+06	1.13954e+06	1.03433e+06	2.13508e+06		High	High	Not Found	High	Not Found	High	High	High	High	High	High	High	High	0.0001363	1.121e-15	104	38.13
[R].TTTTTPPR.[S]	1xPhospho [T5(100)]	0.0720386	0.00633242	1	2	1	AT1G12760.1	AT1G12760.1 [164-171]	AT1G12760.1 1xPhospho [T168(100)]	0	954.429	658325	343192			443283				298778	293135				Peak Found	Peak Found	Not Found	Not Found	Peak Found	Not Found	Not Found	Not Found	Peak Found	High	Not Found	Not Found	High	0.002747	0.01917	38	20.55
[R].KQSGSLAVR.[D]	1xPhospho [S3(100)]	0.00115267	0.000315417	1	1	12	AT1G12840.1	AT1G12840.1 [156-164]	AT1G12840.1 1xPhospho [S158(100)]	1	1025.51	2.31146e+06	1.45616e+06	2.21044e+06	1.83122e+06	2.11526e+06	1.42717e+06	2338613	1.6825e+06	1.96331e+06	877581	1.97502e+06	1474149		High	High	High	High	High	High	High	High	High	High	High	High	High	0.0001553	0.000826	50	23.81
[K].SNSFVEGVSQK.[I]	1xPhospho [S3(98.6)]	0.144848	0.00916803	1	1	1	AT1G12840.1	AT1G12840.1 [62-72]	AT1G12840.1 1xPhospho [S64(98.6)]	0	1261.55	475066			374832							253245			High	Not Found	Not Found	Peak Found	Not Found	Not Found	Not Found	Not Found	Not Found	Not Found	Peak Found	Not Found	High	0.003666	0.04005	12	31.21
[R].ISSAAEHDR.[S]	1xPhospho [S3(100)]	0.000695061	0.000175843	1	1	9	AT1G12850.1	AT1G12850.1 [109-117]	AT1G12850.1 1xPhospho [S111(100)]	0	1065.44	9.37836e+06	6.12977e+06	4.1803e+06	1.13366e+07	5.95006e+06	6.78321e+06	4.13235e+06	8.50673e+06	4464139	6.42733e+06	5.07152e+06	9.3264e+06		Peak Found	High	High	High	High	Peak Found	High	High	Peak Found	High	High	High	High	0.0001363	9.732e-05	57	19.48
[K].VLEQEPEMLPCHASASPLSPQLSSLGTPR.[IL]	1xCarbamidomethyl [C11]; 1xOxidation [M8]; 1xPhospho [S24(95.2)]	0.00318068	0.000515838	1	2	2	AT1G12850.1	AT1G12850.1 [53-81]	AT1G12850.1 1xPhospho [S76(95.2)]	0	3227.51													No Quan Values	Not Found	Not Found	Not Found	Not Found	Not Found	Not Found	Not Found	High	High	Not Found	Not Found	Not Found	High	0.0002839	0.001273	13
[R].VKEELCPSSSLPSPK.[G]	1xCarbamidomethyl [C6]; 1xPhospho [S13(99.9)]	0.0341945	0.00323467	1	1	1	AT1G12860.1	AT1G12860.1 [347-361]	AT1G12860.1 1xPhospho [S359(99.9)]	1	1737.81													No Quan Values	Not Found	Not Found	Not Found	Not Found	Not Found	Not Found	Not Found	High	Not Found	Not Found	Not Found	Not Found	High	0.001889	0.009373	14
[M].GTSSDPIQDGSDEQQKR.[S]	1xAcetyl [N-Term]; 1xPhospho [S/T]	0.000135728	8.35654e-05	1	1	8	AT1G12910.1	AT1G12910.1 [2-18]	AT1G12910.1 1xAcetyl [N-Term]	1	1969.81		914766		1.17275e+06		634893		653720	771279	660654				Not Found	High	High	Peak Found	High	High	Not Found	High	High	High	Not Found	High	High	0.0001448	5.414e-05	66	26.56
[M].GTSSDPIQDGSDEQQKR.[S]	1xPhospho [S11(100)]	6.2059e-06	8.35654e-05	1	1	20	AT1G12910.1	AT1G12910.1 [2-18]	AT1G12910.1 1xPhospho [S12(100)]	1	1927.8	5.51186e+06	3.30656e+06	3274697	5.27491e+06	3.38712e+06	2.47264e+06	2.6431e+06	3.04783e+06	3.36945e+06	2.23496e+06	2.36072e+06	1.09961e+06		High	High	High	High	High	High	High	High	High	High	High	High	High	0.0001335	9.814e-07	53	24.05
[M].GTSSDPIQDGSDEQQK.[R]	1xPhospho [T/S]	3.14171e-05	8.35654e-05	1	1	11	AT1G12910.1	AT1G12910.1 [2-17]		0	1771.7	5838546	2.97373e+06	3773314	3.95071e+06	4728349	3554381	3.73054e+06	3.62442e+06	4.70204e+06	3.84384e+06	3335824	3.95709e+06		High	High	High	Peak Found	High	High	High	High	High	High	Peak Found	High	High	0.0001363	2.329e-06	65	25.02
[K].LVDEDAESSGRQSPATYTR.[M]	1xPhospho [S13(100)]	4.13562e-05	8.35654e-05	1	1	11	AT1G12930.1	AT1G12930.1 [613-631]	AT1G12930.1 1xPhospho [S625(100)]	1	2161.94	3865247	4.70171e+06	5706561	7.67237e+06	4210911	4.43704e+06	4.2459e+06	4.45225e+06	5.56581e+06	4.62826e+06	3.51125e+06	4.48687e+06		High	High	High	High	High	High	High	Peak Found	High	High	High	High	High	0.0001212	1.617e-05	50	28.09
[R].PSSAQSSRPSSAQSNR.[S]	1xPhospho [S11(99)]	4.68783e-05	8.35654e-05	1	1	11	AT1G13020.1	AT1G13020.1 [329-344]	AT1G13020.1 1xPhospho [S339(99)]	1	1726.75	5.02352e+06	3.43424e+06	2.47757e+06	3.05786e+06	3.39305e+06	3.46798e+06	2.2981e+06	2.52246e+06	3.05823e+06	3.66456e+06	2.05471e+06	2.23909e+06		High	High	High	High	High	High	Peak Found	High	High	High	High	High	High	0.0001212	7.517e-06	41	17.71
[R].YGGGGGSFGGGGGGGAGSYGGGGAGAGSGGGGGFSK.[A]	1xPhospho [S7(100)]	1.76803e-06	8.35654e-05	1	1	10	AT1G13020.1	AT1G13020.1 [185-220]	AT1G13020.1 1xPhospho [S191(100)]	0	2777.1		589848		572970	488180	744882		1.39223e+06	1.14566e+06	1.30689e+06		1.23046e+06		High	High	Not Found	Peak Found	High	High	High	High	High	Peak Found	Not Found	High	High	0.0001468	8.789e-07	95	32.69
[R].KADTEVSETPTAVK.[T]	1xPhospho [T9(98.7)]	1.42596e-08	8.35654e-05	1	1	10	AT1G13020.1	AT1G13020.1 [275-288]	AT1G13020.1 1xPhospho [T283(98.7)]	1	1555.73	4.82076e+06	10776427	6042962	17933384	3.76013e+06	9391157	4.90472e+06	14146509	3683263	9207642	4423365	13784300		High	High	High	High	High	High	High	High	Peak Found	High	Peak Found	High	High	0.0001391	9.966e-11	89	25.54
[R].PSSAQSSR.[P]	1xPhospho [S3(100)]	0.00330169	0.000515838	1	1	1	AT1G13020.1	AT1G13020.1 [329-336]	AT1G13020.1 1xPhospho [S331(100)]	0	899.362	679734	293032	285331	180964	261319	334164	184881	173674	165228		145507	174920		High	Peak Found	Peak Found	Peak Found	Peak Found	Peak Found	Peak Found	Peak Found	Peak Found	Not Found	Peak Found	Peak Found	High	0.0005442	0.001913	46	12.97
[R].AGSIDESR.[S]	1xPhospho [S3(100)]	0.0049837	0.000712301	1	1	12	AT1G13020.1	AT1G13020.1 [491-498]	AT1G13020.1 1xPhospho [S493(100)]	0	914.362	11154832	8.12505e+06	6593939	7201319	6965409	7499957	6.61841e+06	5230904	5.69976e+06	7820859	5.64641e+06	6.92241e+06		High	High	High	High	High	High	High	High	High	High	High	High	High	0.0003586	0.002766	46	19.72
[K].SLPSFDQGR.[Q]	1xPhospho [S4(100)]	0.0285935	0.0025642	1	1	2	AT1G13020.1	AT1G13020.1 [172-180]	AT1G13020.1 1xPhospho [S175(100)]	0	1086.46		572808												High	High	Not Found	Not Found	Not Found	Not Found	Not Found	Not Found	Not Found	Not Found	Not Found	Not Found	High	0.001474	0.009327	19	35.27
[R].GGSYSERPHSR.[A]	1xPhospho [S10(100)]	0.0336414	0.00323467	1	1	3	AT1G13020.1	AT1G13020.1 [480-490]	AT1G13020.1 1xPhospho [S489(100)]	1	1312.54	266386	254143	1.85488e+06	207980	262355	1.85638e+06	1.54034e+06	2.67186e+06	2.24702e+06		1.49577e+06	1.75573e+06		Peak Found	High	Peak Found	Peak Found	Peak Found	Peak Found	Peak Found	High	Peak Found	High	Peak Found	Peak Found	High	0.001889	0.009225	29	19.21
[R].PSSAQSSRPSSAQSNR.[S]	2xPhospho [S]	0.064975	0.00576361	1	1	2	AT1G13020.1	AT1G13020.1 [329-344]		1	1806.72	1.54431e+06	625407	817483		1.20552e+06		436646	345114	581526			521874		High	Peak Found	High	Not Found	Peak Found	Not Found	Peak Found	Peak Found	Peak Found	Not Found	Not Found	Peak Found	High	0.002333	0.01896	25	16.18
[R].AGSIDESRSVESMERPR.[S]	1xOxidation [M13]; 1xPhospho [S]	0.11993	0.00848545	1	1	2	AT1G13020.1	AT1G13020.1 [491-507]		2	2001.87	1.62279e+06	1.2186e+06	1.35149e+06	4.50713e+06	1936154	1.61421e+06	1.34394e+06	3.09577e+06	1.45753e+06	1.87409e+06	826334	3.23815e+06		Peak Found	Peak Found	Peak Found	Peak Found	High	Peak Found	Peak Found	Peak Found	Peak Found	High	Peak Found	Peak Found	High	0.004234	0.03692	8	24.97
[K].KGQTSRPSSAQSSR.[P]	2xPhospho [T/S]	0.121434	0.00853003	1	1	5	AT1G13020.1	AT1G13020.1 [323-336]		2	1636.68	1.31984e+06	1.00171e+06		1.12829e+06	1.08419e+06	745522	929407	653886	1.1323e+06			449321		High	Peak Found	High	High	High	Peak Found	High	Peak Found	Peak Found	Not Found	Not Found	Peak Found	High	0.00356	0.0326	28	15.45
[R].PSSAQSNR.[S]	1xPhospho [S3(100)]	0.00246539	0.000515838	2	2	6	AT1G13020.1; AT3G26400.1	AT1G13020.1 [337-344]; AT3G26400.1 [326-333]	AT1G13020.1 1xPhospho [S339(100)]; AT3G26400.1 1xPhospho [S328(100)]	0	926.373	956725	452071	498821	290020	546459	567726	316760	220150	307117		244029	395533	Shared	High	Peak Found	High	Peak Found	High	High	High	Peak Found	Peak Found	Not Found	Peak Found	Peak Found	High	0.0002618	0.001462	38	12.97
[K].LDTTEESPDER.[E]	1xPhospho [S7(100)]	3.49339e-05	8.35654e-05	1	1	12	AT1G13030.1	AT1G13030.1 [181-191]	AT1G13030.1 1xPhospho [S187(100)]	0	1371.53	9209366	5.26904e+06	7514437	5134498	7.23781e+06	4.41166e+06	6402540	4304973	6053194	3.25257e+06	5162016	4.69219e+06		High	High	High	High	High	High	High	High	High	High	High	High	High	0.0001363	4.952e-06	74	22.9
[K].LDTTEESPDERENTAVVSNVVK.[K]	1xPhospho [S7(100)]	1.07612e-05	8.35654e-05	1	1	14	AT1G13030.1	AT1G13030.1 [181-202]	AT1G13030.1 1xPhospho [S187(100)]	1	2512.15	4.39417e+06	6.05997e+06	1.63499e+06	5.5939e+06	6.13896e+06	3.51273e+06	3.73315e+06	5.92441e+06	4.29988e+06	2.53004e+06	2.46344e+06	3105311		High	High	High	High	High	High	High	High	Peak Found	High	High	High	High	0.0001391	4.757e-07	50	35.51
[K].CKLDTTEESPDER.[E]	1xCarbamidomethyl [C1]; 1xPhospho [S9(100)]	1.02312e-07	8.35654e-05	1	1	12	AT1G13030.1	AT1G13030.1 [179-191]	AT1G13030.1 1xPhospho [S187(100)]	1	1659.66	2.08755e+06	1.12675e+06	1.92496e+06	1.2552e+06	1.66876e+06	964731	1.51059e+06	1.45336e+06	2.02934e+06	946600	1.27493e+06	836216		High	High	High	High	High	High	High	Peak Found	High	High	High	High	High	0.0001553	3.511e-07	90	23.93
[K].CKLDTTEESPDERENTAVVSNVVK.[K]	1xCarbamidomethyl [C1]; 1xPhospho [S9(96)]	0.0253949	0.00251688	1	1	1	AT1G13030.1	AT1G13030.1 [179-202]	AT1G13030.1 1xPhospho [S187(96)]	2	2800.27	1.17226e+06				825811			1.70917e+06	833635					Peak Found	Not Found	Not Found	Not Found	Peak Found	Not Found	Not Found	High	Peak Found	Not Found	Not Found	Not Found	High	0.001543	0.007321	15	34.02
[R].VASGDILPSEDAVVSTEK.[L]	1xPhospho [S3(100)]	1.17545e-08	8.35654e-05	1	2	9	AT1G13170.2	AT1G13170.2 [234-251]	AT1G13170.2 1xPhospho [S236(100)]	0	1896.88	4622735			1.77464e+06	1.88129e+06	1.23309e+06	1.25863e+06	2.05954e+06	1.71305e+06	1.55524e+06	571470	1.49388e+06		High	High	Not Found	High	High	High	Peak Found	High	High	High	Peak Found	High	High	0.000167	1.869e-08	87	41.48
[R].DRDSDEFDR.[G]	1xPhospho [S4(100)]	0.00452913	0.000712301	1	1	9	AT1G13190.1	AT1G13190.1 [531-539]	AT1G13190.1 1xPhospho [S534(100)]	1	1234.44	1.64346e+06	1.45261e+06	1.49597e+06	1.13931e+06	1424270	809060	1.16562e+06	1.07033e+06	864865	389939	794849	652648		High	High	High	High	High	Peak Found	High	High	High	Peak Found	High	Peak Found	High	0.0005	0.001765	43	23.83
[R].DRDSDEFDRGQSSLK.[S]	1xPhospho [S4(100)]	0.0201699	0.00209524	1	1	2	AT1G13190.1	AT1G13190.1 [531-545]	AT1G13190.1 1xPhospho [S534(100)]	2	1834.76	912073	969759	785037	974997	891219							340764		Peak Found	High	Peak Found	Peak Found	High	Not Found	Not Found	Not Found	Not Found	Not Found	Not Found	Peak Found	High	0.000811	0.004988	12	27.62
[R].SIRPTTVGFTAR.[RL]	1xPhospho [S1(100)]	0.0146813	0.0016958	1	2	5	AT1G13210.1	AT1G13210.1 [1170-1181]	AT1G13210.1 1xPhospho [S1170(100)]	1	1385.69	2.31281e+06	2.90401e+06	1.22219e+06	2944163	2.19797e+06	1.84913e+06	1.31741e+06	2.62521e+06	1.68592e+06	1.51539e+06	968473	1.5557e+06		High	High	Peak Found	High	Peak Found	High	Peak Found	Peak Found	Peak Found	Peak Found	High	Peak Found	High	0.0007334	0.003997	28	35.43
[K].SNFQEDHSHIGGPGFSR.[V]	1xPhospho [S8(100)]	0.0889676	0.00732333	1	1	1	AT1G13210.1	AT1G13210.1 [22-38]	AT1G13210.1 1xPhospho [S29(100)]	0	1951.81								856410				544522		Not Found	Not Found	Not Found	Not Found	Not Found	Not Found	Not Found	High	Not Found	Not Found	Not Found	Peak Found	High	0.002943	0.02173	28	31.09
[K].PALNPTSSVK.[H]	1xPhospho [S8(99.2)]	0.000105743	8.35654e-05	1	1	12	AT1G13220.2	AT1G13220.2 [928-937]	AT1G13220.2 1xPhospho [S935(99.2)]	0	1093.53	2.35075e+06	847443	2.06587e+06			1.31462e+06	2.17414e+06	3.02229e+06	1.70945e+06	1.56095e+06	1651811	3.20585e+06		High	High	High	High	High	High	High	High	High	High	High	High	High	0.0001423	2.706e-05	55	28.47
[R].VQETSEGSQLSEFQSSR.[R]	1xPhospho [S5(100)]	6.81914e-08	8.35654e-05	1	1	8	AT1G13220.2	AT1G13220.2 [901-917]	AT1G13220.2 1xPhospho [S905(100)]	0	1978.84						1.19012e+06		2097352	1.2701e+06	3.15896e+06				Not Found	High	High	Not Found	Not Found	High	High	High	Peak Found	High	Not Found	High	High	0.0001391	1.159e-08	113	34.7
[R].LRPSSSSIPEEDEEYTDSR.[V]	1xPhospho [S5(97.4)]	0.00339565	0.000515838	1	1	2	AT1G13220.2	AT1G13220.2 [882-900]	AT1G13220.2 1xPhospho [S886(97.4)]	1	2276.96	332599							849575		285551		652130		Peak Found	Not Found	Not Found	High	Not Found	Not Found	Not Found	Peak Found	Not Found	Peak Found	Not Found	High	High	0.0001212	0.0008073	42	32.65
[K].AKPALNPTSSVK.[H]	1xPhospho [S10(100)]	0.00284495	0.000515838	1	1	12	AT1G13220.2	AT1G13220.2 [926-937]	AT1G13220.2 1xPhospho [S935(100)]	1	1292.66	1.79941e+06	1.74253e+06	2.59001e+06	4453165	1.54013e+06	1.83164e+06	1.96767e+06	3623446	1.76144e+06	1.5859e+06	1681529	3.17513e+06		High	High	High	High	High	High	High	High	High	High	High	High	High	0.0001391	0.0004271	36	26.72
[R].QQTVAVLPQTPGQR.[H]	1xPhospho [T10(100)]	0.0171975	0.001807	1	1	2	AT1G13220.2	AT1G13220.2 [983-996]	AT1G13220.2 1xPhospho [T992(100)]	0	1602.8			1.55743e+06					454924						Not Found	Not Found	Peak Found	Not Found	Not Found	Not Found	Not Found	High	Not Found	High	Not Found	Not Found	High	0.001405	0.005371	24	34.46
[K].CTSIIFSPSK.[R]	1xCarbamidomethyl [C1]; 1xPhospho [S3(100)]	0.0323864	0.0030118	1	1	2	AT1G13220.2	AT1G13220.2 [836-845]	AT1G13220.2 1xPhospho [S838(100)]	0	1219.54	1.30652e+06	929073	3.6325e+06	3.97069e+06	4.54279e+06	1.36616e+06	3.28874e+06	1.84233e+06	2569474	2.21099e+06	2.28531e+06	1.69591e+06		High	Peak Found	Peak Found	Peak Found	High	Peak Found	Peak Found	Peak Found	Peak Found	Peak Found	Peak Found	Peak Found	High	0.001648	0.0125	8	39.19
[K].LSSAVGESPAQLVISDSDR.[T]	1xPhospho [S8(100)]	7.53748e-09	8.35654e-05	1	2	6	AT1G13350.2	AT1G13350.2 [375-393]	AT1G13350.2 1xPhospho [S382(100)]	0	2010.94	1500922	1.1178e+06		1.85347e+06	1.06984e+06	692123	1.48372e+06	1.35411e+06	885102		638801	870331		Peak Found	Peak Found	Not Found	High	Peak Found	Peak Found	High	High	High	Not Found	High	High	High	0.0001212	3.629e-10	125	42.89
[R].TLASTGLGEGSPK.[D]	1xPhospho [S11(100)]	6.02257e-05	8.35654e-05	1	2	8	AT1G13350.2	AT1G13350.2 [394-406]	AT1G13350.2 1xPhospho [S404(100)]	0	1297.6	1.23868e+06	393650	2.45774e+06	2.72933e+06	1.31031e+06		2.05315e+06	1184304	1.04775e+06	963766	1.88322e+06	2.64639e+06		High	Peak Found	High	High	High	Not Found	High	Peak Found	High	High	High	Peak Found	High	0.0001448	2.459e-05	88	30.9
[R].TLASTGLGEGSPKDK.[I]	1xPhospho [S11(100)]	6.86822e-06	8.35654e-05	1	2	10	AT1G13350.2	AT1G13350.2 [394-408]	AT1G13350.2 1xPhospho [S404(100)]	1	1540.73			1.852e+06	2.00996e+06				1.81093e+06		693508	1.26548e+06	2252020		High	High	High	High	High	High	High	High	Not Found	High	High	Peak Found	High	0.0001212	8.907e-07	88	28.38
[R].SFSPSDEVFK.[S]	1xPhospho [S3(100)]	0.0100565	0.0011889	1	2	1	AT1G13350.2	AT1G13350.2 [17-26]	AT1G13350.2 1xPhospho [S19(100)]	0	1222.5		344432		689423	419301	303137	813400	745012		371555	232466	533852		Not Found	Peak Found	Not Found	Peak Found	Peak Found	Peak Found	Peak Found	High	Not Found	Peak Found	Peak Found	Peak Found	High	0.0009462	0.003498	33	40.41
[R].VRDESFDEAVLDSPEVK.[R]	1xPhospho [S13(100)]	0.000135078	8.35654e-05	1	3	2	AT1G13360.1	AT1G13360.1 [19-35]	AT1G13360.1 1xPhospho [S31(100)]	1	2014.9		837629									488247			Not Found	High	Not Found	Not Found	High	Not Found	Not Found	Not Found	Not Found	Not Found	Peak Found	Not Found	High	0.000167	9.77e-05	57	38.76
[R].SSSNIGMAGYA.[-]	1xOxidation [M7]; 1xPhospho [S3(97.1)]	0.0684035	0.00613076	1	1	8	AT1G13380.1	AT1G13380.1 [178-188]	AT1G13380.1 1xPhospho [S180(97.1)]	0	1153.42	4.3838e+06	6299136	13294639	12293394	7786471	11656647	8758299	9535047	11239461	8712921	8363779	10549734		High	High	High	Peak Found	High	High	Peak Found	High	Peak Found	High	Peak Found	High	High	0.002559	0.01717	23	29.41
[K].TGSLSEGVSFK.[S]	1xPhospho [S3(100)]	0.00417758	0.000712301	1	1	1	AT1G13420.1	AT1G13420.1 [283-293]	AT1G13420.1 1xPhospho [S285(100)]	0	1191.53		415345												Not Found	High	Not Found	Not Found	Not Found	Not Found	Not Found	Not Found	Not Found	Not Found	Not Found	Not Found	High	0.0002354	0.0008876	33	36.25
[K].SDLDIVSNASCTTNCLAPLAK.[V]	2xCarbamidomethyl [C11; C15]; 1xPhospho [S/T]	9.02321e-05	8.35654e-05	2	2	2	AT1G13440.1; AT3G04120.1	AT1G13440.1 [146-166]; AT3G04120.1 [146-166]		0	2330.04													No Quan Values	Not Found	High	Not Found	Not Found	High	Not Found	Not Found	Not Found	Not Found	Not Found	Not Found	Not Found	High	0.0001363	8.213e-06	68
[R].AASFNIIPSSTGAAK.[A]	1xPhospho [S3(100)]	2.56446e-06	8.35654e-05	2	3	24	AT1G13440.1; AT3G04120.1	AT1G13440.1 [205-219]; AT3G04120.1 [205-219]	AT1G13440.1 1xPhospho [S207(100)]; AT3G04120.1 1xPhospho [S207(100)]	0	1514.73	2.44722e+07	1.85178e+07	1.69029e+07	1.92233e+07	2.0161e+07	1.42909e+07	1.64807e+07	17849839	1.78603e+07	1.51204e+07	9894462	1.26838e+07	Shared	High	High	High	High	High	High	High	High	High	High	High	High	High	0.0001212	7.669e-07	52	42.74
[K].LTGMSFR.[V]	1xOxidation [M4]; 1xPhospho [S5(100)]	0.00718102	0.00095398	2	3	12	AT1G13440.1; AT3G04120.1	AT1G13440.1 [232-238]; AT3G04120.1 [232-238]	AT1G13440.1 1xPhospho [S236(100)]; AT3G04120.1 1xPhospho [S236(100)]	0	907.374	29460520	28378972	35099988	27823022	31613102	26998232	35076424	27646318	26670582	27680518	20319576	24937456	Shared	High	High	High	High	High	Peak Found	High	High	High	High	High	High	High	0.000814	0.003782	38	28.79
[K].LTGMSFR.[V]	1xPhospho [S5(100)]	0.145772	0.00916803	2	3	7	AT1G13440.1; AT3G04120.1	AT1G13440.1 [232-238]; AT3G04120.1 [232-238]	AT1G13440.1 1xPhospho [S236(100)]; AT3G04120.1 1xPhospho [S236(100)]	0	891.379	682430	1.37163e+06		2.90027e+06	1273987	1.2718e+06	1.24988e+06	2.72868e+06		1.10193e+06	856484	1.83886e+06	Shared	Peak Found	High	Not Found	High	High	High	High	High	Not Found	Peak Found	Peak Found	High	High	0.003764	0.03905	15	37.19
[K].SPNTPPTSAK.[V]	1xPhospho [T4(100)]	0.00421738	0.000712301	1	3	6	AT1G13450.1	AT1G13450.1 [186-195]	AT1G13450.1 1xPhospho [T189(100)]	0	1079.48		990944	976300	676094		890452	856413	704546	747121	399505	763323			High	High	Peak Found	High	Not Found	High	High	Peak Found	High	Peak Found	Peak Found	Not Found	High	0.000627	0.001751	37	20.01
[R].DVVATSTSVSKK.[A]	1xPhospho [S8(97.7)]	0.00400333	0.000712301	1	1	3	AT1G13650.2	AT1G13650.2 [52-63]	AT1G13650.2 1xPhospho [S59(97.7)]	1	1301.63										759204				Not Found	High	Not Found	Not Found	Not Found	High	Not Found	Not Found	Not Found	High	Not Found	Not Found	High	0.0003849	0.001247	30	24.08
[R].AEADALSHGDA.[-]	1xPhospho [S7(100)]	0.00650725	0.000893528	1	1	5	AT1G13690.1	AT1G13690.1 [167-177]	AT1G13690.1 1xPhospho [S173(100)]	0	1136.43	546464	597524		1.30396e+06		499964	504440	811224	439905	481789		987501		Peak Found	High	Not Found	High	Not Found	High	Peak Found	High	Peak Found	Peak Found	Not Found	High	High	0.0001391	0.001184	37	24.55
[K].ASPAKPK.[S]	1xPhospho [S2(100)]	0.1534	0.00961222	1	1	10	AT1G13730.1	AT1G13730.1 [236-242]	AT1G13730.1 1xPhospho [S237(100)]	1	778.386	925928			1.05508e+06	797684	708450		580088	559200	819384				High	High	High	High	High	High	Not Found	High	High	Peak Found	High	High	High	0.003574	0.03596	17	14.52
[R].ERPRPSPTSDVSSLPK.[E]	1xPhospho [S6(100)]	0.0499158	0.00484269	1	1	1	AT1G13790.1	AT1G13790.1 [87-102]	AT1G13790.1 1xPhospho [S92(100)]	2	1832.89													No Quan Values	High	Not Found	Not Found	Not Found	Not Found	Not Found	Not Found	Not Found	Not Found	Not Found	Not Found	Not Found	High	0.002208	0.01498	23
[R].KSVSFKEDK.[K]	1xPhospho [S4(100)]	0.000131877	8.35654e-05	1	1	12	AT1G13920.1	AT1G13920.1 [35-43]	AT1G13920.1 1xPhospho [S38(100)]	2	1147.54	2.03021e+06	1.60399e+06	1.73706e+06	2.01238e+06	1.63719e+06	1.69486e+06	1.62457e+06	1.72956e+06	1606900	1558277	1.36627e+06	1.91924e+06		High	High	High	High	High	High	High	High	High	High	High	High	High	0.0001553	0.0001351	64	23.21
[K].SVSFKEDK.[K]	1xPhospho [S3(100)]	0.0011266	0.000315417	1	1	11	AT1G13920.1	AT1G13920.1 [36-43]	AT1G13920.1 1xPhospho [S38(100)]	1	1019.44	1.81692e+06	1.35882e+06	1.24409e+06	1.74967e+06	1453718	964272	1100680	1.18918e+06	1.40904e+06	1.27668e+06	981647	1.37747e+06		High	High	High	High	High	High	High	High	High	High	Peak Found	High	High	0.0001553	0.0008099	57	25.23
[K].VAGASADILDAAEK.[Y]	1xPhospho [S5(100)]	7.43851e-08	8.35654e-05	1	1	12	AT1G13930.1	AT1G13930.1 [67-80]	AT1G13930.1 1xPhospho [S71(100)]	0	1410.65	13712514	5876852	4884514	4868125	12218170	3.85397e+06	5763140	4684001	10642446	3.46976e+06	3.57052e+06	2.89578e+06		High	High	High	High	High	High	High	High	High	High	High	Peak Found	High	0.0001335	1.325e-08	98	39.73
[K].YLNDYESSHSTGAGGPPPPTSQAEPASQPEPAAK.[K]	1xPhospho [S/T/Y]	0.000196246	8.35654e-05	1	1	6	AT1G13930.1	AT1G13930.1 [100-133]		0	3518.54						1.23171e+06				986380		963566		Not Found	High	Not Found	Not Found	Not Found	High	Not Found	High	Not Found	High	Not Found	High	High	0.0001468	8.25e-05	46	32.54
[K].FDEKSSTGQYLDK.[A]	1xPhospho [S5(100)]	2.02528e-05	8.35654e-05	1	1	11	AT1G13930.1	AT1G13930.1 [84-96]	AT1G13930.1 1xPhospho [S88(100)]	1	1597.68	1.24878e+06	1911043	2.0969e+06	2.51829e+06	3.08217e+06	2.57529e+06	1.80615e+06	3.14355e+06	3.06139e+06	2191284	1.25371e+06	1.36936e+06		High	High	Peak Found	Peak Found	High	High	High	High	High	High	High	High	High	0.0001335	1.083e-05	73	29.7
[K].KDDEESGGGLGGYAK.[M]	1xPhospho [S6(100)]	2.86884e-09	8.35654e-05	1	1	12	AT1G13930.1	AT1G13930.1 [134-148]	AT1G13930.1 1xPhospho [S139(100)]	1	1562.64	2.48768e+06	2307575	3.00963e+06	3.49491e+06	3.97167e+06	3.34174e+06	2.16733e+06	3.25509e+06	4.6572e+06	3.20184e+06		3070524		High	Peak Found	High	High	High	High	Peak Found	High	High	High	High	Peak Found	High	0.0001212	1.626e-09	96	27.59
[K].SSTGQYLDK.[A]	1xPhospho [S2(99)]	0.00167682	0.000315417	1	1	13	AT1G13930.1	AT1G13930.1 [88-96]	AT1G13930.1 1xPhospho [S89(99)]	0	1078.45			1.07529e+06	699677	1.63249e+06	1.00094e+06	573291	1.58576e+06	1.77302e+06	1.57976e+06	530835	530502		High	Not Found	Peak Found	High	High	High	High	High	High	High	Peak Found	High	High	0.0003082	0.0008383	63	27.08
[R].NESDKLDK.[G]	1xPhospho [S3(100)]	0.0231786	0.00236136	1	1	6	AT1G13930.1	AT1G13930.1 [57-64]	AT1G13930.1 1xPhospho [S59(100)]	1	1028.43		3.91925e+06		2688189	1.94702e+06	2.13963e+06			2191737	2.5709e+06		2330367		Not Found	High	Not Found	Peak Found	High	High	Not Found	Not Found	High	High	Not Found	High	High	0.001648	0.009568	26	19.4
[K].APMIDLETVPESDDEEEDGNISGEK.[R]	1xOxidation [M3]; 1xPhospho [S12(97.4)]	0.0138587	0.00146653	1	1	1	AT1G13940.1	AT1G13940.1 [705-729]	AT1G13940.1 1xPhospho [S716(97.4)]	0	2815.14													No Quan Values	Not Found	High	Not Found	Not Found	Not Found	Not Found	Not Found	Not Found	Not Found	Not Found	Not Found	Not Found	High	0.0005297	0.003388	23
[R].SFSQLLAGAMSSPATAAAAAAAATASDYQR.[L]	1xOxidation [M10]; 1xPhospho [S/T/Y]	7.84833e-05	8.35654e-05	1	2	3	AT1G13960.1	AT1G13960.1 [60-89]		0	2953.34	684101				497606									High	Not Found	Not Found	Not Found	Peak Found	High	Not Found	Not Found	Not Found	Not Found	Not Found	Not Found	High	0.0001423	1.983e-05	69	53.08
[M].SEKEEAPSTSK.[S]	1xAcetyl [N-Term]; 1xPhospho [S1(100)]	0.000383657	8.35654e-05	1	2	6	AT1G13960.1	AT1G13960.1 [2-12]	AT1G13960.1 1xAcetyl [N-Term]; 1xPhospho [S2(100)]	1	1314.55	2.16327e+06	1.02238e+06	919636	1.01653e+06	1.40565e+06		966411	793946		606324	694497	928427		High	Peak Found	Peak Found	Peak Found	High	Not Found	High	High	Not Found	High	Peak Found	High	High	0.000167	0.0002565	62	19.81
[R].GSSELGASQFQTNSSNK.[T]	1xPhospho [S/T]	0.00245406	0.000515838	1	2	4	AT1G13960.1	AT1G13960.1 [311-327]		0	1821.77	933595	915448	920096	883817	962955					844418		765327		Peak Found	High	Peak Found	Peak Found	Peak Found	Not Found	Not Found	Not Found	High	High	Not Found	High	High	0.0001335	0.0006692	53	30.66
[R].FSQLLSLDTEEPR.[S]	1xPhospho [S6(100)]	4.31527e-07	8.35654e-05	1	1	6	AT1G13980.1	AT1G13980.1 [956-968]	AT1G13980.1 1xPhospho [S961(100)]	0	1614.74	1.28433e+06	1.14228e+06	1219345	1.11409e+06	1.35598e+06		1.68365e+06	391095	1.46025e+06					High	High	Peak Found	Peak Found	High	Not Found	High	Peak Found	High	Not Found	High	Not Found	High	0.0001363	1.409e-08	85	45.99
[R].AGSIKQEK.[A]	1xPhospho [S3(100)]	0.0171067	0.001807	1	1	12	AT1G13980.1	AT1G13980.1 [240-247]	AT1G13980.1 1xPhospho [S242(100)]	1	940.45		5686346	3.13391e+06	7.46788e+06	4.40604e+06	6.02991e+06	2.97515e+06	5.57319e+06	4133359		2.54048e+06	5528801		High	High	High	High	High	High	High	High	High	High	High	High	High	0.001062	0.006346	57	17.44
[K].VQNSHDVYKMTGETGSYR.[Y]	1xOxidation [M10]; 1xPhospho [T11(100)]	1.34371e-05	8.35654e-05	1	1	11	AT1G14000.1	AT1G14000.1 [314-331]	AT1G14000.1 1xPhospho [T324(100)]	1	2167.91	518609	1.39546e+06	1.41209e+06	5.21543e+06	1.5855e+06	1.94421e+06		4297824	1.32556e+06	2.55966e+06		3.97726e+06		Peak Found	High	High	High	High	High	High	High	High	High	High	High	High	0.0001363	8.475e-07	75	25.18
[M].SSDSPAAGDGGEQAAAGTSVPSPSYDK.[Q]	1xAcetyl [N-Term]; 1xPhospho [S22(100)]	5.52678e-06	8.35654e-05	1	1	17	AT1G14000.1	AT1G14000.1 [2-28]	AT1G14000.1 1xAcetyl [N-Term]; 1xPhospho [S23(100)]	0	2631.07		5.73505e+06	4927328	10141920	5093881	5.35638e+06	3928298	9971079	5190574	6.41992e+06	3.40447e+06	8796824		High	High	High	High	High	High	High	High	High	High	High	High	High	0.000197	8.38e-06	39	33.65
[M].SSDSPAAGDGGEQAAAGTSVPSPSYDKQK.[E]	1xAcetyl [N-Term]; 1xPhospho [S24(98)]	0.0012066	0.000315417	1	1	1	AT1G14000.1	AT1G14000.1 [2-30]	AT1G14000.1 1xAcetyl [N-Term]; 1xPhospho [S25(98)]	1	2887.23													No Quan Values	Not Found	Not Found	Not Found	Not Found	Not Found	Not Found	Not Found	Not Found	Not Found	Not Found	Not Found	High	High	0.0001391	0.0001407	19
[K].MTGETGSYR.[Y]	1xOxidation [M1]; 1xPhospho [T2(100)]	0.00215759	0.000467861	1	1	11	AT1G14000.1	AT1G14000.1 [323-331]	AT1G14000.1 1xPhospho [T324(100)]	0	1097.4	549099		823935	2.13944e+06	763395	1.0887e+06	745082	2.05525e+06	656475	1.15743e+06	739150	1.77914e+06		Peak Found	High	High	High	High	High	High	High	High	High	High	High	High	0.0001212	0.0007059	59	20.32
[R].LASDIATSAAALSASTPAGAK.[S]	1xPhospho [S3(100)]	1.27151e-07	8.35654e-05	1	1	2	AT1G14040.1	AT1G14040.1 [186-206]	AT1G14040.1 1xPhospho [S188(100)]	0	1953.95	633251	1.35348e+06			1.0989e+06	475568					300532	611699		High	High	Not Found	Not Found	Peak Found	Peak Found	Not Found	Not Found	Not Found	Not Found	Peak Found	Peak Found	High	0.0001363	3.288e-09	113	45.92
[R].AFSGLVSTPR.[H]	1xPhospho [S3(100)]	9.65149e-05	8.35654e-05	1	1	13	AT1G14040.1	AT1G14040.1 [63-72]	AT1G14040.1 1xPhospho [S65(100)]	0	1114.53	3.53453e+06	2.23345e+06	2.29257e+06	1.91032e+06	3.13024e+06	1.89251e+06	1.93734e+06	2.21282e+06	2.60131e+06	1.94712e+06	1.39793e+06	1.19041e+06		High	High	High	High	High	High	High	High	High	High	High	High	High	0.0001423	3.203e-05	61	41.88
[K].VHDMVVADADQDDGTDDDNDLGEK.[Q]	1xOxidation [M4]; 1xPhospho [T15(100)]	1.22924e-07	8.35654e-05	1	3	4	AT1G14170.3	AT1G14170.3 [120-143]	AT1G14170.3 1xPhospho [T134(100)]	0	2685.01	722462	2.14884e+06		716095	927164		509247	765410						High	High	Not Found	Peak Found	High	Not Found	Peak Found	High	Not Found	Not Found	Not Found	Not Found	High	0.0001363	3.168e-09	100	29.66
[R].RGDPLSPR.[F]	1xPhospho [S6(100)]	0.102814	0.00791445	1	1	2	AT1G14200.1	AT1G14200.1 [53-60]	AT1G14200.1 1xPhospho [S58(100)]	1	977.456	5915168	6877118	6254877	8238252	5.47235e+06	5712656	5493111	6362783	5356632	5.87433e+06	4266836	6628495		High	Peak Found	Peak Found	Peak Found	High	Peak Found	Peak Found	Peak Found	Peak Found	Peak Found	Peak Found	Peak Found	High	0.00299	0.02904	26	25.25
[K].LSTTTMSPR.[A]	1xOxidation [M6]; 1xPhospho [S7(100)]	0.0132912	0.00134714	1	2	12	AT1G14380.1	AT1G14380.1 [620-628]	AT1G14380.1 1xPhospho [S626(100)]	0	1089.46	14385356	9659656	10255290	12128195	8275275	8510738	8668409	9382130	8639277	7298736	8212687	10200432		High	High	High	High	High	High	High	High	High	High	High	High	High	0.0007127	0.004097	27	21.52
[R].VKGEASPR.[F]	1xPhospho [S6(100)]	0.0176592	0.001807	1	2	9	AT1G14380.1	AT1G14380.1 [588-595]	AT1G14380.1 1xPhospho [S593(100)]	1	923.435	2580476	2.24e+06	1.61862e+06	3775445	1.73484e+06	2315339	1.51092e+06	2.75534e+06	1.3026e+06		1.24251e+06	2.60365e+06		High	High	Peak Found	High	High	High	High	High	Peak Found	Not Found	High	High	High	0.0008948	0.005214	36	16.98
[R].YMHNNSESEDFMEEDGVTTASR.[S]	2xOxidation [M2; M12]; 1xPhospho [S/Y/T]	0.041621	0.00393364	1	1	2	AT1G14440.1	AT1G14440.1 [187-208]		0	2660.98													No Quan Values	Not Found	Not Found	Not Found	Not Found	Not Found	Not Found	Not Found	Not Found	Not Found	High	Not Found	High	High	0.001663	0.00835	22
[K].VSSPLLLK.[L]	1xPhospho [S3(100)]	0.00075193	0.000259633	1	1	9	AT1G14460.1	AT1G14460.1 [206-213]	AT1G14460.1 1xPhospho [S208(100)]	0	936.517		1.14721e+06	947120	884566		948735		659306	789228	1.17056e+06	351899	670468		High	High	High	High	High	High	Not Found	High	High	High	Peak Found	Peak Found	High	0.0001423	0.0002133	57	38.91
[R].SGLQCSNTASPTSIR.[K]	1xCarbamidomethyl [C5]; 1xPhospho [S/T]	0.0750183	0.00646833	1	1	1	AT1G14460.1	AT1G14460.1 [810-824]		0	1658.72			1.42705e+06				925604			748865				Not Found	Not Found	Peak Found	Not Found	Not Found	Not Found	Peak Found	Not Found	Not Found	High	Not Found	Not Found	High	0.002821	0.01991	29	30.06
[K].ASKMSPPPR.[K]	1xOxidation [M4]; 1xPhospho [S5(100)]	0.00235447	0.000467861	1	1	14	AT1G14510.1	AT1G14510.1 [172-180]	AT1G14510.1 1xPhospho [S176(100)]	1	1066.48	9.29111e+06	5.35939e+06	7.62804e+06	5.67393e+06	7.40114e+06	5.54994e+06	5.76209e+06	4.99473e+06	6.01669e+06	6639577	3.82137e+06	3.41518e+06		High	High	High	High	High	High	High	High	High	High	High	Peak Found	High	0.0001335	0.0006523	46	18.09
[R].NQPGNPNPDAEVIALSPK.[T]	1xPhospho [S16(100)]	5.22831e-08	8.35654e-05	1	1	12	AT1G14580.1	AT1G14580.1 [57-74]	AT1G14580.1 1xPhospho [S72(100)]	0	1940.91	8740993	8414439	8395870	9398035	7.92111e+06	6.01228e+06	8447742	8424291	7.30301e+06	6444149	5.2341e+06	6.46429e+06		High	High	High	High	High	High	High	High	High	High	Peak Found	High	High	0.0001212	1.002e-08	88	39.74
[K].MMSVSTYEEK.[V]	2xOxidation [M1; M2]; 1xPhospho [S3(100)]	0.00821439	0.00106329	1	1	1	AT1G14610.1	AT1G14610.1 [1059-1068]	AT1G14610.1 1xPhospho [S1061(100)]	0	1316.48				598672		584211				524234		435089		Not Found	Not Found	Not Found	Peak Found	Not Found	Peak Found	Not Found	Not Found	Not Found	High	Not Found	Peak Found	High	0.0003747	0.002533	41	25.81
[K].SAADLTTVLER.[C]	1xPhospho [S1(100)]	0.000302766	8.35654e-05	1	1	2	AT1G14650.1	AT1G14650.1 [259-269]	AT1G14650.1 1xPhospho [S259(100)]	0	1255.59	698772	831380	496816	1.02238e+06	979344		1.09803e+06	447724	658630	539566		287165		High	Peak Found	Peak Found	Peak Found	Peak Found	Not Found	High	Peak Found	Peak Found	Peak Found	Not Found	Peak Found	High	0.0001553	0.0002694	62	43.38
[K].DGAQGTDDSDGTTDPQLDTGAADESEAGDTQPDLQAQFR.[I]	1xPhospho [S25(100)]	1.7271e-05	8.35654e-05	1	1	4	AT1G14650.1	AT1G14650.1 [126-164]	AT1G14650.1 1xPhospho [S150(100)]	0	4075.64		1596636			1.81055e+06	454486								High	High	Not Found	Not Found	Peak Found	High	Not Found	Not Found	High	Not Found	Not Found	Not Found	High	0.000197	2.1e-05	74	40.95
[R].NSAGATNNDIMTTPR.[S]	1xOxidation [M11]; 1xPhospho [T13(100)]	5.49397e-07	8.35654e-05	1	1	9	AT1G14690.1	AT1G14690.1 [539-553]	AT1G14690.1 1xPhospho [T551(100)]	0	1658.68	1.01143e+06	973741		1.34035e+06	975236	663799	666223	895445	646862	976659	538028	904991		Peak Found	High	Not Found	High	High	High	Peak Found	High	High	High	Peak Found	High	High	0.0001335	4.762e-08	62	24.18
[R].ESIYGSKPSPR.[R]	1xPhospho [S9(100)]	0.000731363	0.000259633	2	3	10	AT1G14690.1; AT2G01910.1	AT1G14690.1 [505-515]; AT2G01910.1 [505-515]	AT1G14690.1 1xPhospho [S513(100)]; AT2G01910.1 1xPhospho [S513(100)]	1	1300.59	453403	646103	882009	1561200			616257	1.4359e+06	504639	950204	691855	1324111	Shared	Peak Found	High	High	High	High	High	Peak Found	High	High	High	High	High	High	0.0001391	0.0001064	49	26.48
[R].SPNQHIR.[H]	1xPhospho [S1(100)]	0.00922364	0.00106329	1	1	4	AT1G14710.1	AT1G14710.1 [465-471]	AT1G14710.1 1xPhospho [S465(100)]	0	931.415		2529793	460018	1.81652e+06	244320		265922	974050			327656			High	High	High	Peak Found	High	Not Found	Peak Found	Peak Found	Not Found	Not Found	Peak Found	Not Found	High	0.001086	0.00403	46	19.41
[K].DLAGDGECSR.[T]	1xCarbamidomethyl [C8]; 1xPhospho [S9(100)]	0.0776849	0.00651466	1	1	2	AT1G14740.1	AT1G14740.1 [6-15]	AT1G14740.1 1xPhospho [S14(100)]	0	1159.41	458381				276035			293830		132642				High	Not Found	Not Found	Not Found	Peak Found	Not Found	Not Found	High	Not Found	Peak Found	Not Found	Not Found	High	0.002802	0.01916	31	21.96
[R].GESPSSIKGEEESADK.[A]	1xPhospho [S3(100)]	9.9612e-06	8.35654e-05	1	2	7	AT1G14840.1	AT1G14840.1 [473-488]	AT1G14840.1 1xPhospho [S475(100)]	1	1729.72	1.71147e+06	1.4064e+06	1.71547e+06	1.12227e+06	1.88994e+06	1.46571e+06	1.54047e+06	594867	1.71351e+06	1.79243e+06	397105	548952		Peak Found	High	Peak Found	Peak Found	High	High	High	High	Peak Found	High	Peak Found	High	High	0.0001468	4.644e-06	84	25.65
[R].GFMSPSLAISASYR.[E]	1xOxidation [M3]; 1xPhospho [S12(99.3)]	4.80217e-05	8.35654e-05	1	2	4	AT1G14840.1	AT1G14840.1 [5-18]	AT1G14840.1 1xPhospho [S16(99.3)]	0	1582.7	867300	823670	506232	789665	1.06266e+06	310802	891914	588672	985533	533116	716531	552910		High	High	Peak Found	Peak Found	High	Peak Found	Peak Found	Peak Found	High	Peak Found	Peak Found	Peak Found	High	0.0001553	5.834e-05	68	43.12
[R].QSLGGAETSPK.[I]	1xPhospho [T/S]	0.000727988	0.000259633	1	2	5	AT1G14840.1	AT1G14840.1 [392-402]		0	1154.51	612113	375133	703959	675542			505291	604909			432071	578360		Peak Found	High	Peak Found	High	Not Found	Not Found	High	High	Not Found	Not Found	Peak Found	High	High	0.0001212	0.0001213	51	23.73
[K].RTPSSQLR.[S]	1xPhospho [S4(100)]	0.00281871	0.000515838	1	2	10	AT1G14840.1	AT1G14840.1 [412-419]	AT1G14840.1 1xPhospho [S415(100)]	1	1024.49	4433450	4.52562e+06	3.32426e+06	4329984	3.40524e+06	3.52046e+06	3.05626e+06	3.73226e+06	3022385	2340501	2.62171e+06	3.227e+06		High	High	High	High	High	High	High	High	High	Peak Found	Peak Found	High	High	0.0002618	0.001654	42	22.1
[R].RQSLGGAETSPK.[I]	1xPhospho [S3(100)]	0.00442257	0.000712301	1	2	3	AT1G14840.1	AT1G14840.1 [391-402]	AT1G14840.1 1xPhospho [S393(100)]	1	1310.61	1844802	1.18021e+06	1.33695e+06	1.60115e+06	1.27545e+06	978848	991600	1.10487e+06	1.00036e+06	408492	813286	1.41175e+06		High	Peak Found	Peak Found	Peak Found	Peak Found	Peak Found	Peak Found	High	Peak Found	High	Peak Found	Peak Found	High	0.0005	0.001723	42	22.82
[R].TPSSQLR.[S]	1xPhospho [S/T]	0.0120406	0.00128648	1	2	8	AT1G14840.1	AT1G14840.1 [413-419]		0	868.392	1.47535e+06	1.18057e+06	1.26218e+06	1.52781e+06	914364	990993	1.13686e+06	930091	783242	665003	705520	1151380		Peak Found	Peak Found	High	High	Peak Found	Peak Found	High	High	High	High	High	High	High	0.001123	0.004044	40	22.94
[RK].SFDGGTR.[S]	1xPhospho [S1(100)]	0.045444	0.00447618	3	4	11	AT1G14840.1; AT1G68060.1; AT1G24764.1	AT1G14840.1 [438-444]; AT1G68060.1 [453-459]; AT1G24764.1 [464-470]	AT1G14840.1 1xPhospho [S438(100)]; AT1G68060.1 1xPhospho [S453(100)]; AT1G24764.1 1xPhospho [S464(100)]	0	819.303	11193032	10653835	7.74953e+06	10836249	8565398	9388370	8197146	8845723	6.80808e+06	9618886	7465254	11112170	Shared	High	High	High	High	High	High	Peak Found	Peak Found	High	High	High	High	High	0.002058	0.01657	28	21.29
[R].MGSSPTR.[S]	1xOxidation [M1]; 1xPhospho [S4(99.2)]	0.0451946	0.00447618	1	1	11	AT1G14850.1	AT1G14850.1 [1392-1398]	AT1G14850.1 1xPhospho [S1395(99.2)]	0	831.307	4.46003e+06	2.60433e+06	2.55249e+06	3078738	3.36599e+06	3.55064e+06	3.37362e+06	3.04217e+06	2706400	1627659	2.9302e+06	2873127		High	High	High	High	High	High	High	High	High	Peak Found	High	High	High	0.002208	0.01479	25	13.64
[K].VSPGQEK.[G]	1xPhospho [S2(100)]	0.0638756	0.00576361	1	1	2	AT1G14910.1	AT1G14910.1 [169-175]	AT1G14910.1 1xPhospho [S170(100)]	0	824.355		545144	373239	481793		529576	318793				279794	429975		Not Found	High	Peak Found	High	Not Found	Peak Found	Peak Found	Not Found	Not Found	Not Found	Peak Found	Peak Found	High	0.00228	0.01737	38	17.74
[R].YNSNYMVMNTFSNTESER.[E]	2xOxidation [M6; M8]; 1xPhospho [S3(100)]	1.7852e-06	8.35654e-05	1	1	6	AT1G15020.2	AT1G15020.2 [507-524]	AT1G15020.2 1xPhospho [S509(100)]	0	2298.87	753187					747730		771771	824330					High	Not Found	Not Found	Not Found	High	High	Not Found	High	Peak Found	High	High	Not Found	High	0.000167	1.856e-06	91	34.31
[K].SFSQAEFLEANTVLSK.[Q]	1xPhospho [S3(100)]	5.50016e-06	8.35654e-05	1	1	15	AT1G15040.1	AT1G15040.1 [299-314]	AT1G15040.1 1xPhospho [S301(100)]	0	1850.86	5.61417e+06	2.55863e+06	582259	2.78341e+06	3.12848e+06	1.72518e+06	1.23077e+06	1.90525e+06	2.35372e+06		746972	1.74387e+06		High	High	Peak Found	Peak Found	High	High	High	High	High	Not Found	High	High	High	0.0001363	2.92e-07	76	50.62
[K].QMGATVR.[N]	1xOxidation [M2]; 1xPhospho [T5(100)]	0.0750183	0.00646833	1	1	6	AT1G15040.1	AT1G15040.1 [322-328]	AT1G15040.1 1xPhospho [T326(100)]	0	858.354	3229756	1.65009e+06	1.34097e+06	3284519	2538632	1.20633e+06	1.05962e+06	2.31856e+06	1.69958e+06	1.34168e+06	752519	1.96616e+06		High	Peak Found	Peak Found	High	Peak Found	High	Peak Found	Peak Found	High	High	High	Peak Found	High	0.0024	0.02162	38	18.44
[K].QMGATVR.[N]	1xGln->pyro-Glu [N-Term]; 1xOxidation [M2]; 1xPhospho [T5(100)]	0.0894996	0.00732333	1	1	6	AT1G15040.1	AT1G15040.1 [322-328]	AT1G15040.1 1xPhospho [T326(100)]	0	841.327	551704	305052	186936	594493	331691	268389		429444	345545	296484	214354	936877		High	Peak Found	Peak Found	High	Peak Found	Peak Found	Not Found	High	High	High	Peak Found	High	High	0.002674	0.02551	35	21.01
[R].VPSPSSLSPLPAFSMVKPMNMTDILDASK.[E]	3xOxidation [M15; M19; M21]; 1xPhospho [S3(100)]	2.12542e-05	8.35654e-05	1	1	12	AT1G15130.1	AT1G15130.1 [334-362]	AT1G15130.1 1xPhospho [S336(100)]	1	3188.5	4.03004e+06	2.27984e+06	1008610	3.71057e+06	3.75398e+06	6.67242e+06	9402021	1.96376e+06	518198	951528	1.81142e+06	3.48852e+06		High	High	High	High	High	High	High	High	Peak Found	Peak Found	High	High	High	0.0001629	1.722e-05	19	50.51
[K].GSTPGVSAK.[I]	1xPhospho [T3(100)]	0.0728759	0.00638058	1	1	8	AT1G15130.1	AT1G15130.1 [210-218]	AT1G15130.1 1xPhospho [T212(100)]	0	883.392	1.15849e+06			695577	583854		808677	714396	609777	533646	458978	698548		High	High	Not Found	High	Peak Found	Not Found	High	High	High	High	High	Peak Found	High	0.0024	0.02107	20	20.25
[K].AGSNKETEMESVSAK.[K]	1xOxidation [M9]; 1xPhospho [S3(100)]	0.000492344	8.35654e-05	1	1	5	AT1G15210.1	AT1G15210.1 [814-828]	AT1G15210.1 1xPhospho [S816(100)]	1	1663.69	1.7899e+06	1.049e+06	870088	574497	497576	777097	643478	465078	445093	1.1121e+06	647761			High	High	Peak Found	High	Peak Found	High	Peak Found	Peak Found	High	Peak Found	Peak Found	Not Found	High	0.0001363	6.342e-05	57	20.72
[K].ETEMESVSAK.[K]	1xOxidation [M4]; 1xPhospho [S6(100)]	0.0017715	0.000315417	1	1	5	AT1G15210.1	AT1G15210.1 [819-828]	AT1G15210.1 1xPhospho [S824(100)]	0	1206.46	453971	1354799	271228	780488	429582	1.01957e+06	403339	756771	366035	940540	236875	825785		Peak Found	High	Peak Found	Peak Found	Peak Found	High	Peak Found	High	Peak Found	High	Peak Found	High	High	0.0001335	0.0004556	55	19.81
[-].MDYDPAHAMSR.[G]	1xAcetyl [N-Term]; 2xOxidation [M1; M9]; 1xPhospho [S10(100)]	0.0230547	0.00236136	1	1	3	AT1G15210.1	AT1G15210.1 [1-11]	AT1G15210.1 1xAcetyl [N-Term]; 1xPhospho [S10(100)]	0	1447.5		686037		1122243		698373		947442		537743	298068	698431		Not Found	Peak Found	Not Found	High	Not Found	Peak Found	Not Found	High	Not Found	Peak Found	Peak Found	High	High	0.0009923	0.006249	37	27.78
[R].SYSGMSATSSTSYVSAAESDLPNAPK.[S]	1xOxidation [M5]; 1xPhospho [S/T/Y]	0.0052544	0.000767611	1	3	2	AT1G15240.2	AT1G15240.2 [577-602]		0	2704.13	1.57257e+06	1477977		1698914	2.97395e+06		1.95761e+06		2.50078e+06		525002			Peak Found	Peak Found	Not Found	Peak Found	High	Not Found	Peak Found	Not Found	High	Not Found	Peak Found	Not Found	High	0.0003586	0.002899	39	42.55
[K].ASQKGSFGGSGLK.[K]	1xPhospho [S6(100)]	0.00023416	8.35654e-05	1	2	7	AT1G15270.1	AT1G15270.1 [47-59]	AT1G15270.1 1xPhospho [S52(100)]	1	1303.6	885250	715865		235421	704110	820700	1.72094e+06	817909		1.00722e+06	1.12614e+06			High	High	Not Found	Peak Found	High	High	Peak Found	High	High	Peak Found	Peak Found	High	High	0.0001391	4.633e-05	61	25.73
[K].GSFGGSGLKK.[S]	1xPhospho [S2(100)]	0.00697123	0.000893528	1	2	15	AT1G15270.1	AT1G15270.1 [51-60]	AT1G15270.1 1xPhospho [S52(100)]	1	1017.48	3263381	2.55002e+06	2.81425e+06	3.67677e+06	2.95655e+06	2.02135e+06	3.71733e+06	3.34493e+06	2.75879e+06	1.82708e+06	2.24048e+06	3.13153e+06		High	High	High	High	High	High	High	High	High	High	High	High	High	0.000627	0.002608	54	25.28
[K].YDNDEDGEDSYEDDEEESGGGIDNDK.[S]	1xPhospho [S10(100)]	6.76044e-05	8.35654e-05	1	2	1	AT1G15280.2	AT1G15280.2 [61-86]	AT1G15280.2 1xPhospho [S70(100)]	0	2991													No Quan Values	Not Found	High	Not Found	Not Found	Not Found	Not Found	Not Found	Not Found	Not Found	Not Found	Not Found	Not Found	High	0.0001363	5.808e-06	93
[R].REASDDDSDDDDAVR.[D]	2xPhospho [S4(100); S8(100)]	1.79163e-07	8.35654e-05	1	2	1	AT1G15280.2	AT1G15280.2 [24-38]	AT1G15280.2 2xPhospho [S27(100); S31(100)]	1	1840.59		1.38881e+06						144155						Not Found	High	Not Found	Not Found	Not Found	Not Found	Not Found	Peak Found	Not Found	Not Found	Not Found	Not Found	High	0.0001363	4.955e-09	120	20.91
[R].AVVDSDLSDEEVGTVK.[Y]	2xPhospho [S5(100); S8(100)]	1.16254e-05	8.35654e-05	1	2	8	AT1G15280.2	AT1G15280.2 [45-60]	AT1G15280.2 2xPhospho [S49(100); S52(100)]	0	1822.74	1.42043e+06	6.13154e+06			5.57094e+06	530221	2.22249e+06	901090	3.16524e+06			767137		Peak Found	High	Not Found	Not Found	High	Peak Found	Peak Found	Peak Found	High	Not Found	Not Found	Peak Found	High	0.0001363	2.493e-06	72	36.85
[R].EASDDDSDDDDAVR.[D]	1xPhospho [S7(100)]	5.71041e-07	8.35654e-05	1	2	13	AT1G15280.2	AT1G15280.2 [25-38]	AT1G15280.2 1xPhospho [S31(100)]	0	1604.52	2.09777e+06	2.61873e+06	753887	1.05603e+06	1578252	2.3491e+06	977405	1.08236e+06	951234	2.06098e+06	814546	1.12224e+06		High	High	High	High	High	High	High	High	High	High	High	High	High	0.0001363	2.49e-07	111	20.96
[M].ATSEAEYESDPEELNR.[S]	1xAcetyl [N-Term]; 2xPhospho [S3(99); S9(100)]	6.80221e-06	8.35654e-05	1	2	7	AT1G15280.2	AT1G15280.2 [2-17]	AT1G15280.2 1xAcetyl [N-Term]; 2xPhospho [S4(99); S10(100)]	0	2041.73		4.17608e+06		537040	3.6612e+06	454101	666836	974757	2689803					High	High	Not Found	Peak Found	High	High	Peak Found	High	High	Not Found	Not Found	Not Found	High	0.0001363	3.773e-07	84	36.16
[M].ATSEAEYESDPEELNR.[S]	1xAcetyl [N-Term]; 1xPhospho [S9(100)]	1.06722e-08	8.35654e-05	1	2	14	AT1G15280.2	AT1G15280.2 [2-17]	AT1G15280.2 1xAcetyl [N-Term]; 1xPhospho [S10(100)]	0	1961.76	5076996	7032371	4204364	8689630	10310679	8.02036e+06	6070363	9348969	6586385	4973404	4.1436e+06	4.09809e+06		High	High	High	High	High	High	High	High	High	High	High	High	High	0.0001391	1.009e-08	102	34.71
[R].EASDDDSDDDDAVR.[D]	2xPhospho [S3(100); S7(100)]	3.05142e-06	8.35654e-05	1	2	15	AT1G15280.2	AT1G15280.2 [25-38]	AT1G15280.2 2xPhospho [S27(100); S31(100)]	0	1684.49		9.4312e+06	466190	696049	791061	805409	988305	2.30035e+06	753640	1.14311e+06	687183	552268		High	High	Peak Found	High	High	High	High	High	High	High	Peak Found	Peak Found	High	0.0001363	1.448e-07	108	21.62
[R].AVVDSDLSDEEVGTVK.[Y]	1xPhospho [S8(98.3)]	0.0040223	0.000712301	1	2	10	AT1G15280.2	AT1G15280.2 [45-60]	AT1G15280.2 1xPhospho [S52(98.3)]	0	1742.77	6.18063e+06	4.75081e+06	7.44105e+06	6.04613e+06	7.37491e+06	5.34086e+06	4.31554e+06	6.78038e+06	6.02986e+06	3.10406e+06	2416207	8.1596e+06		High	High	Peak Found	High	High	High	Peak Found	Peak Found	Peak Found	High	High	High	High	0.0003849	0.00125	44	36.52
[R].RSPTAPAK.[T]	1xPhospho [S2(100)]	0.00868115	0.00106329	1	2	12	AT1G15280.2	AT1G15280.2 [256-263]	AT1G15280.2 1xPhospho [S257(100)]	1	907.44	16187041	9841370	9515084	10742279	11051450	11162903	8715073	8612639	8.14317e+06	8777446	7.67612e+06	8.04968e+06		High	High	High	High	High	High	High	High	High	High	High	High	High	0.0006836	0.003442	37	17.98
[R].RREASDDDSDDDDAVR.[D]	2xPhospho [S5(100); S9(100)]	0.0090388	0.00106329	1	2	1	AT1G15280.2	AT1G15280.2 [23-38]	AT1G15280.2 2xPhospho [S27(100); S31(100)]	2	1996.69		924053												Not Found	High	Not Found	Not Found	Not Found	Not Found	Not Found	Not Found	Not Found	Not Found	Not Found	Not Found	High	0.0003393	0.00214	42	20.38
[R].SLSSSPQK.[T]	1xPhospho [S3(100)]	0.0664742	0.00602554	1	2	8	AT1G15280.2	AT1G15280.2 [394-401]	AT1G15280.2 1xPhospho [S396(100)]	0	913.403	1.3565e+07	9.46641e+06	9.04601e+06	1.00291e+07	7860230	7.93547e+06	912628	7.51131e+06	7.48882e+06	516044	7.69148e+06	1.03011e+06		High	Peak Found	High	High	High	Peak Found	High	High	High	Peak Found	Peak Found	High	High	0.003161	0.02273	30	19.11
[R].SLSSSPQK.[T]	2xPhospho [S3(100); S5(100)]	0.143019	0.00912516	1	2	11	AT1G15280.2	AT1G15280.2 [394-401]	AT1G15280.2 2xPhospho [S396(100); S398(100)]	0	993.369	4.15912e+06	2.81015e+06	3.22509e+06	2.20913e+06	2.0947e+06	1.1377e+06	1.6763e+06	1.65255e+06	948958		930743	937886		High	High	High	High	High	High	High	High	High	Not Found	High	High	High	0.003551	0.03513	29	18.41
[K].TSPEAESGGTSEKDSAVTEIVYSR.[E]	1xPhospho [S/T/Y]	0.00259365	0.000515838	1	1	3	AT1G15290.1	AT1G15290.1 [1537-1560]		1	2580.13					423018		739548							Not Found	Not Found	Not Found	Not Found	High	Not Found	High	Not Found	Not Found	Not Found	High	Not Found	High	0.0002904	0.0009481	41	37.88
[R].TETQIYR.[T]	1xPhospho [T3(100)]	0.142114	0.00912516	1	1	2	AT1G15290.1	AT1G15290.1 [1333-1339]	AT1G15290.1 1xPhospho [T1335(100)]	0	990.429	418341	599242	1.30702e+06	764258	558608	619321	957789	520367	328184	557811	822756	804199		Peak Found	Peak Found	Peak Found	High	Peak Found	Peak Found	Peak Found	High	Peak Found	Peak Found	Peak Found	Peak Found	High	0.003249	0.03354	27	26.91
[K].TTEAEANKENDTQESDEK.[K]	1xPhospho [T12(100)]	3.95997e-10	8.35654e-05	1	2	6	AT1G15340.1	AT1G15340.1 [309-326]	AT1G15340.1 1xPhospho [T320(100)]	1	2118.83						7.89439e+06				7947109		3.81401e+06		Not Found	High	Not Found	High	Not Found	High	Not Found	High	Not Found	High	Not Found	High	High	0.0001423	1.118e-10	117	18.49
[K].TTEAEANKENDTQESDEKK.[T]	1xPhospho [S15(100)]	3.15634e-06	8.35654e-05	1	2	5	AT1G15340.1	AT1G15340.1 [309-327]	AT1G15340.1 1xPhospho [S323(100)]	2	2246.93						1.45236e+06						729660		Not Found	High	Not Found	High	Not Found	High	Not Found	Not Found	Not Found	High	Not Found	High	High	0.0001363	2.593e-07	64	18.27
[R].SLEANQVQQQQGAAASVSC.[-]	1xCarbamidomethyl [C19]; 1xPhospho [S18(100)]	1.92861e-06	8.35654e-05	1	2	14	AT1G15340.1	AT1G15340.1 [366-384]	AT1G15340.1 1xPhospho [S383(100)]	0	2055.88	5.92093e+06	4748999	3.70853e+06	2.52331e+06	4784822	3084958	5.31851e+06	2.79177e+06	5.40246e+06	1.9545e+06	4520945	1.70798e+06		High	High	High	High	High	High	High	High	High	High	High	High	High	0.000197	3.567e-06	85	30.3
[K].ATTPTPDKEPLLK.[K]	1xPhospho [T3(100)]	0.000162064	8.35654e-05	1	1	9	AT1G15340.1	AT1G15340.1 [87-99]	AT1G15340.1 1xPhospho [T89(100)]	1	1490.75	4.15188e+06	5.90607e+06	8.22707e+06	7833025	6.29624e+06	4.77283e+06	6.454e+06	4.76606e+06	3.95445e+06	5.00444e+06	4.08153e+06	5.6382e+06		High	High	High	High	Peak Found	High	High	High	High	Peak Found	Peak Found	High	High	0.0001363	1.653e-05	59	32.14
[K].AGSGEGAEEPSKVEGLK.[D]	1xPhospho [S3(100)]	9.15551e-08	8.35654e-05	1	2	12	AT1G15340.1	AT1G15340.1 [226-242]	AT1G15340.1 1xPhospho [S228(100)]	1	1724.77			1.77551e+06	1.62209e+06						1.57467e+06		1.30569e+06		High	High	High	High	High	High	High	High	High	High	High	High	High	0.000167	2.634e-07	106	28.69
[K].KAGSGEGAEEPSKVEGLK.[D]	1xPhospho [S4(100)]	5.35611e-08	8.35654e-05	1	2	9	AT1G15340.1	AT1G15340.1 [225-242]	AT1G15340.1 1xPhospho [S228(100)]	2	1852.87													No Quan Values	High	High	High	High	High	Not Found	Not Found	High	High	High	High	Not Found	High	0.000197	1.971e-07	117
[K].TEAAVAEEKSNDMKAEDTNR.[S]	1xOxidation [M13]; 1xPhospho [S10(100)]	0.00256983	0.000515838	1	2	6	AT1G15340.1	AT1G15340.1 [346-365]	AT1G15340.1 1xPhospho [S355(100)]	2	2304.96													No Quan Values	High	Not Found	High	High	High	High	High	Not Found	Not Found	Not Found	Not Found	Not Found	High	0.0001448	0.0009731	31
[R].DKKESMEVDTSELEK.[K]	1xOxidation [M6]; 1xPhospho [S5(100)]	0.0776849	0.00651466	1	2	1	AT1G15340.1	AT1G15340.1 [210-224]	AT1G15340.1 1xPhospho [S214(100)]	2	1863.79		293517		282894	437915	206244	359910	290670	299931	349082		239113		Not Found	Peak Found	Not Found	Peak Found	High	Peak Found	Peak Found	Peak Found	Peak Found	Peak Found	Not Found	Peak Found	High	0.003382	0.02586	17	27.22
[R].QGSSGIVFDDR.[L]	1xPhospho [S3(100)]	4.5762e-05	8.35654e-05	1	3	12	AT1G15400.3	AT1G15400.3 [14-24]	AT1G15400.3 1xPhospho [S16(100)]	0	1260.53	8427290	6433828	7467126	6312570	8698815	4.39322e+06	6840159	5156135	7822099	4.42334e+06	3.91382e+06	3.65535e+06		High	High	High	High	High	High	High	High	High	High	High	High	High	0.0001212	1.443e-05	76	35.83
[R].QGSSGIVFDDR.[L]	1xGln->pyro-Glu [N-Term]; 1xPhospho [S3(100)]	0.000214889	8.35654e-05	1	3	11	AT1G15400.3	AT1G15400.3 [14-24]	AT1G15400.3 1xPhospho [S16(100)]	0	1243.5	2.77285e+06	1.45039e+06	1.19958e+06	1.33179e+06	2.94284e+06	920994	2.16885e+06	2.13599e+06	2661722	1275918	1.15981e+06	770304		High	High	Peak Found	High	High	High	High	High	High	High	High	High	High	0.0001335	4.449e-05	59	41.71
[R].RQGSSGIVFDDR.[L]	1xPhospho [S4(100)]	6.82774e-07	8.35654e-05	1	3	15	AT1G15400.3	AT1G15400.3 [13-24]	AT1G15400.3 1xPhospho [S16(100)]	1	1416.63	10594564	8035518	9744085	10166227	10989142	5.68023e+06	6431939	7499935	8270546	5.17355e+06	4.99473e+06	4.91314e+06		High	High	High	High	High	High	High	High	High	High	High	High	High	0.0001423	4.425e-07	70	32.44
[R].TTGRVSPAVDPPSPR.[I]	2xPhospho [S6(100); S13(100)]	0.000731363	0.000259633	1	3	11	AT1G15400.3	AT1G15400.3 [95-109]	AT1G15400.3 2xPhospho [S100(100); S107(100)]	1	1696.75	5332605	4656031	4865032	5434790	6.10193e+06	2.75701e+06	3.8402e+06	4.59475e+06	4708309	1.69886e+06	3.12985e+06	2.30668e+06		High	High	High	High	High	Peak Found	High	High	High	High	High	High	High	0.0001391	0.0001485	32	29.62
[R].SRSNGGGAQR.[H]	1xPhospho [S3(100)]	0.0933282	0.00757946	1	3	1	AT1G15400.3	AT1G15400.3 [82-91]	AT1G15400.3 1xPhospho [S84(100)]	1	1069.45	2.20119e+06	1.07763e+06	1.46968e+06	1.25379e+06	1.7416e+06	1.0314e+06	1.18063e+06	1.06667e+06	1.42156e+06	182639	996088	773858		Peak Found	Peak Found	Peak Found	Peak Found	Peak Found	Peak Found	Peak Found	High	Peak Found	Peak Found	Peak Found	Peak Found	High	0.003064	0.02274	23	13.18
[K].MTEAGPIDLIDDDNSDEEGGIDK.[Q]	1xOxidation [M1]; 1xPhospho [S15(100)]	1.34738e-07	8.35654e-05	1	2	12	AT1G15440.1	AT1G15440.1 [679-701]	AT1G15440.1 1xPhospho [S693(100)]	0	2545.02	2.73137e+06	7040899			5.28462e+06		3.25919e+06	2.16894e+06	3.97671e+06		1.67369e+06	374955		High	High	Not Found	Not Found	High	Not Found	High	High	High	Not Found	High	Peak Found	High	0.000167	1.742e-07	81	45.56
[K].KMTEAGPIDLIDDDNSDEEGGIDK.[Q]	1xOxidation [M2]; 1xPhospho [S16(100)]	2.90038e-08	8.35654e-05	1	2	8	AT1G15440.1	AT1G15440.1 [678-701]	AT1G15440.1 1xPhospho [S693(100)]	1	2673.11	3.57549e+06			417812		869991	2.29561e+06	1.091e+06	1.71226e+06	444158	1.31469e+06	462227		High	High	Not Found	Peak Found	Not Found	High	High	High	High	Peak Found	High	Peak Found	High	0.0001363	3.875e-08	69	42.17
[K].GLESDEEGDDDDEEYMHR.[G]	1xOxidation [M16]; 1xPhospho [S4(100)]	3.20241e-06	8.35654e-05	1	2	12	AT1G15440.1	AT1G15440.1 [272-289]	AT1G15440.1 1xPhospho [S275(100)]	0	2236.75	1.51043e+06	4404547	2.96655e+06	3.67176e+06	2.64468e+06	2.22921e+06	2.44179e+06	3.67968e+06	2.22702e+06	1.2709e+06	1.40989e+06	2.00229e+06		High	High	High	High	High	High	High	High	High	High	High	High	High	0.0001363	1.538e-07	86	28.18
[R].ASSVKIPVVSQEDAPSGETTSQLSEK.[S]	1xPhospho [S/T]	6.61593e-09	8.35654e-05	1	1	12	AT1G15500.1	AT1G15500.1 [587-612]		1	2754.31	6535129	4768970	4052199	5155366	6.39095e+06	4219736	4.51818e+06	5240258	5915524	4.22284e+06	3305805	4.12278e+06		High	High	High	High	High	High	High	High	High	High	High	High	High	0.0001423	1.193e-09	74	39.02
[R].SETGVSGYGVAR.[I]	1xPhospho [Y8(100)]	0.105355	0.0080147	1	1	1	AT1G15550.1	AT1G15550.1 [117-128]	AT1G15550.1 1xPhospho [Y124(100)]	0	1262.54				731128			291936		437966			706132		Not Found	Not Found	Not Found	Peak Found	Not Found	Not Found	Peak Found	Not Found	Peak Found	Not Found	Not Found	High	High	0.002459	0.02261	16	26.06
[K].LTSDLGASSSGGANNGK.[N]	1xPhospho [S8(100)]	2.3143e-07	8.35654e-05	1	2	7	AT1G15690.1	AT1G15690.1 [39-55]	AT1G15690.1 1xPhospho [S46(100)]	0	1615.7	1.47432e+06	1.31744e+06	726382	1.42803e+06	1.20655e+06		632974	1.01894e+06			446246	1.28823e+06		High	High	Peak Found	High	High	Not Found	Peak Found	High	Not Found	High	Peak Found	High	High	0.0001363	3.816e-08	95	26.09
[R].SGSDVKR.[K]	1xPhospho [S3(100)]	0.00564938	0.000767611	1	1	6	AT1G15740.1	AT1G15740.1 [48-54]	AT1G15740.1 1xPhospho [S50(100)]	1	828.361	468664	574055	467267	721366	582574	657477	537894	589606	553406	592828	447937	691339		High	Peak Found	Peak Found	Peak Found	High	Peak Found	High	Peak Found	High	Peak Found	High	High	High	0.0009919	0.002844	48	14.15
[K].PAINSIAAAAAAAATSAGHADR.[S]	1xPhospho [S16(100)]	9.9871e-08	8.35654e-05	1	1	3	AT1G15750.1	AT1G15750.1 [690-711]	AT1G15750.1 1xPhospho [S705(100)]	0	2057.98	1.27442e+06	1.01287e+06			731108	417403								High	High	Not Found	Not Found	High	Peak Found	Not Found	Not Found	Not Found	Not Found	Not Found	Not Found	High	0.0001363	2.465e-09	55	43.52
[R].TPPTNASLDYPSADSEHVSK.[R]	1xPhospho [T1(100)]	3.8196e-08	8.35654e-05	1	1	14	AT1G15750.1	AT1G15750.1 [286-305]	AT1G15750.1 1xPhospho [T286(100)]	0	2195.95	1.42917e+06	3.11334e+06	4.51108e+06	6.42989e+06	3673829	2.58275e+06	4.01445e+06	5.04762e+06	3.0913e+06	2.63714e+06	2.74306e+06	4.11183e+06		High	High	High	High	High	High	High	High	High	High	High	High	High	0.0001423	1.776e-08	112	32.29
[R].APSPVNNPLLGGIPK.[A]	1xPhospho [S3(100)]	3.0844e-09	8.35654e-05	1	1	71	AT1G15750.1	AT1G15750.1 [212-226]	AT1G15750.1 1xPhospho [S214(100)]	0	1553.81	128780496	9.75205e+07	1.18931e+08	1.28701e+08	1.24887e+08	7.85976e+07	1.21626e+08	1.14805e+08	1.03737e+08	6.81633e+07	7.14539e+07	6.77923e+07		High	High	High	High	High	High	High	High	High	High	High	High	High	0.0001363	3.927e-11	91	47.3
[R].KTLIVAAAAAQPK.[K]	1xPhospho [T2(100)]	0.000272711	8.35654e-05	1	1	3	AT1G15820.1	AT1G15820.1 [42-54]	AT1G15820.1 1xPhospho [T43(100)]	1	1361.76					714633	739770				552290				High	Not Found	Not Found	Not Found	Peak Found	High	Not Found	Not Found	Not Found	High	Not Found	Not Found	High	0.0001423	7.245e-05	65	33.23
[K].TAENFANYTGDQGYPGGR.[F]	1xPhospho [T1(100)]	5.30462e-08	8.35654e-05	1	1	9	AT1G15820.1	AT1G15820.1 [181-198]	AT1G15820.1 1xPhospho [T181(100)]	0	1997.8	1.67887e+06	934394	3.47288e+06	3.47403e+06	3404941	1.02067e+06	2.71994e+06	3240354	3.70082e+06	1.31214e+06	2.34996e+06	2.63628e+06		High	High	Peak Found	High	Peak Found	High	High	High	High	Peak Found	High	High	High	0.0001212	3.72e-09	142	36.51
[R].LDLEDGYGSEQALIK.[E]	1xPhospho [S9(100)]	0.0219697	0.0023192	1	1	1	AT1G15880.1	AT1G15880.1 [123-137]	AT1G15880.1 1xPhospho [S131(100)]	0	1730.79													No Quan Values	High	Not Found	Not Found	Not Found	Not Found	Not Found	Not Found	Not Found	Not Found	Not Found	Not Found	Not Found	High	0.001474	0.00755	35
[M].SGDEAAPVVVPPPVAEPAAIPEDMDLMTALELTLR.[K]	1xAcetyl [N-Term]; 2xOxidation [M24; M27]; 1xPhospho [S1(100)]	8.47632e-05	8.35654e-05	1	1	316	AT1G15930.2	AT1G15930.2 [2-36]	AT1G15930.2 1xAcetyl [N-Term]; 1xPhospho [S2(100)]	0	3768.8	5.63815e+07	5.09137e+07	2.5685e+07	3.24035e+07	4.58806e+07	3.99478e+07	6.25435e+07	3.52065e+07	4.77607e+07	1.20295e+07	3.90357e+07	5.39689e+07		High	High	High	High	High	High	High	High	High	High	High	High	High	0.0001391	4.82e-06	46	57.07
[K].DFGEETTALSIVNK.[H]	1xPhospho [S10(100)]	5.34308e-06	8.35654e-05	1	1	2	AT1G15930.2	AT1G15930.2 [126-139]	AT1G15930.2 1xPhospho [S135(100)]	0	1603.73	634705	581856	627100	1.08857e+06			707011	517992		959370				High	Peak Found	Peak Found	High	Not Found	Not Found	Peak Found	Peak Found	Not Found	Peak Found	Not Found	Not Found	High	0.0001553	9.403e-06	77	44.37
[M].SGDEAAPVVVPPPVAEPAAIPEDMDLMTALELTLR.[K]	1xAcetyl [N-Term]; 1xOxidation [M27]; 1xPhospho [S1(100)]	0.122958	0.00858004	1	1	1	AT1G15930.2	AT1G15930.2 [2-36]	AT1G15930.2 1xAcetyl [N-Term]; 1xPhospho [S2(100)]	0	3752.81													No Quan Values	High	Not Found	Not Found	Not Found	Not Found	Not Found	Not Found	Not Found	Not Found	Not Found	Not Found	Not Found	High	0.003161	0.03441	17
[K].ISEGQVVPSDSLEDKLNLGLSR.[K]	1xPhospho [S11(100)]	5.11003e-07	8.35654e-05	1	1	3	AT1G15940.1	AT1G15940.1 [280-301]	AT1G15940.1 1xPhospho [S290(100)]	1	2436.2	1.41179e+06	1142274			985215									High	High	Not Found	Not Found	High	Not Found	Not Found	Not Found	Not Found	Not Found	Not Found	Not Found	High	0.0001553	1.334e-06	60	46.36
[K].DNEADEKISEGQVVPSDSLEDK.[L]	1xPhospho [S9(100)]	0.00145522	0.000315417	1	1	3	AT1G15940.1	AT1G15940.1 [273-294]	AT1G15940.1 1xPhospho [S281(100)]	1	2484.07	1.55201e+06	1.45973e+06		773350	1.28322e+06	833772		942211						High	High	Not Found	Peak Found	High	Peak Found	Not Found	Peak Found	Not Found	Not Found	Not Found	Not Found	High	0.0002354	0.0006556	29	35.69
[K].NVEPSSSPEVR.[S]	1xPhospho [S7(100)]	0.00248822	0.000515838	1	1	2	AT1G15940.1	AT1G15940.1 [661-671]	AT1G15940.1 1xPhospho [S667(100)]	0	1280.55	5.71777e+06	4.56311e+06	4812267	5.57875e+06	4877033	4186916	4374943	4186115	4.6696e+06	4.40979e+06	3.60034e+06	4.80996e+06		Peak Found	Peak Found	Peak Found	Peak Found	Peak Found	Peak Found	Peak Found	Peak Found	Peak Found	High	Peak Found	High	High	0.0001391	0.00036	48	25.42
[M].PVDVASPAGK.[T]	1xPhospho [S6(100)]	6.72797e-05	8.35654e-05	1	2	12	AT1G15950.1	AT1G15950.1 [2-11]	AT1G15950.1 1xPhospho [S7(100)]	0	1020.48	18355590	10435454	14751249	15773247	13205242	10973832	12409055	11705348	12724923	10565478	11149432	13960282		High	High	High	High	High	High	High	High	High	High	High	High	High	0.0001363	5.783e-06	69	25.63
[K].KPTTPASPR.[T]	1xPhospho [S7(100)]	0.00161656	0.000315417	1	1	12	AT1G15970.1	AT1G15970.1 [56-64]	AT1G15970.1 1xPhospho [S62(100)]	1	1034.5	1.47929e+06	1.03065e+06	883818	1.50108e+06	813786	939778	1.18244e+06	1.31896e+06	1.13118e+06	1.13428e+06	1.13645e+06			High	High	High	High	High	High	High	High	High	High	High	High	High	0.0001363	0.0002793	48	19.81
[R].SNDGLSVSAPVSPVSSPPDSR.[R]	1xPhospho [S12(98.3)]	0.00262982	0.000515838	1	1	1	AT1G16010.2	AT1G16010.2 [282-302]	AT1G16010.2 1xPhospho [S293(98.3)]	0	2134.97													No Quan Values	Not Found	Not Found	Not Found	Not Found	Not Found	Not Found	Not Found	High	Not Found	Not Found	Not Found	Not Found	High	0.0001468	0.001061	63
[R].SESLKPSVSR.[A]	1xPhospho [S3(100)]	0.0911177	0.0073732	1	1	3	AT1G16080.1	AT1G16080.1 [25-34]	AT1G16080.1 1xPhospho [S27(100)]	1	1169.56	499452				639188		599766		376795			318804		High	Not Found	High	Not Found	Peak Found	Not Found	High	Not Found	Peak Found	Not Found	Not Found	Peak Found	High	0.002956	0.02657	28	25.64
[M].VLDGLVSSPSR.[R]	1xPhospho [S8(100)]	7.13873e-06	8.35654e-05	1	1	12	AT1G16170.1	AT1G16170.1 [2-12]	AT1G16170.1 1xPhospho [S9(100)]	0	1209.59	13464178	11065839	12644552	13023362	12707398	8797063	10689958	12702415	11597939	8750021	7088698	8456449		High	High	High	High	High	High	High	High	High	High	Peak Found	High	High	0.0001335	8.481e-07	66	38.45
[M].VLDGLVSSPSRR.[Q]	1xPhospho [S8(99.4)]	0.000624698	0.000175843	1	1	12	AT1G16170.1	AT1G16170.1 [2-13]	AT1G16170.1 1xPhospho [S9(99.4)]	1	1365.69	3.58722e+06	3.8567e+06	4422326	6041162	3.927e+06	3.07852e+06	4.37705e+06	4366852	3.3086e+06	3294639	2.27223e+06	3.35081e+06		High	High	High	High	High	High	High	High	High	High	Peak Found	High	High	0.0001391	9.57e-05	48	35.06
[R].AGSSTTLLSPPDSPR.[A]	1xPhospho [S13(100)]	5.31734e-06	8.35654e-05	1	1	22	AT1G16180.1	AT1G16180.1 [302-316]	AT1G16180.1 1xPhospho [S314(100)]	0	1565.72	10726077	7.72357e+06	4.45917e+06	7.24532e+06	10010627	6.05285e+06	5.77528e+06	6908231	9273907	5767413	3.7293e+06	4358594		High	High	High	High	High	High	High	High	High	High	High	High	High	0.0001363	1.49e-06	86	36.64
[R].AGSSTTLLSPPDSPRAEKPLLPIDGK.[A]	1xPhospho [S13(100)]	0.00660377	0.000893528	1	1	4	AT1G16180.1	AT1G16180.1 [302-327]	AT1G16180.1 1xPhospho [S314(100)]	2	2727.4	2.07162e+06	1.67383e+06		1.17248e+06	1.78622e+06	1.02197e+06	943396	1116236	1.67584e+06		708309			High	High	Not Found	Peak Found	Peak Found	Peak Found	Peak Found	Peak Found	High	Not Found	High	Not Found	High	0.0003393	0.001839	13	43.31
[R].TVSGGGIETEAR.[N]	1xPhospho [S3(100)]	3.17162e-06	8.35654e-05	1	1	11	AT1G16270.1	AT1G16270.1 [669-680]	AT1G16270.1 1xPhospho [S671(100)]	0	1256.55	4.09998e+06	3.38173e+06	864878	3.66687e+06	2477962	2.61731e+06	2.15949e+06	3.72161e+06	1.92766e+06	2627464	1726742	3.71901e+06		High	High	High	High	Peak Found	High	High	High	High	High	High	High	High	0.0001423	8.522e-07	100	27.77
[R].TSDCEQEDEKSETR.[N]	1xCarbamidomethyl [C4]; 1xPhospho [T/S]	2.77138e-05	8.35654e-05	1	1	3	AT1G16270.1	AT1G16270.1 [823-836]		1	1793.65													No Quan Values	High	Not Found	Not Found	Not Found	High	Not Found	Not Found	Not Found	Not Found	High	Not Found	Not Found	High	0.000167	2.287e-05	70
[R].TPGFPSDMEDGGEIAR.[L]	1xOxidation [M8]; 1xPhospho [S6(100)]	1.04539e-05	8.35654e-05	1	1	7	AT1G16270.1	AT1G16270.1 [775-790]	AT1G16270.1 1xPhospho [S780(100)]	0	1774.7	3.86133e+06	1768894		3.10149e+06	1.15144e+06	1.12498e+06	1.04129e+06	2.80728e+06	1.79791e+06	835730	468093	771905		Peak Found	Peak Found	Not Found	High	High	Peak Found	High	High	Peak Found	High	Peak Found	High	High	0.0001335	1.305e-06	75	35.26
[K].QTSSGVLIDINDR.[F]	1xPhospho [S4(98.8)]	0.00151632	0.000315417	1	1	3	AT1G16270.1	AT1G16270.1 [697-709]	AT1G16270.1 1xPhospho [S700(98.8)]	0	1497.69		677809												High	High	Not Found	Not Found	Not Found	Not Found	Not Found	Not Found	High	Not Found	Not Found	Not Found	High	0.0001363	0.0002567	57	40.84
[R].LSKSDDSLGSQFLMSHPQASTGQQEPAK.[E]	1xOxidation [M14]; 1xPhospho [S4(97.9)]	0.00809191	0.00106329	1	1	4	AT1G16270.1	AT1G16270.1 [608-635]	AT1G16270.1 1xPhospho [S611(97.9)]	1	3070.38		1.54849e+06		1.71054e+06				1.28013e+06				1.20786e+06		Not Found	High	Not Found	High	Not Found	Not Found	Not Found	High	Not Found	Not Found	Not Found	Peak Found	High	0.0006537	0.002164	28	37.28
[R].SNSTLNGLDSSSANNLAELDVR.[N]	1xPhospho [S/T]	0.011258	0.00123953	1	1	6	AT1G16270.1	AT1G16270.1 [300-321]	AT1G16270.1 1xPhospho [S302(92.3)]	0	2357.06	2.77115e+06	1.27671e+06	1.94078e+06	3.15361e+06	2.34025e+06	2.24274e+06	1.62109e+06	1.72854e+06	2.39484e+06	1.10782e+06	1.12547e+06	1.32461e+06		High	High	Peak Found	Peak Found	High	Peak Found	Peak Found	Peak Found	Peak Found	High	High	High	High	0.0006292	0.003804	43	44.64
[R].NLSHVDTER.[S]	1xPhospho [S3(100)]	0.0103168	0.00123953	1	1	6	AT1G16270.1	AT1G16270.1 [681-689]	AT1G16270.1 1xPhospho [S683(100)]	0	1150.49		413498	329231	1.0036e+06	317997	779988	483214	802660	392389	697826	379467	884249		Not Found	High	Peak Found	High	Peak Found	High	Peak Found	High	Peak Found	High	Peak Found	High	High	0.0006174	0.002663	28	24.91
[R].NTLVSGGVR.[G]	1xPhospho [S5(100)]	0.00117395	0.000315417	2	4	15	AT1G16270.1; AT1G79570.1	AT1G16270.1 [1023-1031]; AT1G79570.1 [1124-1132]	AT1G16270.1 1xPhospho [S1027(100)]; AT1G79570.1 1xPhospho [S1128(100)]	0	982.472	3.61129e+06	4.57726e+06	4324546	5.00961e+06	3546409	3.91569e+06	4.42496e+06	5.89376e+06	3.68639e+06	3.61496e+06	2.47846e+06	5.23473e+06	Shared	High	Peak Found	Peak Found	High	High	High	High	High	High	High	High	High	High	0.0001423	0.0003439	46	30.59
[K].RNTLVSGGVR.[G]	1xPhospho [T3(100)]	0.0188208	0.00192055	2	4	2	AT1G16270.1; AT1G79570.1	AT1G16270.1 [1022-1031]; AT1G79570.1 [1123-1132]	AT1G16270.1 1xPhospho [T1024(100)]; AT1G79570.1 1xPhospho [T1125(100)]	1	1138.57			448019	1.14379e+06				811217		575954	305695	868345	Shared	Not Found	Not Found	Peak Found	Peak Found	Not Found	Not Found	Not Found	High	Not Found	Peak Found	Peak Found	High	High	0.0007089	0.003754	37	26.9
[R].SETVDVR.[E]	1xPhospho [T3(100)]	0.11993	0.00848545	1	3	3	AT1G16410.1	AT1G16410.1 [182-188]	AT1G16410.1 1xPhospho [T184(100)]	0	885.371	410509	324054	721020	524266	347620	262331	741984	491035	335566	209536	670443	643624		High	Peak Found	High	Peak Found	Peak Found	Peak Found	Peak Found	Peak Found	High	Peak Found	Peak Found	Peak Found	High	0.003161	0.03361	32	21.59
[K].FSMTSYISPR.[L]	1xOxidation [M3]; 1xPhospho [S8(100)]	2.4803e-05	8.35654e-05	1	1	12	AT1G16520.1	AT1G16520.1 [184-193]	AT1G16520.1 1xPhospho [S191(100)]	0	1284.53	3.29857e+06	4079694	8.27588e+06	6594917	6475633	4.67391e+06	6267552	5435966	7090070	5.52347e+06	4871969	4.45445e+06		High	High	High	High	High	High	High	High	High	High	High	High	High	0.0001335	3.443e-06	76	33.27
[K].ATLWYPSSQQSSAANSPPR.[N]	1xPhospho [S16(100)]	5.89931e-08	8.35654e-05	1	1	12	AT1G16520.1	AT1G16520.1 [230-248]	AT1G16520.1 1xPhospho [S245(100)]	0	2127.95	2.03201e+06	2.7333e+06	4.07928e+06	5.22479e+06	3.96738e+06	3828943	4.35378e+06	5317052	3.68511e+06	4285074	1.92871e+06	3.64811e+06		Peak Found	High	High	High	High	High	High	High	High	Peak Found	High	High	High	0.0001391	2.206e-08	95	40.23
[R].TSGAVSPTK.[A]	1xPhospho [S6(99.2)]	0.00117933	0.000315417	1	1	8	AT1G16520.1	AT1G16520.1 [221-229]	AT1G16520.1 1xPhospho [S226(99.2)]	0	927.418	14120929	7.72923e+06	10927731	14428640	10102295	11089398	8390221	7.84651e+06	6.70576e+06	12287947	6.33758e+06	9415884		High	High	High	Peak Found	High	Peak Found	High	Peak Found	Peak Found	High	High	High	High	0.0001391	0.0001365	51	18.85
[R].GYSAAGSPKR.[T]	1xPhospho [S7(100)]	0.00124014	0.000315417	1	1	12	AT1G16520.1	AT1G16520.1 [211-220]	AT1G16520.1 1xPhospho [S217(100)]	1	1073.48	2.99798e+06	3.81578e+06	4.79914e+06	5.51954e+06	3.70356e+06	4.43028e+06	4409223	5.02685e+06	3906171	4.92714e+06	3.35431e+06	4908220		High	High	High	High	High	High	High	High	High	High	High	High	High	0.0001363	0.0003271	37	19.73
[K].IISTSVSPR.[G]	1xPhospho [S7(100)]	0.00195939	0.000315417	1	1	12	AT1G16520.1	AT1G16520.1 [202-210]	AT1G16520.1 1xPhospho [S208(100)]	0	1039.52	14990945	16034426	16495977	21010354	14165222	20408414	14676941	21522264	16223220	18798006	11242726	16503960		High	High	High	High	High	High	High	High	High	High	High	High	High	0.0002354	0.0005747	48	29.34
[K].IISTSVSPR.[G]	2xPhospho [S3(100); S7(100)]	0.00165396	0.000315417	1	1	7	AT1G16520.1	AT1G16520.1 [202-210]	AT1G16520.1 2xPhospho [S204(100); S208(100)]	0	1119.48	2.34837e+06	1.7305e+06	285483	1.56919e+06	2.0151e+06	513755	1.24393e+06	1.4971e+06	1.13991e+06	314125	532501	1.62812e+06		High	High	Peak Found	High	High	Peak Found	High	High	High	Peak Found	Peak Found	Peak Found	High	0.0002354	0.0006761	43	31.59
[K].RTSGAVSPTK.[A]	2xPhospho [S3(100); S7(100)]	0.00425759	0.000712301	1	1	12	AT1G16520.1	AT1G16520.1 [220-229]	AT1G16520.1 2xPhospho [S222(100); S226(100)]	1	1163.49	4791794	3.65203e+06	3.04544e+06	4009622	3.17878e+06	2.47177e+06	2.95299e+06	2.74735e+06	2335071	2.69675e+06	2.07713e+06	2.30059e+06		High	High	High	High	High	High	High	High	High	High	High	High	High	0.0002354	0.001409	22	18.39
[K].RTSGAVSPTK.[A]	1xPhospho [S7(100)]	0.00493612	0.000712301	1	1	10	AT1G16520.1	AT1G16520.1 [220-229]	AT1G16520.1 1xPhospho [S226(100)]	1	1083.52	4.71448e+06			4.05894e+06	3.03895e+06	3020337		2994086	2.13254e+06	3532084		2.81376e+06		High	High	Not Found	High	High	High	High	High	High	Peak Found	High	High	High	0.0003849	0.00153	44	18.63
[R].GYSAAGSPKR.[T]	2xPhospho [S3(100); S7(100)]	0.0142264	0.00152734	1	1	5	AT1G16520.1	AT1G16520.1 [211-220]	AT1G16520.1 2xPhospho [S213(100); S217(100)]	1	1153.44	728223	646926	2.39583e+06	656832	414980	390334	586022	486862	555311	218495	568704	417283		Peak Found	High	High	High	High	Peak Found	High	Peak Found	Peak Found	Peak Found	Peak Found	Peak Found	High	0.001062	0.005466	35	20.37
[R].LTPTATPK.[I]	1xPhospho [T2(100)]	0.0153119	0.0016958	1	1	12	AT1G16520.1	AT1G16520.1 [194-201]	AT1G16520.1 1xPhospho [T195(100)]	0	908.449	2.64408e+06	2.33741e+06	3266926	2.91668e+06	2001610	2.32886e+06	3.03919e+06	2.25971e+06	2.27464e+06	2.52251e+06	2.57719e+06	2.86155e+06		High	High	High	High	Peak Found	High	High	High	High	High	High	High	High	0.0008564	0.00439	34	25.32
[R].GYSAAGSPK.[R]	1xPhospho [S7(100)]	0.0188208	0.00192055	1	1	13	AT1G16520.1	AT1G16520.1 [211-219]	AT1G16520.1 1xPhospho [S217(100)]	0	917.376	3.08949e+06	3.4296e+06	4.40453e+06	5.03901e+06	3.85408e+06	4.16147e+06	4.18995e+06	3.92966e+06	3.51828e+06	4.96195e+06	3.58934e+06	5004334		High	High	High	High	High	High	High	High	High	High	High	High	High	0.00111	0.006564	27	20.07
[K].RDAPKSDNAAADAEK.[D]	1xPhospho [S6(100)]	0.000187085	8.35654e-05	1	3	6	AT1G16610.3	AT1G16610.3 [194-208]	AT1G16610.3 1xPhospho [S199(100)]	2	1638.71													No Quan Values	High	High	Not Found	High	High	Not Found	High	Not Found	Not Found	Not Found	High	Not Found	High	0.0001363	1.973e-05	57
[R].RGKSPAGPAR.[R]	1xPhospho [S4(100)]	0.000120963	8.35654e-05	1	3	13	AT1G16610.3	AT1G16610.3 [64-73]	AT1G16610.3 1xPhospho [S67(100)]	2	1076.54	9961247	6.74004e+06	6.85959e+06	13082210	7.80961e+06	7.42436e+06	5.71243e+06	9843369	7.05791e+06	7200796	5309915	9542444		High	High	High	High	High	High	High	High	High	High	High	High	High	0.0001363	1.83e-05	46	17.39
[R].RGRSPPPPPSK.[G]	1xPhospho [S4(100)]	0.000168392	8.35654e-05	1	3	11	AT1G16610.3	AT1G16610.3 [74-84]	AT1G16610.3 1xPhospho [S77(100)]	2	1255.63	13892353	8629101	10059825	12692646	8830766	9247948	10513801	9815900	7682851	8.10217e+06	10029243	12569208		Peak Found	Peak Found	Peak Found	High	High	High	Peak Found	High	High	High	High	High	High	0.0001698	6.708e-05	42	19.96
[R].GRSPPPPPSK.[G]	1xPhospho [S3(100)]	2.54086e-05	8.35654e-05	1	3	32	AT1G16610.3	AT1G16610.3 [75-84]	AT1G16610.3 1xPhospho [S77(100)]	1	1099.53	86769576	5.18187e+07	5.73629e+07	5.68915e+07	5.2004e+07	4.48752e+07	5.48212e+07	4.67988e+07	5.79087e+07	37299076	52681672	55551504		High	High	High	High	High	High	High	High	High	High	High	High	High	0.0001363	3.239e-06	55	20.2
[K].VSSPPKPVSAAPK.[R]	1xPhospho [S3(100)]	0.000663575	0.000175843	1	3	23	AT1G16610.3	AT1G16610.3 [181-193]	AT1G16610.3 1xPhospho [S183(100)]	1	1344.69	180951360	152346784	178792320	183756720	161848176	142432768	161311152	149274720	166261712	144142320	120786352	149489424		High	High	High	High	High	High	High	High	High	High	High	High	High	0.0001391	0.0002186	38	26.68
[R].RSPLPLR.[R]	1xPhospho [S2(100)]	0.00142235	0.000315417	1	3	12	AT1G16610.3	AT1G16610.3 [306-312]	AT1G16610.3 1xPhospho [S307(100)]	1	918.492	6.52772e+06	5101830	7394088	6.10624e+06	6.4872e+06	4477549	6.54769e+06	6061738	6955997	4807918	4.8506e+06	5.28334e+06		High	High	High	High	High	High	High	High	High	High	High	High	High	0.0001212	0.000311	32	30.01
[R].RPGSPIR.[R]	1xPhospho [S4(100)]	0.00435992	0.000712301	1	3	6	AT1G16610.3	AT1G16610.3 [253-259]	AT1G16610.3 1xPhospho [S256(100)]	1	862.429	49148640	34023144	27903884	33047770	32355660	28480624	24609794	28610768	30542928	23696830	24703488	35303724		Peak Found	High	High	Peak Found	Peak Found	Peak Found	Peak Found	High	High	High	Peak Found	High	High	0.0001335	0.001286	42	21.15
[R].SPDSPHR.[R]	1xPhospho [S4(100)]	0.00850815	0.00106329	1	3	8	AT1G16610.3	AT1G16610.3 [245-251]	AT1G16610.3 1xPhospho [S248(100)]	0	875.341	288293	280031	255611	327449	252041	601900		189371	214638	592888	202907	297296		Peak Found	High	Peak Found	High	High	High	Not Found	High	High	High	High	Peak Found	High	0.001013	0.004349	53	15.01
[R].SPSSPPPR.[R]	1xPhospho [S4(100)]	0.00890283	0.00106329	1	3	5	AT1G16610.3	AT1G16610.3 [278-285]	AT1G16610.3 1xPhospho [S281(100)]	0	904.392	776366			829401	561483					726320		473519		Peak Found	Not Found	Not Found	High	High	Not Found	Not Found	Not Found	Not Found	High	Not Found	Peak Found	High	0.0006537	0.002387	45	19.35
[R].RRSPLPLR.[R]	1xPhospho [S3(100)]	0.0100565	0.0011889	1	3	14	AT1G16610.3	AT1G16610.3 [305-312]	AT1G16610.3 1xPhospho [S307(100)]	2	1074.59	1.19596e+07	19082600	12195479	39732206	1.402e+07	1.60674e+07	1.28269e+07	34244637	14252244	1.40167e+07	9.63987e+06	28693318		High	High	High	High	High	High	High	High	High	High	High	High	High	0.0004336	0.002678	22	27.9
[R].RGDTPPR.[R]	1xPhospho [T4(100)]	0.0104229	0.00123953	1	3	10	AT1G16610.3	AT1G16610.3 [261-267]	AT1G16610.3 1xPhospho [T264(100)]	1	878.388	14521793	17215086	18379804	11975568	12390682	11436002	10498393	9688799	10821505	10817194	7.59484e+06	9100449		High	High	High	High	High	Peak Found	High	Peak Found	High	High	High	Peak Found	High	0.0004336	0.002698	42	18.72
[R].RPASPSR.[G]	1xPhospho [S4(99.4)]	0.0113748	0.00123953	1	3	6	AT1G16610.3	AT1G16610.3 [269-275]	AT1G16610.3 1xPhospho [S272(99.4)]	1	850.393	68859872	51854300	1.45068e+06	2.12539e+06	73265528	45055220	1.40965e+06	1.3499e+06	48487864	57425160	1.11602e+06	1.83227e+06		High	High	Peak Found	High	High	Peak Found	Peak Found	Peak Found	High	Peak Found	High	Peak Found	High	0.0004336	0.002736	38	15.39
[R].RRSPPPR.[R]	1xPhospho [S3(100)]	0.0116122	0.00128648	1	3	18	AT1G16610.3	AT1G16610.3 [313-319]	AT1G16610.3 1xPhospho [S315(100)]	2	945.478	12912560	11216989	8578631	16776984	12611423	8.19014e+06	4.99675e+06	14732191	10717057	12953884	6637562	13444837		High	High	High	High	High	High	High	High	High	High	High	High	High	0.001277	0.004739	22	17.38
[R].GRSPSSPPPR.[R]	2xPhospho [S3(100); S]	0.0170164	0.001807	1	3	36	AT1G16610.3	AT1G16610.3 [276-285]	AT1G16610.3 2xPhospho [S278(100); S]	1	1197.48	2.0156e+07	1.22637e+07	5.29751e+06	9.53954e+06	7.40787e+06	3.41789e+06	4.43725e+06	1.21516e+07	6.22142e+06	2.13651e+06	4.0641e+06	4.96728e+06		High	High	High	High	High	High	High	High	High	High	High	High	High	0.001474	0.006901	36	19.36
[R].GKSPAGPAR.[R]	1xPhospho [S3(100)]	0.0292186	0.0026223	1	3	13	AT1G16610.3	AT1G16610.3 [65-73]	AT1G16610.3 1xPhospho [S67(100)]	1	920.435	113231896	56514204	69195456	83335608	85992240	57546068	56615588	65829836	81536352	58158692	51956544	59988712		High	High	High	High	High	High	High	High	High	High	High	High	High	0.001292	0.007871	40	17.42
[R].SSSISPR.[K]	1xPhospho [S5(100)]	0.0347572	0.00328491	1	3	2	AT1G16610.3	AT1G16610.3 [346-352]	AT1G16610.3 1xPhospho [S350(100)]	0	813.35	1.23026e+06	951044	602295	1.16179e+06	874995	893434	606368	417970	596941		484106	970411		High	High	Peak Found	Peak Found	Peak Found	Peak Found	Peak Found	Peak Found	Peak Found	Not Found	Peak Found	Peak Found	High	0.001662	0.01093	48	20.82
[R].RRSPLPR.[R]	1xPhospho [S3(100)]	0.0353294	0.00328491	1	3	12	AT1G16610.3	AT1G16610.3 [230-236]	AT1G16610.3 1xPhospho [S232(100)]	2	961.509	24064864	32207380	20221136	44722884	20033694	26456804	18660254	40271356	22288200	15996812	17595914	37680588		High	High	High	High	High	High	High	High	Peak Found	High	High	High	High	0.001715	0.01344	21	22.06
[K].SPAGPAR.[R]	1xPhospho [S1(100)]	0.0482861	0.00462896	1	3	14	AT1G16610.3	AT1G16610.3 [67-73]	AT1G16610.3 1xPhospho [S67(100)]	0	735.319	14248208	8.27522e+06	7.40749e+06	10753340	9629604	7875202	5.81479e+06	7.30002e+06	6546974	10123155	6115001	8483913		High	High	High	High	High	High	High	High	High	High	High	High	High	0.001685	0.01202	49	17.4
[R].RRPGSPIR.[R]	1xPhospho [S5(100)]	0.0507528	0.00489138	1	3	6	AT1G16610.3	AT1G16610.3 [252-259]	AT1G16610.3 1xPhospho [S256(100)]	2	1018.53	4.06972e+06	5153759	3.33452e+06	6.66654e+06	3.25159e+06	4434790	3318299	5.4908e+06	3346380	3.69151e+06	2.84034e+06	5.89801e+06		High	High	High	High	High	Peak Found	Peak Found	Peak Found	High	Peak Found	Peak Found	Peak Found	High	0.00137	0.01293	26	20.87
[R].KTGLSPR.[R]	1xPhospho [S5(100)]	0.0564216	0.0052572	1	2	11	AT1G16610.3	AT1G16610.3 [223-229]	AT1G16610.3 1xPhospho [S227(100)]	1	838.418	9862804	7.66447e+06	8068246	8675618	7658075	6.33084e+06	7020844	5959883	6.80513e+06	5396171	6022804	7.72461e+06		High	High	High	High	High	High	High	High	High	Peak Found	High	High	High	0.001784	0.01399	44	22.23
[K].GASSPSKK.[A]	1xPhospho [S4(100)]	0.0596823	0.00545493	1	3	14	AT1G16610.3	AT1G16610.3 [85-92]	AT1G16610.3 1xPhospho [S88(100)]	1	841.382	23423262	1.10249e+07	11123144	9159720	7.72178e+06	7.86355e+06	5.87175e+06	9531951	1.02393e+07	3.27965e+06	5.86524e+06	4.31392e+06		High	Peak Found	High	High	High	High	High	High	High	High	High	Peak Found	High	0.001944	0.01559	40	12.71
[R].IRGSPVR.[R]	1xPhospho [S4(100)]	0.0642397	0.00576361	1	3	10	AT1G16610.3	AT1G16610.3 [298-304]	AT1G16610.3 1xPhospho [S301(100)]	1	864.445	106115120	65935648	56635268	66299368	60147860	53025488	50639440	52511124	54157648	52931012	49689816	67899792		High	High	Peak Found	High	High	High	High	High	High	High	High	Peak Found	High	0.00228	0.01756	20	20.34
[R].PGSPIRR.[R]	1xPhospho [S3(100)]	0.0763383	0.00646833	1	3	3	AT1G16610.3	AT1G16610.3 [254-260]	AT1G16610.3 1xPhospho [S256(100)]	1	862.429	3.1731e+06	1.69289e+06	1771447	1.89722e+06	1683110	1.16577e+06	1.2892e+06	1.24466e+06	1.41623e+06	1.26175e+06	1.07669e+06	1.38684e+06		High	High	Peak Found	Peak Found	Peak Found	Peak Found	Peak Found	High	Peak Found	Peak Found	Peak Found	Peak Found	High	0.002802	0.01888	27	20.27
[R].SPDSPHR.[R]	2xPhospho [S1(100); S4(100)]	0.0754554	0.00646833	1	3	2	AT1G16610.3	AT1G16610.3 [245-251]	AT1G16610.3 2xPhospho [S245(100); S248(100)]	0	955.307	1.1344e+06	812814	677266	984244	1.00456e+06	768856	746170	691244	913293	616490	342409	365302		Peak Found	High	Peak Found	Peak Found	Peak Found	Peak Found	Peak Found	Peak Found	High	Peak Found	Peak Found	Peak Found	High	0.002195	0.01939	34	14.1
[R].RRSPDSPHR.[R]	2xPhospho [S3(100); S6(100)]	0.0967618	0.00767396	1	3	2	AT1G16610.3	AT1G16610.3 [243-251]	AT1G16610.3 2xPhospho [S245(100); S248(100)]	2	1267.51		1.29683e+06	327635	2.94995e+06	1.18583e+06	197660	1069590	3.22791e+06	1.81909e+06	984047		956823		Not Found	High	Peak Found	High	Peak Found	Peak Found	Peak Found	Peak Found	Peak Found	Peak Found	Not Found	Peak Found	High	0.003042	0.02619	22	15.93
[R].RGDTPPRR.[R]	1xPhospho [T4(100)]	0.107309	0.00810948	1	3	2	AT1G16610.3	AT1G16610.3 [261-268]	AT1G16610.3 1xPhospho [T264(100)]	2	1034.49	11419040	9820826	7.80844e+06	8690493	9430032	8856418	7111902	7849488	7852510	9319138	5796205	7.16264e+06		Peak Found	High	Peak Found	Peak Found	Peak Found	Peak Found	Peak Found	Peak Found	Peak Found	High	Peak Found	Peak Found	High	0.002811	0.02767	29	18.17
[R].ETSPQRK.[T]	1xPhospho [S3(100)]	0.118448	0.00838741	1	2	12	AT1G16610.3	AT1G16610.3 [217-223]	AT1G16610.3 1xPhospho [S219(100)]	1	925.414	44336036	25651420	23852706	26674736	32023048	29406296	21178314	25966194	35297520	13435844	26142106	24448552		High	High	High	High	High	High	High	High	High	High	High	Peak Found	High	0.003496	0.03186	21	13.4
[R].LSSLNFKEEEEEVGDDR.[K]	1xPhospho [S3(98.7)]	0.000916631	0.000259633	1	1	2	AT1G16630.1	AT1G16630.1 [727-743]	AT1G16630.1 1xPhospho [S729(98.7)]	1	2075.88													No Quan Values	High	High	Not Found	Not Found	Not Found	Not Found	Not Found	Not Found	Not Found	Not Found	Not Found	Not Found	High	0.0001363	0.000137	45
[K].KLDVAPPSPQSPPSPPTLK.[L]	1xPhospho [S14(99.1)]	1.06064e-05	8.35654e-05	1	1	12	AT1G16720.1	AT1G16720.1 [82-100]	AT1G16720.1 1xPhospho [S95(99.1)]	1	2036.05	1.62512e+06	918941	1563337	1.45445e+06	1.2404e+06	638775	1411825	1.23528e+06	1363297	549432	862086	1.06148e+06		Peak Found	High	High	High	High	High	High	High	High	High	High	High	High	0.0001698	4.792e-06	42	39.09
[R].RANSLQNMMMDEDVEQATLVSYSDKPR.[T]	3xOxidation [M8; M9; M10]; 1xPhospho [S4(100)]	0.00267886	0.000515838	1	1	2	AT1G16780.1	AT1G16780.1 [43-69]	AT1G16780.1 1xPhospho [S46(100)]	2	3256.4			1.00526e+06	1.7582e+06				2334913		750178	433907			Not Found	Not Found	Peak Found	High	Not Found	High	Not Found	Peak Found	Not Found	Peak Found	Peak Found	Not Found	High	0.0001212	0.0006043	38	35.32
[R].MSGSLASAGSVSMKK.[T]	2xOxidation [M1; M13]; 2xPhospho [S2(100); S12(100)]	1.56817e-05	8.35654e-05	1	1	9	AT1G16860.1	AT1G16860.1 [94-108]	AT1G16860.1 2xPhospho [S95(100); S105(100)]	1	1632.64	1.59265e+06	1.26617e+06	1.36829e+06	1.73206e+06	1.69717e+06	1.10112e+06	1.41438e+06		1.74753e+06	1.16462e+06	807799	842007		High	Peak Found	Peak Found	Peak Found	High	High	High	High	High	High	Peak Found	Peak Found	High	0.000167	1.357e-05	96	24.89
[R].MSGSLASAGSVSMKK.[T]	2xOxidation [M1; M13]; 1xPhospho [S12(100)]	5.949e-09	8.35654e-05	1	1	12	AT1G16860.1	AT1G16860.1 [94-108]	AT1G16860.1 1xPhospho [S105(100)]	1	1552.67	6432047	3608816	5230021	5357711	5083793	3642182	4.21191e+06	4.13209e+06	5234690	4199228	4.494e+06	4.40886e+06		High	High	High	High	High	High	High	High	High	High	High	High	High	0.0001363	8.587e-11	105	24.13
[R].MSGSLASAGSVSMK.[K]	2xOxidation [M1; M13]; 1xPhospho [S12(100)]	5.0545e-08	8.35654e-05	1	1	14	AT1G16860.1	AT1G16860.1 [94-107]	AT1G16860.1 1xPhospho [S105(100)]	0	1424.58	3.62303e+06	3.34896e+06	4.384e+06	4.20628e+06	3.26069e+06	3.46515e+06	5.10217e+06	5.06343e+06	4.20248e+06	3.79097e+06	5.26898e+06	3.91094e+06		High	High	High	High	Peak Found	High	High	High	High	High	High	High	High	0.0001363	1.098e-09	107	25.99
[R].MSGSLASAGSVSMK.[K]	2xOxidation [M1; M13]; 2xPhospho [S2(100); S12(98.9)]	0.000125698	8.35654e-05	1	1	11	AT1G16860.1	AT1G16860.1 [94-107]	AT1G16860.1 2xPhospho [S95(100); S105(98.9)]	0	1504.55	1.08233e+06	942493	828676	1.18951e+06	666106	727462	980570	915477	949010	541662	649114	632079		High	High	High	High	High	High	High	High	High	High	High	Peak Found	High	0.0001363	4.833e-05	61	26.72
[R].MSGSLASAGSVSMK.[K]	1xOxidation [M1]; 1xPhospho [S]	0.000456722	8.35654e-05	1	1	2	AT1G16860.1	AT1G16860.1 [94-107]		0	1408.58	508924	690216	634293	719237	401029	630936	595277	679056	439276	559853	296227	883880		Peak Found	Peak Found	Peak Found	High	Peak Found	Peak Found	Peak Found	Peak Found	Peak Found	Peak Found	Peak Found	High	High	0.0001212	6.888e-05	70	31.04
[R].QNSGSIPILPATGLITSGPITSGPLNSSGAPR.[K]	1xGln->pyro-Glu [N-Term]; 1xPhospho [S3(100)]	9.9871e-08	8.35654e-05	1	1	20	AT1G16860.1	AT1G16860.1 [135-166]	AT1G16860.1 1xPhospho [S137(100)]	0	3123.57			4685201											High	High	High	High	High	High	High	High	High	Not Found	High	High	High	0.0001448	5.053e-08	56	57.01
[R].QNSGSIPILPATGLITSGPITSGPLNSSGAPR.[K]	1xPhospho [S3(98.3)]	1.05053e-09	8.35654e-05	1	1	20	AT1G16860.1	AT1G16860.1 [135-166]	AT1G16860.1 1xPhospho [S137(98.3)]	0	3140.6	8856450	5736277	1.80698e+06	2365826	5767242	3.36728e+06	4.10161e+06	2.31326e+06	4259687		3.19256e+06			High	High	High	High	High	High	High	High	High	Not Found	High	High	High	0.0001629	2.297e-09	74	55.61
[K].QGSEQVSPDFVR.[W]	1xPhospho [S7(100)]	0.000294261	8.35654e-05	1	1	3	AT1G16860.1	AT1G16860.1 [381-392]	AT1G16860.1 1xPhospho [S387(100)]	0	1428.62				1.52424e+06			567418	938667				650584		Not Found	Not Found	Not Found	High	Not Found	High	Peak Found	Peak Found	Not Found	Not Found	Not Found	High	High	0.0001212	4.043e-05	67	34.89
[R].KVSGPLDSSGLMK.[S]	1xPhospho [S3(100)]	0.00014585	8.35654e-05	1	1	4	AT1G16860.1	AT1G16860.1 [167-179]	AT1G16860.1 1xPhospho [S169(100)]	1	1398.67	245735			1145686		584027	574344	1555956		498858	570092	691554		Peak Found	Not Found	Not Found	Peak Found	Not Found	High	Peak Found	High	Not Found	High	Peak Found	High	High	0.0001468	6.178e-05	56	37.15
[R].KVSGPLDSSGLMK.[S]	1xOxidation [M12]; 1xPhospho [S3(100)]	2.39936e-09	8.35654e-05	1	1	11	AT1G16860.1	AT1G16860.1 [167-179]	AT1G16860.1 1xPhospho [S169(100)]	1	1414.66	16403896	18111096	20217300	21368210	20129010	16655456	18112380	18948380	18343084	15498854	12631546	15780565		High	High	Peak Found	High	High	High	High	High	High	High	High	High	High	0.0001363	1.117e-09	102	31.74
[K].SGPIPGAPSR.[S]	1xPhospho [S1(100)]	9.5133e-05	8.35654e-05	1	1	18	AT1G16860.1	AT1G16860.1 [64-73]	AT1G16860.1 1xPhospho [S64(100)]	0	1018.47	7.06202e+06	6.75718e+06	7.67057e+06	6.71083e+06	6.86669e+06	5.48044e+06	6.69158e+06	7034034	6.75015e+06	5.58406e+06	4.57316e+06	5.71683e+06		High	High	High	Peak Found	High	High	High	High	High	High	High	High	High	0.0001423	2.418e-05	73	30.51
[R].SGSFAGTAQSGPGAPMATGR.[M]	1xPhospho [S/T]	2.03384e-06	8.35654e-05	1	1	6	AT1G16860.1	AT1G16860.1 [74-93]		0	1887.81	425980	1.18066e+06	631662	1.87434e+06	1.85505e+06	916774	1.60767e+06	1.21235e+06	967105	1.26496e+06	876743	715620		Peak Found	High	Peak Found	Peak Found	High	High	Peak Found	High	Peak Found	Peak Found	High	High	High	0.0001423	4.498e-07	104	33.2
[R].SGSFAGTAQSGPGAPMATGR.[M]	1xOxidation [M16]; 1xPhospho [S3(100)]	2.8725e-08	8.35654e-05	1	1	13	AT1G16860.1	AT1G16860.1 [74-93]	AT1G16860.1 1xPhospho [S76(100)]	0	1903.8	14521468	13898664	13904965	14797301	14420637	14746628	13066474	15975990	15532119	12777265	9180832	11051392		High	Peak Found	High	High	High	High	High	High	High	High	High	Peak Found	High	0.0001423	5.069e-08	114	29.36
[R].YPSHQLSNGLFVSGRPEQPK.[E]	1xPhospho [S7(100)]	0.00076595	0.000259633	1	1	4	AT1G16860.1	AT1G16860.1 [5-24]	AT1G16860.1 1xPhospho [S11(100)]	1	2321.11	951394	946284						1.5743e+06				1.12356e+06		Peak Found	Peak Found	Not Found	High	Not Found	High	Not Found	High	Not Found	Not Found	Not Found	High	High	0.0001212	0.000129	26	37.32
[K].VSGPLDSSGLMK.[S]	1xOxidation [M11]; 1xPhospho [S2(100)]	0.00207027	0.000394231	1	1	2	AT1G16860.1	AT1G16860.1 [168-179]	AT1G16860.1 1xPhospho [S169(100)]	0	1286.57	921636	650992						530956						Peak Found	High	Not Found	Not Found	Not Found	Not Found	Not Found	Peak Found	High	Not Found	Not Found	Not Found	High	0.0001363	0.000379	48	34.5
[R].QNSGSIPILPATGLITSGPITSGPLNSSGAPR.[K]	1xGln->pyro-Glu [N-Term]; 2xPhospho [S3(99.9); S22(99.9)]	0.00455077	0.000712301	1	1	2	AT1G16860.1	AT1G16860.1 [135-166]	AT1G16860.1 2xPhospho [S137(99.9); S156(99.9)]	0	3203.54													No Quan Values	Not Found	Not Found	Not Found	Not Found	Not Found	Not Found	High	Not Found	Not Found	Not Found	Not Found	High	High	0.0001391	0.0007724	32
[K].KSSGPQSGGVTR.[Q]	1xPhospho [S3(100)]	4.3412e-06	8.35654e-05	2	2	12	AT1G16860.1; AT1G78880.1	AT1G16860.1 [123-134]; AT1G78880.1 [117-128]	AT1G16860.1 1xPhospho [S125(100)]; AT1G78880.1 1xPhospho [S119(100)]	1	1240.57	20942706	13405593	10462551	15028801	10881358	12614238	10026743	8994805	9677362	11320673	7.32351e+06	8534154	Shared	High	High	High	High	High	Peak Found	High	High	High	High	High	High	High	0.0001391	5.138e-07	73	19.13
[K].SSGPQSGGVTR.[Q]	1xPhospho [S2(97.8)]	0.000390972	8.35654e-05	2	2	13	AT1G16860.1; AT1G78880.1	AT1G16860.1 [124-134]; AT1G78880.1 [118-128]	AT1G16860.1 1xPhospho [S125(97.8)]; AT1G78880.1 1xPhospho [S119(97.8)]	0	1112.47	19495520	12733629	12116946	15149013	12988507	11890791	11633485	12511606	13977183	12559165	10420608	12211994	Shared	High	High	High	High	High	High	High	High	High	High	High	High	High	0.0001391	9.333e-05	76	19.86
[K].SSGPQSGGVTR.[Q]	2xPhospho [S6(100); S/T]	0.000745013	0.000259633	2	2	14	AT1G16860.1; AT1G78880.1	AT1G16860.1 [124-134]; AT1G78880.1 [118-128]	AT1G16860.1 2xPhospho [S129(100); S/T]; AT1G78880.1 2xPhospho [S123(100); S/T]	0	1192.44	4800749	3.08033e+06	1917749	1.91906e+06	2.17828e+06	871214	1.52588e+06	1.72395e+06	1.58435e+06	905045	1.22791e+06	1.031e+06	Shared	High	High	High	High	High	High	High	High	High	High	High	High	High	0.0001363	0.0004957	44	19.47
[K].KTNSGPLSK.[H]	1xPhospho [S4(100)]	0.000824607	0.000259633	2	2	9	AT1G16860.1; AT1G78880.1	AT1G16860.1 [108-116]; AT1G78880.1 [102-110]	AT1G16860.1 1xPhospho [S111(100)]; AT1G78880.1 1xPhospho [S105(100)]	1	1011.49	8661394	8800270	6.27318e+06	9388941	6.13822e+06	6.50624e+06	5.98982e+06	7726834	5911511	6183902	5.43982e+06	7.78676e+06	Shared	High	High	Peak Found	High	High	Peak Found	High	High	High	High	Peak Found	High	High	0.0001212	0.000556	49	21.32
[K].TNSGPLSK.[H]	1xPhospho [S3(100)]	0.00137129	0.000315417	2	2	12	AT1G16860.1; AT1G78880.1	AT1G16860.1 [109-116]; AT1G78880.1 [103-110]	AT1G16860.1 1xPhospho [S111(100)]; AT1G78880.1 1xPhospho [S105(100)]	0	883.392	26286940	17792852	19470980	21552890	19365580	18310302	16628746	16620989	18188764	14675978	16302355	19446336	Shared	High	High	High	High	High	High	High	High	High	High	Peak Found	High	High	0.0002354	0.0008839	52	23.2
[K].KSSGPQSGGVTR.[Q]	2xPhospho [S3(100); S7(100)]	0.00221788	0.000467861	2	2	6	AT1G16860.1; AT1G78880.1	AT1G16860.1 [123-134]; AT1G78880.1 [117-128]	AT1G16860.1 2xPhospho [S125(100); S129(100)]; AT1G78880.1 2xPhospho [S119(100); S123(100)]	1	1320.53	4202603	3.53104e+06	2.13411e+06	2.97834e+06	4146598	1.44273e+06	2.73562e+06	2.04075e+06	2.52476e+06		2235973	2.6215e+06	Shared	High	High	High	Peak Found	High	Peak Found	Peak Found	High	Peak Found	Not Found	Peak Found	High	High	0.0001363	0.0004121	56	18.93
[R].LLSEPAPGISASPSEENMR.[Y]	1xOxidation [M18]; 1xPhospho [S14(98.5)]	0.0032255	0.000515838	1	1	3	AT1G16890.2	AT1G16890.2 [17-35]	AT1G16890.2 1xPhospho [S30(98.5)]	0	2080.93			1.01572e+06											Not Found	High	High	Not Found	Not Found	Not Found	Not Found	Not Found	Not Found	High	Not Found	Not Found	High	0.0002354	0.0006514	31	37.3
[R].RPLISDSSSSSSTK.[S]	1xPhospho [S/T]	0.114832	0.00818493	1	1	1	AT1G16900.1	AT1G16900.1 [10-23]		1	1531.7	502304	603983				439633		616234	676364	474257		497633		Peak Found	Peak Found	Not Found	Not Found	Not Found	Peak Found	Not Found	Peak Found	Peak Found	Peak Found	Not Found	High	High	0.002641	0.02491	15	26.13
[K].QSIYGDDPDEESDSGAK.[E]	1xPhospho [S12(100)]	5.67572e-08	8.35654e-05	1	1	9	AT1G16970.1	AT1G16970.1 [542-558]	AT1G16970.1 1xPhospho [S553(100)]	0	1892.71		1.89501e+06	2.00065e+06	1.77106e+06	2.68383e+06	2.09464e+06	2.00086e+06	1.79055e+06	2.87972e+06	903440	1.37254e+06	965968		Not Found	High	High	High	High	Peak Found	High	High	High	Peak Found	High	High	High	0.0001363	1.258e-09	98	28.43
[K].QSIYGDDPDEESDSGAKEK.[S]	1xGln->pyro-Glu [N-Term]; 1xPhospho [S12(100)]	7.52018e-07	8.35654e-05	1	1	6	AT1G16970.1	AT1G16970.1 [542-560]	AT1G16970.1 1xPhospho [S553(100)]	1	2132.82		1.12693e+06	813329	1.66752e+06	1.05741e+06	872894	786376	1.15372e+06	1.12526e+06	578834		580036		Not Found	Peak Found	Peak Found	High	High	High	Peak Found	High	High	High	Not Found	Peak Found	High	0.0001212	8.141e-08	98	30.91
[K].QSIYGDDPDEESDSGAKEK.[S]	1xPhospho [S12(100)]	1.70498e-08	8.35654e-05	1	1	11	AT1G16970.1	AT1G16970.1 [542-560]	AT1G16970.1 1xPhospho [S553(100)]	1	2149.84	1.64685e+06	1.39466e+06	2.36335e+06	3.17402e+06	2.25928e+06	1.79041e+06		2.73941e+06	1.44076e+06	555602	1.25496e+06	1.79536e+06		High	High	High	High	High	High	High	High	High	Peak Found	High	High	High	0.0001363	1.665e-09	100	26.86
[K].QSIYGDDPDEESDSGAK.[E]	1xGln->pyro-Glu [N-Term]; 1xPhospho [S12(100)]	0.00252286	0.000515838	1	1	1	AT1G16970.1	AT1G16970.1 [542-558]	AT1G16970.1 1xPhospho [S553(100)]	0	1875.68													No Quan Values	Not Found	Not Found	Not Found	Not Found	High	Not Found	Not Found	Not Found	Not Found	Not Found	Not Found	Not Found	High	0.0002618	0.001496	46
[K].ATEVSPSNPTDILTSSSAENPKEPK.[K]	1xPhospho [T/S]	8.28284e-07	8.35654e-05	1	2	11	AT1G17130.2	AT1G17130.2 [253-277]		1	2679.24	1.60087e+06			1.40813e+06	1.47218e+06	1.0332e+06	1.18182e+06	1.22311e+06	1.28253e+06	885362		559319		High	High	High	High	High	High	High	High	Peak Found	High	Not Found	Peak Found	High	0.0001212	3.896e-08	97	38.54
[R].KATEVSPSNPTDILTSSSAENPKEPK.[K]	1xPhospho [T/S]	9.37707e-05	8.35654e-05	1	2	4	AT1G17130.2	AT1G17130.2 [252-277]		2	2807.33	1.08242e+06	956354			1.32324e+06									High	High	Not Found	Not Found	High	Not Found	Not Found	High	Not Found	Not Found	Not Found	Not Found	High	0.0001468	4.036e-05	46	35.88
[K].KGSSSDLSK.[K]	1xPhospho [S3(100)]	0.00102332	0.000315417	1	2	10	AT1G17130.2	AT1G17130.2 [241-249]	AT1G17130.2 1xPhospho [S243(100)]	1	988.435	1.92406e+06	1.42639e+06	912632	1.34744e+06	1.60105e+06	1.27642e+06	869024	931174	1.26104e+06	1.61955e+06	798238	1.07597e+06		High	High	Peak Found	High	High	High	Peak Found	High	High	High	High	High	High	0.0001363	0.0003096	39	17.18
[-].MKEEDVSSQNVNPR.[S]	1xOxidation [M1]; 1xPhospho [S8(100)]	1.66044e-06	8.35654e-05	1	1	12	AT1G17210.1	AT1G17210.1 [1-14]	AT1G17210.1 1xPhospho [S8(100)]	1	1728.73	4.0295e+06	2881724	3.10039e+06	3.45671e+06	3.09806e+06	2751433	2269691	3.4252e+06	2.94881e+06	2.11231e+06	2.29295e+06	2.70343e+06		High	High	High	High	High	High	High	Peak Found	High	High	High	High	High	0.0001423	3.813e-07	70	23.21
[R].QPSGSEVGDR.[A]	1xGln->pyro-Glu [N-Term]; 1xPhospho [S5(100)]	0.000483194	8.35654e-05	1	1	19	AT1G17210.1	AT1G17210.1 [461-470]	AT1G17210.1 1xPhospho [S465(100)]	0	1094.42	3.22518e+06	2.21286e+06	2.46787e+06	3.21086e+06	2.20091e+06	2.05721e+06	2.08141e+06	2.65776e+06	2.44127e+06	2.34814e+06	2.17258e+06	2.59786e+06		High	High	High	High	High	High	High	High	High	High	High	High	High	0.0001363	6.226e-05	66	25.07
[R].NSVASASASASATPVDR.[F]	1xPhospho [S9(100)]	1.08804e-08	8.35654e-05	1	1	15	AT1G17210.1	AT1G17210.1 [18-34]	AT1G17210.1 1xPhospho [S26(100)]	0	1670.74	2.3903e+06	1.34611e+06	1718631	1.67553e+06	1.82893e+06	1.19632e+06	1.85114e+06	1.53528e+06	2.06027e+06	1.16639e+06	1.54538e+06	1.50935e+06		High	High	High	High	High	High	High	High	High	High	High	High	High	0.0001363	3.837e-10	108	27.15
[R].PVPFAAINANLPETSKK.[M]	1xPhospho [T/S]	0.000427612	8.35654e-05	1	1	4	AT1G17210.1	AT1G17210.1 [361-377]		1	1876.96													No Quan Values	High	High	Not Found	Not Found	High	Not Found	Not Found	Not Found	High	Not Found	Not Found	Not Found	High	0.0001553	0.0003597	25
[R].LGDSQDRVSQSVVR.[A]	1xPhospho [S9(100)]	5.0854e-07	8.35654e-05	1	1	12	AT1G17210.1	AT1G17210.1 [759-772]	AT1G17210.1 1xPhospho [S767(100)]	1	1625.76	11740476	5.8833e+06	11093399	9.6838e+06	10772879	5809268	12304575	4874672	7.18974e+06	4743980	5.87033e+06	496065		High	High	High	High	High	High	High	High	High	High	High	High	High	0.000197	1.216e-06	76	29
[R].LGDSQDRVSQSVVR.[A]	2xPhospho [S4(100); S9(100)]	0.000483194	8.35654e-05	1	1	11	AT1G17210.1	AT1G17210.1 [759-772]	AT1G17210.1 2xPhospho [S762(100); S767(100)]	1	1705.73	6.58258e+06	1.12461e+07	5.52827e+06	8.97522e+06	7441512	5.18792e+06	6.21917e+06	1.2219e+07	6.70751e+06	4.35551e+06	3.88532e+06	5090138		High	High	High	Peak Found	High	High	High	High	High	High	Peak Found	High	High	0.0001363	6.223e-05	42	30.67
[R].SDPFSEGNEQVMAFPGAR.[D]	1xOxidation [M12]; 1xPhospho [S5(100)]	1.21587e-08	8.35654e-05	1	1	8	AT1G17210.1	AT1G17210.1 [566-583]	AT1G17210.1 1xPhospho [S570(100)]	0	2034.83	3.03655e+06	4.98215e+06		804927	3.98817e+06	1083334	2.06361e+06	1.38536e+06	2308249		785144	748078		High	High	Not Found	Peak Found	High	Peak Found	High	High	High	Not Found	High	High	High	0.0001553	5.962e-08	115	42.69
[R].FNAEQGISSINDGEEVLNTETVTAQGR.[D]	1xPhospho [S8(98.2)]	4.03712e-05	8.35654e-05	1	1	4	AT1G17210.1	AT1G17210.1 [657-683]	AT1G17210.1 1xPhospho [S664(98.2)]	0	2959.33	2.42541e+06	1.65161e+06		1.55734e+06	1.78397e+06	1.58328e+06	1.38095e+06			2.12243e+06	1.01006e+06	1.5341e+06		High	High	Not Found	Peak Found	High	Peak Found	Peak Found	Not Found	Not Found	Peak Found	Peak Found	Peak Found	High	0.0001363	3.151e-06	57	44.88
[R].DLSVGGPSHSLDAENER.[E]	1xPhospho [S10(100)]	1.16709e-06	8.35654e-05	1	1	13	AT1G17210.1	AT1G17210.1 [545-561]	AT1G17210.1 1xPhospho [S554(100)]	0	1862.79	4.20241e+06	4.75559e+06	4.16479e+06	7.2639e+06	4482335	3.21281e+06	3.84023e+06	6279658	3.75397e+06	2856562	1.05576e+06	4.15711e+06		High	High	High	High	High	High	High	High	High	High	High	High	High	0.0001391	3.097e-07	64	32.21
[R].DLSVGGPSHSLDAENEREVNR.[S]	1xPhospho [S10(98.7)]	0.000360793	8.35654e-05	1	1	2	AT1G17210.1	AT1G17210.1 [545-565]	AT1G17210.1 1xPhospho [S554(98.7)]	1	2361.05		735360				483749		1.1661e+06		564987		904966		Not Found	Peak Found	Not Found	High	Not Found	Peak Found	Not Found	High	Not Found	Peak Found	Not Found	Peak Found	High	0.0001212	5.181e-05	39	31.78
[R].DGDEVNDDSAGPSK.[R]	1xPhospho [S9(100)]	3.96001e-05	8.35654e-05	1	1	4	AT1G17210.1	AT1G17210.1 [514-527]	AT1G17210.1 1xPhospho [S522(100)]	0	1485.54	756691	1.394e+06	1388432	1.18845e+06	452758	1.03218e+06	1.03131e+06	1.14641e+06	1128168	1.79656e+06	843240	773540		High	Peak Found	Peak Found	Peak Found	High	Peak Found	High	Peak Found	High	Peak Found	Peak Found	Peak Found	High	0.000197	4.114e-05	60	20.12
[R].DGDEVNDDSAGPSKR.[T]	1xPhospho [S9(100)]	1.14333e-07	8.35654e-05	1	1	7	AT1G17210.1	AT1G17210.1 [514-528]	AT1G17210.1 1xPhospho [S522(100)]	1	1641.64	2779891	1.25102e+06	1.34608e+06	944271	1.41133e+06	638463				697620		855423		High	High	Peak Found	Peak Found	High	High	Not Found	Not Found	High	High	Not Found	High	High	0.0001363	6.915e-08	89	20.28
[R].KASGNYEVLGPEYK.[S]	1xPhospho [S3(100)]	4.26838e-08	8.35654e-05	1	1	16	AT1G17210.1	AT1G17210.1 [320-333]	AT1G17210.1 1xPhospho [S322(100)]	1	1634.75	14518880	13746373	6115207	18024187	23987676	12626102	16897219	19471285	22158522	10136084	13685568	11286000		High	High	High	High	High	High	High	High	High	High	High	High	High	0.0001363	9.948e-10	87	34.35
[R].ADSVEGTVVDRDGDEVNDDSAGPSKR.[T]	1xPhospho [S3(100)]	2.27397e-05	8.35654e-05	1	1	3	AT1G17210.1	AT1G17210.1 [503-528]	AT1G17210.1 1xPhospho [S505(100)]	2	2770.18	1.56398e+06	2.12442e+06	713135	1.62749e+06	1317994	1205845	1.06171e+06	1.68756e+06	1.17424e+06	555362		503644		Peak Found	Peak Found	Peak Found	Peak Found	Peak Found	High	High	Peak Found	Peak Found	High	Not Found	Peak Found	High	0.0001629	1.825e-05	49	29.54
[R].ADSVEGTVVDRDGDEVNDDSAGPSK.[R]	1xPhospho [S3(100)]	4.88647e-08	8.35654e-05	1	1	15	AT1G17210.1	AT1G17210.1 [503-527]	AT1G17210.1 1xPhospho [S505(100)]	1	2614.08	5.16428e+06	8.11217e+06	1.55161e+06	4588619	4896211	2.90242e+06	4.87104e+06	5522597	4.89665e+06	1.74422e+06	2.10298e+06	2217833		High	High	High	High	High	High	High	High	High	High	High	High	High	0.0001335	3.146e-09	63	30.76
[R].ADSVEGTVVDR.[D]	1xPhospho [S3(100)]	5.23731e-05	8.35654e-05	1	1	11	AT1G17210.1	AT1G17210.1 [503-513]	AT1G17210.1 1xPhospho [S505(100)]	0	1227.53	1.35911e+07	9168680	13579657	9218557	13129837	5.96183e+06	10382923	9634830	13699328	10830477	7963756	5100777		Peak Found	High	High	High	High	High	High	High	High	High	High	High	High	0.0001335	7.988e-06	81	29.24
[R].QPSGSEVGDR.[A]	1xPhospho [S5(100)]	0.000685467	0.000175843	1	1	10	AT1G17210.1	AT1G17210.1 [461-470]	AT1G17210.1 1xPhospho [S465(100)]	0	1111.44	2886290	1.81331e+06	2.05531e+06	2.29204e+06	1.78038e+06	1.52932e+06	1.80867e+06	1.92568e+06	1.71764e+06	1.17753e+06	1.76316e+06	1.91701e+06		Peak Found	High	High	High	High	High	High	High	High	High	High	Peak Found	High	0.0001423	0.0003488	66	20.38
[R].LVSNVGLSFYQNAAGASSSAQLNMSVTR.[D]	1xOxidation [M24]; 1xPhospho [S/Y/T]	0.00131005	0.000315417	1	1	3	AT1G17210.1	AT1G17210.1 [418-445]		0	2968.39													No Quan Values	Not Found	Not Found	Not Found	Not Found	Not Found	Not Found	Not Found	High	High	Not Found	Not Found	Not Found	High	0.0003082	0.0006863	45
[R].LGDSQDR.[V]	1xPhospho [S4(100)]	0.00153726	0.000315417	1	1	12	AT1G17210.1	AT1G17210.1 [759-765]	AT1G17210.1 1xPhospho [S762(100)]	0	870.335	4.97207e+06	5298876	2.49338e+06	5.7168e+06	2.94439e+06	4.74538e+06	2403646	2.80615e+06	1.34009e+06	3.93644e+06	1.30154e+06	3.35349e+06		High	High	High	High	High	High	High	High	High	High	High	High	High	0.0002618	0.0009418	57	18.46
[R].EVNRSDPFSEGNEQVMAFPGAR.[D]	1xOxidation [M16]; 1xPhospho [S5(100)]	0.00104225	0.000315417	1	1	1	AT1G17210.1	AT1G17210.1 [562-583]	AT1G17210.1 1xPhospho [S566(100)]	1	2533.08	890484		333066											High	Not Found	Peak Found	Not Found	Not Found	Not Found	Not Found	Not Found	Not Found	Not Found	Not Found	Not Found	High	0.0001553	0.0007603	35	39.72
[K].AESVESGEK.[M]	2xPhospho [S3(100); S6(100)]	0.0054087	0.000767611	1	1	7	AT1G17210.1	AT1G17210.1 [785-793]	AT1G17210.1 2xPhospho [S787(100); S790(100)]	0	1095.36	1.7305e+06	1.15448e+06	660176	966733	1.54732e+06	664095	672882	541691	714703	561265	525044	456792		High	High	High	High	High	High	Peak Found	Peak Found	Peak Found	Peak Found	High	Peak Found	High	0.0009919	0.002757	35	17.35
[K].AESVESGEK.[M]	1xPhospho [S6(100)]	0.00704041	0.00095398	1	1	11	AT1G17210.1	AT1G17210.1 [785-793]	AT1G17210.1 1xPhospho [S790(100)]	0	1015.4	5715159		2.99106e+06	2.96687e+06	3700190	2.15252e+06	2.42695e+06	1.02292e+06	1.49657e+06	2132719	444000	1.12676e+06		High	High	High	High	High	High	High	Peak Found	High	High	High	Peak Found	High	0.0003393	0.00219	32	18.46
[R].KQFSASSR.[K]	1xPhospho [S4(100)]	0.0186218	0.00192055	1	1	5	AT1G17210.1	AT1G17210.1 [312-319]	AT1G17210.1 1xPhospho [S315(100)]	1	990.44	4779555	2.95869e+06	3.28488e+06	3.84238e+06	3041368	2.52163e+06	2.97646e+06	3.07828e+06	2.60687e+06	2.83179e+06	2544963	3.72729e+06		High	Peak Found	High	Peak Found	Peak Found	Peak Found	High	High	Peak Found	Peak Found	Peak Found	High	High	0.001474	0.006683	40	20.76
[R].NGCPSGPAR.[N]	1xCarbamidomethyl [C3]; 1xPhospho [S5(100)]	0.0241954	0.00236136	1	1	5	AT1G17210.1	AT1G17210.1 [291-299]	AT1G17210.1 1xPhospho [S295(100)]	0	995.376	3.10443e+06	932175	1.38004e+06	1.34133e+06	1.35115e+06	1.56508e+06	1.35461e+06	1071188	1.81295e+06		1.1884e+06	197113		High	High	High	Peak Found	High	Peak Found	Peak Found	Peak Found	Peak Found	Not Found	Peak Found	High	High	0.001559	0.007192	29	18.92
[K].QFSASSR.[K]	1xPhospho [S3(100)]	0.029377	0.00268016	1	1	12	AT1G17210.1	AT1G17210.1 [313-319]	AT1G17210.1 1xPhospho [S315(100)]	0	862.345	1.86744e+06	1.29137e+06	1.1159e+06	1.66994e+06	1.37274e+06	977608	1.34589e+06	1.29469e+06	1.33471e+06	1.01426e+06	972402	1.45811e+06		High	High	High	High	High	High	High	High	High	High	High	High	High	0.001559	0.007691	38	22.48
[R].VSQSVVR.[A]	1xPhospho [S4(100)]	0.0347572	0.00328491	1	1	5	AT1G17210.1	AT1G17210.1 [766-772]	AT1G17210.1 1xPhospho [S769(100)]	0	854.413	946997	384119		690260	466792		510154	482350	580165	283036	482941	523746		Peak Found	High	Not Found	High	High	Not Found	High	Peak Found	Peak Found	Peak Found	High	Peak Found	High	0.001411	0.009391	31	23.67
[R].DNYQFSDR.[G]	1xPhospho [S6(100)]	0.0349469	0.00328491	1	1	1	AT1G17210.1	AT1G17210.1 [446-453]	AT1G17210.1 1xPhospho [S451(100)]	0	1124.4													No Quan Values	Not Found	High	Not Found	Not Found	Not Found	Not Found	Not Found	Not Found	Not Found	Not Found	Not Found	Not Found	High	0.00114	0.008761	40
[R].NSVASASASASATPVDR.[F]	2xPhospho [S5(98.4); S9(96.9)]	0.0703965	0.00628519	1	1	1	AT1G17210.1	AT1G17210.1 [18-34]	AT1G17210.1 2xPhospho [S22(98.4); S26(96.9)]	0	1750.7													No Quan Values	High	Not Found	Not Found	Not Found	Not Found	Not Found	Not Found	Not Found	Not Found	Not Found	Not Found	Not Found	High	0.002333	0.02039	26
[K].NASASPR.[R]	1xPhospho [S5(98.7)]	0.0758953	0.00646833	1	1	1	AT1G17220.1	AT1G17220.1 [360-366]	AT1G17220.1 1xPhospho [S364(98.7)]	0	782.319													No Quan Values	High	Not Found	Not Found	Not Found	Not Found	Not Found	Not Found	Not Found	Not Found	Not Found	Not Found	Not Found	High	0.0024	0.02191	36
[K].YNQQQLAEQATTQLTTPESPQKSDTK.[V]	1xPhospho [S19(100)]	9.49168e-06	8.35654e-05	1	1	7	AT1G17280.1	AT1G17280.1 [160-185]	AT1G17280.1 1xPhospho [S178(100)]	1	3015.39				2.24227e+06	1.65417e+06	1.43863e+06	2.10657e+06	1.96848e+06	1.35511e+06	1.16799e+06	602626	1287454		Not Found	High	Not Found	High	High	High	High	High	Peak Found	Peak Found	Peak Found	High	High	0.0001212	6.941e-07	69	37.24
[K].YNQQQLAEQATTQLTTPESPQK.[S]	1xPhospho [S19(100)]	2.90835e-05	8.35654e-05	1	1	6	AT1G17280.1	AT1G17280.1 [160-181]	AT1G17280.1 1xPhospho [S178(100)]	0	2584.19		857057		1.15545e+06	1.13261e+06	786593		1.02954e+06	910784	567916				Not Found	High	Not Found	High	Peak Found	High	Not Found	High	High	Peak Found	Not Found	High	High	0.0001363	2.122e-06	59	39.06
[R].SGSNLDIENMRPLIR.[R]	1xOxidation [M10]; 1xPhospho [S3(98.8)]	0.036305	0.00339553	1	1	5	AT1G17340.1	AT1G17340.1 [607-621]	AT1G17340.1 1xPhospho [S609(98.8)]	1	1810.85	2256204	2.31983e+06	673076	1.21398e+06	3582108				1.314e+06					High	Peak Found	Peak Found	Peak Found	High	Not Found	High	Not Found	Peak Found	High	Not Found	Not Found	High	0.001864	0.01133	28	37.47
[K].RQDSISSTR.[Q]	1xPhospho [S4(100)]	0.000859493	0.000259633	1	1	3	AT1G17360.1	AT1G17360.1 [603-611]	AT1G17360.1 1xPhospho [S606(100)]	1	1129.5													No Quan Values	Not Found	High	Not Found	Not Found	Not Found	Not Found	Not Found	High	Not Found	Not Found	High	Not Found	High	0.0001468	0.0003516	58
[K].QALTSPPKPVSAGSEQR.[Q]	1xPhospho [S5(100)]	0.00150941	0.000315417	1	1	3	AT1G17360.1	AT1G17360.1 [437-453]	AT1G17360.1 1xPhospho [S441(100)]	1	1832.89		821063	1.03447e+06	1.19417e+06	612479	893800		642127				585659		Not Found	High	High	High	Peak Found	Peak Found	Not Found	Peak Found	Not Found	Not Found	Not Found	Peak Found	High	0.0001448	0.0005804	42	30.3
[K].FSAASMKR.[Q]	1xOxidation [M6]; 1xPhospho [S5(100)]	0.00372985	0.000588918	1	1	7	AT1G17360.1	AT1G17360.1 [596-603]	AT1G17360.1 1xPhospho [S600(100)]	1	993.422	2.8863e+06	2.05977e+06	2.86006e+06	2.58305e+06	1.81162e+06	1.41229e+06	2.24259e+06	3.1192e+06	1.66619e+06	1.36353e+06	1.78391e+06			Peak Found	Peak Found	Peak Found	High	High	High	High	High	High	High	Peak Found	Not Found	High	0.0002382	0.001711	33	20.68
[K].LVTQSSLPK.[F]	1xPhospho [S6(99.4)]	0.00595941	0.000767611	1	1	12	AT1G17360.1	AT1G17360.1 [701-709]	AT1G17360.1 1xPhospho [S706(99.4)]	0	1052.54	7.98991e+06	12679352	11220029	18146864	7934204	11432047	10947341	15633974	8509463	11336912	7.57731e+06	21474146		High	High	High	High	High	High	High	High	High	High	High	High	High	0.000627	0.003023	39	30.98
[K].QALTSPPKPVSAGSEQR.[Q]	1xGln->pyro-Glu [N-Term]; 1xPhospho [S5(100)]	0.00913071	0.00106329	1	1	1	AT1G17360.1	AT1G17360.1 [437-453]	AT1G17360.1 1xPhospho [S441(100)]	1	1815.86	639437	575582				447605								High	Peak Found	Not Found	Not Found	Not Found	Peak Found	Not Found	Not Found	Not Found	Not Found	Not Found	Not Found	High	0.001086	0.003991	37	34.28
[R].QDSISSTR.[Q]	1xPhospho [S3(100)]	0.0172888	0.001807	1	1	1	AT1G17360.1	AT1G17360.1 [604-611]	AT1G17360.1 1xPhospho [S606(100)]	0	973.399	3.17184e+06				1909327							3.3168e+06		Peak Found	Not Found	Not Found	Not Found	Peak Found	Not Found	Not Found	Not Found	Not Found	Not Found	Not Found	High	High	0.0007089	0.00344	46	20.54
[K].WGTTAQSPVIVPNSR.[K]	1xPhospho [S7(100)]	0.0172888	0.001807	1	1	2	AT1G17360.1	AT1G17360.1 [942-956]	AT1G17360.1 1xPhospho [S948(100)]	0	1692.81	779714				812173			844890		930448		616131		Peak Found	Not Found	Not Found	High	Peak Found	Not Found	Not Found	Peak Found	Not Found	Peak Found	Not Found	High	High	0.0008187	0.003922	29	38.05
[R].SSDELRK.[S]	1xPhospho [S1(99)]	0.0396196	0.00366122	1	1	4	AT1G17360.1	AT1G17360.1 [998-1004]	AT1G17360.1 1xPhospho [S998(99)]	1	914.398	3.26839e+06		198099	5.50267e+06	2.27014e+06	3.32717e+06		1.3651e+06	1226682	1.29555e+06	1.14749e+06	6.29322e+06		Peak Found	Not Found	Peak Found	High	Peak Found	Peak Found	High	High	Peak Found	Peak Found	High	Peak Found	High	0.002134	0.01269	33	18.85
[R].QDSISSTR.[Q]	1xGln->pyro-Glu [N-Term]; 1xPhospho [S3(100)]	0.0583536	0.00535587	1	1	10	AT1G17360.1	AT1G17360.1 [604-611]	AT1G17360.1 1xPhospho [S606(100)]	0	956.372	818721	1.0257e+06	1.05331e+06	1.47452e+06	734573	999292	987652	1.1946e+06	750269	1.15437e+06	837152	1.32944e+06		Peak Found	Peak Found	High	High	High	High	High	High	High	High	High	High	High	0.001944	0.01525	43	23.89
[K].PSSLAGR.[N]	1xPhospho [S3(100)]	0.0600197	0.00545493	1	1	18	AT1G17360.1	AT1G17360.1 [720-726]	AT1G17360.1 1xPhospho [S722(100)]	0	767.345	7.80564e+06	5.5734e+06	5.36376e+06	6.96047e+06	5.70157e+06	4780405	5091727	5024306	5024379	3.65686e+06	5165182	6986030		High	High	High	High	High	High	High	High	Peak Found	High	High	High	High	0.001944	0.01563	34	21.9
[R].RLSVQDR.[I]	1xPhospho [S3(100)]	0.00538264	0.000767611	2	3	10	AT1G17360.1; AT1G72410.2	AT1G17360.1 [242-248]; AT1G72410.2 [270-276]	AT1G17360.1 1xPhospho [S244(100)]; AT1G72410.2 1xPhospho [S272(100)]	1	953.456	1.56635e+06	3.93598e+06	3.22998e+06	4.54543e+06	3.03721e+06	3.52823e+06	2.89671e+06	3.37628e+06	2.85132e+06	3.5856e+06	2.54708e+06	3.50158e+06	Shared	Peak Found	High	High	High	High	High	High	High	High	Peak Found	High	High	High	0.0003586	0.002955	41	24.28
[K].FRSFNSR.[TS]	1xPhospho [S3(100)]	0.0162259	0.0016958	2	3	12	AT1G17360.1; AT1G72410.2	AT1G17360.1 [617-623]; AT1G72410.2 [727-733]	AT1G17360.1 1xPhospho [S619(100)]; AT1G72410.2 1xPhospho [S729(100)]	1	993.43	7309110	9855146	7.10411e+06	15714153	7.06543e+06	9122817	6.27821e+06	14844272	6756253	9363309	5720698	12079009	Shared	High	High	High	High	High	High	High	High	High	High	High	High	High	0.001358	0.006036	34	26.4
[K].GATSGEDKQSSDSK.[S]	1xPhospho [S10(100)]	2.07098e-07	8.35654e-05	1	2	10	AT1G17370.1	AT1G17370.1 [218-231]	AT1G17370.1 1xPhospho [S227(100)]	1	1476.58					120406					1.17677e+06				High	High	High	High	High	High	High	High	Not Found	High	High	Not Found	High	0.0001363	8.427e-08	113	14.03
[M].AEPIPSSSLSPK.[S]	1xAcetyl [N-Term]; 1xPhospho [S10(100)]	0.000106252	8.35654e-05	1	1	11	AT1G17440.1	AT1G17440.1 [2-13]	AT1G17440.1 1xAcetyl [N-Term]; 1xPhospho [S11(100)]	0	1334.62	4.05328e+06	3350887	4.04908e+06	4.28117e+06	3.6331e+06	2.45173e+06	3.61829e+06	4.00887e+06	3.85257e+06	3.06277e+06	2.73637e+06	2.73071e+06		High	High	High	High	High	High	High	High	High	High	Peak Found	High	High	0.0001391	9.223e-06	51	39.32
[K].SVSLTGSQPEATQSGTTTPGGSSSQGTEATNQLLGK.[R]	1xPhospho [S3(80)]	0.0159711	0.0016958	1	1	1	AT1G17440.1	AT1G17440.1 [495-530]	AT1G17440.1 1xPhospho [S497(80)]	0	3544.63													No Quan Values	Not Found	Not Found	Not Found	Not Found	Not Found	Not Found	Not Found	High	Not Found	Not Found	Not Found	Not Found	High	0.001405	0.005068	11
[K].QMSGITSPNSFR.[L]	1xOxidation [M2]; 1xPhospho [S7(98.7)]	0.0603592	0.00545493	1	1	1	AT1G17440.1	AT1G17440.1 [375-386]	AT1G17440.1 1xPhospho [S381(98.7)]	0	1420.59		462398		1.17492e+06		517964		657451		620752		655577		Not Found	Peak Found	Not Found	Peak Found	Not Found	Peak Found	Not Found	Peak Found	Not Found	High	Not Found	Peak Found	High	0.002517	0.0163	26	32.69
[R].SVDASSEGESSGTLK.[S]	1xPhospho [S6(93.7)]	0.0956013	0.00762197	1	1	1	AT1G17455.1	AT1G17455.1 [87-101]	AT1G17455.1 1xPhospho [S92(93.7)]	0	1533.63													No Quan Values	High	Not Found	Not Found	Not Found	Not Found	Not Found	Not Found	Not Found	Not Found	Not Found	Not Found	Not Found	High	0.002842	0.02723	20
[K].KQSNMSQFSTQDTMSPR.[S]	2xOxidation [M5; M14]; 1xPhospho [S/T]	0.0117329	0.00128648	1	1	2	AT1G17500.1	AT1G17500.1 [1198-1214]		1	2084.84													No Quan Values	Not Found	Not Found	High	Not Found	Not Found	Not Found	Not Found	Not Found	High	Not Found	Not Found	Not Found	High	0.0008183	0.003657	23
[R].QNSNFMFLLER.[S]	1xGln->pyro-Glu [N-Term]; 1xOxidation [M6]; 1xPhospho [S3(100)]	0.000112018	8.35654e-05	1	1	5	AT1G17580.1	AT1G17580.1 [1508-1518]	AT1G17580.1 1xPhospho [S1510(100)]	0	1477.62							327957	368601						High	High	Not Found	High	Not Found	Not Found	High	High	Not Found	Not Found	Not Found	Not Found	High	0.0001553	0.0001177	63	74.29
[R].QNSNFMFLLER.[S]	1xOxidation [M6]; 1xPhospho [S3(100)]	4.84868e-05	8.35654e-05	1	1	8	AT1G17580.1	AT1G17580.1 [1508-1518]	AT1G17580.1 1xPhospho [S1510(100)]	0	1494.64	1.49138e+06	1481337		1.32379e+06	1.40931e+06	732269	829040	768195	844242		317671	542336		Peak Found	High	Not Found	High	High	High	High	High	High	Not Found	Peak Found	High	High	0.000167	3.813e-05	84	48.7
[K].AGATGSITTPR.[R]	1xPhospho [T9(98.7)]	0.0219697	0.0023192	1	1	2	AT1G17580.1	AT1G17580.1 [1187-1197]	AT1G17580.1 1xPhospho [T1195(98.7)]	0	1111.51			253701	960228		619474		909018		499327		760365		Not Found	Not Found	Peak Found	High	Not Found	Peak Found	Not Found	Peak Found	Not Found	Peak Found	Not Found	High	High	0.0009923	0.005956	24	25.6
[K].SSNDLAPK.[L]	1xPhospho [S1(99.2)]	0.000520807	8.35654e-05	1	1	7	AT1G17700.1	AT1G17700.1 [10-17]	AT1G17700.1 1xPhospho [S10(99.2)]	0	911.387	704278	817006		899328	324688	661771	405397	803560	336158	680097		594667		High	High	Not Found	High	Peak Found	High	Peak Found	High	Peak Found	High	Not Found	High	High	0.0001423	0.0001438	75	23.33
[R].RGSESPGTEANGNAYDFTTK.[L]	1xPhospho [S5(99.3)]	2.66835e-09	8.35654e-05	1	2	11	AT1G17720.1	AT1G17720.1 [456-475]	AT1G17720.1 1xPhospho [S460(99.3)]	1	2181.91	1.19984e+06	2.23963e+06		4318111	2.95954e+06	3.84785e+06		6.17639e+06	3.12912e+06	4.84443e+06	984938	4.47543e+06		High	High	High	High	High	High	High	High	High	High	Peak Found	High	High	0.0001423	4.655e-10	98	31.39
[R].GSESPGTEANGNAYDFTTK.[L]	1xPhospho [S4(98.9)]	3.42235e-07	8.35654e-05	1	2	10	AT1G17720.1	AT1G17720.1 [457-475]	AT1G17720.1 1xPhospho [S460(98.9)]	0	2025.81	2.02456e+06	2.0729e+06	2.39784e+06	3.46984e+06	2.46635e+06	5178085	4373395	3.06819e+06	5066614	2.36942e+06	3.12679e+06	5057123		High	High	High	High	High	High	High	Peak Found	High	Peak Found	High	High	High	0.0001363	1.07e-08	123	33.61
[R].SIGSMTR.[V]	1xOxidation [M5]; 1xPhospho [S/T]	0.160423	0.00985098	1	2	8	AT1G17720.1	AT1G17720.1 [446-452]		0	847.338	4.96883e+06	3.35346e+06	2.6794e+06	4.17348e+06	2.65218e+06	2.96383e+06	2.88847e+06	3.24231e+06	2455214	2.92147e+06	2.43968e+06	4.08447e+06		High	High	High	High	High	Peak Found	Peak Found	High	High	Peak Found	Peak Found	High	High	0.003741	0.04414	31	20.7
[R].FSTVGSDSDEYNPTLPK.[P]	1xPhospho [S6(98.7)]	1.27422e-05	8.35654e-05	1	2	3	AT1G17745.2	AT1G17745.2 [66-82]	AT1G17745.2 1xPhospho [S71(98.7)]	0	1936.82		1.25939e+06			678708		742369		609005	526605				Not Found	High	Not Found	Not Found	Peak Found	High	High	Not Found	Peak Found	Peak Found	Not Found	Not Found	High	0.0001363	7.971e-07	91	39.17
[R].FSTVGSDSDEYNPTLPKPR.[I]	1xPhospho [S6(100)]	3.58715e-08	8.35654e-05	1	2	11	AT1G17745.2	AT1G17745.2 [66-84]	AT1G17745.2 1xPhospho [S71(100)]	1	2189.98	3.95532e+06	9973112			6547918	1.75071e+06	2648005	6.40178e+06	4.68246e+06		1.48286e+06	3.64391e+06		High	High	Not Found	High	High	High	High	High	High	Not Found	High	High	High	0.0001363	1.402e-08	82	37.03
[M].SSEHISGGGASK.[T]	1xAcetyl [N-Term]; 1xPhospho [S2(99)]	0.000734752	0.000259633	1	1	4	AT1G17790.1	AT1G17790.1 [2-13]	AT1G17790.1 1xAcetyl [N-Term]; 1xPhospho [S3(99)]	0	1238.5	344019	375022		580824			398209		255388	272428		515733		Peak Found	Peak Found	Not Found	Peak Found	Not Found	Not Found	Peak Found	High	High	High	Not Found	High	High	0.0001468	0.0003016	66	20.84
[R].EVSAVQSPSR.[S]	1xPhospho [S7(99)]	0.000160519	8.35654e-05	1	1	12	AT1G17820.1	AT1G17820.1 [740-749]	AT1G17820.1 1xPhospho [S746(99)]	0	1139.51	1.58598e+06	996266	1.11121e+06	1.26834e+06	976863	917862	978934	2.01513e+06	1.85188e+06	706318	1563847	1.06128e+06		High	High	High	High	High	High	High	High	High	High	High	High	High	0.0001212	4.407e-05	43	22.67
[K].NGTQNTTVAPDGLTQSPSLR.[N]	1xPhospho [S16(99.2)]	1.17695e-07	8.35654e-05	1	1	16	AT1G17840.1	AT1G17840.1 [671-690]	AT1G17840.1 1xPhospho [S686(99.2)]	0	2136.99	3.05481e+07	1.38857e+07	1.72298e+07	22529490	1.71219e+07	1.22892e+07	14649260	1.33966e+07	18711278	9.65806e+06	1.07531e+07	1.12652e+07		High	High	High	High	High	High	High	High	High	High	High	High	High	0.0001335	1.321e-07	80	36.31
[R].QQTTVPVSVGGGNFPVGGLSPLSEAIWR.[E]	1xPhospho [S20(100)]	3.54423e-06	8.35654e-05	1	1	11	AT1G17840.1	AT1G17840.1 [8-35]	AT1G17840.1 1xPhospho [S27(100)]	0	2933.46	2.81524e+06	1679135	2.75492e+06	2.40792e+06	1.62709e+06	1.58889e+06	5.21872e+06	1.98772e+06	1.48464e+06		1.82234e+06	1.4308e+06		High	High	High	High	High	Peak Found	High	High	High	Not Found	Peak Found	High	High	0.0001553	6.69e-06	54	56.81
[R].ATLKGSMK.[L]	1xOxidation [M7]; 1xPhospho [S6(100)]	0.0116122	0.00128648	1	1	13	AT1G17840.1	AT1G17840.1 [314-321]	AT1G17840.1 1xPhospho [S319(100)]	1	931.432	13122979	12400274	9664792	17044276	9690111	10915991	7313832	13914710	7.01425e+06	15877312	7.20521e+06	14144620		High	High	High	High	High	High	High	High	High	High	High	High	High	0.001277	0.004727	33	17.77
[R].ATLKGSMK.[L]	1xPhospho [S6(100)]	0.0143011	0.00152734	1	1	4	AT1G17840.1	AT1G17840.1 [314-321]	AT1G17840.1 1xPhospho [S319(100)]	1	915.437	416019			2.4209e+06				1.41593e+06		497300		1.3329e+06		Peak Found	High	Not Found	High	Not Found	Not Found	Not Found	High	Not Found	Peak Found	Not Found	High	High	0.001222	0.004643	34	22
[K].QKNGTQNTTVAPDGLTQSPSLR.[N]	1xPhospho [S20(98.1)]	0.0472313	0.00462896	1	1	1	AT1G17840.1	AT1G17840.1 [669-690]	AT1G17840.1 1xPhospho [S688(98.1)]	1	2393.15													No Quan Values	Not Found	Not Found	Not Found	Not Found	Not Found	Not Found	Not Found	Not Found	High	Not Found	Not Found	Not Found	High	0.001847	0.01281	25
[K].QASGEGNAASATIQEEDDDDVPELVGETFETAAEEK.[A]	1xPhospho [S/T]	0.000181792	8.35654e-05	1	1	1	AT1G17880.1	AT1G17880.1 [122-157]		0	3832.61													No Quan Values	High	Not Found	Not Found	Not Found	Not Found	Not Found	Not Found	Not Found	Not Found	Not Found	Not Found	Not Found	High	0.0001553	0.0001763	51
[K].HIAVSVPVENCEGGSPNPSVGSICSSPMK.[D]	2xCarbamidomethyl [C11; C24]; 1xOxidation [M28]; 1xPhospho [S15(100)]	3.41016e-05	8.35654e-05	1	2	3	AT1G17980.1	AT1G17980.1 [556-584]	AT1G17980.1 1xPhospho [S570(100)]	0	3092.35	851194	1.57315e+06	2560256	614454	577511	664323	1.04387e+06	1.00037e+06		879161				Peak Found	High	Peak Found	High	Peak Found	Peak Found	Peak Found	High	Not Found	Peak Found	Not Found	Not Found	High	0.0001212	3.137e-06	60	39.21
[K].AGSNSPVDGK.[K]	1xPhospho [S5(100)]	6.95858e-05	8.35654e-05	1	2	12	AT1G17980.1	AT1G17980.1 [528-537]	AT1G17980.1 1xPhospho [S532(100)]	0	1011.41	8.32846e+06	5488472	4.37417e+06	6672944	5.63897e+06	4.31137e+06	3.75983e+06	4.05827e+06	3.50187e+06	6.48624e+06	3.0609e+06	4.09253e+06		High	High	High	High	High	High	High	High	High	High	High	Peak Found	High	0.0001335	4.092e-05	71	16.97
[K].AGSNSPVDGKK.[R]	1xPhospho [S5(100)]	0.000261278	8.35654e-05	1	2	6	AT1G17980.1	AT1G17980.1 [528-538]	AT1G17980.1 1xPhospho [S532(100)]	1	1139.51	462749	436985	1.00551e+06		215683	428925	486042	172551	188534	392269	321919	262773		High	Peak Found	High	Not Found	Peak Found	High	High	Peak Found	Peak Found	Peak Found	Peak Found	Peak Found	High	0.0001423	6.934e-05	88	14.95
[R].IFGSPNR.[K]	1xPhospho [S4(100)]	0.0147586	0.0016958	1	1	12	AT1G18040.1	AT1G18040.1 [158-164]	AT1G18040.1 1xPhospho [S161(100)]	0	870.387	6.93316e+06	6.19835e+06	7996281	9455285	6536867	5517515	7077408	12132382	7580013	5.49536e+06	5.1943e+06	10195664		High	High	High	High	High	High	High	High	High	High	High	High	High	0.0007708	0.004255	36	30.73
[K].VTELLSSVSSA.[-]	1xPhospho [S10(97.9)]	0.0300198	0.00279214	1	2	3	AT1G18070.3	AT1G18070.3 [533-543]	AT1G18070.3 1xPhospho [S542(97.9)]	0	1172.54	1.53262e+06	1.14881e+06	690066	1.05322e+06	1.44563e+06	685972	1.05862e+06	1.13862e+06	990622	289087	459337	577641		Peak Found	High	Peak Found	High	Peak Found	Peak Found	High	Peak Found	Peak Found	Peak Found	Peak Found	Peak Found	High	0.0017	0.009992	26	42.44
[R].AAAAVASTLESEEADNGGGYSAR.[N]	1xPhospho [S21(100)]	1.80442e-09	8.35654e-05	1	1	11	AT1G18150.2	AT1G18150.2 [519-541]	AT1G18150.2 1xPhospho [S539(100)]	0	2276.97	2.72315e+06	5.97464e+06	1.38512e+06	1.15809e+07	6177152	6.3634e+06	2.47204e+06	10131753	5.20833e+06	6176634	2.52399e+06	6.93739e+06		Peak Found	Peak Found	High	High	High	High	High	High	High	High	High	High	High	0.0001629	3.739e-09	111	36.51
[K].SASISGSK.[C]	1xPhospho [S3(100)]	0.00917705	0.00106329	1	1	12	AT1G18150.2	AT1G18150.2 [546-553]	AT1G18150.2 1xPhospho [S548(100)]	0	816.35	19342604	10944109	10169725	11672718	11817093	7196942	6.62151e+06	6291811	6.11235e+06	10292212	5836692	7.60194e+06		High	High	High	High	High	High	High	High	High	High	High	High	High	0.0008967	0.003862	54	17.8
[R].HHASLPR.[E]	1xPhospho [S4(100)]	0.0504721	0.00484269	1	1	5	AT1G18150.2	AT1G18150.2 [492-498]	AT1G18150.2 1xPhospho [S495(100)]	0	897.409	8.91193e+06	6307080	5.78566e+06	7.9128e+06	5.90684e+06	5393047	4.85464e+06	7.31216e+06	6.37613e+06	5.06396e+06	4188531	6.50019e+06		Peak Found	High	Peak Found	High	Peak Found	High	High	High	Peak Found	Peak Found	Peak Found	Peak Found	High	0.002362	0.01562	38	23.21
[R].DDGEGSVSNR.[S]	1xPhospho [S6(100)]	0.00697123	0.000893528	1	1	9	AT1G18160.1	AT1G18160.1 [20-29]	AT1G18160.1 1xPhospho [S25(100)]	0	1115.4	732619	426450	304494	321676	502414	262554	223778	237534	326977		196031	167799		High	High	High	High	High	High	Peak Found	High	High	Not Found	Peak Found	High	High	0.0004707	0.001834	33	17.17
[R].VGGGATPR.[A]	1xPhospho [T6(100)]	0.0163982	0.0016958	1	1	7	AT1G18170.1	AT1G18170.1 [132-139]	AT1G18170.1 1xPhospho [T137(100)]	0	794.356	1.3573e+06	1.76685e+06	997873	1.14365e+06	651958	652254	727007	1.07125e+06	520904	2.69596e+06	445208	684872		Peak Found	High	High	Peak Found	Peak Found	High	Peak Found	High	High	High	Peak Found	High	High	0.0008564	0.004663	54	18.24
[K].SETHDEVFETSPK.[S]	1xPhospho [S11(100)]	6.95858e-05	8.35654e-05	1	1	5	AT1G18190.1	AT1G18190.1 [33-45]	AT1G18190.1 1xPhospho [S43(100)]	0	1585.64	1.27593e+06	2.24494e+06	1.88663e+06	2285780	1.32212e+06	1.82263e+06	1.36035e+06	2.10162e+06	1.35542e+06	1.90698e+06	972182	2010836		Peak Found	Peak Found	Peak Found	Peak Found	Peak Found	High	High	High	High	High	Peak Found	Peak Found	High	0.0001335	1.099e-05	31	29.56
[K].SGSSPVSLK.[D]	1xPhospho [S4(100)]	0.000129992	8.35654e-05	1	1	11	AT1G18190.1	AT1G18190.1 [46-54]	AT1G18190.1 1xPhospho [S49(100)]	0	941.434	1.16742e+06	855384	884213	876558	1.05405e+06	1.0613e+06	985110	940781	942467	1.01438e+06	610862	951265		High	High	Peak Found	High	High	High	High	High	High	High	High	High	High	0.0001553	0.0001335	67	27.43
[R].NSTEQKPSYLSSSK.[K]	1xPhospho [S/T/Y]	0.000639383	0.000175843	1	1	5	AT1G18190.1	AT1G18190.1 [74-87]		1	1635.73	3.61632e+06	1.89817e+06	3.40066e+06	2.10636e+06	2754669	1794506	3278002	2262601	2.93617e+06	2118816	2.69504e+06	1.65981e+06		Peak Found	Peak Found	High	Peak Found	Peak Found	Peak Found	High	High	High	Peak Found	High	Peak Found	High	0.0001448	0.0002464	60	26.53
[K].SGSSPVSLKDQLR.[K]	1xPhospho [S4(98.9)]	0.000734752	0.000259633	1	1	5	AT1G18190.1	AT1G18190.1 [46-58]	AT1G18190.1 1xPhospho [S49(98.9)]	1	1453.7													No Quan Values	Not Found	High	Not Found	High	Not Found	High	Not Found	High	High	Not Found	Not Found	Not Found	High	0.0001363	0.0001039	57
[R].ETSPSVGKR.[D]	1xPhospho [S3(100)]	0.0168373	0.001807	1	1	13	AT1G18190.1	AT1G18190.1 [244-252]	AT1G18190.1 1xPhospho [S246(100)]	1	1040.48		3.96591e+06	2120600	3.39406e+06	2508915	3.44747e+06		1.81411e+06	2.03842e+06	4.52745e+06	1.44158e+06			High	High	High	High	High	High	High	High	High	High	High	High	High	0.001225	0.004879	30	19.06
[R].ETSPSVGK.[R]	1xPhospho [S3(100)]	0.0260877	0.00251688	1	1	10	AT1G18190.1	AT1G18190.1 [244-251]	AT1G18190.1 1xPhospho [S246(100)]	0	884.376	4712859	1.03245e+06		577188	2.99335e+06	2372187	1.90239e+06	229200	1801030		1352809	2.7984e+06		High	High	High	High	Peak Found	High	High	High	High	Not Found	High	High	High	0.00123	0.005636	40	18.59
[R].LGMSCSVEDCTR.[M]	2xCarbamidomethyl [C5; C10]; 1xOxidation [M3]; 1xPhospho [S6(100)]	1.22004e-05	8.35654e-05	1	1	9	AT1G18210.1	AT1G18210.1 [120-131]	AT1G18210.1 1xPhospho [S125(100)]	0	1510.54	1.7854e+06	615539	992208	670826	1.49705e+06	550644	800806	719078	1.41358e+06	498314	864246	547947		High	Peak Found	High	High	High	Peak Found	High	High	High	High	High	Peak Found	High	0.0001553	1.865e-05	64	25.6
[K].AMGTSYTETELNR.[V]	1xOxidation [M2]; 1xPhospho [T7(98.4)]	0.00034575	8.35654e-05	1	1	12	AT1G18210.1	AT1G18210.1 [50-62]	AT1G18210.1 1xPhospho [T56(98.4)]	0	1568.63	4.6204e+06	5.86092e+06	5.88161e+06	7.60206e+06	7.39065e+06	7.3251e+06	5.84826e+06	7.38571e+06	9072721	9434015	4023771	7.11008e+06		High	High	High	High	High	High	High	High	High	High	High	High	High	0.0001335	0.0001245	55	30.45
[R].SSSSAAEIR.[D]	1xPhospho [S3(99.4)]	0.00330169	0.000515838	1	1	13	AT1G18210.1	AT1G18210.1 [86-94]	AT1G18210.1 1xPhospho [S88(99.4)]	0	987.414	9327303		6471403	8650153				6225229	5.5424e+06	5348075	3.97064e+06	7108347		High	High	Peak Found	High	High	High	High	High	High	High	High	High	High	0.0002651	0.001908	64	22.88
[K].AMGTSYTETELNR.[V]	1xPhospho [S5(100)]	0.0210498	0.00227284	1	1	1	AT1G18210.1	AT1G18210.1 [50-62]	AT1G18210.1 1xPhospho [S54(100)]	0	1552.63													No Quan Values	Not Found	Not Found	Not Found	High	Not Found	Not Found	Not Found	Not Found	Not Found	Not Found	Not Found	Not Found	High	0.0009042	0.005733	31
[K].SGPLVAQSPDSVIVK.[W]	1xPhospho [S8(100)]	2.18786e-05	8.35654e-05	1	2	8	AT1G18390.2	AT1G18390.2 [636-650]	AT1G18390.2 1xPhospho [S643(100)]	0	1576.8	2.72997e+06		559047	986318	2.21636e+06				1.79592e+06					High	High	Peak Found	High	High	High	High	Not Found	High	Not Found	High	Not Found	High	0.000197	2.55e-05	67	41.2
[K].SQSEATLRPPK.[N]	1xPhospho [S3(100)]	0.00091243	0.000259633	1	1	2	AT1G18420.1	AT1G18420.1 [472-482]	AT1G18420.1 1xPhospho [S474(100)]	1	1293.62	1.96677e+06	882446	1.21517e+06	792078	865114	869825	1.03235e+06	534372	840125	776506	243537	559266		High	Peak Found	Peak Found	Peak Found	Peak Found	Peak Found	Peak Found	Peak Found	High	Peak Found	Peak Found	Peak Found	High	0.0001553	0.0006793	53	27.18
[R].GSMFDGSFR.[RQ]	1xOxidation [M3]; 1xPhospho [S7(100)]	0.0464563	0.00458352	1	1	3	AT1G18420.1	AT1G18420.1 [12-20]; [22-30]	AT1G18420.1 1xPhospho [S18(100)]; 1xPhospho [S28(100)]	0	1099.39	687028	270619	322950		835714		396029	287241	772250		384381			High	Peak Found	Peak Found	Not Found	High	Not Found	Peak Found	Peak Found	High	Not Found	Peak Found	Not Found	High	0.001847	0.01264	29	32.88
[K].TNSNSEDSKTESEK.[E]	1xPhospho [S3(100)]	6.54445e-06	8.35654e-05	1	1	6	AT1G18450.1	AT1G18450.1 [55-68]	AT1G18450.1 1xPhospho [S57(100)]	1	1635.64	1.16465e+06	930270	803085	496986	616781		766181		693297	576443		656660		High	High	Peak Found	High	Peak Found	Not Found	High	Not Found	Peak Found	High	Not Found	High	High	0.0001553	1.111e-05	84	14.86
[K].TNSNSEDSKTESEKEK.[S]	1xPhospho [S3(100)]	7.06252e-07	8.35654e-05	1	1	14	AT1G18450.1	AT1G18450.1 [55-70]	AT1G18450.1 1xPhospho [S57(100)]	2	1892.78	3.5381e+06	2.23146e+06		3.32322e+06	2.73782e+06	2.2867e+06		1.77437e+06	1.84493e+06		1.60522e+06	2.26529e+06		High	High	High	High	High	High	Not Found	Peak Found	High	Not Found	High	High	High	0.0001212	6.186e-08	85	15.66
[K].AISGKEHDVPNR.[T]	1xPhospho [S3(100)]	0.0303466	0.00279214	1	1	3	AT1G18460.1	AT1G18460.1 [186-197]	AT1G18460.1 1xPhospho [S188(100)]	1	1402.65			783913				553766			214195	710953			High	Not Found	Peak Found	Not Found	Not Found	Not Found	Peak Found	Not Found	High	High	Peak Found	Not Found	High	0.001405	0.008749	28	23.96
[R].MQPLSPGR.[Y]	1xOxidation [M1]; 1xPhospho [S5(100)]	0.122193	0.00853003	1	1	1	AT1G18460.1	AT1G18460.1 [167-174]	AT1G18460.1 1xPhospho [S171(100)]	0	981.422	358168	385800	364093	711439	299751	339639	300936	407157	380240	513150	363513	631168		Peak Found	Peak Found	Peak Found	Peak Found	Peak Found	Peak Found	Peak Found	Peak Found	Peak Found	Peak Found	Peak Found	High	High	0.00281	0.02664	36	25.16
[R].DGEQSPGATLTSK.[E]	1xPhospho [S5(100)]	8.64099e-05	8.35654e-05	2	2	9	AT1G18500.1; AT1G74040.1	AT1G18500.1 [98-110]; AT1G74040.1 [96-108]	AT1G18500.1 1xPhospho [S102(100)]; AT1G74040.1 1xPhospho [S100(100)]	0	1370.58	1054107	856178	1.46165e+06	1.61506e+06	798430	853664	1.24967e+06	1.39373e+06	769711	794532	1.20815e+06	1442697	Shared	High	High	High	High	Peak Found	High	High	High	Peak Found	High	Peak Found	High	High	0.0001391	1.106e-05	78	26.81
[K].AAADVVTSSSVPQTPPAVVKPSQSQSK.[V]	1xPhospho [T14(100)]	0.0032255	0.000515838	1	1	6	AT1G18560.1	AT1G18560.1 [102-128]	AT1G18560.1 1xPhospho [T115(100)]	1	2746.37	1.07916e+06	1102461		666406	810738	804338			1.00627e+06					Peak Found	High	Not Found	Peak Found	High	High	Not Found	Not Found	High	High	Not Found	Not Found	High	0.0002354	0.0008542	15	35.77
[K].LMGLETLPGSPLSR.[D]	1xOxidation [M2]; 1xPhospho [S10(99.1)]	8.6927e-07	8.35654e-05	1	2	3	AT1G18620.2	AT1G18620.2 [320-333]	AT1G18620.2 1xPhospho [S329(99.1)]	0	1566.76	953534			3658974		4960162						2.47886e+06		High	Not Found	Not Found	Peak Found	Not Found	High	Not Found	Not Found	High	Not Found	Not Found	Peak Found	High	0.0001553	2.077e-06	49	43.4
[R].VIFPESPTSDPVMSQGTGAR.[V]	1xOxidation [M13]; 1xPhospho [S6(100)]	3.61336e-06	8.35654e-05	1	2	5	AT1G18620.2	AT1G18620.2 [163-182]	AT1G18620.2 1xPhospho [S168(100)]	0	2171.97	1159197		812565		1162606	838425	1.76492e+06		1.9628e+06	806218	548543	387213		High	Not Found	Peak Found	Not Found	High	High	Peak Found	Not Found	High	High	Peak Found	Peak Found	High	0.0001335	3.964e-07	81	40.34
[K].DPAASSSSPR.[W]	1xPhospho [S]	0.00344369	0.000515838	1	2	5	AT1G18620.2	AT1G18620.2 [372-381]		0	1054.42		260370	124349	336133		187257						185173		High	High	High	High	Not Found	High	Not Found	Not Found	Not Found	Not Found	Not Found	Peak Found	High	0.0002354	0.0007064	33	16.95
[R].DNVCSGSGR.[I]	1xCarbamidomethyl [C4]; 1xPhospho [S7(98.8)]	0.0418498	0.00393364	1	1	1	AT1G18670.1	AT1G18670.1 [24-32]	AT1G18670.1 1xPhospho [S30(98.8)]	0	1031.36		323983				184793	119809	199501	193055					Not Found	High	Not Found	Not Found	Not Found	Peak Found	Peak Found	Peak Found	Peak Found	Not Found	Not Found	Not Found	High	0.001301	0.01055	15	15.96
[K].EGDSDEDDDEEDEVGEE.[-]	1xPhospho [S4(100)]	0.00202331	0.000394231	1	1	1	AT1G18800.1	AT1G18800.1 [240-256]	AT1G18800.1 1xPhospho [S243(100)]	0	1992.59													No Quan Values	Not Found	High	Not Found	Not Found	Not Found	Not Found	Not Found	Not Found	Not Found	Not Found	Not Found	Not Found	High	0.0001363	0.0003682	40
[R].KVPSSNLDNSSVAQTSSELEKPK.[R]	1xPhospho [S4(99.2)]	3.80503e-11	8.35654e-05	1	1	15	AT1G18840.1	AT1G18840.1 [289-311]	AT1G18840.1 1xPhospho [S292(99.2)]	2	2525.21	4.472e+06	5.15023e+06	4.17116e+06	6085670	3.775e+06	4904064	3.70106e+06	5519844	3.85433e+06	4455463	2.3688e+06	4492944		High	High	High	High	High	High	High	High	High	High	High	High	High	0.0001553	4.938e-10	134	33.12
[R].RYSLPSSGNSAK.[I]	1xPhospho [S3(100)]	7.638e-06	8.35654e-05	1	1	12	AT1G18840.1	AT1G18840.1 [519-530]	AT1G18840.1 1xPhospho [S521(100)]	1	1346.61	2.2888e+06	1.56373e+06	2.54487e+06	342930	1.69457e+06	2.45005e+06	3944281	2.54265e+06	2.55348e+06	2.49006e+06	1.80382e+06	3.42275e+06		Peak Found	Peak Found	High	High	High	High	High	High	High	Peak Found	High	High	High	0.000167	7.019e-06	75	28.31
[R].LQGSSSPR.[Q]	1xPhospho [S6(99.2)]	0.0103697	0.00123953	1	1	4	AT1G18840.1	AT1G18840.1 [501-508]	AT1G18840.1 1xPhospho [S506(99.2)]	0	911.398													No Quan Values	Not Found	Not Found	Not Found	High	Not Found	Not Found	Not Found	High	High	Not Found	Not Found	High	High	0.001048	0.003595	37
[K].ITSHSPK.[T]	1xPhospho [S5(100)]	0.0193282	0.00203917	1	1	5	AT1G18840.1	AT1G18840.1 [531-537]	AT1G18840.1 1xPhospho [S535(100)]	0	849.387		793273		772024		800310		765536	148761			615518		Not Found	High	High	High	Not Found	Peak Found	Not Found	High	Peak Found	Not Found	Not Found	High	High	0.000811	0.004779	24	16.09
[K].TSAEFDKVSV.[-]	1xPhospho [S9(100)]	0.00100014	0.000315417	1	1	12	AT1G18880.1	AT1G18880.1 [578-587]	AT1G18880.1 1xPhospho [S586(100)]	1	1162.5	2.15337e+06	1.74253e+06	1.17503e+06	1389880	2.15205e+06	1.03356e+06		1.32931e+06	1.45296e+06	961630	1.03756e+06	824743		High	High	High	High	High	High	High	High	High	High	High	High	High	0.0001363	0.0002039	31	36.38
[K].SLSINLMK.[D]	1xOxidation [M7]; 1xPhospho [S3(100)]	0.00564938	0.000767611	1	1	9	AT1G18890.1	AT1G18890.1 [521-528]	AT1G18890.1 1xPhospho [S523(100)]	0	1001.47	1.9682e+06	1.78483e+06	632979	2.04137e+06	977617	833303	592240	1.79832e+06	1.88393e+06	605940	485200	679792		High	High	High	High	High	Peak Found	Peak Found	High	High	Peak Found	Peak Found	Peak Found	High	0.0009919	0.002839	49	38.53
[R].REEVVEEDEDSEDDDQEDEENDGDDESNPK.[Q]	1xPhospho [S11(100)]	1.34053e-11	8.35654e-05	1	1	1	AT1G18950.1	AT1G18950.1 [75-104]	AT1G18950.1 1xPhospho [S85(100)]	1	3591.27													No Quan Values	Not Found	High	Not Found	Not Found	Not Found	Not Found	Not Found	Not Found	Not Found	Not Found	Not Found	Not Found	High	0.0001363	6.03e-14	156
[R].EEVVEEDEDSEDDDQEDEENDGDDESNPK.[Q]	1xPhospho [S10(100)]	1.19094e-05	8.35654e-05	1	1	1	AT1G18950.1	AT1G18950.1 [76-104]	AT1G18950.1 1xPhospho [S85(100)]	0	3435.17													No Quan Values	Not Found	High	Not Found	Not Found	Not Found	Not Found	Not Found	Not Found	Not Found	Not Found	Not Found	Not Found	High	0.0001363	7.355e-07	68
[M].GSSSDIVPDRSPADDVAPVTDTK.[I]	1xPhospho [S11(100)]	3.94096e-05	8.35654e-05	1	1	14	AT1G18950.1	AT1G18950.1 [2-24]	AT1G18950.1 1xPhospho [S12(100)]	1	2409.08	2.98396e+06	3.57636e+06		1.25902e+06	2856806	1.8152e+06	1.61562e+06	2.47414e+06	2.07008e+06	1.07353e+06	1534775	1.36789e+06		High	High	Not Found	High	High	High	High	High	High	High	High	High	High	0.0001212	3.731e-06	36	35.31
[K].SGEEEEPRDVNDNADTTNGK.[E]	1xPhospho [S1(100)]	0.000972995	0.000315417	1	1	7	AT1G18950.1	AT1G18950.1 [676-695]	AT1G18950.1 1xPhospho [S676(100)]	1	2256.89	4.69796e+06	2.67921e+06	571040	1.31822e+06	624136	2.22241e+06	384406	2.22059e+06	2.33943e+06	1.84353e+06	1.09429e+06	1.96291e+06		High	Peak Found	High	Peak Found	High	Peak Found	Peak Found	High	Peak Found	High	High	High	High	0.0001468	0.000398	64	23.16
[K].SGEEEEPR.[D]	1xPhospho [S1(100)]	0.000959694	0.000315417	1	1	10	AT1G18950.1	AT1G18950.1 [676-683]	AT1G18950.1 1xPhospho [S676(100)]	0	1012.36		1.91282e+06	1.98682e+06	1.71245e+06	2.51479e+06	1.84733e+06	1.52161e+06	602748		1.6251e+06	996138			High	Peak Found	High	High	High	High	High	High	High	High	High	Not Found	High	0.0001335	0.0002212	77	18.67
[M].GSSSDIVPDR.[S]	1xPhospho [S3(98.9)]	0.0021775	0.000467861	1	1	2	AT1G18950.1	AT1G18950.1 [2-11]	AT1G18950.1 1xPhospho [S4(98.9)]	0	1112.46			466598		254035	566858			640207		315379	464686		High	Not Found	Peak Found	Not Found	Peak Found	High	Not Found	Not Found	Peak Found	Not Found	Peak Found	Peak Found	High	0.0001423	0.0006662	68	28.85
[K].CVSLNNLSDYEK.[S]	1xCarbamidomethyl [C1]; 1xPhospho [S3(100)]	5.26028e-07	8.35654e-05	1	1	10	AT1G19000.1	AT1G19000.1 [37-48]	AT1G19000.1 1xPhospho [S39(100)]	0	1521.63	2263790	1.78557e+06	3.37161e+06	3.36322e+06	4440333	1786392	3.0771e+06	2359007	4051654	1.67482e+06	2244239	2199900		Peak Found	High	High	High	High	High	High	High	High	High	Peak Found	High	High	0.0001363	1.788e-08	98	39.74
[K].ENDIELSTTPLSPSEK.[Q]	1xPhospho [S12(99.1)]	2.06476e-05	8.35654e-05	1	2	1	AT1G19010.1	AT1G19010.1 [214-229]	AT1G19010.1 1xPhospho [S225(99.1)]	0	1839.83		1.82972e+06		1.27931e+06	1.73577e+06		1.18687e+06	1.17613e+06	1771751			781513		Not Found	Peak Found	Not Found	High	Peak Found	Not Found	Peak Found	Peak Found	Peak Found	Not Found	Not Found	Peak Found	High	0.0001212	1.735e-06	48	39.27
[R].IGSGAVVR.[S]	1xPhospho [S3(100)]	0.00444367	0.000712301	1	1	1	AT1G19020.1	AT1G19020.1 [22-29]	AT1G19020.1 1xPhospho [S24(100)]	0	838.418		549243		655591	445730	691976		1.60297e+06	1.15314e+06	519264		1196069		Not Found	Peak Found	Not Found	Peak Found	Peak Found	Peak Found	Not Found	Peak Found	Peak Found	Peak Found	Not Found	High	High	0.0001391	0.0007475	53	28.49
[M].SSKMVKSSEIVGK.[L]	1xOxidation [M4]; 1xPhospho [S]	0.0306771	0.00284866	1	1	9	AT1G19130.1	AT1G19130.1 [2-14]		2	1475.72		3.5873e+06	6.85812e+06	5.98529e+06	965212	3.40933e+06	4.18677e+06	6.46165e+06	679741	4.5532e+06	4.00218e+06	5517606		Not Found	High	High	High	Peak Found	High	High	High	Peak Found	High	High	Peak Found	High	0.001889	0.008568	13	30.64
[R].QPSFSSSSSSLPK.[E]	1xGln->pyro-Glu [N-Term]; 1xPhospho [S3(100)]	0.00190623	0.000315417	1	2	2	AT1G19180.1	AT1G19180.1 [93-105]	AT1G19180.1 1xPhospho [S95(100)]	0	1401.59	379089	528344	528845	568289	472274	425407	403614	574550	430528	263250		612102		Peak Found	Peak Found	High	High	Peak Found	Peak Found	Peak Found	Peak Found	Peak Found	Peak Found	Not Found	Peak Found	High	0.0001212	0.0003996	43	39.27
[K].PAPQQLSPNTAAIQEIGQSSEFK.[F]	1xPhospho [S7(100)]	6.2059e-06	8.35654e-05	1	2	6	AT1G19350.4	AT1G19350.4 [280-302]	AT1G19350.4 1xPhospho [S286(100)]	0	2521.2	2.25746e+06	1.4033e+06		1.02533e+06	2.49327e+06	1.18608e+06	2.07448e+06	303463	783523		1.43245e+06	840597		Peak Found	High	Not Found	High	High	High	Peak Found	Peak Found	Peak Found	Not Found	High	Peak Found	High	0.0001363	3.374e-07	58	46.01
[R].ISNSAPVTPPVSSPTSR.[N]	2xPhospho [S4(100); S13(98.7)]	0.000157473	8.35654e-05	1	2	17	AT1G19350.4	AT1G19350.4 [168-184]	AT1G19350.4 2xPhospho [S171(100); S180(98.7)]	0	1856.82	1.47594e+07	1.89967e+07	3.2925e+07	1.85915e+07	24575665	2.00698e+07	2.97494e+07	16237854	2.24602e+07	1.92309e+07	1.93606e+07	1.36919e+07		High	High	High	High	High	High	High	High	High	Peak Found	Peak Found	High	High	0.0001363	1.602e-05	59	31.89
[M].TSDGATSTSAAAAAAAMATR.[R]	1xOxidation [M17]; 1xPhospho [T1(98.4)]	1.66848e-06	8.35654e-05	1	1	10	AT1G19350.4	AT1G19350.4 [2-21]	AT1G19350.4 1xPhospho [T2(98.4)]	0	1878.79	2.22373e+06	2.41799e+06		2.31727e+06	961628	1.85474e+06	1.62541e+06		2.29555e+06	1.59812e+06	633862	1.45298e+06		High	High	Not Found	High	Peak Found	High	Peak Found	High	Peak Found	High	High	High	High	0.0001391	3.659e-08	98	33.4
[R].ISNSAPVTPPVSSPTSR.[N]	1xPhospho [S/T]	0.00855104	0.00106329	1	2	9	AT1G19350.4	AT1G19350.4 [168-184]		0	1776.85	5063466	6492031	4.00648e+06	7297081	5263574	6305115	3.35649e+06	6.58308e+06	4.87357e+06	6.23752e+06	2.78858e+06	4806174		High	High	Peak Found	High	High	High	Peak Found	Peak Found	High	High	High	High	High	0.000627	0.00308	11	32.68
[K].QSMTSLNYPFYAVSAPASPTHHR.[Q]	1xPhospho [S18(99.9)]	0.0754554	0.00646833	1	2	1	AT1G19350.4	AT1G19350.4 [206-228]	AT1G19350.4 1xPhospho [S223(99.9)]	0	2642.19													No Quan Values	Not Found	Not Found	Not Found	Not Found	Not Found	Not Found	Not Found	High	Not Found	Not Found	Not Found	Not Found	High	0.002802	0.01873	6
[R].SVGANDPSSR.[A]	1xPhospho [S1(100)]	0.000280604	8.35654e-05	1	1	7	AT1G19370.1	AT1G19370.1 [549-558]	AT1G19370.1 1xPhospho [S549(100)]	0	1069.43	3.38047e+06	202783		1.55003e+06	2.28657e+06		1.29287e+06	1.22365e+06	1.95011e+06	1.81695e+06				High	Peak Found	Not Found	Peak Found	High	High	Peak Found	High	High	High	High	Not Found	High	0.0001468	0.00012	69	19.13
[R].QSSMLESSQVIR.[D]	1xGln->pyro-Glu [N-Term]; 1xOxidation [M4]; 1xPhospho [S3(99)]	0.000496981	8.35654e-05	1	1	17	AT1G19450.1	AT1G19450.1 [32-43]	AT1G19450.1 1xPhospho [S34(99)]	0	1443.62	3771073	4.18641e+06	5.92705e+06	6.10862e+06	3.82705e+06	3645547	6.00468e+06	5453079	3.37396e+06	3.86609e+06	3.67858e+06	5.36463e+06		High	High	High	High	High	High	High	High	High	High	High	High	High	0.0001391	4.45e-05	65	37.62
[R].QSSMLESSQVIR.[D]	1xOxidation [M4]; 1xPhospho [S7(99.2)]	9.77067e-06	8.35654e-05	1	1	28	AT1G19450.1	AT1G19450.1 [32-43]	AT1G19450.1 1xPhospho [S38(99.2)]	0	1460.65	3.76131e+06	4.84293e+06	8.47382e+06	8.37629e+06	3.73187e+06	2.92544e+06	3946099	4620533	3.39851e+06	4.86519e+06	3.50158e+06	5282265		High	High	High	High	High	High	High	High	High	High	High	High	High	0.0001391	3.301e-07	101	31.44
[M].SFRDDNTEEGR.[N]	1xAcetyl [N-Term]; 1xPhospho [S1(100)]	0.00207027	0.000394231	1	1	12	AT1G19450.1	AT1G19450.1 [2-12]	AT1G19450.1 1xAcetyl [N-Term]; 1xPhospho [S2(100)]	1	1447.55	21892912	24125098	26263528	34600688	17733218	20169500	22467764	29473854	16978056	20224598	17977720	28013098		High	High	High	High	High	High	High	High	High	High	High	High	High	0.0002904	0.001038	58	26.09
[M].SFRDDNTEEGRNDLR.[R]	1xAcetyl [N-Term]; 1xPhospho [S1(100)]	0.00481927	0.000712301	1	1	11	AT1G19450.1	AT1G19450.1 [2-16]	AT1G19450.1 1xAcetyl [N-Term]; 1xPhospho [S2(100)]	2	1945.8	6098146	9814975	7.52696e+06	14256102	8.20476e+06	8.81953e+06	7.50921e+06	1.10814e+07	1.00182e+07	6.33886e+06	6049892	1.11552e+07		High	High	High	Peak Found	High	High	High	High	High	High	High	High	High	0.0002354	0.001051	46	29.33
[R].SLLNESPSR.[Y]	1xPhospho [S6(99.4)]	0.0195351	0.00203917	1	1	3	AT1G19485.1	AT1G19485.1 [677-685]	AT1G19485.1 1xPhospho [S682(99.4)]	0	1082.49	893519	472631		1.29507e+06	649691	474012	653133			319460				Peak Found	Peak Found	High	High	Peak Found	Peak Found	High	Not Found	Not Found	Peak Found	Not Found	Not Found	High	0.0008089	0.005306	39	31.84
[K].GGESLDEQQGER.[I]	1xPhospho [S4(100)]	3.06684e-05	8.35654e-05	1	1	13	AT1G19700.1	AT1G19700.1 [313-324]	AT1G19700.1 1xPhospho [S316(100)]	0	1384.54	2.85198e+06	1.45169e+06	2.10585e+06	1.68594e+06	2385036	1.33256e+06	1.87038e+06	1.73139e+06	2.11182e+06	1167606	1.68357e+06	1.68171e+06		High	High	High	High	High	High	High	High	High	High	High	High	High	0.0001363	2.267e-06	84	22.73
[K].KTESANQLELMDDFLEMEK.[L]	2xOxidation [M11; M17]; 1xPhospho [S4(100)]	1.48707e-05	8.35654e-05	1	1	5	AT1G19835.1	AT1G19835.1 [467-485]	AT1G19835.1 1xPhospho [S470(100)]	1	2383.01	1.62706e+06	2.0495e+06			1.4205e+06	820398	810699	581718	1.3319e+06	790141	496927			Peak Found	High	Not Found	Not Found	High	High	High	Peak Found	High	Peak Found	Peak Found	Not Found	High	0.000197	1.867e-05	59	42.96
[K].LSSPSDKDTPSMNTMK.[S]	2xOxidation [M12; M15]; 1xPhospho [S3(100)]	5.52237e-05	8.35654e-05	1	1	9	AT1G19835.1	AT1G19835.1 [928-943]	AT1G19835.1 1xPhospho [S930(100)]	1	1850.75	4.25829e+06	3.81623e+06	2.95683e+06	3.07313e+06	2.82709e+06	2.78526e+06	2.51286e+06	2.79936e+06	2.86914e+06	2.02475e+06	1657038	1482574		Peak Found	High	High	High	High	Peak Found	High	High	High	Peak Found	Peak Found	High	High	0.0001212	5.532e-06	60	21.68
[K].TESANQLELMDDFLEMEK.[L]	2xOxidation [M10; M16]; 1xPhospho [S3(99.2)]	4.42075e-07	8.35654e-05	1	1	3	AT1G19835.1	AT1G19835.1 [468-485]	AT1G19835.1 1xPhospho [S470(99.2)]	0	2254.91	1.57675e+06	1.15061e+06			1.59945e+06		1.35619e+06		1.49187e+06		646665			High	Peak Found	Not Found	Not Found	Peak Found	Not Found	High	Not Found	High	Not Found	Peak Found	Not Found	High	0.000197	1.086e-06	96	46.12
[K].SNSSSSSSGLTPEK.[H]	1xPhospho [S3(99)]	1.20832e-05	8.35654e-05	1	1	10	AT1G19835.1	AT1G19835.1 [955-968]	AT1G19835.1 1xPhospho [S957(99)]	0	1447.59	2.28308e+06	2.36705e+06	1.93432e+06	2.83267e+06	1.85298e+06	1.93758e+06		2.58124e+06	1.72101e+06	1.46128e+06	1.36965e+06	2.05424e+06		High	High	Peak Found	High	High	High	Not Found	High	High	High	High	High	High	0.0001363	8.615e-07	85	23.96
[K].LSSPSDKDTPSMNTMKSPVASK.[H]	2xOxidation [M12; M15]; 1xPhospho [S17(100)]	0.00683509	0.000893528	1	1	8	AT1G19835.1	AT1G19835.1 [928-949]	AT1G19835.1 1xPhospho [S944(100)]	2	2420.07	2.96221e+06	2401309	2.179e+06	2.3828e+06	2499829	1.95405e+06	2.21335e+06	1.98293e+06	2.15429e+06	3091554	1.4448e+06	1.63295e+06		High	High	High	High	High	High	Peak Found	Peak Found	High	High	Peak Found	Peak Found	High	0.0004809	0.002096	13	23.77
[K].LSSPSDKDTPSMNTMKSPVASK.[H]	2xOxidation [M12; M15]; 2xPhospho [S3(97.5); S17(99.9)]	0.0117937	0.00128648	1	1	8	AT1G19835.1	AT1G19835.1 [928-949]	AT1G19835.1 2xPhospho [S930(97.5); S944(99.9)]	2	2500.04	3.51173e+06	2.1565e+06	2.79573e+06	2.38814e+06	1.62106e+06	2.08236e+06	2277229	1.96779e+06	2.1331e+06	2.38533e+06	1.84357e+06	1542688		High	High	High	High	Peak Found	High	High	High	High	Peak Found	Peak Found	Peak Found	High	0.0007118	0.003989	14	23.4
[K].IEEDVTSEVEMASK.[V]	1xPhospho [S7(100)]	6.41169e-05	8.35654e-05	1	1	1	AT1G19870.1	AT1G19870.1 [174-187]	AT1G19870.1 1xPhospho [S180(100)]	0	1646.69		654283				517494	665843	591051			344606			Not Found	High	Not Found	Not Found	Not Found	Peak Found	Peak Found	Peak Found	Not Found	Not Found	Peak Found	Not Found	High	0.0001363	5.467e-06	57	37.42
[K].IEEDVTSEVEMASK.[V]	1xOxidation [M11]; 1xPhospho [S7(100)]	2.91813e-07	8.35654e-05	1	1	18	AT1G19870.1	AT1G19870.1 [174-187]	AT1G19870.1 1xPhospho [S180(100)]	0	1662.68	12390886	12697066	9554741	11260348	12029062	8.86639e+06	10306719	8.49305e+06	11617022	8.31842e+06	5.8914e+06	6.46326e+06		High	High	High	High	High	High	High	High	High	High	High	High	High	0.0001335	2.487e-08	85	35.59
[R].KVSNPSFIAAQSK.[F]	1xPhospho [S3(100)]	3.86549e-10	8.35654e-05	1	1	14	AT1G19870.1	AT1G19870.1 [457-469]	AT1G19870.1 1xPhospho [S459(100)]	1	1456.72	79426800	67764984	80569568	86622600	86452200	61749832	70013352	77620280	80736184	60754760	49190912	68034520		High	High	High	High	High	High	High	High	High	High	High	High	High	0.0001363	1.052e-10	95	31.8
[K].KSDAEGAEPR.[V]	1xPhospho [S2(100)]	5.93617e-05	8.35654e-05	1	1	10	AT1G19870.1	AT1G19870.1 [543-552]	AT1G19870.1 1xPhospho [S544(100)]	1	1139.47										2.17978e+06		881449		High	High	High	High	High	High	High	Not Found	Not Found	High	High	High	High	0.0001698	2.473e-05	97	18.13
[K].ITSSPKQEIGTGEATEQEEGKEQK.[S]	1xPhospho [S3(97.3)]	5.74391e-10	8.35654e-05	1	1	12	AT1G19870.1	AT1G19870.1 [677-700]	AT1G19870.1 1xPhospho [S679(97.3)]	2	2684.23	3.49612e+06	2.79887e+06	2968274	3.96218e+06	2801730	1.96015e+06	2.8847e+06	2.8489e+06	3.0536e+06	2.61253e+06	1.9275e+06	3025884		High	High	High	High	High	High	High	High	High	High	High	High	High	0.0001363	8.157e-11	87	27.59
[K].ISPQADFVNSDSTVENK.[T]	1xPhospho [S2(100)]	6.99463e-07	8.35654e-05	1	1	8	AT1G19870.1	AT1G19870.1 [368-384]	AT1G19870.1 1xPhospho [S369(100)]	0	1930.84	1.17662e+06	1.23126e+06		1.0946e+06	1167099	1.09287e+06	1556282	795304	1.0771e+06	959123	590691	698191		High	High	Not Found	High	High	High	High	Peak Found	High	Peak Found	Peak Found	High	High	0.0001363	2.511e-08	95	36.48
[K].VEGQNVELSETEK.[M]	1xPhospho [S9(99.2)]	6.47446e-07	8.35654e-05	1	1	7	AT1G19870.1	AT1G19870.1 [397-409]	AT1G19870.1 1xPhospho [S405(99.2)]	0	1541.67	967711	933066	1.23985e+06	876878	800334		1.2001e+06	895244	2.12297e+06					High	High	High	High	High	Not Found	High	High	Peak Found	Not Found	Not Found	Not Found	High	0.0001553	1.627e-06	74	29.12
[K].VEPEESESDDVIIVR.[K]	1xPhospho [S6(100)]	4.03313e-07	8.35654e-05	1	1	43	AT1G19870.1	AT1G19870.1 [188-202]	AT1G19870.1 1xPhospho [S193(100)]	0	1795.8	2.56443e+07	2.80659e+07	8.94523e+06	1.80059e+07	3.03957e+07	1.44878e+07	2.46704e+07	1.97291e+07	2.70206e+07	1.22701e+07	1.34224e+07	9.541e+06		High	High	High	High	High	High	High	High	High	High	High	High	High	0.0001335	4.311e-08	93	40.17
[R].TEVSPVIVESK.[G]	1xPhospho [S4(100)]	9.37707e-05	8.35654e-05	1	1	4	AT1G19870.1	AT1G19870.1 [139-149]	AT1G19870.1 1xPhospho [S142(100)]	0	1267.62		3.49067e+06	9013635	1.73659e+06		1668006	6.84468e+06	1.7138e+06	2.38154e+06	1.74668e+06				Not Found	Peak Found	Peak Found	Peak Found	High	High	Peak Found	Peak Found	High	High	Not Found	Not Found	High	0.000167	6.988e-05	69	33.65
[K].VSNPSFIAAQSK.[F]	1xPhospho [S2(99.2)]	0.000239809	8.35654e-05	1	1	6	AT1G19870.1	AT1G19870.1 [458-469]	AT1G19870.1 1xPhospho [S459(99.2)]	0	1328.62					1986364	1.8912e+06				885191				High	High	Not Found	Not Found	High	Peak Found	Not Found	Not Found	High	High	Not Found	High	High	0.0001335	0.0001608	55	34.54
[R].RTSFGYDQEAR.[E]	1xPhospho [S3(100)]	1.55746e-07	8.35654e-05	1	1	12	AT1G19870.1	AT1G19870.1 [704-714]	AT1G19870.1 1xPhospho [S706(100)]	1	1409.58	11282176	10740901	21197952	19519230	20242700	13187645	21434416	15029834	18229184	12865367	13049748	13309323		High	High	High	High	High	High	High	High	High	High	High	High	High	0.0001391	2.113e-08	77	28.23
[K].SPSPDNNNVSEK.[Q]	1xPhospho [S3(100)]	3.09657e-05	8.35654e-05	1	1	10	AT1G19870.1	AT1G19870.1 [78-89]	AT1G19870.1 1xPhospho [S80(100)]	0	1367.55	5271532	4.97166e+06	3.74242e+06	4631348	3933140	4.30674e+06	3838391	3.88673e+06	4.00747e+06	4517534	3199623	4.69544e+06		High	High	High	High	High	High	High	High	High	Peak Found	Peak Found	High	High	0.0001212	2.806e-06	59	19.98
[R].ETLESALLKSPSPDNNNVSEK.[Q]	2xPhospho [S10(100); S12(100)]	0.00035403	8.35654e-05	1	1	12	AT1G19870.1	AT1G19870.1 [69-89]	AT1G19870.1 2xPhospho [S78(100); S80(100)]	1	2432.06	4.34978e+06	1.64787e+06	337457	445823	2.78151e+06	442939	1.77418e+06	2.16772e+06	4.85563e+06		2.754e+06	2.04898e+06		High	Peak Found	Peak Found	Peak Found	High	Peak Found	High	Peak Found	High	Not Found	High	Peak Found	High	0.0001553	0.0003081	38	42.14
[R].ETLESALLKSPSPDNNNVSEK.[Q]	1xPhospho [S10(100)]	4.86908e-07	8.35654e-05	1	1	3	AT1G19870.1	AT1G19870.1 [69-89]	AT1G19870.1 1xPhospho [S78(100)]	1	2352.1		3.96102e+06	8448598		1.93225e+06					3.00072e+06	5.7575e+06			High	Peak Found	High	Not Found	High	Not Found	Not Found	Not Found	Not Found	Peak Found	Peak Found	Not Found	High	0.000167	5.647e-07	74	38.88
[K].FEELTSSTGSNK.[A]	1xPhospho [S10(100)]	2.25213e-05	8.35654e-05	1	1	9	AT1G19870.1	AT1G19870.1 [470-481]	AT1G19870.1 1xPhospho [S479(100)]	0	1379.57	9708571	15028549	7.44865e+06	13409238	8847944	9.07752e+06	5.92187e+06	1.36251e+07	7292738	5.98394e+06	2779275	6.80022e+06		Peak Found	High	High	High	Peak Found	High	Peak Found	High	High	High	High	High	High	0.0001212	1.923e-06	52	29.87
[K].DDVLGEEGKTDIDSPDTTNTIK.[D]	1xPhospho [S14(100)]	0.000301332	8.35654e-05	1	1	1	AT1G19870.1	AT1G19870.1 [489-510]	AT1G19870.1 1xPhospho [S502(100)]	1	2443.08	564726	1.86107e+06			547323		464055			232245	415410			Peak Found	High	Not Found	Not Found	Peak Found	Not Found	Peak Found	Not Found	Not Found	Peak Found	Peak Found	Not Found	High	0.0001363	3.494e-05	41	35.91
[R].KESDEKVDEK.[L]	1xPhospho [S3(100)]	5.82289e-05	8.35654e-05	1	1	13	AT1G19870.1	AT1G19870.1 [203-212]	AT1G19870.1 1xPhospho [S205(100)]	2	1286.55	2.87579e+06	1.84232e+06	2.11218e+06	1.88872e+06	1.99553e+06	1.86781e+06	1.61622e+06	1.80754e+06	2107150	2.22662e+06	1.38183e+06	1.50773e+06		High	High	High	High	High	High	High	High	High	High	High	High	High	0.0001212	3.21e-05	59	17.41
[R].GLITSVVSETTPASR.[T]	1xPhospho [S14(100)]	2.25094e-06	8.35654e-05	1	1	13	AT1G19870.1	AT1G19870.1 [52-66]	AT1G19870.1 1xPhospho [S65(100)]	0	1597.78	904955	2.81226e+06		2.67841e+06	1.31151e+06	1.13993e+06			1.22604e+06	910566	619473	1.3194e+06		High	High	Not Found	High	High	High	High	High	High	Peak Found	Peak Found	High	High	0.0001363	1.006e-07	84	43.11
[K].GTETEEDDLIGTELQGPSAADAAK.[I]	1xPhospho [T/S]	9.9137e-10	8.35654e-05	1	1	13	AT1G19870.1	AT1G19870.1 [150-173]		0	2498.08	9.9658e+06	8.66026e+06		6.08499e+06	9.42586e+06	6.7239e+06	7.68238e+06	7820812	3.73892e+06	4.09392e+06	3.04961e+06	5.20719e+06		High	High	Not Found	High	High	High	High	High	High	High	High	High	High	0.0001363	2.594e-09	101	45.07
[K].QQQSFSVDEK.[K]	1xPhospho [S4(100)]	0.000672873	0.000175843	1	1	8	AT1G19870.1	AT1G19870.1 [90-99]	AT1G19870.1 1xPhospho [S93(100)]	0	1275.53	783672			903031	1144504	839006	519461	975227	817673	785321	569102	1.02314e+06		Peak Found	Not Found	Not Found	High	High	High	Peak Found	High	High	High	High	High	High	0.000167	0.0004331	71	28.05
[R].SASQAQQGTK.[D]	1xPhospho [S3(100)]	0.000593528	0.000175843	1	1	8	AT1G19870.1	AT1G19870.1 [779-788]	AT1G19870.1 1xPhospho [S781(100)]	0	1085.46	12250929	5774000	8019733	7.20268e+06	8530425	6893883	8604814	5746852	6.71525e+06	3.85327e+06	5482204	4.95649e+06		High	High	Peak Found	High	High	High	High	Peak Found	High	High	Peak Found	Peak Found	High	0.0001212	0.0001053	48	13.72
[K].RKVSNPSFIAAQSK.[F]	1xPhospho [S4(100)]	0.00149567	0.000315417	1	1	7	AT1G19870.1	AT1G19870.1 [456-469]	AT1G19870.1 1xPhospho [S459(100)]	2	1612.82	825142	658355	356290	1.05578e+06	625062	435375		825109		666921				High	Peak Found	Peak Found	High	High	High	Not Found	High	Not Found	High	Not Found	High	High	0.0001212	0.0002964	44	29.43
[K].SDAEGAEPR.[V]	1xPhospho [S1(100)]	0.0017715	0.000315417	1	1	8	AT1G19870.1	AT1G19870.1 [544-552]	AT1G19870.1 1xPhospho [S544(100)]	0	1011.38	4.37469e+06	2.62839e+06	2.37188e+06			1.09024e+06	2.38073e+06	2.8506e+06	2.8223e+06	2.90287e+06	1.66641e+06	1.96124e+06		High	High	High	Not Found	High	Peak Found	High	High	High	High	Peak Found	Peak Found	High	0.0002618	0.001076	58	18.82
[K].VQEHNSPR.[S]	1xPhospho [S6(100)]	0.00201405	0.000394231	1	1	13	AT1G19870.1	AT1G19870.1 [737-744]	AT1G19870.1 1xPhospho [S742(100)]	0	1046.44	3.86614e+06	3.4608e+06	3.25206e+06	4.42659e+06	2.86262e+06	3467669	2786364	3.56611e+06	2589615		2439149	3461712		High	High	High	High	High	High	High	High	High	High	High	High	High	0.0001335	0.000532	42	14.96
[K].DATSMGTVEDPKEK.[V]	1xOxidation [M5]; 1xPhospho [S4(98.6)]	0.0021976	0.000467861	1	1	3	AT1G19870.1	AT1G19870.1 [577-590]	AT1G19870.1 1xPhospho [S580(98.6)]	1	1603.66	2.75385e+06	2.16648e+06	2.49054e+06	1.02259e+06	2.55934e+06	1.79066e+06	2.35542e+06	1.37147e+06	1.89113e+06	1.07854e+06	1.28695e+06	816761		High	Peak Found	Peak Found	High	Peak Found	Peak Found	Peak Found	High	Peak Found	Peak Found	Peak Found	Peak Found	High	0.0001212	0.0009478	36	21.64
[K].DATSMGTVEDPKEK.[V]	1xOxidation [M5]; 2xPhospho [S4(100); T7(100)]	0.00253452	0.000515838	1	1	7	AT1G19870.1	AT1G19870.1 [577-590]	AT1G19870.1 2xPhospho [S580(100); T583(100)]	1	1683.62	1.68935e+06	1.46812e+06	753393	782022	1.03948e+06	230043	556875	559344	679267		345517			High	High	High	High	High	Peak Found	Peak Found	High	High	Not Found	Peak Found	Not Found	High	0.0005442	0.001565	40	21.04
[R].WMSVPKPEK.[T]	1xOxidation [M2]; 1xPhospho [S3(100)]	0.00535673	0.000767611	1	1	12	AT1G19870.1	AT1G19870.1 [339-347]	AT1G19870.1 1xPhospho [S341(100)]	1	1197.54	1.44752e+06	2125723	3.8643e+06	3.94669e+06	2752835	2.97169e+06	3.70846e+06	3343964	3.74888e+06	2.18984e+06	3.69709e+06	3.43659e+06		High	High	High	High	High	High	High	High	High	High	High	High	High	0.0001391	0.001012	51	29.24
[R].TSFGYDQEAR.[E]	1xPhospho [S2(99.1)]	0.00567683	0.000767611	1	1	4	AT1G19870.1	AT1G19870.1 [705-714]	AT1G19870.1 1xPhospho [S706(99.1)]	0	1253.48													No Quan Values	Not Found	Not Found	High	High	High	Not Found	High	Not Found	Not Found	Not Found	Not Found	Not Found	High	0.0006115	0.001998	57
[R].FMQPTQSAK.[A]	1xOxidation [M2]; 1xPhospho [S7(100)]	0.00533095	0.000767611	1	1	11	AT1G19870.1	AT1G19870.1 [726-734]	AT1G19870.1 1xPhospho [S732(100)]	0	1133.47	2.70064e+06	1.61026e+06	1.75826e+06	2.03257e+06	1516367	1.34299e+06	1.32026e+06	1.89138e+06	1.67238e+06	1.32844e+06	1.61125e+06	1.41001e+06		High	High	High	High	High	High	Peak Found	High	High	High	High	High	High	0.0005678	0.001818	37	23.34
[K].ITSSPKQEIGTGEATEQEEGK.[E]	1xPhospho [S3(96)]	0.0114336	0.00128648	1	1	3	AT1G19870.1	AT1G19870.1 [677-697]	AT1G19870.1 1xPhospho [S679(96)]	1	2299.03	617354	431541		759471			861252			351493				High	Peak Found	Not Found	Peak Found	High	Not Found	Peak Found	Not Found	Not Found	High	Not Found	Not Found	High	0.001204	0.005504	22	28.38
[R].SASQAQQGTKDR.[K]	1xPhospho [S3(98.7)]	0.0190221	0.00192055	1	1	3	AT1G19870.1	AT1G19870.1 [779-790]	AT1G19870.1 1xPhospho [S781(98.7)]	1	1356.59	451304	310737							270279					High	Peak Found	High	Not Found	Not Found	Not Found	Not Found	Not Found	High	Not Found	Not Found	Not Found	High	0.001474	0.006778	41	15.43
[K].VQEHNSPRSSPDLQER.[D]	2xPhospho [S6(100); S]	0.0198498	0.00209524	1	1	2	AT1G19870.1	AT1G19870.1 [737-752]	AT1G19870.1 2xPhospho [S742(100); S]	1	2038.84	1.29129e+06	717926		1.22401e+07	815461						1.26966e+06			Peak Found	Peak Found	Not Found	High	High	Not Found	Not Found	Not Found	Not Found	Not Found	Peak Found	Not Found	High	0.001622	0.008452	20	23.82
[K].KITSSPK.[Q]	1xPhospho [S5(99.3)]	0.0430136	0.00415154	1	1	12	AT1G19870.1	AT1G19870.1 [676-682]	AT1G19870.1 1xPhospho [S680(99.3)]	1	840.423	4054361	3.15171e+06		2826387	3.13689e+06	2.38239e+06	2.05703e+06	1.61986e+06		2.43514e+06	1.23413e+06	2.13408e+06		High	High	High	High	High	High	High	High	High	High	High	High	High	0.00204	0.01309	31	18.19
[M].GRSPASSCLR.[L]	1xCarbamidomethyl [C8]; 1xPhospho [S3(100)]	0.0672384	0.00602554	1	1	1	AT1G19870.1	AT1G19870.1 [2-11]	AT1G19870.1 1xPhospho [S4(100)]	1	1170.51	778650		527812	785665	634063			181259		312843		689216		Peak Found	Not Found	Peak Found	High	Peak Found	Not Found	Not Found	Peak Found	Not Found	Peak Found	Not Found	Peak Found	High	0.00228	0.01818	23	22.57
[K].ANLTTEEQNLEETQNVKISPQADFVNSDSTVENK.[T]	1xPhospho [T5(94.5)]	0.099132	0.00777064	1	1	1	AT1G19870.1	AT1G19870.1 [351-384]	AT1G19870.1 1xPhospho [T355(94.5)]	1	3872.77		1.31062e+06	1.36315e+06		957722	551272	857163	899669	1.22536e+06	746330				Not Found	High	Peak Found	Not Found	Peak Found	Peak Found	Peak Found	Peak Found	Peak Found	Peak Found	Not Found	Not Found	High	0.002658	0.02563	30	42.35
[R].SSPDLQER.[D]	1xPhospho [S]	0.114832	0.00818493	1	1	5	AT1G19870.1	AT1G19870.1 [745-752]		0	1011.41	965467	553784	662498	533831	765988	505552	717592	478970	672966	408724	615482	491370		High	High	Peak Found	Peak Found	Peak Found	Peak Found	High	Peak Found	Peak Found	Peak Found	High	High	High	0.003043	0.02971	25	23.09
[K].GSLEESVEEVKEETLAPK.[Q]	1xPhospho [S6(100)]	0.000385473	8.35654e-05	1	1	3	AT1G19880.1	AT1G19880.1 [425-442]	AT1G19880.1 1xPhospho [S430(100)]	1	2053.96		791423												High	High	Not Found	Not Found	High	Not Found	Not Found	Not Found	Not Found	Not Found	Not Found	Not Found	High	0.000167	0.0002568	31	38.43
[K].LTTLTPPGPPPPPPPPPPSPTTAAK.[R]	1xPhospho [S19(98.6)]	4.57276e-07	8.35654e-05	1	1	6	AT1G19950.1	AT1G19950.1 [229-253]	AT1G19950.1 1xPhospho [S247(98.6)]	0	2506.3	724169	1.51377e+06			424713	1.15143e+06			853314	1.91044e+06				Peak Found	High	Not Found	Not Found	Peak Found	High	Not Found	Not Found	High	High	Not Found	Not Found	High	0.0001335	3.878e-08	36	43.47
[R].ASSSKETIMEETLR.[I]	1xOxidation [M9]; 1xPhospho [S3(98.8)]	0.000441935	8.35654e-05	1	1	4	AT1G19950.1	AT1G19950.1 [286-299]	AT1G19950.1 1xPhospho [S288(98.8)]	1	1677.74	818460	1.26492e+06			603125	947890	866589	2.8682e+07	778686	920114	1.46144e+06			High	High	Not Found	Not Found	Peak Found	Peak Found	Peak Found	High	High	Peak Found	Peak Found	Not Found	High	0.0001553	0.0003706	50	29.07
[K].EPISPKPLSSPR.[K]	1xPhospho [S10(98.8)]	0.0474927	0.00462896	1	1	4	AT1G19950.1	AT1G19950.1 [197-208]	AT1G19950.1 1xPhospho [S206(98.8)]	1	1387.7	741767	1.15607e+06		961042	532864	1.30982e+06	759582	1.0045e+06	817349	1.0812e+06	849802	581015		Peak Found	High	Not Found	Peak Found	Peak Found	Peak Found	Peak Found	Peak Found	Peak Found	High	High	High	High	0.001663	0.009596	15	30.51
[K].NSDDDDSDDDFLASR.[V]	1xPhospho [S7(100)]	1.10671e-06	8.35654e-05	1	1	1	AT1G19990.1	AT1G19990.1 [229-243]	AT1G19990.1 1xPhospho [S235(100)]	0	1766.6		1.56417e+06												Not Found	High	Not Found	Not Found	Not Found	Not Found	Not Found	Not Found	Not Found	Not Found	Not Found	Not Found	High	0.0001363	4.326e-08	102	36.04
[K].EVQKSPSEALSNK.[K]	1xPhospho [S5(100)]	5.52237e-05	8.35654e-05	1	1	11	AT1G19990.1	AT1G19990.1 [201-213]	AT1G19990.1 1xPhospho [S205(100)]	1	1496.7	1.22673e+06	585754	1.43385e+06	877569	1.03266e+06	495474	1.10657e+06	875429	1.07373e+06	539699	1.03159e+06	741803		Peak Found	Peak Found	High	High	High	High	High	High	High	High	High	High	High	0.0001391	1.295e-05	55	24.98
[R].LVYTNDQGETVK.[G]	1xPhospho [T4(100)]	0.000166788	8.35654e-05	1	3	11	AT1G20020.1	AT1G20020.1 [173-184]	AT1G20020.1 1xPhospho [T176(100)]	0	1446.65			1.40743e+06	3.60984e+06		1.72878e+06		1.37449e+06			997661			High	Not Found	High	High	High	Peak Found	High	High	High	Not Found	High	High	High	0.0001468	7.022e-05	73	29.73
[R].NVSLQSHEDLAR.[K]	1xPhospho [S3(100)]	0.000212847	8.35654e-05	1	1	6	AT1G20110.1	AT1G20110.1 [528-539]	AT1G20110.1 1xPhospho [S530(100)]	0	1448.65	472341	942597		2.22556e+06	1.41104e+06	1.37262e+06	1.06827e+06	1.19171e+06	578160	1.19824e+06	468995	1.58201e+06		Peak Found	High	Not Found	High	High	Peak Found	High	Peak Found	Peak Found	Peak Found	Peak Found	High	High	0.0001391	1.525e-05	42	30.68
[R].SRSDLGSDLYGK.[R]	1xPhospho [S3(100)]	2.29485e-06	8.35654e-05	1	1	13	AT1G20110.1	AT1G20110.1 [216-227]	AT1G20110.1 1xPhospho [S218(100)]	1	1377.6	11711882	13342325	19657966	24525364	22058864	11906768	18066258	23250952	20579052	9757902	12847715	12689007		High	High	High	High	High	High	High	High	High	High	High	High	High	0.0001391	3.903e-07	58	31.36
[R].SISFSSSGR.[D]	1xPhospho [S3(100)]	0.00950866	0.00112662	1	1	12	AT1G20110.1	AT1G20110.1 [277-285]	AT1G20110.1 1xPhospho [S279(100)]	0	1007.42	29328214	21630990	29441396	34939284	28870368	21054824	29252144	37008672	32411684	19428096	16714961	36041036		High	High	High	High	High	High	High	High	High	High	High	High	High	0.0006174	0.002705	38	30.61
[M].TQDVEMKDNNTPSQSIISSSTSTMQNLK.[E]	2xOxidation [M6; M24]; 2xPhospho [T11(97.8); S18(97.9)]	3.06253e-07	8.35654e-05	1	1	7	AT1G20200.1	AT1G20200.1 [2-29]	AT1G20200.1 2xPhospho [T12(97.8); S19(97.9)]	1	3276.37	2297151	1582460		1.38823e+06	2.89799e+06	777946	1.37841e+06		1.69682e+06					High	High	Not Found	High	High	Peak Found	High	Not Found	High	Not Found	Not Found	Not Found	High	0.000167	3.696e-07	101	34.16
[M].TQDVEMKDNNTPSQSIISSSTSTMQNLK.[E]	2xOxidation [M6; M24]; 1xPhospho [T11(98.4)]	1.06722e-08	8.35654e-05	1	1	14	AT1G20200.1	AT1G20200.1 [2-29]	AT1G20200.1 1xPhospho [T12(98.4)]	1	3196.4	9105813	7.47148e+06	8.1714e+06	1.04403e+07	1.15114e+07	6.53711e+06	6.82025e+06	8.3284e+06	4.21635e+06	8.76325e+06	2.50836e+06	7.27003e+06		High	High	High	High	High	High	High	High	Peak Found	High	High	High	High	0.0001553	5.346e-08	98	33.87
[M].TQDVEMKDNNTPSQSIISSSTSTMQNLK.[E]	1xOxidation [M6]; 1xPhospho [S13(98.6)]	5.23731e-05	8.35654e-05	1	1	4	AT1G20200.1	AT1G20200.1 [2-29]	AT1G20200.1 1xPhospho [S14(98.6)]	1	3180.41				1.70008e+06				1.30306e+06	521117	951900				High	Not Found	Not Found	High	Not Found	High	Not Found	Peak Found	Peak Found	Peak Found	Not Found	High	High	0.0001391	2.646e-06	68	40.17
[K].DNNTPSQSIISSSTSTMQNLK.[E]	1xPhospho [S8(99.1)]	2.26714e-08	8.35654e-05	1	1	11	AT1G20200.1	AT1G20200.1 [9-29]	AT1G20200.1 1xPhospho [S16(99.1)]	0	2333.03	1.79566e+06	5.52052e+06	1.62872e+06	5.93928e+06		3.65993e+06	2.50743e+06	4.52481e+06	2.19943e+06	3.79198e+06	1.09891e+06	4.58013e+06		Peak Found	High	High	High	Not Found	High	Peak Found	High	High	High	High	High	High	0.0001363	4.228e-10	117	43.11
[K].DNNTPSQSIISSSTSTMQNLK.[E]	1xOxidation [M17]; 1xPhospho [S11(98.8)]	4.19201e-07	8.35654e-05	1	1	27	AT1G20200.1	AT1G20200.1 [9-29]	AT1G20200.1 1xPhospho [S19(98.8)]	0	2349.03	1.70332e+07	14034821	1.73016e+07	17582751	1.64949e+07	1.63139e+07	1.46982e+07	1.78532e+07	1.59786e+07	13917431	1.33691e+07	1.16736e+07		High	High	High	High	High	High	High	High	High	High	High	High	High	0.0001423	5.553e-07	84	36.04
[K].DNNTPSQSIISSSTSTMQNLK.[E]	1xOxidation [M17]; 2xPhospho [S6(98.5); S11(98.5)]	0.000504016	8.35654e-05	1	1	4	AT1G20200.1	AT1G20200.1 [9-29]	AT1G20200.1 2xPhospho [S14(98.5); S19(98.5)]	0	2428.99	913829				1.72627e+06									High	High	Not Found	Not Found	High	Not Found	Not Found	Not Found	High	Not Found	Not Found	Not Found	High	0.000167	0.0003303	49	36.59
[K].PLAEIDYEGQDGSPR.[G]	1xPhospho [S13(100)]	5.52678e-06	8.35654e-05	1	1	8	AT1G20220.1	AT1G20220.1 [135-149]	AT1G20220.1 1xPhospho [S147(100)]	0	1726.73	704173	1.44037e+06			1.51302e+06	1.00443e+06	1.15541e+06	1.24516e+06	1.24064e+06	819115	756986	765043		Peak Found	High	Not Found	Not Found	Peak Found	High	High	High	High	High	High	High	High	0.0001629	5.127e-06	71	36.52
[K].ADTPIAENEIR.[I]	1xPhospho [T3(100)]	0.000471989	8.35654e-05	1	1	12	AT1G20220.1	AT1G20220.1 [12-22]	AT1G20220.1 1xPhospho [T14(100)]	0	1308.58		2.03807e+06	2.13696e+06		1.31586e+06	1.8134e+06		1724641		1.34385e+06	1.27069e+06	1.13266e+06		High	High	High	High	High	High	High	High	High	High	High	High	High	0.0001335	0.0002429	63	32.25
[K].EQLNTSSVGYQCPIPIEMVKPLAEIDYEGQDGSPR.[G]	1xCarbamidomethyl [C12]; 1xOxidation [M18]; 1xPhospho [S33(100)]	0.00433924	0.000712301	1	1	2	AT1G20220.1	AT1G20220.1 [115-149]	AT1G20220.1 1xPhospho [S147(100)]	1	4016.83	3.84883e+06	1.00756e+06	1.21172e+06	964398	1.64966e+06	1752193	490047	1.07742e+06	1.81691e+06		833489	755559		High	Peak Found	Peak Found	Peak Found	Peak Found	High	Peak Found	Peak Found	Peak Found	Not Found	Peak Found	Peak Found	High	0.0003849	0.001351	28	49.63
[K].YEAVFAEPTSPK.[V]	1xPhospho [S10(100)]	0.00270374	0.000515838	1	1	3	AT1G20310.1	AT1G20310.1 [68-79]	AT1G20310.1 1xPhospho [S77(100)]	0	1418.62		866401		1.51806e+06	959900									Not Found	Peak Found	Not Found	High	High	Not Found	Not Found	Not Found	Not Found	High	Not Found	Not Found	High	0.0001212	0.0006125	34	37.71
[R].KPESPEESS.[-]	1xPhospho [S8(99.3)]	0.00773629	0.00106329	1	1	7	AT1G20330.1	AT1G20330.1 [353-361]	AT1G20330.1 1xPhospho [S360(99.3)]	1	1069.41	15381612	11689126	11895690	13586830	11705118	9645153	9560930	10791703	9646075	11603411	8122941	9397542		Peak Found	Peak Found	High	Peak Found	High	High	Peak Found	High	High	High	Peak Found	High	High	0.0004809	0.002349	58	17.84
[R].AVDLSGGSISAEK.[V]	1xPhospho [S8(98.5)]	0.0275328	0.00251688	1	1	2	AT1G20330.1	AT1G20330.1 [34-46]	AT1G20330.1 1xPhospho [S41(98.5)]	0	1313.6	291537	233835	611412			640579		2.86979e+06	1170378	481596	1.12323e+06	2.37527e+06		High	Peak Found	Peak Found	Not Found	Not Found	High	Not Found	Peak Found	Peak Found	Peak Found	Peak Found	Peak Found	High	0.001292	0.007475	16	33.23
[K].VNDETSEGTTMEER.[T]	1xOxidation [M11]; 1xPhospho [S6(100)]	1.47279e-05	8.35654e-05	1	1	12	AT1G20370.1	AT1G20370.1 [527-540]	AT1G20370.1 1xPhospho [S532(100)]	0	1693.63	1.90089e+06	1.29817e+06	1.16105e+06	747308	1.42062e+06	1.28721e+06	1.16131e+06	740737	1.31102e+06	959844	911558			High	High	High	High	High	High	High	High	High	High	High	High	High	0.0001391	1.544e-06	85	20.64
[K].NNVPEHETPTVATEESPATTTEVTDR.[G]	1xPhospho [T8(100)]	5.0636e-05	8.35654e-05	1	1	5	AT1G20440.1	AT1G20440.1 [7-32]	AT1G20440.1 1xPhospho [T14(100)]	0	2905.27				1792120				1.78386e+06				1.67097e+06		Not Found	Not Found	Not Found	High	Not Found	Not Found	Not Found	High	Not Found	Not Found	Not Found	High	High	0.0001391	2.545e-06	71	32.7
[R].SNSSSSSSSDEEGEEKKEK.[K]	2xPhospho [S3(100); S9(98.6)]	2.20907e-05	8.35654e-05	1	1	7	AT1G20440.1	AT1G20440.1 [107-125]	AT1G20440.1 2xPhospho [S109(100); S115(98.6)]	2	2190.8		2.51025e+06	2.63294e+06	2.27793e+06	1.58071e+06	1.92772e+06	1.93537e+06	2.52768e+06	1.04774e+06	4.03509e+06	1.38297e+06	3.0795e+06		Not Found	Peak Found	Peak Found	Peak Found	High	High	Peak Found	Peak Found	Peak Found	High	High	High	High	0.0001391	9.883e-06	95	16.13
[R].SNSSSSSSSDEEGEEKKEK.[K]	1xPhospho [S3(100)]	1.25928e-07	8.35654e-05	1	1	11	AT1G20440.1	AT1G20440.1 [107-125]	AT1G20440.1 1xPhospho [S109(100)]	2	2110.83	14729919	10575307	1.08216e+07	30222180	12491921	1.36221e+07	7.72761e+06	19644940	8.24814e+06	18142058	11045107	17304924		High	Peak Found	High	High	High	Peak Found	High	Peak Found	High	High	High	High	High	0.0001212	4.217e-09	127	16.43
[R].SNSSSSSSSDEEGEEKK.[E]	2xPhospho [S3(100); S9(100)]	2.81178e-05	8.35654e-05	1	1	7	AT1G20440.1	AT1G20440.1 [107-123]	AT1G20440.1 2xPhospho [S109(100); S115(100)]	1	1933.66	1.02078e+06	672940	869699	833392	632880	966214	948637	1.0345e+06	773032	741646	704939	944701		Peak Found	Peak Found	High	Peak Found	Peak Found	Peak Found	High	High	High	High	High	High	High	0.0001391	1.226e-06	78	14.64
[R].SNSSSSSSSDEEGEEK.[K]	1xPhospho [S3(100)]	1.86221e-07	8.35654e-05	1	1	20	AT1G20440.1	AT1G20440.1 [107-122]	AT1G20440.1 1xPhospho [S109(100)]	0	1725.6	2.88267e+06	2225849	2.33941e+06	2.63655e+06	1.47129e+06	3.26968e+06	2.72576e+06	2.21917e+06	1.7824e+06		2.38736e+06	2.12361e+06		High	High	High	High	High	High	High	High	High	High	High	High	High	0.0001335	3.281e-08	78	15.38
[R].SNSSSSSSSDEEGEEKK.[E]	1xPhospho [S3(100)]	4.31527e-07	8.35654e-05	1	1	10	AT1G20440.1	AT1G20440.1 [107-123]	AT1G20440.1 1xPhospho [S109(100)]	1	1853.69	6.89746e+06	6.37165e+06	6.18751e+06	7.75343e+06	6.18554e+06	6.01404e+06	5701798	5.00572e+06	4.71131e+06	4.91201e+06	4.31137e+06	6079854		Peak Found	High	High	High	Peak Found	Peak Found	High	High	High	Peak Found	High	Peak Found	High	0.0001212	9.16e-08	97	15.35
[K].AQISEPELAAEHEEVKENK.[I]	1xPhospho [S4(100)]	5.74447e-06	8.35654e-05	1	1	5	AT1G20440.1	AT1G20440.1 [61-79]	AT1G20440.1 1xPhospho [S64(100)]	1	2231.02		1.60061e+06		1.04471e+06							445619	441114		High	High	Not Found	High	Not Found	Not Found	Not Found	Not Found	Not Found	High	Peak Found	High	High	0.0001212	3.825e-07	74	31.88
[K].AQISEPELAAEHEEVK.[E]	1xPhospho [S4(100)]	0.000211833	8.35654e-05	1	1	4	AT1G20440.1	AT1G20440.1 [61-76]	AT1G20440.1 1xPhospho [S64(100)]	0	1859.84							815083					903562		Not Found	High	Not Found	Not Found	Not Found	Not Found	High	High	Not Found	Not Found	Not Found	High	High	0.0001391	3.234e-05	50	34.14
[R].SNSSSSSSSDEEGEEK.[K]	2xPhospho [S3(94.3); S]	0.0182303	0.00186354	1	1	3	AT1G20440.1	AT1G20440.1 [107-122]	AT1G20440.1 2xPhospho [S109(94.3); S]	0	1805.56	255567	283273	296280	200535	138442	248683	461545	291940	315579		260076			High	High	Peak Found	Peak Found	Peak Found	Peak Found	High	Peak Found	Peak Found	Not Found	Peak Found	Not Found	High	0.000811	0.004493	34	14.32
[M].AEEYKNNVPEHETPTVATEESPATTTEVTDR.[G]	1xAcetyl [N-Term]; 1xPhospho [T13(97.6)]	0.0236814	0.00236136	1	1	1	AT1G20440.1	AT1G20440.1 [2-32]	AT1G20440.1 1xAcetyl [N-Term]; 1xPhospho [T14(97.6)]	1	3567.56													No Quan Values	Not Found	Not Found	Not Found	Not Found	Not Found	Not Found	Not Found	High	Not Found	Not Found	Not Found	Not Found	High	0.001543	0.006931	21
[K].NTVPEQETPKVATEESSAPEIK.[E]	1xPhospho [T8(100)]	4.82537e-05	8.35654e-05	1	2	5	AT1G20450.1	AT1G20450.1 [7-28]	AT1G20450.1 1xPhospho [T14(100)]	1	2464.15	1.82246e+06	5.8493e+06	1761029	2553986	664836	6.65827e+06	1949822	2.16837e+06	2444186	5.91682e+06	1.37583e+06	1.88638e+06		Peak Found	High	Peak Found	Peak Found	Peak Found	High	Peak Found	Peak Found	High	High	Peak Found	Peak Found	High	0.0001423	1.193e-05	32	32.76
[K].KPEDSQVVNTTPLVETATPIADIPEEK.[K]	1xPhospho [T18(100)]	8.65082e-07	8.35654e-05	1	2	5	AT1G20450.1	AT1G20450.1 [204-230]	AT1G20450.1 1xPhospho [T221(100)]	1	3001.47						1.5097e+06								Not Found	High	Not Found	Not Found	Not Found	High	Not Found	High	High	Not Found	Not Found	High	High	0.0001423	1.851e-07	76	43.85
[R].SNSSSSSSSDEEGEDGEK.[K]	1xPhospho [S3(99.3)]	6.44327e-07	8.35654e-05	1	1	4	AT1G20450.1	AT1G20450.1 [104-121]	AT1G20450.1 1xPhospho [S106(99.3)]	0	1897.65	486178	626322		388545	317992	369683				566534		203253		High	Peak Found	Not Found	High	High	High	Not Found	Not Found	Not Found	Peak Found	Not Found	Peak Found	High	0.0001553	1.617e-06	120	16.85
[R].SNSSSSSSSDEEGEDGEKK.[K]	1xPhospho [S3(98.7)]	3.94096e-05	8.35654e-05	1	1	3	AT1G20450.1	AT1G20450.1 [104-122]	AT1G20450.1 1xPhospho [S106(98.7)]	1	2025.74		435252				453417		255835						High	High	Not Found	High	Not Found	Peak Found	Not Found	Peak Found	Not Found	Not Found	Not Found	Not Found	High	0.0001553	4.957e-05	58	15.85
[K].NTVPEQETPK.[V]	1xPhospho [T8(100)]	0.00515418	0.000767611	1	2	4	AT1G20450.1	AT1G20450.1 [7-16]	AT1G20450.1 1xPhospho [T14(100)]	0	1222.54	1.41437e+06	5647869			886165	3.70228e+06			891741	3.12487e+06				High	High	Not Found	Not Found	Peak Found	High	Not Found	Not Found	Peak Found	High	Not Found	Not Found	High	0.0002354	0.001137	37	22.57
[M].AEEYKNTVPEQETPK.[V]	1xAcetyl [N-Term]; 1xPhospho [T13(100)]	0.0203862	0.00215458	1	2	2	AT1G20450.1	AT1G20450.1 [2-16]	AT1G20450.1 1xAcetyl [N-Term]; 1xPhospho [T14(100)]	1	1884.83										586614				Not Found	Not Found	Not Found	Not Found	Not Found	High	Not Found	Not Found	Not Found	High	Not Found	Not Found	High	0.001164	0.005676	32	31.05
[R].VLGPKSNVTSLNQK.[K]	2xPhospho [S6(98.1); S10(100)]	0.0432504	0.00415154	1	1	1	AT1G20570.1	AT1G20570.1 [282-295]	AT1G20570.1 2xPhospho [S287(98.1); S291(100)]	1	1644.78													No Quan Values	Not Found	Not Found	Not Found	Not Found	Not Found	Not Found	Not Found	Not Found	Not Found	Not Found	Not Found	High	High	0.001663	0.008689	17
[K].VPTPTNSYTGIR.[T]	1xPhospho [T3(100)]	9.11041e-05	8.35654e-05	1	4	11	AT1G20620.1	AT1G20620.1 [406-417]	AT1G20620.1 1xPhospho [T408(100)]	0	1385.65	925379	2452670	2.39923e+06		2.25611e+06	2367820			1.72817e+06	2.68313e+06		1.9309e+06		Peak Found	High	High	High	High	High	High	High	High	High	High	High	High	0.0001363	8.304e-06	64	33.56
[R].NVSSPSPEISR.[T]	1xPhospho [S4(100)]	0.0010861	0.000315417	1	1	12	AT1G20650.1	AT1G20650.1 [365-375]	AT1G20650.1 1xPhospho [S368(100)]	0	1252.56	3.57893e+06	1.93278e+06	2563078	2655720	2.754e+06	2.24734e+06	2.84175e+06	1722758	2.46549e+06	1.69277e+06	2166022	2.00917e+06		High	High	High	High	High	High	High	High	High	High	High	High	High	0.0001212	0.0003164	42	27.26
[K].VNSPIPGGGAR.[S]	1xPhospho [S3(100)]	0.00231155	0.000467861	1	1	7	AT1G20650.1	AT1G20650.1 [54-64]	AT1G20650.1 1xPhospho [S56(100)]	0	1104.52	737835		902103		639033		462725			422639	590297	578165		High	High	High	Not Found	High	Not Found	High	Not Found	Not Found	Peak Found	High	High	High	0.0001363	0.0004344	47	26.28
[R].NVSSPSPEISRTPR.[R]	2xPhospho [S4(100); T12(98.6)]	0.0927698	0.00757946	1	1	4	AT1G20650.1	AT1G20650.1 [365-378]	AT1G20650.1 2xPhospho [S368(100); T376(98.6)]	1	1686.72		952780		1.29686e+06	1154828	1.08165e+06	1.13168e+06	1.2275e+06	993549	555280	772314	1.0635e+06		Not Found	Peak Found	Not Found	High	High	Peak Found	High	High	Peak Found	Peak Found	Peak Found	Peak Found	High	0.003064	0.02252	17	27.71
[R].ILSPTASVSSAFIGNR.[H]	1xPhospho [S3(100)]	2.26184e-06	8.35654e-05	1	1	7	AT1G20670.1	AT1G20670.1 [512-527]	AT1G20670.1 1xPhospho [S514(100)]	0	1699.84	2.35397e+06	1.98634e+06	939463	2.59667e+06	2.08444e+06		1.1973e+06	1.85558e+06	1.82437e+06		1.1144e+06	757382		High	High	Peak Found	Peak Found	Peak Found	Not Found	High	High	High	Not Found	High	High	High	0.0001391	8.784e-07	68	48.08
[K].DFENLRQDSDDEEPQSQQQQQQQPK.[V]	1xPhospho [S9(100)]	6.44264e-05	8.35654e-05	1	1	1	AT1G20670.1	AT1G20670.1 [271-295]	AT1G20670.1 1xPhospho [S279(100)]	1	3125.31	394158	1.39202e+06		416383	2.98731e+06	2.19944e+06	2.17516e+06		360392		1.86366e+06	353964		Peak Found	High	Not Found	Peak Found	Peak Found	Peak Found	Peak Found	Not Found	Peak Found	Not Found	Peak Found	Peak Found	High	0.0001363	5.503e-06	60	30.03
[K].ATDILQGSPVESGPTTPLPDKK.[L]	1xPhospho [S8(100)]	2.41405e-08	8.35654e-05	1	1	14	AT1G20670.1	AT1G20670.1 [157-178]	AT1G20670.1 1xPhospho [S164(100)]	1	2331.15	8454926	5.57924e+06	1.60792e+06	4316248	6.68396e+06	3.15485e+06	4.38027e+06	4.91133e+06	4.39308e+06	2.38786e+06	2461075	2.41854e+06		High	High	High	High	High	High	High	High	High	High	High	High	High	0.0001212	5.082e-09	51	38.04
[K].KDFENLRQDSDDEEPQSQQQQQQQPK.[V]	1xPhospho [S10(100)]	4.51219e-06	8.35654e-05	1	1	8	AT1G20670.1	AT1G20670.1 [270-295]	AT1G20670.1 1xPhospho [S279(100)]	2	3253.4	2156505	2599399		613206	2.1445e+06	843632	1.19305e+06	1.6007e+06	1.38289e+06		923922			High	High	Not Found	Peak Found	High	High	Peak Found	High	High	Not Found	High	Not Found	High	0.0001363	2.308e-07	59	27.78
[K].TESSNGLIR.[G]	1xPhospho [S/T]	0.0165724	0.00175649	1	1	1	AT1G20670.1	AT1G20670.1 [565-573]		0	1056.47													No Quan Values	Not Found	Not Found	Not Found	Not Found	Not Found	Not Found	Not Found	High	Not Found	Not Found	Not Found	Not Found	High	0.001405	0.00522	40
[K].SLSDSEKAPYVAK.[A]	1xPhospho [S3(100)]	3.64843e-06	8.35654e-05	1	6	10	AT1G20693.1	AT1G20693.1 [79-91]	AT1G20693.1 1xPhospho [S81(100)]	1	1474.68	4.03383e+06	5363217	6.97815e+06	8845070	7.46411e+06	4631246	7.25685e+06	7.76852e+06	6.59001e+06	3.95584e+06	4.19449e+06	4969045		High	High	High	High	High	Peak Found	High	High	High	Peak Found	High	High	High	0.0001212	1.387e-06	88	29.84
[K].KLEEGPKEDEESDK.[S]	1xPhospho [S12(100)]	3.9369e-07	8.35654e-05	1	5	12	AT1G20693.1	AT1G20693.1 [109-122]	AT1G20693.1 1xPhospho [S120(100)]	2	1712.73	2.76423e+06	1.84906e+06	1.59155e+06	1.71438e+06	2.05996e+06	1.00088e+06	1.44329e+06	1.14834e+06	1.70675e+06	386239	1.2418e+06	1.01828e+06		High	High	High	High	High	High	High	High	High	Peak Found	High	High	High	0.0001212	7.27e-07	103	21.38
[K].LEEGPKEDEESDKSVSEVNDEDDAEDGSEEEEDDD.[-]	1xPhospho [S28(100)]	0.00137757	0.000315417	1	2	2	AT1G20693.1	AT1G20693.1 [110-144]	AT1G20693.1 1xPhospho [S137(100)]	2	3994.45	2.39557e+06	3.88799e+06			3.3903e+06	2521991								Peak Found	High	Not Found	Not Found	High	Peak Found	Not Found	Not Found	Not Found	Not Found	Not Found	Not Found	High	0.0002618	0.0008473	28	29.15
[K].SVSEVNDEDDAEDGSEEEEDDD.[-]	1xPhospho [S15(100)]	0.0163118	0.0016958	1	2	8	AT1G20693.1	AT1G20693.1 [123-144]	AT1G20693.1 1xPhospho [S137(100)]	0	2508.81	3.75728e+06	1099850	1.85005e+06	1.74844e+06	4.15536e+06	2.68872e+06	3.2092e+06	2.2966e+06	2.47718e+06	1.41591e+06	1.36191e+06	1.05373e+06		High	High	High	High	Peak Found	Peak Found	High	High	Peak Found	Peak Found	High	High	High	0.001145	0.004558	13	26.68
[K].SLSDSEK.[A]	1xPhospho [S3(100)]	0.0336414	0.00323467	1	6	11	AT1G20693.1	AT1G20693.1 [79-85]	AT1G20693.1 1xPhospho [S81(100)]	0	845.329	5963515	2.76055e+06	3.33453e+06	3.77527e+06	2.52169e+06	2.99292e+06	2.93173e+06	1.45355e+06	2.04072e+06	2.41856e+06	1.98312e+06	2.27545e+06		High	High	High	High	High	High	High	High	High	Peak Found	High	High	High	0.001051	0.008424	49	19.07
[R].NATEVPSPDYSQGK.[N]	1xPhospho [S7(100)]	1.33724e-05	8.35654e-05	1	1	17	AT1G20760.1	AT1G20760.1 [782-795]	AT1G20760.1 1xPhospho [S788(100)]	0	1572.66	10644340	13372540	18469120	22227682	20600456	17478406	26069054	20942262	21958538	13214394	14786165	22817360		High	High	High	High	High	High	High	High	High	High	High	High	High	0.0001423	3.166e-06	48	28.96
[K].VSSDESPTKR.[S]	1xPhospho [S6(99.6)]	0.000272711	8.35654e-05	1	1	7	AT1G20760.1	AT1G20760.1 [1003-1012]	AT1G20760.1 1xPhospho [S1008(99.6)]	1	1185.51	28899866	20669978	17782812	25286050	20224886	21944596	17103878	21933402	17509044	18309810	13562636	18196212		High	High	Peak Found	Peak Found	High	Peak Found	Peak Found	High	Peak Found	High	High	Peak Found	High	0.0001363	0.0002464	65	17.94
[K].SQDGDYFGSGDDFGGNTAR.[A]	1xPhospho [S1(100)]	5.33031e-08	8.35654e-05	1	1	6	AT1G20760.1	AT1G20760.1 [826-844]	AT1G20760.1 1xPhospho [S826(100)]	0	2045.75		776146		573244	1608320	510230	1463529		1.38026e+06			384400		High	High	Not Found	Peak Found	High	Peak Found	High	Not Found	High	Not Found	High	Peak Found	High	0.000167	7.449e-08	119	38.55
[K].SQFAFDDSVPSTPLSR.[F]	1xPhospho [S/T]	8.87128e-06	8.35654e-05	1	1	5	AT1G20760.1	AT1G20760.1 [859-874]		0	1833.81			2.57806e+06	3316444	3.81453e+06	621513	1.09205e+06	3.5103e+06	1.83611e+06	2822897	2.37449e+06	2.67511e+06		High	High	Peak Found	High	High	Peak Found	Peak Found	Peak Found	Peak Found	Peak Found	Peak Found	Peak Found	High	0.0001363	8.985e-06	58	43.4
[K].ENGTVDDGSGPPDSPTHVEDNYGPFSETSDR.[H]	1xPhospho [S14(100)]	0.000417658	8.35654e-05	1	1	2	AT1G20760.1	AT1G20760.1 [728-758]	AT1G20760.1 1xPhospho [S741(100)]	0	3358.33		960793		1.67479e+06	1.2675e+06	642505		735479	1.05277e+06			909306		Not Found	Peak Found	Not Found	High	Peak Found	Peak Found	Not Found	Peak Found	Peak Found	Not Found	Not Found	High	High	0.0001212	6.183e-05	51	38.59
[R].FDSFNTSEAGAGFSSQPER.[L]	1xPhospho [S3(100)]	1.76764e-10	8.35654e-05	1	1	8	AT1G20760.1	AT1G20760.1 [898-916]	AT1G20760.1 1xPhospho [S900(100)]	0	2113.85	1.48011e+07	9514194	5.08554e+06	9.25722e+06	1.34355e+07	6.6834e+06	9.73253e+06	9873958	1.17535e+07	5.49992e+06	5.8387e+06	5.64465e+06		High	High	Peak Found	Peak Found	High	High	High	High	Peak Found	High	High	Peak Found	High	0.0001363	1.301e-12	165	39.15
[R].FDSINSSK.[D]	1xPhospho [S6(99.4)]	0.000518376	8.35654e-05	1	1	22	AT1G20760.1	AT1G20760.1 [920-927]; [955-962]	AT1G20760.1 1xPhospho [S925(99.4)]; 1xPhospho [S960(99.4)]	0	977.398	3.05146e+07	1.58079e+07	2.04696e+07	2.31179e+07	21172808	14839577	1.91272e+07	1.8218e+07	2.0754e+07	1.52842e+07	15139829	2.08408e+07		High	High	High	High	High	High	High	High	High	High	High	High	High	0.0001629	0.0003069	67	24.71
[R].FDSINSSKDFGGAAFSR.[F]	1xPhospho [S6(100)]	1.10532e-07	8.35654e-05	1	1	6	AT1G20760.1	AT1G20760.1 [920-936]	AT1G20760.1 1xPhospho [S925(100)]	1	1885.81	3.00341e+06	2.5625e+06	3.42527e+06	1984353	3.12932e+06	951376	4.32562e+06	2.44846e+06	3.7403e+06	979943	2.71699e+06	1.34046e+06		Peak Found	High	Peak Found	High	High	High	Peak Found	High	Peak Found	High	Peak Found	Peak Found	High	0.0001212	2.207e-08	93	39.25
[R].FDSINSSKDFGGPSLSR.[F]	1xPhospho [S]	6.31998e-07	8.35654e-05	1	1	11	AT1G20760.1	AT1G20760.1 [955-971]		1	1893.84	7.4587e+06	6.14519e+06	6.64424e+06	6.45506e+06	4.3389e+06	4.34564e+06	6.32539e+06	6.85175e+06	5.09392e+06	5.83902e+06	6.04171e+06	1.95662e+06		High	High	High	Peak Found	High	High	High	High	Peak Found	High	High	High	High	0.000167	7.187e-07	84	37.6
[R].FDSMNSTK.[D]	1xOxidation [M4]; 1xPhospho [S3(100)]	0.000899939	0.000259633	1	1	13	AT1G20760.1	AT1G20760.1 [972-979]	AT1G20760.1 1xPhospho [S974(100)]	0	1025.36	13886847	7.31989e+06	7.63385e+06	8299632	8971312	4570936	3.85653e+06	4.30793e+06	6424653	7194141	4.33936e+06	5.53867e+06		High	High	High	High	High	High	Peak Found	High	High	High	High	High	High	0.0001363	0.0003541	60	19.28
[R].DNNFDSFSR.[F]	1xPhospho [S6(99.3)]	0.00190623	0.000315417	1	1	3	AT1G20760.1	AT1G20760.1 [889-897]	AT1G20760.1 1xPhospho [S894(99.3)]	0	1181.43	818226				985226				685503					High	Not Found	Not Found	High	High	Not Found	Not Found	Not Found	Peak Found	Not Found	Not Found	Not Found	High	0.0002971	0.001249	37	33.56
[K].VSSDESPTK.[R]	1xPhospho [S6(99.3)]	0.00461636	0.000712301	1	1	10	AT1G20760.1	AT1G20760.1 [1003-1011]	AT1G20760.1 1xPhospho [S1008(99.3)]	0	1029.41	1744708	1.012e+06	753570	1.39847e+06	1.21087e+06	919241	785911	718648	639923		545125	843146		Peak Found	High	Peak Found	High	High	High	High	High	High	High	High	High	High	0.0002354	0.0009962	41	17
[R].FDSMNSTK.[D]	1xPhospho [S3(100)]	0.00527978	0.000767611	1	1	12	AT1G20760.1	AT1G20760.1 [972-979]	AT1G20760.1 1xPhospho [S974(100)]	0	1009.37		667957	825174	1.46006e+06	639379	593016	643826	979746	594356	428637	694547	872581		High	High	High	High	High	High	High	High	High	High	High	High	High	0.0001212	0.001346	36	23.66
[R].ADSPSSR.[S]	1xPhospho [S3(100)]	0.00554101	0.000767611	1	1	23	AT1G20760.1	AT1G20760.1 [845-851]	AT1G20760.1 1xPhospho [S847(100)]	0	799.298	2771315	2.53974e+06	2.00063e+06	2969369	2.15888e+06	2927242	2.11761e+06	3.07836e+06	1.87998e+06	974673	1885533	3023716		High	High	High	High	High	High	High	High	High	High	High	High	High	0.0009919	0.002799	42	13.38
[R].FGNSPPR.[F]	1xPhospho [S4(100)]	0.00527978	0.000767611	1	1	19	AT1G20760.1	AT1G20760.1 [875-881]	AT1G20760.1 1xPhospho [S878(100)]	0	854.356	37646764	29040056	33393742	39834888	35108628	29101436	28804852	31283170	33901764	30904626	27668884	34366028		High	High	High	High	High	High	High	High	High	High	High	High	High	0.0001212	0.001346	53	24.29
[R].FDSINSSR.[D]	1xPhospho [S3(100)]	0.00631879	0.000893528	1	1	14	AT1G20760.1	AT1G20760.1 [937-944]	AT1G20760.1 1xPhospho [S939(100)]	0	1005.4	2.47606e+07	12834317	1.76934e+07	1.96541e+07	1.80511e+07	1.24478e+07	15560626	15578407	1.75021e+07	1.2273e+07	12345894	1.69547e+07		High	High	High	High	High	High	High	High	High	High	High	High	High	0.0009919	0.003173	45	25.67
[K].DFGGPSLSR.[F]	1xPhospho [S6(100)]	0.0127485	0.00128648	1	1	2	AT1G20760.1	AT1G20760.1 [963-971]	AT1G20760.1 1xPhospho [S968(100)]	0	1015.42	767677	379820	408995		727144	294398	813645	588964	860342	332855	448282	377806		High	Peak Found	Peak Found	High	Peak Found	Peak Found	Peak Found	Peak Found	Peak Found	Peak Found	Peak Found	Peak Found	High	0.001277	0.005052	45	32.97
[K].DFSTDTDSEIGSPLSPQLR.[H]	1xPhospho [S15(100)]	6.02257e-05	8.35654e-05	1	1	9	AT1G20770.1	AT1G20770.1 [121-139]	AT1G20770.1 1xPhospho [S135(100)]	0	2144.94	887277	1.84089e+06		808941	1.02994e+06	1.66785e+06		2.36157e+06	838583		629869	1.08771e+06		Peak Found	High	Not Found	Peak Found	High	Peak Found	Not Found	High	High	Not Found	High	High	High	0.0001363	5.071e-06	33	44.74
[R].YYLKEDGAESR.[R]	1xPhospho [S10(100)]	0.000200033	8.35654e-05	1	1	11	AT1G20840.1	AT1G20840.1 [437-447]	AT1G20840.1 1xPhospho [S446(100)]	1	1410.59	1.06148e+06	1.67471e+06	1.89097e+06	2.10241e+06	1.60466e+06	2114578	1602141	2.22659e+06	1.69178e+06	1.62728e+06	1.13858e+06	1.47874e+06		High	High	High	High	High	High	High	High	High	High	High	Peak Found	High	0.0001363	4.64e-05	67	27.62
[R].PVPEQNSSLGLR.[S]	1xPhospho [S7(99.2)]	0.000895812	0.000259633	1	1	11	AT1G20840.1	AT1G20840.1 [271-282]	AT1G20840.1 1xPhospho [S277(99.2)]	0	1376.66	4938329	11057485	9295193	12604974	5529641	8424025	3.35833e+06	6752257	4.41305e+06	10163118	2.99816e+06	5.42025e+06		High	High	High	High	High	High	High	High	High	Peak Found	High	High	High	0.0001212	0.000201	47	34.33
[R].LYGTHENQSYLAR.[P]	1xPhospho [S9(100)]	0.0398369	0.0037173	1	1	2	AT1G20840.1	AT1G20840.1 [258-270]	AT1G20840.1 1xPhospho [S266(100)]	0	1631.72		423053		644709	1.54474e+06	1.43741e+06	1.41875e+06	2497624	1.83728e+06	1.26414e+06	1786051	1.51725e+06		Not Found	Peak Found	Not Found	High	Peak Found	Peak Found	Peak Found	High	Peak Found	Peak Found	Peak Found	Peak Found	High	0.001478	0.01076	40	31.02
[R].QTTSMDKDMIPHPTSGSTLSMR.[R]	1xGln->pyro-Glu [N-Term]; 3xOxidation [M5; M9; M21]; 1xPhospho [S20(100)]	0.119187	0.00843623	1	1	6	AT1G20840.1	AT1G20840.1 [382-403]	AT1G20840.1 1xPhospho [S401(100)]	1	2532.05	2.20797e+06	2.50794e+06	1.16525e+06	2.51719e+06	2.04525e+06	2.54773e+06	995500	959248		1.97536e+06	859450	2.64978e+06		Peak Found	High	Peak Found	High	High	High	Peak Found	Peak Found	Not Found	Peak Found	Peak Found	High	High	0.003115	0.03074	23	32.18
[K].DMIPHPTSGSTLSMR.[R]	2xOxidation [M2; M14]; 1xPhospho [T7(97.2)]	0.143019	0.00912516	1	1	1	AT1G20840.1	AT1G20840.1 [389-403]	AT1G20840.1 1xPhospho [T395(97.2)]	0	1741.73	542229	779408	744492	1101657		349219	578986	1.06621e+06	563584	495398	628739	770528		Peak Found	Peak Found	Peak Found	High	Not Found	Peak Found	Peak Found	Peak Found	Peak Found	Peak Found	Peak Found	Peak Found	High	0.003691	0.03845	15	30.27
[R].RVQMLSPK.[T]	1xOxidation [M4]; 1xPhospho [S6(100)]	0.0418498	0.00393364	1	1	8	AT1G20910.1	AT1G20910.1 [72-79]	AT1G20910.1 1xPhospho [S77(100)]	1	1054.51	1.80462e+06	1.16748e+06	1.69463e+06	1.44409e+06	1.34515e+06	1101123	1.32389e+06	1.27933e+06	1.31543e+06	812755	1264157	1350060		High	Peak Found	Peak Found	Peak Found	High	High	High	High	High	Peak Found	High	Peak Found	High	0.001847	0.01154	36	23.27
[R].VQMLSPK.[T]	1xOxidation [M3]; 1xPhospho [S5(100)]	0.158383	0.00969999	1	1	7	AT1G20910.1	AT1G20910.1 [73-79]	AT1G20910.1 1xPhospho [S77(100)]	0	898.41	964963	503071	751902	852682	621349	617264	848573	749132	687168	490096	586500	525076		High	High	Peak Found	High	High	Peak Found	Peak Found	High	Peak Found	High	Peak Found	High	High	0.003888	0.04324	20	23.97
[R].IIQGEDSDSDYSEPK.[NS]	1xPhospho [S7(100)]	7.638e-06	8.35654e-05	1	3	7	AT1G20920.1	AT1G20920.1 [436-450]	AT1G20920.1 1xPhospho [S442(100)]	0	1762.71		1.31089e+06	1.10536e+06	846854	1.21452e+06	736474	1.04611e+06	1.1228e+06	949117	566282	530649			High	High	High	Peak Found	High	High	High	Peak Found	High	Peak Found	Peak Found	Not Found	High	0.0001363	1.815e-06	76	28.28
[R].SREVGNEESDDDVKR.[D]	1xPhospho [S9(100)]	9.13204e-06	8.35654e-05	1	1	7	AT1G20920.1	AT1G20920.1 [202-216]	AT1G20920.1 1xPhospho [S210(100)]	2	1814.76	1.96265e+06	2.11371e+06	1.65462e+06	2.89756e+06	1.51998e+06	1.45307e+06	1.39861e+06	2.12309e+06	1.10348e+06	863467	1.02057e+06	2.152e+06		High	Peak Found	Peak Found	High	High	Peak Found	Peak Found	High	High	Peak Found	Peak Found	High	High	0.0001212	6.625e-07	53	20.95
[R].EVGNEESDDDVKR.[D]	1xPhospho [S7(100)]	6.35756e-06	8.35654e-05	1	1	14	AT1G20920.1	AT1G20920.1 [204-216]	AT1G20920.1 1xPhospho [S210(100)]	1	1571.62	2.14678e+07	1.46566e+07	1.58854e+07	1.43774e+07	1.17801e+07	8874582	12015403	14855439	1.09984e+07	5.21751e+06	1.07161e+07	1.18221e+07		High	High	High	High	High	High	High	High	High	High	High	High	High	0.0001363	7.054e-07	77	21.08
[K].RKSVEDNGEK.[K]	1xPhospho [S3(100)]	0.0292186	0.0026223	1	1	4	AT1G20920.1	AT1G20920.1 [249-258]	AT1G20920.1 1xPhospho [S251(100)]	2	1241.55	472032	250083	455029	308885	400657	281963		197024	337071		216512			High	Peak Found	High	Peak Found	High	Peak Found	Not Found	Peak Found	Peak Found	Not Found	Peak Found	High	High	0.001648	0.01153	31	15.3
[R].HEDSPKRK.[S]	1xPhospho [S4(100)]	0.0684035	0.00613076	1	1	5	AT1G20920.1	AT1G20920.1 [243-250]	AT1G20920.1 1xPhospho [S246(100)]	2	1076.49	4630688	2923009	3686481	3.14031e+06	3.21633e+06	3232135	4079666	2.4984e+06	2.31876e+06	1.73208e+06	2593522	2.39111e+06		Peak Found	High	Peak Found	High	Peak Found	High	Peak Found	High	Peak Found	Peak Found	Peak Found	Peak Found	High	0.00228	0.01856	18	13.83
[K].LITDFQEGGDSGGGR.[A]	1xPhospho [S11(100)]	0.000367683	8.35654e-05	1	1	2	AT1G20960.1	AT1G20960.1 [186-200]	AT1G20960.1 1xPhospho [S196(100)]	0	1588.66	821009				547410			692698						High	Not Found	Not Found	Not Found	High	Not Found	Not Found	Peak Found	Not Found	Not Found	Not Found	Not Found	High	0.0001553	0.0003175	54	35.8
[R].ANSSLVLTTDNRPR.[D]	1xPhospho [S3(100)]	5.657e-05	8.35654e-05	1	1	7	AT1G20960.1	AT1G20960.1 [21-34]	AT1G20960.1 1xPhospho [S23(100)]	1	1623.79		1.02581e+06			521768			1.58461e+06	675354	1.20714e+06		1.47677e+06		High	High	Not Found	High	Peak Found	High	Not Found	High	Peak Found	High	Not Found	High	High	0.0001212	5.709e-06	71	31.56
[K].SELESTDDGPEEVVEIPK.[S]	1xPhospho [S5(100)]	3.9893e-08	8.35654e-05	1	1	11	AT1G20970.1	AT1G20970.1 [120-137]	AT1G20970.1 1xPhospho [S124(100)]	0	2052.89	4368451	4.62324e+06	935587	2.95894e+06	4.87183e+06	1.10121e+06	2.98527e+06	2.34472e+06	3.15386e+06		1.39153e+06	1.80523e+06		High	Peak Found	Peak Found	High	High	High	High	High	High	Not Found	High	High	High	0.000197	1.549e-07	121	42.88
[R].SSINTDEEVATASVASEIK.[T]	1xPhospho [S/T]	0.000981961	0.000315417	1	1	2	AT1G20970.1	AT1G20970.1 [695-713]		0	2030.92	1.17127e+06	355824		1.14449e+06	847697		1.50064e+06	916099	1.41453e+06					Peak Found	Peak Found	Not Found	Peak Found	Peak Found	Not Found	High	Peak Found	High	Not Found	Not Found	Not Found	High	0.0003082	0.0005444	49	46.26
[K].NNVEEPEVEIESDSETDVEGHQGDK.[I]	1xPhospho [S/T]	0.000937921	0.000315417	1	1	1	AT1G20970.1	AT1G20970.1 [188-212]		0	2865.16		727852												Not Found	High	Not Found	Not Found	Not Found	Not Found	Not Found	Not Found	Not Found	Not Found	Not Found	Not Found	High	0.0001363	0.0001412	48	34.46
[R].EIETPKKQTVEESQQMK.[K]	1xOxidation [M16]; 1xPhospho [T4(100)]	0.110657	0.00815301	1	1	2	AT1G20970.1	AT1G20970.1 [1284-1300]	AT1G20970.1 1xPhospho [T1287(100)]	2	2128.98	45905172	30874568	32389676	34806464	31432940	25805640	22549630	25326318	35622504	18931660	23599050	24947852		Peak Found	Peak Found	Peak Found	High	Peak Found	Peak Found	Peak Found	Peak Found	Peak Found	High	Peak Found	Peak Found	High	0.003637	0.02825	15	23.48
[K].TTQPEEVASGVVVPGNHDTTNNTANANMDLMALLTALACAQGKNAVK.[P]	1xCarbamidomethyl [C39]; 1xOxidation [M31]; 1xPhospho [T/S]	0.0375128	0.00356113	1	1	2	AT1G20980.1	AT1G20980.1 [194-240]		1	4933.32			1.18023e+06		589529		649102			894853		390652		Not Found	Not Found	High	Not Found	Peak Found	Not Found	Peak Found	Not Found	Not Found	High	Not Found	Peak Found	High	0.0017	0.009582	2	52.95
[K].SQDMTEEQAQSSNRGPTSR.[E]	1xOxidation [M4]; 1xPhospho [S/T]	0.0447001	0.00447618	1	1	4	AT1G20980.1	AT1G20980.1 [730-748]		1	2204.89		886542		832515		635724		627888		735340				Not Found	High	Not Found	High	High	Peak Found	Not Found	Peak Found	Not Found	High	Not Found	Not Found	High	0.00219	0.01239	22	20.01
[R].LMSGLSISTVR.[F]	1xOxidation [M2]; 1xPhospho [S3(100)]	5.85651e-06	8.35654e-05	1	2	10	AT1G21000.1	AT1G21000.1 [188-198]	AT1G21000.1 1xPhospho [S190(100)]	0	1259.61	1852895	1.06996e+06	1.35033e+06	1.85388e+06	1.63965e+06	972793	1081024	1.77045e+06	1.76214e+06	978126	705829	1.00587e+06		High	High	High	High	High	Peak Found	Peak Found	High	High	High	High	High	High	0.0001212	1.314e-06	81	38.46
[R].EYLGGSESDEATTPTK.[M]	1xPhospho [T/Y/S]	0.0032863	0.000515838	1	2	1	AT1G21000.1	AT1G21000.1 [163-178]		0	1764.72	422918			1.04172e+06		877790		888871		289641	349557	538490		Peak Found	Not Found	Not Found	Peak Found	Not Found	Peak Found	Not Found	Peak Found	Not Found	Peak Found	Peak Found	High	High	0.0001391	0.0005129	34	28.15
[K].KQNVIVASPSR.[F]	1xPhospho [S8(99.4)]	0.000307109	8.35654e-05	1	2	4	AT1G21060.1	AT1G21060.1 [25-35]	AT1G21060.1 1xPhospho [S32(99.4)]	1	1278.66		570274			659355	527751			796572	647539				High	Peak Found	Not Found	Not Found	Peak Found	High	Not Found	Not Found	High	High	Not Found	Not Found	High	0.0001335	7.853e-05	53	26.49
[R].STVGPQEPQSPYVEAPK.[L]	1xPhospho [S10(100)]	7.0598e-05	8.35654e-05	1	2	11	AT1G21080.1	AT1G21080.1 [352-368]	AT1G21080.1 1xPhospho [S361(100)]	0	1893.86	1.84073e+06	2.16156e+06	1.91244e+06	4.39383e+06	1.6117e+06	1.71352e+06	1719551	4076892	1.37369e+06	1.68716e+06	1746318	2.81932e+06		Peak Found	High	High	High	High	High	High	High	High	High	High	High	High	0.0001423	1.777e-05	73	33.67
[K].VVLTSLQSFPR.[G]	1xPhospho [S8(100)]	1.59104e-05	8.35654e-05	1	1	24	AT1G21170.1	AT1G21170.1 [172-182]	AT1G21170.1 1xPhospho [S179(100)]	0	1326.68	9920527	9779956	4.34573e+06	11468676	9726128	5.93115e+06	8423008	9.66645e+06	7.97966e+06	4.88835e+06	3.86308e+06	6.04418e+06		High	High	High	High	High	High	High	High	High	High	High	High	High	0.0001391	6.514e-06	76	46.05
[R].ESQPMGSPVQAR.[P]	1xOxidation [M5]; 1xPhospho [S7(100)]	0.00160184	0.000315417	1	1	5	AT1G21170.1	AT1G21170.1 [1075-1086]	AT1G21170.1 1xPhospho [S1081(100)]	0	1382.58			2.68014e+06					2748371		176594				High	Not Found	High	Not Found	Not Found	Not Found	Not Found	Peak Found	Not Found	High	Not Found	High	High	0.0002971	0.001087	45	21.12
[R].TSTDSPSR.[N]	1xPhospho [S5(99.4)]	0.00237624	0.000467861	1	1	12	AT1G21170.1	AT1G21170.1 [1064-1071]	AT1G21170.1 1xPhospho [S1068(99.4)]	0	930.356	2.23626e+06	1.37485e+06	574564	731444	1.63868e+06	1.81237e+06	753533	763863	1324895	1.35969e+06	533467	585831		High	High	High	High	High	High	High	High	High	High	High	High	High	0.0001212	0.0005229	39	14.85
[R].KVSGADKK.[V]	1xPhospho [S3(100)]	0.0126823	0.00128648	1	1	1	AT1G21170.1	AT1G21170.1 [164-171]	AT1G21170.1 1xPhospho [S166(100)]	2	912.455													No Quan Values	Not Found	Not Found	Not Found	Not Found	Not Found	Not Found	Not Found	Not Found	Not Found	Not Found	High	Not Found	High	0.001126	0.003711	44
[R].DVTYQKPPSANSR.[K]	1xPhospho [S12(100)]	0.0933282	0.00757946	1	1	1	AT1G21170.1	AT1G21170.1 [24-36]	AT1G21170.1 1xPhospho [S35(100)]	1	1542.69													No Quan Values	Not Found	Not Found	Not Found	Not Found	Not Found	Not Found	Not Found	Not Found	Not Found	Not Found	Not Found	High	High	0.001927	0.01982	26
[M].SVEEDATVR.[E]	1xAcetyl [N-Term]; 1xPhospho [S1(100)]	0.161454	0.00994802	1	1	1	AT1G21190.1	AT1G21190.1 [2-10]	AT1G21190.1 1xAcetyl [N-Term]; 1xPhospho [S2(100)]	0	1127.46	532207		369331	445624	440497	234483		502544		398902		560864		High	Not Found	Peak Found	Peak Found	Peak Found	Peak Found	Not Found	Peak Found	Not Found	Peak Found	Not Found	Peak Found	High	0.003825	0.04454	18	29.97
[R].SGDFDLESGGTIR.[K]	1xPhospho [S1(100)]	0.0200626	0.00209524	1	1	1	AT1G21370.1	AT1G21370.1 [18-30]	AT1G21370.1 1xPhospho [S18(100)]	0	1433.59					590574	368599			648686	287866				Not Found	Not Found	Not Found	Not Found	High	Peak Found	Not Found	Not Found	Peak Found	Peak Found	Not Found	Not Found	High	0.001622	0.008537	26	39.02
[R].NLSLNPTASAAPVTPPK.[K]	1xPhospho [S3(100)]	3.54423e-06	8.35654e-05	1	1	6	AT1G21380.1	AT1G21380.1 [453-469]	AT1G21380.1 1xPhospho [S455(100)]	0	1757.88		856038								589361		17555768		High	High	Not Found	High	High	Not Found	Not Found	High	Not Found	Peak Found	Not Found	High	High	0.0001212	2.162e-07	73	40.21
[K].SPEHALFTK.[P]	1xPhospho [S1(100)]	0.00038913	8.35654e-05	1	1	8	AT1G21380.1	AT1G21380.1 [383-391]	AT1G21380.1 1xPhospho [S383(100)]	0	1109.5	1.12828e+06	919682		1.73885e+06	1.39159e+06	951142		1444188	1.11142e+06	734474	658990			High	High	High	High	High	High	Not Found	High	Peak Found	Peak Found	Peak Found	Not Found	High	0.000167	0.0002592	68	31.79
[M].SSGELKPFK.[K]	1xAcetyl [N-Term]; 1xPhospho [S2(100)]	0.00616626	0.000834146	1	1	2	AT1G21520.1	AT1G21520.1 [2-10]	AT1G21520.1 1xAcetyl [N-Term]; 1xPhospho [S3(100)]	1	1114.52	662708	418718		1.3207e+06				1.479e+06	577927			795793		Peak Found	Peak Found	Not Found	High	Not Found	Not Found	Not Found	High	Peak Found	Not Found	Not Found	Peak Found	High	0.0002382	0.001605	47	36.47
[K].NVDSLSPENDSSR.[G]	1xPhospho [S6(100)]	1.76077e-05	8.35654e-05	1	1	9	AT1G21580.1	AT1G21580.1 [703-715]	AT1G21580.1 1xPhospho [S708(100)]	0	1499.6	1631612	978233	1.24569e+06	1.28945e+06	1.11468e+06	902878			1228199	870722		710030		High	High	High	High	High	High	High	Not Found	High	High	Not Found	Peak Found	High	0.0001363	1.469e-05	45	27.66
[K].PVASPTSAGIR.[S]	1xPhospho [S4(100)]	0.000143767	8.35654e-05	1	1	7	AT1G21580.1	AT1G21580.1 [395-405]	AT1G21580.1 1xPhospho [S398(100)]	0	1135.55		1.47758e+06	1.6528e+06	2.19658e+06	1813726	923617	1187639			1.10054e+06	916779	1.85434e+06		Not Found	High	High	High	Peak Found	High	Peak Found	Not Found	Not Found	High	Peak Found	High	High	0.0001391	9.308e-06	62	29.22
[R].IDKNVDSLSPENDSSR.[G]	1xPhospho [S9(100)]	3.0374e-05	8.35654e-05	1	1	5	AT1G21580.1	AT1G21580.1 [700-715]	AT1G21580.1 1xPhospho [S708(100)]	1	1855.81	854974	746080	1.51341e+07	2.94802e+06	10406275	1.52364e+06	1.36525e+06	7.10803e+06		950179	1.02217e+06	2.31741e+06		Peak Found	High	High	High	High	Peak Found	Peak Found	High	Not Found	Peak Found	Peak Found	Peak Found	High	0.0001212	2.728e-06	72	27.03
[R].DSVFPCDSLSSSPR.[L]	1xCarbamidomethyl [C6]; 1xPhospho [S12(99.4)]	0.000239809	8.35654e-05	1	1	4	AT1G21580.1	AT1G21580.1 [1153-1166]	AT1G21580.1 1xPhospho [S1164(99.4)]	0	1633.66	613833	772710			777408			905981	664886					High	High	Not Found	Not Found	High	Not Found	Not Found	High	Peak Found	Not Found	Not Found	Not Found	High	0.0001363	2.66e-05	70	40.01
[R].GRSPVDLDISFK.[S]	1xPhospho [S3(100)]	3.94096e-05	8.35654e-05	1	1	2	AT1G21580.1	AT1G21580.1 [376-387]	AT1G21580.1 1xPhospho [S378(100)]	1	1413.68	1.06203e+06				1.27138e+06	168379				385744				High	High	Not Found	Not Found	Peak Found	Peak Found	Not Found	Not Found	Not Found	Peak Found	Not Found	Not Found	High	0.0001363	3.642e-05	55	42.37
[R].EASNELNR.[T]	1xPhospho [S3(100)]	0.00275422	0.000515838	1	1	11	AT1G21580.1	AT1G21580.1 [302-309]	AT1G21580.1 1xPhospho [S304(100)]	0	1012.41	1.48587e+06	857319	1.05317e+06	941295	915660	766968	988338	540399	811725	733217	608782	649025		High	High	High	High	High	High	High	High	High	High	High	Peak Found	High	0.0002618	0.001618	56	21.68
[R].YDSFNAQSYDSSSNNNASETPK.[A]	1xPhospho [S3(100)]	2.30255e-11	8.35654e-05	1	2	13	AT1G21630.2	AT1G21630.2 [1172-1193]	AT1G21630.2 1xPhospho [S1174(100)]	0	2505.97	6.08155e+06	4.57981e+06	9468384	8.43384e+06	1.1159e+07	5.5984e+06	8.1558e+06	7.93854e+06	9.25909e+06	5.10268e+06	8712215	4.95053e+06		High	High	High	High	High	High	High	High	High	High	Peak Found	High	High	0.0001335	5.776e-13	123	32.18
[R].FDSFNSNNNDAFSLSR.[T]	1xPhospho [S3(100)]	1.94e-09	8.35654e-05	1	2	25	AT1G21630.2	AT1G21630.2 [1132-1147]	AT1G21630.2 1xPhospho [S1134(100)]	0	1914.77	1.13053e+07	7.92962e+06	1.84942e+06	5.28859e+06	10061332	3.79673e+06	9.93055e+06	6.07062e+06	10289960	2.73541e+06	4666315	3.48835e+06		High	High	High	High	High	High	High	Peak Found	High	High	High	High	High	0.0001363	5.926e-10	147	42.71
[R].FDSFNYQR.[Y]	1xPhospho [S3(100)]	0.000467577	8.35654e-05	1	2	12	AT1G21630.2	AT1G21630.2 [1164-1171]	AT1G21630.2 1xPhospho [S1166(100)]	0	1156.45		2.46326e+06	4313939	4.77962e+06	6.21237e+06	2814054	3.79931e+06	4.0968e+06	5.19997e+06	2.06368e+06	2663153	2.86006e+06		High	High	High	High	High	High	High	High	High	High	High	High	High	0.0001423	0.0001283	72	33.91
[K].EGEDVSFSDADSK.[T]	1xPhospho [S8(100)]	0.000105743	8.35654e-05	1	2	7	AT1G21630.2	AT1G21630.2 [839-851]	AT1G21630.2 1xPhospho [S846(100)]	0	1465.54	998330	919964	660761	1.06922e+06	935056	693077	793852	1.02504e+06	938836	465917		522897		High	High	Peak Found	Peak Found	High	High	High	High	Peak Found	High	Not Found	Peak Found	High	0.0001363	2.066e-05	65	30.98
[R].KGIEADSSPR.[T]	1xPhospho [S8(99.3)]	1.31167e-05	8.35654e-05	1	2	8	AT1G21630.2	AT1G21630.2 [889-898]	AT1G21630.2 1xPhospho [S896(99.3)]	1	1139.51	3.96892e+07	2.60377e+07	2.02878e+07	26792362	24446748	2.14205e+07	19261440	2.24468e+07	2.34673e+07	1.94184e+07	1.78363e+07	21106944		High	High	Peak Found	Peak Found	Peak Found	High	High	High	Peak Found	High	Peak Found	High	High	0.0001629	1.114e-05	58	21.22
[K].LSIFADSVPSPPANASDVSPTKPSLFADSVPSTPATNNASYPGQK.[S]	1xPhospho [S/T/Y]	0.000802118	0.000259633	1	2	9	AT1G21630.2	AT1G21630.2 [981-1025]		1	4610.2	1.59616e+07	8.1861e+06	1.00458e+06	1.07532e+07	1.70281e+07	7.8959e+06	1.02975e+07	7138059	13695618	2.09933e+06	4.54711e+06	9772396		High	High	Peak Found	High	High	Peak Found	High	High	High	Peak Found	High	Peak Found	High	0.0001468	0.000329	23	50.98
[R].FDSIGSTR.[D]	1xPhospho [S3(100)]	0.0048424	0.000712301	1	2	14	AT1G21630.2	AT1G21630.2 [1199-1206]	AT1G21630.2 1xPhospho [S1201(100)]	0	962.398	2.53643e+07	1.63499e+07	2.16695e+07	2.42183e+07	22938920	14233639	20161266	17848910	20571560	1.46759e+07	15489675	18939626		High	High	High	High	High	High	High	High	High	High	High	High	High	0.000627	0.001958	51	28.13
[K].GIEADSSPR.[T]	1xPhospho [S7(100)]	0.00562208	0.000767611	1	2	12	AT1G21630.2	AT1G21630.2 [890-898]	AT1G21630.2 1xPhospho [S896(100)]	0	1011.41	18321678	13440930	11084537	13322286	11613075	11132264	9483058	10645709	10570569	9780153	8.33988e+06	12516101		High	High	High	High	High	High	High	High	High	High	High	High	High	0.0003393	0.001813	45	22.09
[R].TDSMRSTSEPDPFASR.[F]	1xOxidation [M4]; 1xPhospho [S3(100)]	0.00813251	0.00106329	1	2	8	AT1G21630.2	AT1G21630.2 [1148-1163]	AT1G21630.2 1xPhospho [S1150(100)]	1	1879.75	2.71806e+06	2025705	1.45203e+06	2.8394e+06	2.79466e+06	668095	879253	2.08137e+06	1.70662e+06	1.68938e+06	1.52812e+06	620538		High	High	Peak Found	Peak Found	High	Peak Found	High	High	High	Peak Found	High	High	High	0.0006047	0.00294	28	32.43
[K].LSIFADSVPSPPANASDVSPTKPSLFADSVPSTPATNNASYPGQK.[S]	2xPhospho [S2(95.3); S10(99.2)]	0.0229314	0.00236136	1	2	2	AT1G21630.2	AT1G21630.2 [981-1025]	AT1G21630.2 2xPhospho [S982(95.3); S990(99.2)]	1	4690.16													No Quan Values	Not Found	Not Found	Not Found	Not Found	Not Found	Not Found	High	Not Found	Not Found	Not Found	Not Found	High	High	0.001436	0.008037	20
[K].TTTTTAETPR.[S]	1xPhospho [T]	0.113421	0.00818493	1	2	1	AT1G21630.2	AT1G21630.2 [1230-1239]		0	1158.5		412400					322227	469248			271802			Not Found	High	Not Found	Not Found	Not Found	Not Found	Peak Found	Peak Found	Not Found	Not Found	Peak Found	Not Found	High	0.003043	0.02937	14	19.31
[K].STSFSSNSSWNK.[D]	1xPhospho [S3(100)]	3.88437e-05	8.35654e-05	1	1	10	AT1G21660.1	AT1G21660.1 [49-60]	AT1G21660.1 1xPhospho [S51(100)]	0	1411.55		364965	1.14109e+06	1.17858e+06		872813		993764	735212	671586	569792	835486		Not Found	Peak Found	High	High	High	High	High	High	High	High	High	High	High	0.000167	3.12e-05	80	30.97
[R].SASASDTASK.[Y]	1xPhospho [S3(100)]	0.00066976	0.000175843	1	1	10	AT1G21660.1	AT1G21660.1 [282-291]	AT1G21660.1 1xPhospho [S284(100)]	0	1004.39	3.17862e+06	1.59278e+06	1.79643e+06	1.73528e+06	2.27009e+06	1846587	2.16267e+06		1.61001e+06	1.048e+06	1.43938e+06	1131448		Peak Found	High	High	High	Peak Found	High	High	High	High	High	High	High	High	0.0001363	0.0001026	40	13.7
[K].NDDLFGSFSSSEK.[Q]	1xPhospho [S7(100)]	0.00159453	0.000315417	1	1	1	AT1G21660.1	AT1G21660.1 [147-159]	AT1G21660.1 1xPhospho [S153(100)]	0	1512.59	596105							428159			220675			High	Not Found	Not Found	Not Found	Not Found	Not Found	Not Found	Peak Found	Not Found	Not Found	Peak Found	Not Found	High	0.0002971	0.00108	48	42.68
[R].RSASASDTASK.[Y]	1xPhospho [S/T]	0.0488229	0.00474019	1	1	2	AT1G21660.1	AT1G21660.1 [281-291]		1	1160.49													No Quan Values	Not Found	High	Not Found	Not Found	Not Found	Not Found	Not Found	Not Found	Not Found	Not Found	High	Not Found	High	0.001685	0.01214	11
[K].KSDGVAGTLPTDGNQSQASGSPSSSSK.[Y]	1xPhospho [S21(98.3)]	3.82894e-06	8.35654e-05	1	1	5	AT1G21730.1	AT1G21730.1 [554-580]	AT1G21730.1 1xPhospho [S574(98.3)]	1	2630.16		754311			858079			851059						High	High	Not Found	High	High	High	Not Found	Peak Found	Not Found	Not Found	Not Found	Not Found	High	0.0001363	1.903e-07	60	28.42
[R].SSTISPARPR.[R]	1xPhospho [S5(100)]	0.0121031	0.00128648	1	1	5	AT1G21730.1	AT1G21730.1 [9-18]	AT1G21730.1 1xPhospho [S13(100)]	1	1151.56	2821471	2.09347e+06	2.06185e+06	2.09947e+06	2366670	2.00421e+06	1.38376e+06	1.57986e+06	2.08405e+06	1.57922e+06	1.36836e+06	1.51655e+06		Peak Found	High	High	High	High	Peak Found	Peak Found	High	Peak Found	Peak Found	Peak Found	Peak Found	High	0.0014	0.005756	37	23.64
[K].KQQSPITSNTSIVEHNSAK.[S]	1xPhospho [S4(98.4)]	0.00371234	0.000588918	1	1	2	AT1G21830.1	AT1G21830.1 [129-147]	AT1G21830.1 1xPhospho [S132(98.4)]	1	2149.03	463738	298727						706972		1.14276e+06		648955		Peak Found	Peak Found	Not Found	Not Found	Not Found	Not Found	Not Found	Peak Found	Not Found	High	Not Found	High	High	0.0001391	0.0005979	16	28.53
[K].HSSSSPIISLPK.[I]	1xPhospho [S]	0.0252586	0.00251688	1	1	1	AT1G21830.1	AT1G21830.1 [46-57]		0	1332.66													No Quan Values	Not Found	Not Found	Not Found	Not Found	Not Found	Not Found	Not Found	High	Not Found	Not Found	Not Found	Not Found	High	0.001543	0.007306	21
[K].SVVSGDLSGLAQSPQK.[E]	1xPhospho [S13(100)]	8.76606e-08	8.35654e-05	1	1	14	AT1G22060.1	AT1G22060.1 [249-264]	AT1G22060.1 1xPhospho [S261(100)]	0	1652.79		2.19948e+06	929920	1.87681e+06	1.27482e+06	550667	1.03216e+06	857044	811211	750898	493639	536274		High	High	Peak Found	High	High	Peak Found	High	High	High	High	High	High	High	0.0001363	2.118e-09	87	37.94
[K].SVVSGDLSGLAQSPQKEK.[D]	1xPhospho [S13(100)]	3.59993e-09	8.35654e-05	1	1	9	AT1G22060.1	AT1G22060.1 [249-266]	AT1G22060.1 1xPhospho [S261(100)]	1	1909.93	1.93272e+06	2.18978e+06	1.19966e+06	2591533	2.05076e+06	1.90985e+06	1.86471e+06	2.45099e+06	924830	1.61273e+06	704376	2.06352e+06		High	Peak Found	High	Peak Found	High	High	High	High	High	High	High	Peak Found	High	0.000167	6.308e-09	122	35.58
[R].SSSATLGEH.[-]	1xPhospho [S3(99.2)]	0.00598849	0.000767611	1	1	11	AT1G22060.1	AT1G22060.1 [1991-1999]	AT1G22060.1 1xPhospho [S1993(99.2)]	0	968.372	1.03472e+06	1.36173e+06	999377	1.96279e+06	736074	1.26192e+06	793538	1844449	842158	1.01636e+06	798548	2390283		High	High	High	High	High	High	High	High	High	High	High	Peak Found	High	0.0002382	0.001551	57	21.72
[R].EVVEEPTSPK.[V]	1xPhospho [S8(100)]	0.0137144	0.00146653	1	1	5	AT1G22230.1	AT1G22230.1 [72-81]	AT1G22230.1 1xPhospho [S79(100)]	0	1194.53	199481								482718	668991	355518	506203		High	High	Not Found	Not Found	High	High	Not Found	Not Found	Peak Found	High	Peak Found	Peak Found	High	0.0007708	0.004205	24	25.9
[K].TDQAILSNSSDLGR.[G]	1xPhospho [S/T]	1.20572e-07	8.35654e-05	1	3	14	AT1G22280.3	AT1G22280.3 [116-129]		0	1556.7	1.6384e+07	7177503	11981627	12505744	19167806	6.01245e+06	7634253	7130207	15348077	7367490	6001487	9111906		High	High	High	Peak Found	High	High	High	High	High	High	High	High	High	0.0001423	8.132e-08	83	34.47
[R].HPQPPEEPPSPQR.[Q]	1xPhospho [S10(100)]	0.0109719	0.00123953	1	1	7	AT1G22310.2	AT1G22310.2 [94-106]	AT1G22310.2 1xPhospho [S103(100)]	0	1575.7	777156	955991				1.17914e+06	1.04118e+06	1.70671e+06	1.16656e+06	1.44323e+06		1.39914e+06		High	High	High	High	High	Peak Found	Peak Found	High	Peak Found	Peak Found	Not Found	Peak Found	High	0.001277	0.004556	37	26.01
[K].DIPSFIR.[AT]	1xPhospho [S4(100)]	0.148584	0.0093138	1	6	4	AT1G22400.1	AT1G22400.1 [200-206]	AT1G22400.1 1xPhospho [S203(100)]	0	927.434	670587	935749	963421	1.21715e+06	1.14089e+06	548719	951341	1.32284e+06	783552	611248	693451	644889		High	High	High	Peak Found	Peak Found	Peak Found	Peak Found	High	Peak Found	Peak Found	Peak Found	Peak Found	High	0.003666	0.04121	22	40.31
[R].SIQSPDEIINASGNYQDR.[A]	1xPhospho [S4(100)]	4.19201e-07	8.35654e-05	1	1	2	AT1G22500.1	AT1G22500.1 [325-342]	AT1G22500.1 1xPhospho [S328(100)]	0	2086.91	1.61025e+06				1523305	452199			1805065					High	Not Found	Not Found	Not Found	High	Peak Found	Not Found	Not Found	Peak Found	Not Found	Not Found	Not Found	High	0.000167	4.929e-07	114	40.55
[R].TGSLGTEK.[N]	1xPhospho [S3(100)]	0.00191498	0.000315417	1	1	7	AT1G22500.1	AT1G22500.1 [289-296]	AT1G22500.1 1xPhospho [S291(100)]	0	872.376	1.50019e+06	489843	503148	413294	887780	445942	458388	412747	740984	399916	269441	289794		High	High	High	Peak Found	High	High	Peak Found	Peak Found	High	High	Peak Found	Peak Found	High	0.0001335	0.0005012	55	20.47
[R].VLTSPDER.[L]	1xPhospho [S4(100)]	0.00389147	0.000712301	1	1	11	AT1G22500.1	AT1G22500.1 [198-205]	AT1G22500.1 1xPhospho [S201(100)]	0	996.44	3.51792e+06	1425612	1100007	987967	2.9706e+06	1.21483e+06	1.10285e+06	761547	2.85595e+06	1.14653e+06	1.11838e+06	786525		High	High	High	High	High	High	High	High	High	High	High	Peak Found	High	0.0003586	0.00222	38	24.95
[K].IDDLVSEDLEGSEFEK.[L]	1xPhospho [S6(100)]	2.75031e-08	8.35654e-05	1	1	2	AT1G22530.1	AT1G22530.1 [398-413]	AT1G22530.1 1xPhospho [S403(100)]	0	1904.8													No Quan Values	Not Found	High	Not Found	Not Found	Not Found	Not Found	Not Found	Not Found	Not Found	Not Found	Not Found	Not Found	High	0.0001363	5.308e-10	112
[K].EILQSESFKEEGYLASELQEAEK.[N]	1xPhospho [S/Y]	1.80902e-07	8.35654e-05	1	1	52	AT1G22530.1	AT1G22530.1 [73-95]		1	2737.25	3.24651e+07	2.73154e+07	3.33418e+07	2.64617e+07	2.29775e+07	1.97752e+07	3.81418e+07	2.67413e+07	2.41396e+07	3.08659e+07	1.6854e+07	3.70067e+07		High	High	Peak Found	High	High	High	High	Peak Found	High	High	High	High	High	0.000197	5.269e-07	80	47.62
[K].TFGSIITSPR.[T]	1xPhospho [S8(100)]	0.000215918	8.35654e-05	2	2	11	AT1G22530.1; AT1G72150.1	AT1G22530.1 [529-538]; AT1G72150.1 [421-430]	AT1G22530.1 1xPhospho [S536(100)]; AT1G72150.1 1xPhospho [S428(100)]	0	1158.56	1751991	1.40301e+06	1.04362e+06	1.78557e+06	1.85664e+06	1.22628e+06	1.21681e+06	1.69955e+06	1.55151e+06	1.02084e+06		1183564	Shared	High	High	Peak Found	High	High	High	High	High	High	High	High	High	High	0.0001212	0.0001482	58	40.29
[R].GESANDILSALANR.[E]	1xPhospho [S3(100)]	5.77228e-06	8.35654e-05	1	1	4	AT1G22620.1	AT1G22620.1 [470-483]	AT1G22620.1 1xPhospho [S472(100)]	0	1510.69	671513	467261												High	Peak Found	Not Found	Not Found	High	Not Found	Not Found	Not Found	High	Not Found	Not Found	Not Found	High	0.0001553	1.004e-05	106	49.45
[R].AYSAELSR.[G]	1xPhospho [S3(100)]	0.00141586	0.000315417	1	1	1	AT1G22620.1	AT1G22620.1 [462-469]	AT1G22620.1 1xPhospho [S464(100)]	0	976.414													No Quan Values	Not Found	Not Found	Not Found	Not Found	Not Found	Not Found	Not Found	Not Found	Not Found	High	Not Found	Not Found	High	0.0001335	0.0003514	51
[R].THSAALR.[I]	1xPhospho [S3(100)]	0.0303466	0.00279214	1	1	12	AT1G22750.4	AT1G22750.4 [249-255]	AT1G22750.4 1xPhospho [S251(100)]	0	835.382	7.34377e+06	7.36761e+06		11479010	4.51863e+06	5943592	6787867	9680167	3979477	6.19161e+06		10962806		High	High	High	High	High	High	High	High	High	High	High	High	High	0.001319	0.009231	39	20.1
[K].AGSPTQHER.[K]	1xPhospho [S3(100)]	0.000986475	0.000315417	1	1	11	AT1G22770.1	AT1G22770.1 [176-184]	AT1G22770.1 1xPhospho [S178(100)]	0	1062.44	1.04459e+06	1.8946e+06	3671781	2204573	2.50001e+06	2.43453e+06	2.70863e+06	3.17535e+06	2.73776e+06	1.30934e+06	1.40908e+06	2.48347e+06		High	High	High	High	High	High	High	High	High	High	High	Peak Found	High	0.0001423	0.0002857	65	15.59
[K].ATTSGSPTSEPK.[A]	1xPhospho [S6(99.1)]	0.00106639	0.000315417	1	1	5	AT1G22770.1	AT1G22770.1 [164-175]	AT1G22770.1 1xPhospho [S169(99.1)]	0	1242.52				1.04868e+06		1.79017e+06		935430	1.66593e+06	1.32591e+06	1.32668e+06	1.61051e+06		High	Not Found	Not Found	Peak Found	High	Peak Found	Not Found	Peak Found	High	High	High	Peak Found	High	0.0002618	0.0006665	38	18.96
[M].SLVANEEFQHILR.[V]	1xAcetyl [N-Term]; 1xPhospho [S1(100)]	8.51719e-05	8.35654e-05	1	1	4	AT1G22780.1	AT1G22780.1 [2-14]	AT1G22780.1 1xAcetyl [N-Term]; 1xPhospho [S2(100)]	0	1677.8	864098	939558	540155	1.08612e+06	676439	350278		1.07567e+06	563862			769611		High	High	Peak Found	High	High	Peak Found	Not Found	Peak Found	Peak Found	Not Found	Not Found	Peak Found	High	0.0001363	1.278e-05	85	51.6
[R].EISSPESVVVVSEK.[G]	1xPhospho [S4(100)]	2.30713e-05	8.35654e-05	1	1	3	AT1G22790.1	AT1G22790.1 [101-114]	AT1G22790.1 1xPhospho [S104(100)]	0	1568.75	1.03799e+06	997772			931465				884077					High	High	Not Found	Not Found	High	Not Found	Not Found	Not Found	Peak Found	Not Found	Not Found	Not Found	High	0.0001553	3.169e-05	70	38.76
[K].STNDENDEDDVKSESDDDGGSEGDAAIK.[G]	1xPhospho [S/T]	0.0119164	0.00128648	1	1	2	AT1G22850.1	AT1G22850.1 [80-107]		1	2994.11													No Quan Values	Not Found	Not Found	Not Found	Not Found	High	Not Found	Not Found	High	Not Found	Not Found	Not Found	Not Found	High	0.0014	0.005688	22
[K].SESDDDGGSEGDAAIK.[G]	1xPhospho [S3(98.2)]	0.0653462	0.00581411	1	1	1	AT1G22850.1	AT1G22850.1 [92-107]	AT1G22850.1 1xPhospho [S94(98.2)]	0	1632.59													No Quan Values	Not Found	Not Found	Not Found	Not Found	High	Not Found	Not Found	Not Found	Not Found	Not Found	Not Found	Not Found	High	0.002992	0.02238	23
[R].PSNFEESCAMASSPR.[F]	1xCarbamidomethyl [C8]; 1xPhospho [S13(99.4)]	3.48025e-09	8.35654e-05	1	3	5	AT1G23080.1	AT1G23080.1 [285-299]	AT1G23080.1 1xPhospho [S297(99.4)]	0	1749.66	4016520	1.44949e+06				1471088				963800				Peak Found	High	Not Found	High	Not Found	High	Not Found	Not Found	Not Found	High	Not Found	High	High	0.0001363	1.185e-10	108	31.13
[R].PSNFEESCAMASSPR.[F]	1xCarbamidomethyl [C8]; 1xOxidation [M10]; 1xPhospho [S13(99.5)]	3.52206e-11	8.35654e-05	1	3	13	AT1G23080.1	AT1G23080.1 [285-299]	AT1G23080.1 1xPhospho [S297(99.5)]	0	1765.66	1.68322e+07	1.8639e+07	1.09093e+07	1.50496e+07	11946684	1.70023e+07	9.79697e+06	1.24459e+07	1.1393e+07	1.74679e+07	6.86539e+06	1.20861e+07		High	High	High	High	High	High	High	High	High	High	High	High	High	0.0001363	1.904e-13	99	27.36
[R].PSNLTGAEIYSLNTTPR.[G]	1xPhospho [T15(99.5)]	2.02103e-11	8.35654e-05	1	3	9	AT1G23080.1	AT1G23080.1 [228-244]	AT1G23080.1 1xPhospho [T242(99.5)]	0	1913.9	1.54972e+06	4.14944e+06	1.93804e+06	3.15266e+06	3.1126e+06	3.86853e+06	1.95497e+06	2.63252e+06	2.59427e+06	3.86916e+06	1.24684e+06	2.19972e+06		High	High	Peak Found	High	High	High	High	High	Peak Found	High	High	Peak Found	High	0.0001335	4.977e-13	92	41.85
[R].PSNLTGAEIYSLNTTPR.[G]	2xPhospho [S11(100); T15(98.9)]	0.000223253	8.35654e-05	1	3	1	AT1G23080.1	AT1G23080.1 [228-244]	AT1G23080.1 2xPhospho [S238(100); T242(98.9)]	0	1993.87					808733		534244		399016	455665	936863			Not Found	Not Found	Not Found	Not Found	High	Not Found	Peak Found	Not Found	Peak Found	Peak Found	Peak Found	Not Found	High	0.000167	0.0001556	60	43.27
[R].SFYGGGGTNMTPR.[P]	1xOxidation [M10]; 1xPhospho [T11(100)]	1.59104e-05	8.35654e-05	1	3	8	AT1G23080.1	AT1G23080.1 [215-227]	AT1G23080.1 1xPhospho [T225(100)]	0	1440.56													No Quan Values	Not Found	High	Not Found	Not Found	High	High	Not Found	High	High	High	High	High	High	0.000167	1.379e-05	64
[R].CNSTAELNPK.[E]	1xCarbamidomethyl [C1]; 1xPhospho [S3(100)]	7.51567e-05	8.35654e-05	1	3	12	AT1G23080.1	AT1G23080.1 [429-438]	AT1G23080.1 1xPhospho [S431(100)]	0	1213.49	4455972	4.80303e+06	3965118	5.92628e+06	3.43616e+06	4.73066e+06	2978013	3.05368e+06	2.76321e+06	5.22094e+06	2.27448e+06	4.36884e+06		High	High	High	High	High	High	High	Peak Found	Peak Found	High	High	High	High	0.0001363	6.587e-06	77	24.97
[R].LSNFGPADMYSVQSSR.[G]	1xOxidation [M9]; 1xPhospho [S/Y]	4.79904e-07	8.35654e-05	2	4	25	AT1G23080.1; AT1G70940.1	AT1G23080.1 [264-279]; AT1G70940.1 [261-276]		0	1854.77	2.63354e+06	2.86525e+06	1091190	1172856	1.94831e+06	4595439	5.84793e+06	4.58528e+06	4.5322e+06	3.96236e+06	1.55197e+06	2.77381e+06	Shared	High	High	High	High	High	High	High	High	High	High	High	High	High	0.0001423	1.005e-07	108	37.58
[R].LSNFGPADMYSVQSSRGPTPR.[P]	1xOxidation [M9]; 1xPhospho [S/T/Y]	0.000883543	0.000259633	2	4	4	AT1G23080.1; AT1G70940.1	AT1G23080.1 [264-284]; AT1G70940.1 [261-281]		1	2363.05	771305	1.01534e+06	902577	1.56538e+06	1.46557e+06	642834		1.05223e+06	703590	978570		873889	Shared	High	High	Peak Found	Peak Found	Peak Found	Peak Found	Not Found	High	Peak Found	High	Not Found	Peak Found	High	0.0001468	0.0003613	31	36.02
[R].LSNFGPADMYSVQSSRGPTPR.[P]	1xOxidation [M9]; 2xPhospho [S/T/Y]	0.127661	0.00880821	2	4	1	AT1G23080.1; AT1G70940.1	AT1G23080.1 [264-284]; AT1G70940.1 [261-281]		1	2443.01		727138			1.36199e+06								Shared	Not Found	Peak Found	Not Found	Not Found	High	Not Found	Not Found	Not Found	Not Found	Not Found	Not Found	Not Found	High	0.004378	0.03876	4	37.27
[K].ASDTADVSDGGR.[S]	1xPhospho [S8(100)]	0.000701529	0.000175843	1	2	6	AT1G23170.2	AT1G23170.2 [89-100]	AT1G23170.2 1xPhospho [S96(100)]	0	1230.46			859000	525994	426672	348819		409615		421313	256366			High	High	Peak Found	High	Peak Found	Peak Found	Not Found	High	Not Found	High	Peak Found	High	High	0.0001553	0.0005459	47	20.16
[K].KASDTADVSDGGR.[S]	1xPhospho [S9(100)]	0.00173935	0.000315417	1	2	8	AT1G23170.2	AT1G23170.2 [88-100]	AT1G23170.2 1xPhospho [S96(100)]	1	1358.56	897381	658844	737732	634589	458617	687341		706167	655178	525502	470383	559691		High	High	Peak Found	High	High	Peak Found	High	High	High	Peak Found	High	Peak Found	High	0.0001212	0.0003565	79	19.62
[R].SDVASVASADEFEYKDPVDGSISK.[H]	1xPhospho [S5(100)]	1.05045e-05	8.35654e-05	1	1	6	AT1G23190.1	AT1G23190.1 [484-507]	AT1G23190.1 1xPhospho [S488(100)]	1	2596.13	5.03039e+07	40066772	1.14278e+06	2.76062e+07	47389720	16561044	34090192	31267466	3.72304e+07	951874	20257350	14845896		High	High	Peak Found	High	High	Peak Found	Peak Found	Peak Found	High	High	Peak Found	Peak Found	High	0.000167	1.222e-05	54	42.22
[K].ATGAFILTASHNPGGPTEDFGIK.[Y]	1xPhospho [S10(100)]	1.69677e-08	8.35654e-05	2	4	167	AT1G23190.1; AT1G70730.3	AT1G23190.1 [114-136]; AT1G70730.3 [192-214]	AT1G23190.1 1xPhospho [S123(100)]; AT1G70730.3 1xPhospho [S201(100)]	0	2381.12	4.89583e+07	8.28384e+07	3.65169e+07	9.06582e+07	6.24809e+07	5.29219e+07	5.18743e+07	6.62882e+07	4.89106e+07	2.47769e+07	3.48647e+07	5.04841e+07	Shared	High	High	High	High	High	High	High	High	High	High	High	High	High	0.0001212	3.147e-09	69	46.37
[R].KSNSTGFSK.[L]	1xPhospho [S4(99.4)]	0.000724629	0.000259633	1	2	8	AT1G23710.1	AT1G23710.1 [169-177]	AT1G23710.1 1xPhospho [S172(99.4)]	1	1035.45	1.77743e+06	753094	619569	1.02582e+06	1.13385e+06	658710	560732	805560	868699	651040	414495	775816		High	High	Peak Found	High	Peak Found	High	Peak Found	High	High	High	Peak Found	High	High	0.0001423	0.000205	65	19.95
[K].SNSTGFSK.[L]	1xPhospho [S3(100)]	0.00110617	0.000315417	1	2	12	AT1G23710.1	AT1G23710.1 [170-177]	AT1G23710.1 1xPhospho [S172(100)]	0	907.356	1704658	767886	718243	978356	1.32493e+06	736902	658989	678696	934881	690990	547190	1.16149e+06		High	High	High	High	High	High	High	High	High	High	High	High	High	0.0002618	0.000757	59	21.31
[K].ETSATDLK.[R]	1xPhospho [S3(99.1)]	0.0102641	0.00123953	1	2	11	AT1G23820.1	AT1G23820.1 [49-56]	AT1G23820.1 1xPhospho [S51(99.1)]	0	944.397	2.95429e+06	1233841	2.25245e+06	1.88682e+06	1.69382e+06	1.15811e+06	1.4539e+06	1.58257e+06	1.62191e+06	1.94917e+06	1.28534e+06	1.29872e+06		High	High	High	High	High	High	High	High	High	High	High	Peak Found	High	0.0004336	0.002449	47	22.62
[R].RDSPYGR.[R]	1xPhospho [S3(100)]	0.000381849	8.35654e-05	1	3	10	AT1G23860.1	AT1G23860.1 [173-179]	AT1G23860.1 1xPhospho [S175(100)]	1	930.383	5.57569e+06	3897772	4.06e+06	10163418	5504278	5.74958e+06	4094987	5541390	5.27672e+06	3.88439e+06	3.25808e+06	4996731		High	Peak Found	High	High	High	High	High	High	High	Peak Found	High	Peak Found	High	0.0001553	0.0003277	41	19.18
[R].RRSPDYGYAR.[R]	1xPhospho [S3(100)]	0.000946572	0.000315417	1	2	4	AT1G23860.1	AT1G23860.1 [121-130]	AT1G23860.1 1xPhospho [S123(100)]	2	1320.58		267311	375076	4.45242e+06	526622	404697		4.44044e+06	463552	527845	243446	3384833		Not Found	Peak Found	Peak Found	High	High	Peak Found	Not Found	High	Peak Found	High	Peak Found	Peak Found	High	0.0001212	0.0001682	37	24.04
[R].SPDYGYAR.[R]	1xPhospho [S1(100)]	0.00505601	0.000767611	1	2	13	AT1G23860.1	AT1G23860.1 [123-130]	AT1G23860.1 1xPhospho [S123(100)]	0	1008.38	12184318	12753279	18936982	32548344	23470418	19150048	18028030	26940848	23638638	19216362	12863294	25074112		High	High	High	High	High	High	High	High	High	High	High	High	High	0.0005858	0.002575	49	26.78
[R].RSPDYGYAR.[R]	1xPhospho [S2(100)]	0.00593047	0.000767611	1	2	9	AT1G23860.1	AT1G23860.1 [122-130]	AT1G23860.1 1xPhospho [S123(100)]	1	1164.48	452021	448052	615990	1.12219e+06	849047	691595	707608	1.11568e+06	882959	631211	603899	1.06146e+06		Peak Found	High	High	High	High	High	High	High	High	Peak Found	Peak Found	High	High	0.0006537	0.002614	36	24.95
[R].RSPYANGV.[-]	1xPhospho [S2(100)]	0.00975353	0.0011889	1	3	11	AT1G23860.1	AT1G23860.1 [180-187]	AT1G23860.1 1xPhospho [S181(100)]	1	943.403	1.37517e+06	1.1937e+06	1.81161e+06	1.97427e+06	2049237	1.61178e+06		2.14415e+06		1.96142e+06	1.3069e+06	1.79328e+06		Peak Found	High	High	High	High	High	High	High	Not Found	High	High	High	High	0.0011	0.004841	50	25.91
[R].RRDSPYGR.[R]	1xPhospho [S4(100)]	0.0173807	0.001807	1	3	13	AT1G23860.1	AT1G23860.1 [172-179]	AT1G23860.1 1xPhospho [S175(100)]	2	1086.48	7.41114e+06	15178576	7.92268e+06	27763406	10002835	15156337	6343029	21906254	11007409	15321634	6.0635e+06	35975118		High	High	High	High	High	High	High	High	High	High	High	High	High	0.001025	0.004329	32	19.18
[R].SVTPPRR.[G]	2xPhospho [S1(100); T3(100)]	0.148584	0.0093138	1	2	16	AT1G23860.1	AT1G23860.1 [146-152]	AT1G23860.1 2xPhospho [S146(100); T148(100)]	1	972.406	5.29369e+06	7173333	2.5417e+06	6416690	5002255	2.27822e+06	2.593e+06	4510215	3.58735e+06	213017	1.73684e+06	2.37199e+06		High	High	High	High	High	Peak Found	High	High	High	Peak Found	High	High	High	0.003726	0.03654	30	21.94
[R].RRSPSPR.[RG]	1xPhospho [S5(99.1)]	0.0311798	0.00290524	2	4	1	AT1G23860.1; AT2G24590.1	AT1G23860.1 [113-119]; AT2G24590.1 [157-163]	AT1G23860.1 1xPhospho [S117(99.1)]; AT2G24590.1 1xPhospho [S161(99.1)]	2	935.457	634940	577617	282036	956996		727473		858817	387249			782445	Shared	Peak Found	High	Peak Found	Peak Found	Not Found	Peak Found	Not Found	Peak Found	Peak Found	Not Found	Not Found	Peak Found	High	0.001051	0.007788	27	15.52
[R].VMTVPGIISELDGGYSDGSSDVNSSNSSR.[E]	1xOxidation [M2]; 1xPhospho [T3(100)]	0.00234367	0.000467861	1	1	2	AT1G23870.1	AT1G23870.1 [30-58]	AT1G23870.1 1xPhospho [T32(100)]	0	3026.29													No Quan Values	Not Found	Not Found	Not Found	Not Found	Not Found	Not Found	Not Found	Not Found	High	Not Found	High	Not Found	High	0.0003082	0.0011	38
[R].VLSLSPSFR.[K]	1xPhospho [S7(100)]	0.000444018	8.35654e-05	2	2	16	AT1G23870.1; AT1G70290.1	AT1G23870.1 [567-575]; AT1G70290.1 [562-570]	AT1G23870.1 1xPhospho [S573(100)]; AT1G70290.1 1xPhospho [S568(100)]	0	1085.54	19324976	14836769	6.22857e+06	14880987	17108244	8321539	10786577	14355168	13951875	6.3367e+06	5.89071e+06	7.89603e+06	Shared	High	High	High	High	High	High	High	High	High	High	High	High	High	0.0001212	6.65e-05	51	43.11
[R].VLSLSPSFRK.[L]	1xPhospho [S7(100)]	0.000202921	8.35654e-05	2	2	12	AT1G23870.1; AT1G70290.1	AT1G23870.1 [567-576]; AT1G70290.1 [562-571]	AT1G23870.1 1xPhospho [S573(100)]; AT1G70290.1 1xPhospho [S568(100)]	1	1213.63	10533306	11201741	8.13448e+06	14301732	10978702	7337976	7210272	13820083	9988987	8469443	4889883	9741939	Shared	High	High	High	High	High	High	High	High	High	High	High	High	High	0.0001212	6.425e-05	49	37.48
[K].SFDFKSSVDGLNTAVK.[Q]	1xPhospho [S7(98.3)]	0.000158229	8.35654e-05	1	1	3	AT1G24160.1	AT1G24160.1 [412-427]	AT1G24160.1 1xPhospho [S418(98.3)]	1	1794.83	807587	1.02141e+06		673286	853770			878576	767433	536569	375080			Peak Found	High	Not Found	Peak Found	Peak Found	High	Not Found	High	Peak Found	Peak Found	Peak Found	Not Found	High	0.0001423	4.101e-05	56	41.05
[K].SSVDGLNTAVK.[Q]	1xPhospho [S2(99.1)]	0.000158989	8.35654e-05	1	1	12	AT1G24160.1	AT1G24160.1 [417-427]	AT1G24160.1 1xPhospho [S418(99.1)]	0	1170.54	1612337	2.09142e+06	1.40067e+06	2.95893e+06	1.68695e+06	1.7175e+06	1848613	2.04413e+06	1.49691e+06	1.77929e+06	879285	1.80038e+06		High	High	High	High	High	High	High	High	High	High	High	High	High	0.0001423	4.122e-05	76	31.62
[K].SLHISMNLDPPASDPTALPSTR.[K]	1xOxidation [M6]; 1xPhospho [S5(100)]	4.71048e-05	8.35654e-05	1	1	7	AT1G24160.1	AT1G24160.1 [367-388]	AT1G24160.1 1xPhospho [S371(100)]	0	2416.12	998695	1.39354e+06		684048	633076	1.57686e+06		1.30781e+06	461932	746131				High	High	Not Found	Peak Found	Peak Found	High	Not Found	High	High	Peak Found	Not Found	High	High	0.0001423	1.166e-05	45	41.43
[K].FSAFSPNKYLEEVGK.[C]	1xPhospho [S5(100)]	0.000196246	8.35654e-05	1	1	3	AT1G24160.1	AT1G24160.1 [54-68]	AT1G24160.1 1xPhospho [S58(100)]	1	1795.83			576089	1.03452e+06			441627	527748				809616		Not Found	Not Found	Peak Found	High	Not Found	Not Found	Peak Found	Peak Found	Not Found	Not Found	Not Found	High	High	0.0001212	2.489e-05	47	47.3
[R].EEVRDDISLQNDTVDANETTK.[K]	1xPhospho [S8(100)]	1.26808e-05	8.35654e-05	1	1	7	AT1G24160.1	AT1G24160.1 [232-252]	AT1G24160.1 1xPhospho [S239(100)]	1	2472.08	3695074	3.36973e+06	1.3211e+06	3.74162e+06	2772631	1.68666e+06	2.90077e+06	2.35596e+06	2946411	1.90774e+06	1.10842e+06	1.50167e+06		High	Peak Found	High	Peak Found	High	High	High	Peak Found	Peak Found	High	Peak Found	High	High	0.0001423	7.645e-06	67	33.89
[K].AVASSNPSLQVSVSFGR.[F]	1xPhospho [S14(100)]	2.45176e-11	8.35654e-05	1	1	31	AT1G24160.1	AT1G24160.1 [27-43]	AT1G24160.1 1xPhospho [S40(100)]	0	1785.85	3.76852e+06	2.91686e+06	1.48599e+06	3.6507e+06	1.9297e+06	1.6967e+06	2.49216e+06	2.94631e+06	3.05656e+06	266864	687951	1.81925e+06		High	High	High	High	High	High	High	High	High	High	Peak Found	High	High	0.0001553	3.43e-10	123	42.9
[K].LMDENASFR.[S]	1xOxidation [M2]; 1xPhospho [S7(100)]	0.000698288	0.000175843	1	1	11	AT1G24160.1	AT1G24160.1 [102-110]	AT1G24160.1 1xPhospho [S108(100)]	0	1178.45	1.58169e+06	1.08962e+06		1.43239e+06	1.02338e+06	844717			1.37391e+06	944545	747451	817236		High	High	High	High	Peak Found	High	High	High	High	High	High	High	High	0.0001363	0.0003079	55	28.2
[R].TVSKSSLDK.[V]	1xPhospho [S3(100)]	0.000731363	0.000259633	1	1	12	AT1G24160.1	AT1G24160.1 [530-538]	AT1G24160.1 1xPhospho [S532(100)]	1	1044.5	1.79397e+06		1.00189e+06	2.03992e+06	996412	1.12578e+06		1491602	1.01291e+06	963775	881887	1.73268e+06		High	High	High	High	High	High	High	High	High	High	High	High	High	0.0001335	0.0004204	53	22.09
[K].FSAFSPNK.[Y]	1xPhospho [S5(100)]	0.00155138	0.000315417	1	1	10	AT1G24160.1	AT1G24160.1 [54-61]	AT1G24160.1 1xPhospho [S58(100)]	0	977.413	762903	1250974		2.72775e+06	918615	1.10008e+06		2252411	853747	1.37777e+06	648758	1.84275e+06		High	High	Not Found	High	High	High	Not Found	High	High	High	High	High	High	0.0001423	0.000465	58	34.27
[K].SPQGFATPR.[V]	1xPhospho [S1(100)]	0.00106152	0.000315417	1	1	10	AT1G24160.1	AT1G24160.1 [323-331]	AT1G24160.1 1xPhospho [S323(100)]	0	1040.46	1.15055e+06	1.25333e+06		1.62068e+06	956456	1.12793e+06	697791	1.30568e+06	1.26246e+06	1174262	1.61072e+06	1.07843e+06		High	High	High	High	High	High	Peak Found	High	High	High	Peak Found	High	High	0.0001335	0.0002494	55	29.63
[R].EEVRDDISLQNDTVDANETTKK.[V]	1xPhospho [S8(100)]	0.00226943	0.000467861	1	1	2	AT1G24160.1	AT1G24160.1 [232-253]	AT1G24160.1 1xPhospho [S239(100)]	2	2600.17													No Quan Values	Not Found	Not Found	Not Found	High	Not Found	Not Found	Not Found	Not Found	High	Not Found	Not Found	Not Found	High	0.0003082	0.001069	47
[R].DDISLQNDTVDANETTK.[K]	1xPhospho [S4(100)]	0.0551729	0.00509256	1	1	1	AT1G24160.1	AT1G24160.1 [236-252]	AT1G24160.1 1xPhospho [S239(100)]	0	1958.82		649533	843006	496664	740458	554672	3103621		497606					Not Found	Peak Found	Peak Found	Peak Found	Peak Found	High	Peak Found	Not Found	Peak Found	Not Found	Not Found	Not Found	High	0.001873	0.01442	28	34.08
[R].YHGHSMSDPGSTYR.[T]	1xOxidation [M6]; 1xPhospho [S5(100)]	5.39493e-06	8.35654e-05	1	2	13	AT1G24180.1	AT1G24180.1 [292-305]	AT1G24180.1 1xPhospho [S296(100)]	0	1690.63	7.04283e+06	4.57282e+06	16888319	24277057	21324304	6.52563e+06	1.90194e+07	2.35285e+07	2.59115e+07	4.71219e+06	1.622e+07	16609070		High	High	High	High	High	High	High	High	High	High	High	High	High	0.0001423	1.232e-06	68	22.38
[R].YHGHSMSDPGSTYR.[T]	1xPhospho [S/Y/T]	0.0186218	0.00192055	1	2	1	AT1G24180.1	AT1G24180.1 [292-305]		0	1674.64				794490	356709			812463				578717		Not Found	Not Found	Not Found	Peak Found	Peak Found	Not Found	Not Found	High	Not Found	Not Found	Not Found	Peak Found	High	0.001508	0.005725	3	25.28
[K].ANDSTGNNISGDR.[S]	1xPhospho [S10(100)]	6.11023e-05	8.35654e-05	1	2	12	AT1G24190.1	AT1G24190.1 [922-934]	AT1G24190.1 1xPhospho [S931(100)]	0	1400.54		657959	876465	956035	1.06333e+06	394028	830778	1.17854e+06	844855	373773				Not Found	Peak Found	High	High	High	High	Peak Found	High	High	High	Not Found	High	High	0.0001335	3.251e-05	49	21.07
[R].TRSVVNTVPTNSIGPQ.[-]	1xPhospho [S3(99.2)]	5.38885e-07	8.35654e-05	1	2	12	AT1G24267.2	AT1G24267.2 [329-344]	AT1G24267.2 1xPhospho [S331(99.2)]	1	1749.85	7997495	6200003	108762736	24784860	8.07038e+06	4932778	90878240	2.32484e+07	8.06526e+06	5284775	1.23325e+07	19744132		High	High	High	High	High	High	High	High	High	High	High	High	High	0.0001212	7.538e-08	50	35.59
[R].ESQSPSTSNGAQQSR.[G]	1xPhospho [S4(100)]	2.03508e-05	8.35654e-05	1	2	4	AT1G24267.2	AT1G24267.2 [270-284]	AT1G24267.2 1xPhospho [S273(100)]	0	1643.67							113093	228672						Not Found	Not Found	Not Found	High	High	High	Peak Found	High	Not Found	Not Found	Not Found	Not Found	High	0.0001212	1.707e-06	99	16.96
[K].ALPSTSAVPALEAAPMTPSSR.[T]	1xOxidation [M16]; 1xPhospho [T/S]	4.32028e-06	8.35654e-05	1	2	7	AT1G24267.2	AT1G24267.2 [239-259]		0	2150.02		4.76807e+06	757341	7.07462e+06		4.45012e+06	2.133e+06	7.52777e+06	744195	4.57634e+06	1.08677e+06	5.22496e+06		Not Found	High	Peak Found	High	High	Peak Found	High	High	Peak Found	High	Peak Found	High	High	0.0001212	2.732e-07	42	41.75
[R].GPLQHTQSMSGLK.[E]	1xOxidation [M9]; 1xPhospho [S8(99.3)]	3.14114e-06	8.35654e-05	1	2	9	AT1G24267.2	AT1G24267.2 [285-297]	AT1G24267.2 1xPhospho [S292(99.3)]	0	1479.67	3.58138e+06	3.43454e+06	3.926e+06	6612690	2813157	3295664	2928035	5779393	2.84856e+06	3.10258e+06	2.36346e+06	5046666		Peak Found	High	High	High	High	High	High	High	High	Peak Found	High	Peak Found	High	0.000167	3.114e-06	76	27.16
[R].TLSLPPASPR.[E]	1xPhospho [S8(100)]	0.00296624	0.000515838	1	2	28	AT1G24267.2	AT1G24267.2 [260-269]	AT1G24267.2 1xPhospho [S267(100)]	0	1118.56	3.35318e+06	3875719	3.15577e+06	3.58626e+06	3.91178e+06	3.6324e+06	2.65059e+06	5.67694e+06	2.77382e+06	4.39118e+06	3.51006e+06	3.76304e+06		High	High	High	High	High	High	High	High	High	High	High	High	High	0.0004809	0.001609	34	36.4
[R].SVVNTVPTNSIGPQ.[-]	1xPhospho [S1(100)]	0.0153119	0.0016958	1	2	6	AT1G24267.2	AT1G24267.2 [331-344]	AT1G24267.2 1xPhospho [S331(100)]	0	1492.7	1484084	1.04037e+06	1.26606e+06	1.27356e+06	1.27808e+06	624162		1.38157e+06	1304238	784428	1.10401e+06	901779		High	Peak Found	High	Peak Found	Peak Found	Peak Found	Not Found	High	High	High	Peak Found	High	High	0.0007118	0.004939	12	38.31
[R].NNSLLSGIIDGGR.[S]	1xPhospho [S3(100)]	3.94151e-06	8.35654e-05	1	2	24	AT1G24300.1	AT1G24300.1 [1259-1271]	AT1G24300.1 1xPhospho [S1261(100)]	0	1395.66	1.3213e+07	1.29553e+07	4.20621e+06	1.02209e+07	1.04616e+07	4.80959e+06	8.14977e+06	8.07868e+06	9.20304e+06	2.67784e+06	4.22612e+06	5.28322e+06		High	High	High	High	Peak Found	High	High	High	High	High	High	High	High	0.0001423	8.921e-07	95	49.7
[R].AFSDEQINR.[S]	1xPhospho [S3(100)]	0.000883543	0.000259633	1	2	11	AT1G24300.1	AT1G24300.1 [1237-1245]	AT1G24300.1 1xPhospho [S1239(100)]	0	1159.48	3.20677e+06	1.4282e+06	2.83504e+06	1.99233e+06	3.38062e+06	1.06165e+06	2.5908e+06	2138436	3.16236e+06	1.029e+06	1.72429e+06	1596907		High	High	High	High	High	High	High	High	High	Peak Found	High	High	High	0.0002618	0.0006391	68	30.34
[R].SPTPMPMGNPSDPNLK.[D]	2xOxidation [M5; M7]; 1xPhospho [S1(100)]	0.00148206	0.000315417	1	2	3	AT1G24300.1	AT1G24300.1 [50-65]	AT1G24300.1 1xPhospho [S50(100)]	0	1794.74	1.05643e+06	1.35383e+06	1.08718e+06	1.24782e+06	1.41677e+06		1.49275e+06							Peak Found	Peak Found	Peak Found	Peak Found	High	Not Found	Peak Found	Not Found	Not Found	High	High	Not Found	High	0.0002618	0.0009102	41	29.01
[R].MMSFEAQDR.[M]	2xOxidation [M1; M2]; 1xPhospho [S3(100)]	0.0029525	0.000515838	1	2	12	AT1G24300.1	AT1G24300.1 [1309-1317]	AT1G24300.1 1xPhospho [S1311(100)]	0	1226.42	4439711	2.89608e+06	3.62128e+06	5434333	3.62622e+06	2886186	3.35338e+06	4241054	3.55881e+06	3.39982e+06	2.6813e+06	4446471		High	High	High	High	High	High	High	High	High	High	High	High	High	0.0001212	0.0006798	52	25
[K].MDVRSPTPMPMGNPSDPNLK.[D]	3xOxidation [M1; M9; M11]; 1xPhospho [S5(100)]	0.00714558	0.00095398	1	2	9	AT1G24300.1	AT1G24300.1 [46-65]	AT1G24300.1 1xPhospho [S50(100)]	1	2311.98	497574	1.02892e+06	1.48627e+06		631109	908302	1689471	791330		1.05472e+06	1.58656e+06	753037		High	High	High	Not Found	High	High	High	High	Not Found	Peak Found	High	High	High	0.0009919	0.003366	22	28.86
[R].LNSVASESYGSFGAGYQVSHGSPEAVR.[S]	1xPhospho [S22(100)]	0.0119783	0.00128648	1	2	3	AT1G24300.1	AT1G24300.1 [405-431]	AT1G24300.1 1xPhospho [S426(100)]	0	2836.26	871961	1.22624e+06		1.03761e+06	1.24969e+06	365640	814139			447171	485737	592677		High	Peak Found	Not Found	High	Peak Found	Peak Found	High	Not Found	Not Found	Peak Found	Peak Found	Peak Found	High	0.0007334	0.003255	28	39.11
[R].SRSSTGFR.[Q]	1xPhospho [S/T]	0.0158035	0.0016958	1	2	3	AT1G24300.1	AT1G24300.1 [1005-1012]	AT1G24300.1 1xPhospho [S1007(99.1)]	1	977.42	1.34621e+06	841567	845498	1280308	1.14083e+06	727543	758763	1.05735e+06	1.04667e+06	695347	591310			High	Peak Found	Peak Found	Peak Found	Peak Found	Peak Found	Peak Found	High	High	Peak Found	Peak Found	Not Found	High	0.001358	0.005909	30	21.62
[K].ELASDNSIPLSPQWLYTK.[S]	1xPhospho [S11(100)]	0.00118473	0.000315417	2	3	3	AT1G24300.1; AT1G27430.1	AT1G24300.1 [23-40]; AT1G27430.1 [23-40]	AT1G24300.1 1xPhospho [S33(100)]; AT1G27430.1 1xPhospho [S33(100)]	0	2142.02	1.07629e+06	1.15181e+06	2772321	3.52564e+06	3.41907e+06	2.17463e+06	4.04179e+06	2.33342e+06	3.07777e+06		2.03609e+06	1.31583e+06	Shared	Peak Found	Peak Found	Peak Found	Peak Found	Peak Found	High	Peak Found	High	Peak Found	Not Found	Peak Found	High	High	0.0001391	0.0001372	58	51.75
[K].SISPVPTAAQVR.[T]	1xPhospho [S3(100)]	6.31973e-05	8.35654e-05	1	2	7	AT1G24460.2	AT1G24460.2 [1629-1640]	AT1G24460.2 1xPhospho [S1631(100)]	0	1305.66	581050	519516		710332		393150	566960			3.05265e+06	1866522	360944		High	High	Not Found	Peak Found	High	High	Peak Found	Not Found	High	High	High	Peak Found	High	0.0001335	9.892e-06	60	34.36
[R].APSTSEISEIEDK.[G]	1xPhospho [S3(100)]	2.16684e-05	8.35654e-05	1	2	8	AT1G24460.2	AT1G24460.2 [1610-1622]	AT1G24460.2 1xPhospho [S1612(100)]	0	1485.64	1.48018e+06	1.2601e+06	1.04938e+06	994962	1.43225e+06	845858	761609	1.17069e+06	1.59551e+06	1.13797e+06	494007			High	High	Peak Found	Peak Found	High	High	High	Peak Found	High	High	Peak Found	Not Found	High	0.0001335	3.185e-06	73	35.91
[R].FQELTPEK.[L]	1xPhospho [T5(100)]	0.0396196	0.00366122	1	2	1	AT1G24510.1	AT1G24510.1 [341-348]	AT1G24510.1 1xPhospho [T345(100)]	0	1071.48	525044	792227	930201				678998			719459	558884			Peak Found	Peak Found	High	Not Found	Not Found	Not Found	Peak Found	Not Found	Not Found	Peak Found	Peak Found	Not Found	High	0.0017	0.01001	14	30.1
[M].ANGADEDAVLSDVESDEPAPVVLK.[D]	1xAcetyl [N-Term]; 1xPhospho [S11(100)]	7.17328e-06	8.35654e-05	1	1	6	AT1G24560.1	AT1G24560.1 [2-25]	AT1G24560.1 1xAcetyl [N-Term]; 1xPhospho [S12(100)]	0	2562.15	1099202	1.02863e+06	384189		826827		642796		671480					High	High	Peak Found	Not Found	High	Not Found	High	Not Found	Peak Found	Not Found	Not Found	Not Found	High	0.0001363	1.016e-05	48	52.61
[R].TSTADKDLNYLESR.[Q]	1xPhospho [T3(100)]	1.75952e-06	8.35654e-05	1	2	10	AT1G24706.2	AT1G24706.2 [1374-1387]	AT1G24706.2 1xPhospho [T1376(100)]	1	1692.75	1.07315e+06	1.4362e+06	1.34268e+06	1.69228e+06	2.05456e+06	1.14115e+06		1708474	2.29052e+06	1.64497e+06	886913	1.42962e+06		High	High	Peak Found	High	High	High	Not Found	High	High	High	High	Peak Found	High	0.0001363	9.542e-08	91	36.49
[K].RRSEENLSVSVDDAK.[R]	1xPhospho [S3(100)]	6.29645e-06	8.35654e-05	1	2	13	AT1G24706.2	AT1G24706.2 [1644-1658]	AT1G24706.2 1xPhospho [S1646(100)]	2	1784.82	3.60351e+06	3.20527e+06	1.74049e+06		3.29831e+06	1.77716e+06	1.27131e+06	3.01925e+06	5.16694e+06	1.07915e+06	1.88085e+06	706660		High	High	High	High	High	High	High	High	High	High	High	High	High	0.000167	5.88e-06	26	29.16
[K].SLPLKEDFEASK.[R]	1xPhospho [S1(100)]	0.000196246	8.35654e-05	1	2	9	AT1G24706.2	AT1G24706.2 [1696-1707]	AT1G24706.2 1xPhospho [S1696(100)]	1	1443.68	2505261	1715001	771317	1509646	1.78648e+06	778004	1.21958e+06	1.49769e+06	1.85997e+06	689698	939915	522335		High	High	Peak Found	High	High	High	High	High	Peak Found	High	Peak Found	Peak Found	High	0.000167	0.0001376	73	38.61
[K].ETDETPRISDENPVKPASK.[Y]	1xPhospho [S9(98.9)]	2.19844e-05	8.35654e-05	1	2	11	AT1G24706.2	AT1G24706.2 [1318-1336]	AT1G24706.2 1xPhospho [S1326(98.9)]	2	2193.01	2.42793e+06	2.05324e+06	1391617	1836223	1.66885e+06	1.43743e+06	1.40798e+06	1763902	1.67313e+06	1.33871e+06		1.21768e+06		High	High	High	Peak Found	High	High	Peak Found	High	High	High	Not Found	High	High	0.0001363	1.971e-05	36	30.09
[R].EKSLPLKEDFEASK.[R]	1xPhospho [S3(100)]	0.000100299	8.35654e-05	1	2	11	AT1G24706.2	AT1G24706.2 [1694-1707]	AT1G24706.2 1xPhospho [S1696(100)]	2	1700.81	1.99576e+06	2.91064e+06	1.58057e+06	2.46183e+06	3.99648e+06	1.50843e+06	1.77311e+06	2.277e+06	3.45861e+06	516849	1.9639e+06	701721		High	High	Peak Found	High	High	High	High	High	High	Peak Found	High	High	High	0.0001363	1.049e-05	46	35.22
[R].DRSVEAR.[L]	1xPhospho [S3(100)]	0.044455	0.00447618	1	2	6	AT1G24706.2	AT1G24706.2 [1482-1488]	AT1G24706.2 1xPhospho [S1484(100)]	1	912.393	2.51199e+07	20586804	1.8085e+06	5.15667e+06	18510882	1.94614e+07	3.42496e+06	2.19799e+06	1.04624e+07	16168793	2497548	3564070		High	High	Peak Found	Peak Found	High	High	High	Peak Found	Peak Found	Peak Found	High	Peak Found	High	0.002127	0.01351	29	17.84
[R].RQSLGGAENLQK.[F]	1xPhospho [S3(100)]	0.000263777	8.35654e-05	1	1	4	AT1G24764.1	AT1G24764.1 [416-427]	AT1G24764.1 1xPhospho [S418(100)]	1	1380.66		1.39965e+06	1.37947e+06	1.59457e+06	1.04742e+06		1.23701e+06	1.06151e+06	818140		743629	1.00945e+06		Not Found	High	High	High	Peak Found	Not Found	Peak Found	Peak Found	Peak Found	Not Found	Peak Found	High	High	0.0001363	2.984e-05	40	26.8
[K].SPSNTAQILAGR.[A]	1xPhospho [S3(99)]	1.21417e-05	8.35654e-05	1	1	10	AT1G24764.1	AT1G24764.1 [610-621]	AT1G24764.1 1xPhospho [S612(99)]	0	1294.62	1.6067e+06	1832537	2.37047e+06	1.84662e+06	1.03373e+06	1.70414e+06	1.27364e+06	2.33051e+06	1.22177e+06	1.88471e+06	752733	1.62022e+06		High	High	High	High	High	High	High	High	Peak Found	High	Peak Found	High	High	0.0001335	1.854e-05	66	35.17
[K].ALLNGPGNYSFNK.[A]	1xPhospho [S10(100)]	1.33724e-05	8.35654e-05	1	1	10	AT1G24764.1	AT1G24764.1 [477-489]	AT1G24764.1 1xPhospho [S486(100)]	0	1474.67	4.40368e+06	4.81537e+06	3.74433e+06	8314291	7191653	3.97136e+06	6.19406e+06	6.80021e+06	6298598	2.91706e+06	3205549	4.31413e+06		High	High	High	High	High	Peak Found	High	Peak Found	High	High	High	Peak Found	High	0.0001363	8.427e-07	71	40.81
[R].HSLSINSTSVLK.[N]	1xPhospho [S4(100)]	1.99248e-07	8.35654e-05	1	1	11	AT1G24764.1	AT1G24764.1 [445-456]	AT1G24764.1 1xPhospho [S448(100)]	0	1365.68	2.58852e+06	2.81083e+06		3.66948e+06	3.29151e+06	2.56911e+06	2.13052e+06	4.38971e+06	2.75093e+06	2307575	2.05224e+06	3.06643e+06		High	High	High	High	High	High	Peak Found	High	High	High	High	High	High	0.0001363	5.542e-08	87	36.74
[R].FSNSKSPSNTAQILAGR.[A]	1xPhospho [S6(96)]	0.00570443	0.000767611	1	1	1	AT1G24764.1	AT1G24764.1 [605-621]	AT1G24764.1 1xPhospho [S610(96)]	1	1857.89													No Quan Values	Not Found	Not Found	High	Not Found	Not Found	Not Found	Not Found	Not Found	Not Found	Not Found	Not Found	Not Found	High	0.0006115	0.002011	35
[R].TVEHLLSALEAK.[G]	1xPhospho [S7(100)]	0.0413935	0.00393364	1	5	1	AT1G25210.1	AT1G25210.1 [151-162]	AT1G25210.1 1xPhospho [S157(100)]	0	1390.7										553813				Not Found	Not Found	Not Found	Not Found	Not Found	Not Found	Not Found	Not Found	Not Found	High	Not Found	Not Found	High	0.00219	0.01159	15	23.13
[R].EDLSELYREDLSDVETS.[-]	1xPhospho [S12(100)]	2.99376e-05	8.35654e-05	1	1	23	AT1G25260.1	AT1G25260.1 [219-235]	AT1G25260.1 1xPhospho [S230(100)]	1	2079.86	1.0904e+06	3.64568e+06	1134073	2.09098e+06	5.06031e+06	1.39951e+06	3.70835e+06	1.09854e+06	6.53786e+06		2.47624e+06	3.77616e+06		High	High	Peak Found	Peak Found	High	High	High	Peak Found	High	Not Found	High	High	High	0.0001363	2.195e-06	79	73.41
[R].DLLSPVIVQTSR.[W]	1xPhospho [S4(100)]	9.60521e-05	8.35654e-05	1	1	4	AT1G25280.1	AT1G25280.1 [47-58]	AT1G25280.1 1xPhospho [S50(100)]	0	1407.72		678837			764386				641423					Not Found	High	Not Found	High	High	Not Found	Not Found	Not Found	High	Not Found	Not Found	Not Found	High	0.0001212	1.07e-05	75	48.91
[K].DIDILIVNCSLFSPTPSLSAMIINK.[Y]	1xCarbamidomethyl [C9]; 1xOxidation [M21]; 3xPhospho [S17(93.9); S19(93.9); S/T]	0.0873936	0.0071236	1	1	1	AT1G25450.1	AT1G25450.1 [179-203]	AT1G25450.1 3xPhospho [S195(93.9); S197(93.9); S/T]	0	3017.35													No Quan Values	Not Found	Not Found	Not Found	Not Found	Not Found	Not Found	Not Found	Not Found	Not Found	Not Found	Not Found	High	High	0.001927	0.0184	16
[truncated: 9,130 more rows]
