# Supplementary material for: Arabidopsis γ-H2A.X-INTERACTING PROTEIN participates in DNA damage response and safeguards chromatin stability
Source: Nat Commun. 2022 Dec 26;13:7942. doi: 10.1038/s41467-022-35715-2 (PMC9792525; doi:10.1038/s41467-022-35715-2)
Supplement: Supplementary file 7 — Supplementary Data 4 [file 41467_2022_35715_MOESM7_ESM.xlsx]

## Sheet: Proteins
Supplementary Table 4 All the proteins (for normalization) identified in the phospho-proteomic analysis in this study.
Checked	Protein FDR Confidence: Combined	Master	Accession	Description	Exp. q-value: Combined	Sum PEP Score	Coverage [%]	# Peptides	# PSMs	# Unique Peptides	# AAs	MW [kDa]	calc. pI	Score Mascot: Mascot	# Peptides (by Search Engine): Mascot	Biological Process	Cellular Component	Molecular Function	Pfam IDs	Entrez Gene ID	Ensembl Gene ID	Gene Symbol	Chromosome	KEGG Pathways	Reactome Pathways	WikiPathways	# Protein Pathway Groups	# Razor Peptides	Abundances (Normalized): F13: Sample	Abundances (Normalized): F14: Sample	Abundances (Normalized): F15: Sample	Abundances (Normalized): F16: Sample	Abundances (Normalized): F17: Sample	Abundances (Normalized): F18: Sample	Abundances (Normalized): F19: Sample	Abundances (Normalized): F20: Sample	Abundances (Normalized): F21: Sample	Abundances (Normalized): F22: Sample	Abundances (Normalized): F23: Sample	Abundances (Normalized): F24: Sample	Found in Sample: [S13] F13: Sample	Found in Sample: [S14] F14: Sample	Found in Sample: [S15] F15: Sample	Found in Sample: [S16] F16: Sample	Found in Sample: [S17] F17: Sample	Found in Sample: [S18] F18: Sample	Found in Sample: [S19] F19: Sample	Found in Sample: [S20] F20: Sample	Found in Sample: [S21] F21: Sample
																													WT-MS-1	WT-BLM-1	xip-MS-1	xip-BLM-1	WT-MS-2	WT-BLM-2	xip-MS-2	xip-BLM-2	WT-MS-3	WT-BLM-3	xip-MS-3	xip-BLM-3	WT-MS-1	WT-BLM-1	xip-MS-1	xip-BLM-1	WT-MS-2	WT-BLM-2	xip-MS-2	xip-BLM-2	WT-MS-3
FALSE	High	Master Protein	AT5G04140.2	glutamate synthase 1	0	617.117	53	67	1032	54	1648	179.8	6.48	30878	67	metabolic process;regulation of biological process;response to stimulus	extracellular;membrane;mitochondrion;organelle lumen	catalytic activity;metal ion binding;protein binding	Pf00310, Pf01493, Pf01645, Pf04898	830292	AT5G04140	GLU1	5				0	13	3.23748e+09	3.14363e+09	3.18556e+09	3.21385e+09	3.13589e+09	3.1804e+09	3.24351e+09	3.23503e+09	3.19769e+09	3.16589e+09	3.16796e+09	3.26087e+09	High	High	High	High	High	High	High	High	High
FALSE	High	Master Protein	AT5G53460.1	NADH-dependent glutamate synthase 1	0	542.08	46	86	907	86	2208	241.7	6.37	20501	86	metabolic process;response to stimulus	cytosol;mitochondrion	catalytic activity;metal ion binding;nucleotide binding	Pf00070, Pf00310, Pf00743, Pf00890, Pf01262, Pf01493, Pf01593, Pf01645, Pf01946, Pf03486, Pf04898, Pf07992, Pf13450, Pf13738, Pf14691	835427	AT5G53460	GLT1	5	Metabolic pathways; Alanine, aspartate and glutamate metabolism; Biosynthesis of secondary metabolites; Nitrogen metabolism; Biosynthesis of amino acids			5	0	7.45361e+08	7.78172e+08	8.29519e+08	8.91528e+08	7.37596e+08	8.22483e+08	8.10609e+08	8.7842e+08	7.01044e+08	7.90884e+08	7.85587e+08	8.41596e+08	High	High	High	High	High	High	High	High	High
FALSE	High	Master Protein	AT2G39730.1	rubisco activase	0	537.582	70	30	2505	1	474	51.9	6.15	81262	30	defense response;regulation of biological process;response to stimulus	extracellular;membrane;nucleus	enzyme regulator activity;nucleotide binding	Pf00004, Pf06309	818558	AT2G39730	RCA	2				0	48	1.60486e+10	1.37579e+10	1.77282e+10	1.67436e+10	1.56471e+10	1.41811e+10	1.76541e+10	1.63699e+10	1.55875e+10	1.42297e+10	1.79808e+10	1.622e+10	High	High	High	High	High	High	High	High	High
FALSE	High	Master Protein	AT2G39730.2	rubisco activase	0	529.572	71	30	2478	1	446	49.1	7.68	79987	30	defense response;response to stimulus	extracellular;membrane;nucleus	enzyme regulator activity;nucleotide binding	Pf00004, Pf06309	818558	AT2G39730	RCA	2				0	0	2.91069e+08	3.04492e+08	4.04397e+08	3.30335e+08	2.51377e+08	2.76431e+08	2.49256e+08	2.04293e+08	1.81084e+08	1.92888e+08	2.66689e+08	2.37168e+08	Peak Found	Peak Found	Peak Found	High	High	Peak Found	Peak Found	Peak Found	High
FALSE	High	Master Protein	AT1G56070.1	Ribosomal protein S5/Elongation factor G/III/V family protein	0	508.122	58	54	1053	37	843	93.8	6.25	27393	54	metabolic process;response to stimulus	cytoplasm;cytosol;extracellular;Golgi;membrane	catalytic activity;metal ion binding;nucleotide binding;RNA binding	Pf00009, Pf00679, Pf03144, Pf03764, Pf14492	842058	AT1G56070	LOS1	1		Peptide chain elongation; Protein methylation; Neutrophil degranulation; Synthesis of diphthamide-EEF2		11	22	3.87433e+09	3.84505e+09	3.75522e+09	3.807e+09	3.84533e+09	3.80054e+09	3.62786e+09	3.86303e+09	3.89648e+09	3.8585e+09	3.54511e+09	3.88169e+09	High	High	High	High	High	High	High	High	High
FALSE	High	Master Protein	ATCG00480.1	ATP synthase subunit beta	0	486.818	75	34	1968	33	498	53.9	5.5	54707	34	defense response;metabolic process;response to stimulus;transport	membrane	catalytic activity;metal ion binding;nucleotide binding;transporter activity	Pf00006, Pf00306, Pf02874	844757	ATCG00480	atpB	Pt	Oxidative phosphorylation; Metabolic pathways; Photosynthesis			3	1	1.29301e+10	1.38399e+10	1.37681e+10	1.58819e+10	1.33105e+10	1.41357e+10	1.5147e+10	1.64843e+10	1.41345e+10	1.5154e+10	1.51588e+10	1.52037e+10	High	High	High	High	High	High	High	High	High
FALSE	High	Master Protein	AT5G40450.1	unknown protein; FUNCTIONS IN: molecular_function unknown; INVOLVED IN: biological_process unknown; LOCATED IN: chloroplast, plasma membrane; EXPRESSED IN: 24 plant structures; EXPRESSED DURING: 13 growth stages; Has 30201 Blast hits to 17322 proteins in 780 species: Archae - 12; Bacteria - 1396; Metazoa - 17338; Fungi - 3422; Plants - 5037; Viruses - 0; Other Eukaryotes - 2996 (source: NCBI BLin…	0	455.112	36	77	553	77	2889	322.8	4.3	13568	77	cell organization and biogenesis;metabolic process	cytosol;membrane;nucleus	catalytic activity		834043	AT5G40450	AT5G40450	5				0	0	2.73861e+08	2.59324e+08	3.21884e+08	2.95198e+08	3.14002e+08	2.68928e+08	3.05774e+08	2.96231e+08	2.70453e+08	2.56282e+08	2.77459e+08	3.14583e+08	High	High	High	High	High	High	High	High	High
FALSE	High	Master Protein	AT3G15950.1	DNA topoisomerase-related	0	454.93	64	58	685	57	772	85	4.69	17270	58	cell organization and biogenesis;response to stimulus	endoplasmic reticulum;extracellular;membrane;organelle lumen	catalytic activity;protein binding	Pf12128, Pf13514, Pf13654	820839	AT3G15950	NAI2	3				0	1	1.34456e+09	1.23084e+09	9.35753e+08	792883272	1.3211e+09	1.236e+09	9.1186e+08	6.99136e+08	1.25707e+09	1.07538e+09	8.32676e+08	6.978e+08	High	High	High	High	High	High	High	High	High
FALSE	High	Master Protein	AT5G56010.1	heat shock protein 81-3	0	424.391	58	47	684	3	699	80	5.05	18011	47	cell organization and biogenesis;defense response;metabolic process;response to stimulus	cytoplasm;cytosol;Golgi;membrane	nucleotide binding;protein binding	Pf00183, Pf02518, Pf13589	835699	AT5G56010	HSP81-3	5	Protein processing in endoplasmic reticulum; Plant-pathogen interaction	The NLRP3 inflammasome; HSP90 chaperone cycle for steroid hormone receptors (SHR); Neutrophil degranulation; Attenuation phase; HSF1 activation		15	51	3.28868e+09	3.53783e+09	3.05176e+09	3.3668e+09	3.26553e+09	3.60288e+09	3.09092e+09	3.45626e+09	3.14533e+09	3.3444e+09	2.97905e+09	3.41153e+09	High	High	High	High	High	High	High	High	High
FALSE	High	Master Protein	AT4G02510.1	translocon at the outer envelope membrane of chloroplasts 159	0	424.074	48	55	555	55	1503	160.7	4.55	19271	55	regulation of biological process;response to stimulus;transport	cytoplasm;cytosol;membrane	catalytic activity;metal ion binding;nucleotide binding;protein binding;receptor activity;signal transducer activity	Pf00735, Pf01926, Pf03193, Pf04548, Pf11886	827934	AT4G02510	TOC159	4				0	0	9.22042e+08	1.2111e+09	9.60391e+08	973956673	9.18349e+08	9.17295e+08	9.46137e+08	1.10008e+09	9.60585e+08	9.79327e+08	1.00595e+09	1.21014e+09	High	High	High	High	High	High	High	High	High
FALSE	High	Master Protein	AT5G56030.1	heat shock protein 81-2	0	417.933	58	47	666	5	699	80	5.05	17424	47	cell organization and biogenesis;defense response;metabolic process;regulation of biological process;response to stimulus	cytoplasm;cytosol;Golgi;mitochondrion;nucleus	catalytic activity;nucleotide binding;protein binding;RNA binding	Pf00183, Pf02518, Pf13589	835701	AT5G56030	HSP81-2	5	Plant-pathogen interaction; Protein processing in endoplasmic reticulum	The NLRP3 inflammasome; HSP90 chaperone cycle for steroid hormone receptors (SHR); Neutrophil degranulation; Attenuation phase; HSF1 activation		15	0	1.66083e+08	1.70715e+08	7.28064e+07	8.50424e+07	1.68871e+08	1.88939e+08	7.46572e+07	8.63477e+07	1.63273e+08	1.89918e+08	7.11629e+07	9.19816e+07	High	High	High	High	High	High	High	High	High
FALSE	High	Master Protein	AT2G04030.1	Chaperone protein htpG family protein	0	416.926	61	43	520	38	780	88.6	5.01	17088	43	metabolic process;response to stimulus;transport	cytosol;membrane;mitochondrion	nucleotide binding;protein binding	Pf00183	814930	AT2G04030	CR88	2	Protein processing in endoplasmic reticulum; Plant-pathogen interaction			2	6	1.29207e+09	1.24915e+09	1.36483e+09	1.37389e+09	1.29934e+09	1.29124e+09	1.31436e+09	1.38348e+09	1.30897e+09	1.20645e+09	1.28788e+09	1.395e+09	High	High	High	High	High	High	High	High	High
FALSE	High	Master Protein	AT4G24280.1	chloroplast heat shock protein 70-1	0	415.049	58	43	1047	15	718	76.5	5.2	24878	43	cell organization and biogenesis;metabolic process;response to stimulus;transport	mitochondrion;nucleus	nucleotide binding;protein binding	Pf00012, Pf03980, Pf06723	828531	AT4G24280	cpHsc70-1	4	Endocytosis; Protein processing in endoplasmic reticulum; Spliceosome			3	33	3.0866e+09	2.8169e+09	3.1331e+09	3.11878e+09	3.08289e+09	2.98516e+09	3.09869e+09	3.06269e+09	2.93417e+09	2.7496e+09	2.96906e+09	3.10707e+09	High	High	High	High	High	High	High	High	High
FALSE	High	Master Protein	AT4G29060.1	elongation factor Ts family protein	0	414.825	57	51	664	51	953	103.7	5.01	17161	51	metabolic process;response to stimulus	mitochondrion;organelle lumen	protein binding;RNA binding	Pf00575, Pf00627, Pf00889	829027	AT4G29060	emb2726	4				0	0	2.10845e+09	1.97691e+09	2.1605e+09	2.03025e+09	2.0427e+09	1.89997e+09	2.12398e+09	1.98518e+09	1.91699e+09	1.82126e+09	1.99238e+09	2.04078e+09	High	High	High	High	High	High	High	High	High
FALSE	High	Master Protein	AT5G02500.1	heat shock cognate protein 70-1	0	406.758	60	42	937	11	651	71.3	5.12	24573	42	cell organization and biogenesis;defense response;metabolic process;regulation of biological process;response to stimulus	cytoplasm;cytosol;extracellular;Golgi;membrane;nucleus;ribosome	nucleotide binding;protein binding	Pf00012, Pf06723	831020	AT5G02500	HSC70-1	5	Endocytosis; Protein processing in endoplasmic reticulum; Spliceosome	Protein methylation; HSP90 chaperone cycle for steroid hormone receptors (SHR); mRNA Splicing - Major Pathway; Attenuation phase; Regulation of HSF1-mediated heat shock response; Neutrophil degranulation		20	38	5.43881e+09	5.52698e+09	4.84685e+09	5.37795e+09	5.24135e+09	5.67335e+09	4.87055e+09	5.3651e+09	5.26518e+09	5.50703e+09	4.95527e+09	5.33164e+09	High	High	High	High	High	High	High	High	High
FALSE	High	Master Protein	AT2G42600.2	phosphoenolpyruvate carboxylase 2	0	397.546	54	52	627	31	963	109.7	5.8	15624	52	metabolic process	cytoplasm;cytosol;extracellular;membrane	catalytic activity	Pf00311	818860	AT2G42600	PPC2	2	Pyruvate metabolism; Carbon fixation in photosynthetic organisms; Carbon metabolism; Metabolic pathways			4	24	1.83579e+09	1.65037e+09	2.25886e+09	2.47035e+09	1.86956e+09	1.78152e+09	2.3715e+09	2.48016e+09	1.86328e+09	1.80715e+09	2.36016e+09	2.34507e+09	High	High	High	High	High	High	High	High	High
FALSE	High	Master Protein	AT5G49910.1	chloroplast heat shock protein 70-2	0	388.419	58	42	1018	14	718	77	5.3	22075	42	cell organization and biogenesis;metabolic process;response to stimulus;transport	extracellular	nucleotide binding;protein binding	Pf00012, Pf03980, Pf06406, Pf06723	835054	AT5G49910	cpHsc70-2; CPHSC70-2EAT SHOCK PROTEIN 70-2	5	Spliceosome; Endocytosis; Protein processing in endoplasmic reticulum			3	0	5.11625e+08	4.70913e+08	4.45843e+08	500776430	4.5876e+08	4.51217e+08	4.11803e+08	4.86595e+08	4.25147e+08	4.62113e+08	4.18423e+08	4.69839e+08	High	High	High	High	High	High	High	High	High
FALSE	High	Master Protein	AT2G18960.1	H(+)-ATPase 1	0	368.55	48	45	539	18	949	104.2	6.7	13252	45	metabolic process;regulation of biological process;response to stimulus;transport	Golgi;membrane;nucleus;vacuole	catalytic activity;metal ion binding;nucleotide binding;protein binding;transporter activity	Pf00122, Pf00690, Pf00702, Pf12710, Pf13246	816413	AT2G18960	HA1	2	Oxidative phosphorylation			1	29	1.1915e+09	1.21653e+09	1.04227e+09	1.05522e+09	1.21476e+09	1.22084e+09	1.00111e+09	1.06732e+09	1.19696e+09	1.23417e+09	1.05174e+09	1.08623e+09	High	High	High	High	High	High	High	High	High
FALSE	High	Master Protein	AT1G01320.1	Tetratricopeptide repeat (TPR)-like superfamily protein	0	362.524	39	57	510	50	1797	198.7	6.33	12299	57		cytoplasm;cytosol;nucleus	protein binding	Pf12807, Pf13374, Pf13414, Pf13424, Pf15044	839293	AT1G01320	AT1G01320	1				0	0	3.66433e+08	3.42171e+08	3.73367e+08	3.87655e+08	3.61872e+08	3.42241e+08	3.62511e+08	3.87756e+08	3.57718e+08	3.33299e+08	3.74791e+08	3.83299e+08	High	High	High	High	High	High	High	High	High
FALSE	High	Master Protein	ATCG00490.1	ribulose-bisphosphate carboxylases	0	361.016	68	38	8033	38	479	52.9	6.29	155798	38	metabolic process;response to stimulus	extracellular;membrane;ribosome	catalytic activity;metal ion binding	Pf00016, Pf02788	844754	ATCG00490	rbcL	Pt	Metabolic pathways; Carbon fixation in photosynthetic organisms; Glyoxylate and dicarboxylate metabolism; Carbon metabolism			4	0	7.36933e+10	8.16102e+10	7.44057e+10	8.63043e+10	7.97471e+10	7.733e+10	7.63071e+10	7.71503e+10	7.77908e+10	7.88543e+10	7.69922e+10	8.18715e+10	High	High	High	High	High	High	High	High	High
FALSE	High	Master Protein	AT3G13470.1	TCP-1/cpn60 chaperonin family protein	0	357.938	69	41	1467	14	596	63.3	5.73	32514	41	cell organization and biogenesis;metabolic process	cytoplasm;cytosol;Golgi;mitochondrion;nucleus;ribosome	nucleotide binding;protein binding	Pf00118	820549	AT3G13470	AT3G13470; Cpn60beta2	3	RNA degradation			1	29	5.10769e+09	4.79454e+09	5.33688e+09	5.34086e+09	5.16091e+09	4.89414e+09	5.41067e+09	5.61282e+09	5.12483e+09	5.08361e+09	5.37366e+09	5.29475e+09	High	High	High	High	High	High	High	High	High
FALSE	High	Master Protein	AT2G32240.1	FUNCTIONS IN: molecular_function unknown; INVOLVED IN: response to cadmium ion; LOCATED IN: plasma membrane; EXPRESSED IN: 25 plant structures; EXPRESSED DURING: 13 growth stages; CONTAINS InterPro DOMAIN/s: Prefoldin (InterPro:IPR009053); BEST Arabidopsis thaliana protein match is: unknown protein (TAIR:AT1G05320.3); Has 470429 Blast hits to 168274 proteins in 4282 species: Archae - 6896; Bacter…	0	350.707	58	67	523	65	1333	148.5	4.75	12578	67	metabolic process;response to stimulus	cytoplasm;cytosol;membrane	catalytic activity;motor activity	Pf01576, Pf04111, Pf05622, Pf07888, Pf13166, Pf13514	817784	AT2G32240	AT2G32240	2				0	2	4.39849e+08	3.97385e+08	3.03741e+08	3.61784e+08	4.44547e+08	4.21599e+08	3.457e+08	3.51526e+08	4.50443e+08	4.34862e+08	3.24143e+08	3.32675e+08	High	High	High	High	High	High	High	High	High
FALSE	High	Master Protein	AT3G08530.1	Clathrin, heavy chain	0	345.593	37	52	564	11	1703	193.1	5.38	15540	52	cell organization and biogenesis;transport	cytosol;Golgi;membrane	protein binding;structural molecule activity	Pf00637, Pf01394, Pf09268, Pf13838	820001	AT3G08530	AT3G08530	3	Endocytosis	Clathrin-mediated endocytosis		4	0	2.0124e+08	2.15296e+08	2.09662e+08	1.82753e+08	1.82128e+08	2.19853e+08	1.88967e+08	2.08717e+08	2.08201e+08	2.20873e+08	1.88422e+08	1.9011e+08	High	High	High	High	High	High	High	High	High
FALSE	High	Master Protein	AT4G30190.1	H(+)-ATPase 2	0	344.614	47	43	491	14	948	104.3	6.99	12321	43	metabolic process;transport	cytosol;Golgi;membrane	catalytic activity;metal ion binding;nucleotide binding;protein binding;transporter activity	Pf00122, Pf00690, Pf00702, Pf12710, Pf13246	829142	AT4G30190	HA2	4	Oxidative phosphorylation			1	2	4.82589e+08	4.11715e+08	3.71456e+08	406196170	4.52951e+08	4.39449e+08	3.78534e+08	3.92478e+08	4.2478e+08	4.16501e+08	3.6555e+08	4.43498e+08	High	High	High	High	High	High	High	High	High
FALSE	High	Master Protein	AT4G20850.1	tripeptidyl peptidase ii	0	343.83	46	53	500	53	1380	152.3	6.07	15496	53	metabolic process	cytoplasm;cytosol;membrane;ribosome;vacuole	catalytic activity	Pf00082, Pf12580, Pf14265	827833	AT4G20850	TPP2	4		Antigen processing: Ubiquitination & Proteasome degradation		4	0	4.73006e+08	3.78505e+08	4.05782e+08	3.91285e+08	4.88317e+08	3.8773e+08	4.135e+08	3.90752e+08	4.76064e+08	3.96122e+08	4.17413e+08	3.89672e+08	High	High	High	High	High	High	High	High	High
FALSE	High	Master Protein	AT3G09840.1	cell division cycle 48	0	343.247	63	46	568	12	809	89.3	5.25	16856	46	cell division;cell growth;cell organization and biogenesis;metabolic process;regulation of biological process;response to stimulus;transport	cytoplasm;cytoskeleton;cytosol;extracellular;Golgi;membrane;nucleus;ribosome	catalytic activity;nucleotide binding;protein binding;RNA binding	Pf00004, Pf00910, Pf01057, Pf01078, Pf02359, Pf02933, Pf05496, Pf06068, Pf07724, Pf07728, Pf13191, Pf13207, Pf13238, Pf13401	820142	AT3G09840	CDC48	3	Protein processing in endoplasmic reticulum	Ovarian tumor domain proteases; Protein methylation; Translesion Synthesis by POLH; Hedgehog ligand biogenesis; Neutrophil degranulation; N-glycan trimming in the ER and Calnexin/Calreticulin cycle; Josephin domain DUBs; HSF1 activation; ABC-family proteins mediated transport		25	37	8.57292e+08	8.53269e+08	8.23265e+08	8.87261e+08	8.38167e+08	8.44398e+08	8.20301e+08	8.98137e+08	8.53138e+08	8.81348e+08	8.11926e+08	8.05776e+08	High	High	High	High	High	High	High	High	High
FALSE	High	Master Protein	AT3G11130.1	Clathrin, heavy chain	0	341.246	35	53	588	12	1705	193.1	5.4	17012	53	cell organization and biogenesis;transport	cytosol;Golgi;membrane;vacuole	protein binding;structural molecule activity	Pf00637, Pf01394, Pf09268, Pf13838	820284	AT3G11130	AT3G11130	3	Endocytosis	Clathrin-mediated endocytosis		4	43	1.22491e+09	1.17021e+09	1.06239e+09	1.11387e+09	1.25321e+09	1.22733e+09	1.09443e+09	1.07247e+09	1.30425e+09	1.17794e+09	1.10559e+09	1.03937e+09	High	High	High	High	High	High	High	High	High
FALSE	High	Master Protein	AT1G55490.1	chaperonin 60 beta	0	339.246	66	39	1504	11	600	63.8	6.51	34254	39	cell death;cell organization and biogenesis;defense response;metabolic process;response to stimulus	cytoplasm;cytosol;extracellular;Golgi;membrane;mitochondrion;ribosome	nucleotide binding;protein binding	Pf00118	841996	AT1G55490	CPN60B	1	RNA degradation			1	1	1.03315e+09	9.07943e+08	1.07803e+09	1.04753e+09	1.00727e+09	9.60705e+08	1.10236e+09	1.01261e+09	9.71668e+08	9.29473e+08	1.03183e+09	1.00783e+09	High	High	High	High	High	High	High	High	High
FALSE	High	Master Protein	AT4G33010.1	glycine decarboxylase P-protein 1	0	332.086	47	38	542	21	1037	112.9	6.98	11981	38	metabolic process;response to stimulus	extracellular;mitochondrion	catalytic activity;protein binding	Pf02347	829438	AT4G33010	GLDP1	4	Glycine, serine and threonine metabolism; Carbon metabolism; Glyoxylate and dicarboxylate metabolism; Biosynthesis of secondary metabolites; Metabolic pathways	Glycine degradation		9	23	2.25532e+09	2.07086e+09	2.02224e+09	2049255340	2.23207e+09	2.07909e+09	2.02456e+09	2.09443e+09	2.14061e+09	2.11154e+09	2.03648e+09	1.99419e+09	High	High	High	High	High	High	High	High	High
FALSE	High	Master Protein	AT4G28080.1	Tetratricopeptide repeat (TPR)-like superfamily protein	0	330.426	39	64	530	55	1819	199	6.16	13076	64	development;response to stimulus	nucleus	protein binding	Pf12807, Pf13374, Pf13414, Pf13424, Pf15044	828923	AT4G28080	AT4G28080	4				0	10	5.27895e+08	5.70545e+08	4.75266e+08	491469723	5.39059e+08	5.77959e+08	4.76587e+08	4.93296e+08	5.31519e+08	5.98426e+08	4.82155e+08	5.00757e+08	High	High	High	High	High	High	High	High	High
FALSE	High	Master Protein	AT5G50920.1	CLPC homologue 1	0	327.742	53	46	690	21	929	103.4	6.77	19834	46	cell organization and biogenesis;metabolic process;regulation of biological process;response to stimulus;transport	cytosol;membrane;mitochondrion	catalytic activity;nucleotide binding;protein binding;RNA binding	Pf00004, Pf00910, Pf02151, Pf02861, Pf06309, Pf07724, Pf07728, Pf10431, Pf13177, Pf13191, Pf13401	835165	AT5G50920	CLPC1	5				0	32	3.11134e+09	3.04322e+09	3.29215e+09	3.39509e+09	3.04917e+09	2.94782e+09	3.20767e+09	3.5262e+09	3.11748e+09	3.01909e+09	3.35629e+09	3.50556e+09	High	High	High	High	High	High	High	High	High
FALSE	High	Master Protein	AT3G09440.1	Heat shock protein 70 (Hsp 70) family protein	0	327.239	58	39	716	11	649	71.1	5.07	16843	39	cell organization and biogenesis;metabolic process;response to stimulus	cytoplasm;cytosol;extracellular;Golgi;membrane;nucleus;ribosome;vacuole	nucleotide binding;protein binding	Pf00012, Pf06723	820102	AT3G09440	AT3G09440	3	Protein processing in endoplasmic reticulum; Endocytosis; Spliceosome	Protein methylation; HSP90 chaperone cycle for steroid hormone receptors (SHR); mRNA Splicing - Major Pathway; Attenuation phase; Regulation of HSF1-mediated heat shock response; Neutrophil degranulation		20	2	5.78797e+08	5.41277e+08	5.31705e+08	4.98799e+08	4.701e+08	5.57046e+08	4.93992e+08	4.89531e+08	5.16323e+08	5.51353e+08	5.26429e+08	4.98796e+08	High	High	High	High	High	High	High	High	High
FALSE	High	Master Protein	AT5G56000.1	HEAT SHOCK PROTEIN 81.4	0	324.515	45	37	546	3	699	80.1	5.05	14465	37	metabolic process;response to stimulus	cytoplasm;cytosol;extracellular;Golgi;membrane;nucleus	nucleotide binding;protein binding	Pf00183, Pf02518, Pf13589	835698	AT5G56000	Hsp81.4	5	Protein processing in endoplasmic reticulum; Plant-pathogen interaction	The NLRP3 inflammasome; HSP90 chaperone cycle for steroid hormone receptors (SHR); Neutrophil degranulation; Attenuation phase; HSF1 activation		15	0	5.63909e+06	5.34982e+06	5.18641e+06	4982535	4.63242e+06	6.73422e+06	3.86578e+06	5.69179e+06	3.57234e+06	4.61446e+06	2.89135e+06	5.50931e+06	High	High	High	High	High	High	High	High	High
FALSE	High	Master Protein	AT1G78900.1	vacuolar ATP synthase subunit A	0	322.089	72	42	687	42	623	68.8	5.24	18860	42	cell organization and biogenesis;development;metabolic process;response to stimulus;transport	cytosol;extracellular;Golgi;membrane;mitochondrion;vacuole	catalytic activity;nucleotide binding;protein binding;transporter activity	Pf00006, Pf00306, Pf02874	844228	AT1G78900	VHA-A	1	Phagosome; Metabolic pathways; Oxidative phosphorylation	Insulin receptor recycling; ROS, RNS production in phagocytes; Transferrin endocytosis and recycling		13	0	1.83995e+09	1.70659e+09	1.70705e+09	1.67026e+09	1.80867e+09	1.64457e+09	1.65574e+09	1.63194e+09	1.82002e+09	1.60407e+09	1.62166e+09	1.61141e+09	High	High	High	High	High	High	High	High	High
FALSE	High	Master Protein	AT3G19170.1	presequence protease 1	0	321.349	51	51	571	39	1080	120.9	5.68	13851	51	metabolic process;regulation of biological process;response to stimulus	extracellular;mitochondrion;organelle lumen	catalytic activity;metal ion binding;protein binding	Pf00675, Pf05193, Pf08367	821451	AT3G19170	PREP1	3				0	14	8.94925e+08	7.21986e+08	8.78101e+08	8.02909e+08	8.78566e+08	6.68634e+08	8.57358e+08	8.3433e+08	8.61206e+08	6.91564e+08	8.69817e+08	8.9631e+08	High	High	High	High	High	High	High	High	High
FALSE	High	Master Protein	AT1G23310.1	glutamate:glyoxylate aminotransferase	0	318.957	74	30	572	17	481	53.3	6.89	18889	30	metabolic process;response to stimulus	cytoplasm;cytosol;extracellular;membrane;vacuole	catalytic activity	Pf00155	838940	AT1G23310	GGT1	1	Alanine, aspartate and glutamate metabolism; Biosynthesis of amino acids; Carbon fixation in photosynthetic organisms; Glycine, serine and threonine metabolism; Metabolic pathways; 2-Oxocarboxylic acid metabolism; Glyoxylate and dicarboxylate metabolism; Carbon metabolism; Arginine biosynthesis; Biosynthesis of secondary metabolites	Amino acid synthesis and interconversion (transamination)		13	14	2.80816e+09	2.18654e+09	2.72596e+09	2.50496e+09	2.79642e+09	2.11599e+09	2.6974e+09	2.6093e+09	2.79422e+09	2.16396e+09	2.66367e+09	2.37926e+09	High	High	High	High	High	High	High	High	High
FALSE	High	Master Protein	AT3G05900.1	neurofilament protein-related	0	318.588	74	43	419	43	673	73.4	4.35	10497	43		cytoplasm			819759	AT3G05900	AT3G05900	3				0	0	4.93116e+08	5.09067e+08	4.90295e+08	4.44429e+08	4.92445e+08	5.24604e+08	4.80101e+08	4.68113e+08	5.40838e+08	5.16916e+08	4.6101e+08	4.85234e+08	High	High	High	High	High	High	High	High	High
FALSE	High	Master Protein	AT1G63770.3	Peptidase M1 family protein	0	317.306	48	39	406	39	987	110.7	6.48	10062	39	metabolic process;response to stimulus	cytosol;extracellular;membrane;vacuole	catalytic activity;metal ion binding	Pf01433, Pf11940, Pf13485	842681	AT1G63770	AT1G63770	1				0	0	4.38006e+08	4.30042e+08	4.52145e+08	4.91026e+08	4.84189e+08	4.1146e+08	3.89085e+08	4.48555e+08	3.81462e+08	3.96521e+08	3.91959e+08	4.57527e+08	High	High	High	High	High	High	High	High	High
FALSE	High	Master Protein	AT4G28520.1	cruciferin 3	0	311.465	67	22	334	22	524	58.2	6.99	13583	22	response to stimulus	vacuole		Pf00190	828970	AT4G28520	CRU3	4				0	0	3.25548e+07	8.8002e+06	7.62575e+09	1.63218e+09	3.67755e+07	1.01934e+07	7.30436e+09	1.61627e+09	3.30341e+07	6.06695e+06	7.50416e+09	1.52656e+09	High	Peak Found	High	High	High	Peak Found	High	High	High
FALSE	High	Master Protein	AT5G07350.2	TUDOR-SN protein 1	0	310.833	59	48	502	34	1007	110	7.5	12347	48	metabolic process;regulation of biological process;response to stimulus;transport	cytoplasm;cytosol;endoplasmic reticulum;membrane	catalytic activity;RNA binding	Pf00565, Pf00567	830626	AT5G07350	Tudor1	5				0	15	7.8488e+08	8.08203e+08	7.30335e+08	7.70698e+08	7.84402e+08	7.94199e+08	7.29804e+08	7.41966e+08	7.97418e+08	7.68596e+08	7.08727e+08	7.5765e+08	High	High	High	High	High	High	High	High	High
FALSE	High	Master Protein	AT1G29900.1	carbamoyl phosphate synthetase B	0	305.133	46	44	518	44	1187	129.9	5.73	11671	44	cell communication;metabolic process;response to stimulus	cytosol;membrane;mitochondrion	catalytic activity;metal ion binding;nucleotide binding	Pf00289, Pf01071, Pf02142, Pf02222, Pf02655, Pf02786, Pf02787, Pf07478, Pf08442, Pf08443, Pf13535	839868	AT1G29900	CARB	1	Pyrimidine metabolism; Metabolic pathways; Alanine, aspartate and glutamate metabolism	Pyrimidine biosynthesis; Urea cycle		10	0	7.57584e+08	8.03169e+08	7.39411e+08	8.60589e+08	7.47129e+08	7.98132e+08	7.41012e+08	8.93533e+08	7.53455e+08	7.9427e+08	7.1303e+08	8.84434e+08	High	High	High	High	High	High	High	High	High
FALSE	High	Master Protein	AT5G42020.1	Heat shock protein 70 (Hsp 70) family protein	0	303.543	60	42	624	5	668	73.5	5.21	13970	42	cell organization and biogenesis;metabolic process;regulation of biological process;response to stimulus	cytosol;endoplasmic reticulum;Golgi;membrane;nucleus;organelle lumen;vacuole	catalytic activity;nucleotide binding	Pf00012, Pf01968, Pf06723	834207	AT5G42020	BIP2	5	Protein export; Protein processing in endoplasmic reticulum			2	38	1.67955e+09	1.57525e+09	1.45324e+09	1.52623e+09	1.65492e+09	1.66258e+09	1.43005e+09	1.5228e+09	1.59869e+09	1.58741e+09	1.39919e+09	1.4285e+09	High	High	High	High	High	High	High	High	High
FALSE	High	Master Protein	AT5G28540.1	heat shock protein 70 (Hsp 70) family protein	0	303.295	60	42	620	4	669	73.6	5.17	13585	42	cell organization and biogenesis;metabolic process;regulation of biological process;response to stimulus	cytosol;endoplasmic reticulum;Golgi;membrane;nucleus;organelle lumen;vacuole	catalytic activity;nucleotide binding	Pf00012, Pf01968, Pf06723	832950	AT5G28540	BIP1	5	Protein export; Protein processing in endoplasmic reticulum			2	1	8.67964e+07	8.64442e+07	6.867e+07	9.20138e+07	8.08383e+07	9.34321e+07	7.41597e+07	9.17025e+07	8.65432e+07	8.97299e+07	7.30328e+07	9.01406e+07	High	High	High	High	High	High	High	High	High
FALSE	High	Master Protein	AT5G61780.1	TUDOR-SN protein 2	0	301.977	60	47	476	33	985	107.7	6.55	10844	47	metabolic process;regulation of biological process;response to stimulus;transport	cytoplasm;cytosol;endoplasmic reticulum	catalytic activity;RNA binding	Pf00565, Pf00567	836300	AT5G61780	Tudor2	5				0	0	2.53738e+08	2.66839e+08	2.15173e+08	2.43987e+08	2.57691e+08	2.85255e+08	2.08476e+08	2.37563e+08	2.60782e+08	2.83943e+08	2.16782e+08	2.31024e+08	High	High	High	High	High	High	High	High	High
FALSE	High	Master Protein	AT1G79920.1	Heat shock protein 70 (Hsp 70) family protein	0	301.326	58	40	567	8	831	91.6	5.19	13532	40		cytoplasm;cytosol;membrane;nucleus	nucleotide binding	Pf00012, Pf02801	844332	AT1G79920	AT1G79920; Hsp70-15	1				0	38	7.02312e+08	8.61767e+08	8.64679e+08	7.19442e+08	7.27215e+08	7.18264e+08	7.19458e+08	6.98942e+08	7.35345e+08	6.71469e+08	6.89351e+08	6.78646e+08	High	High	High	High	High	High	High	High	High
FALSE	High	Master Protein	AT5G17920.1	Cobalamin-independent synthase family protein	0	300.601	52	39	955	17	765	84.3	6.51	21599	39	metabolic process;response to stimulus	cytoplasm;cytosol;extracellular;Golgi;membrane	catalytic activity;metal ion binding;protein binding	Pf01717, Pf08267	831660	AT5G17920	ATMS1	5	Biosynthesis of secondary metabolites; Metabolic pathways; Cysteine and methionine metabolism; Selenocompound metabolism; Biosynthesis of amino acids			5	24	5.51297e+09	5.5611e+09	4.7087e+09	5.20845e+09	5.26007e+09	5.56861e+09	4.53825e+09	4.95359e+09	4.98997e+09	4.98137e+09	4.41911e+09	4.77402e+09	High	High	High	High	High	High	High	High	High
FALSE	High	Master Protein	AT1G62750.1	Translation elongation factor EFG/EF2 protein	0	295.356	60	37	467	37	783	86	5.6	13387	37	cell organization and biogenesis;metabolic process	extracellular;mitochondrion	catalytic activity;nucleotide binding;RNA binding	Pf00009, Pf00679, Pf01926, Pf03144, Pf03764, Pf14492	842573	AT1G62750	SCO1	1				0	0	1.17572e+09	1.14199e+09	1.21574e+09	1.32772e+09	1.20113e+09	1.1407e+09	1.26909e+09	1.41392e+09	1.17023e+09	1.11051e+09	1.22462e+09	1.35898e+09	High	High	High	High	High	High	High	High	High
FALSE	High	Master Protein	AT3G46970.1	alpha-glucan phosphorylase 2	0	293.26	56	36	342	35	841	95.1	6.11	8993	36	metabolic process;response to stimulus	cytoplasm;cytosol	catalytic activity	Pf00343	823850	AT3G46970	PHS2	3	Starch and sucrose metabolism; Biosynthesis of secondary metabolites; Metabolic pathways	Neutrophil degranulation; Glycogen breakdown (glycogenolysis)		10	0	4.28963e+08	4.61226e+08	3.89844e+08	4.61292e+08	4.18995e+08	4.54604e+08	3.61858e+08	4.5601e+08	3.87356e+08	4.35776e+08	3.84047e+08	4.2273e+08	High	High	High	High	High	High	High	High	High
FALSE	High	Master Protein	AT1G22530.1	PATELLIN 2	0	292.414	53	39	393	38	683	76	4.92	9916	39	cell division;response to stimulus;transport	cytoplasm;cytosol;Golgi;membrane	protein binding;transporter activity	Pf00650, Pf03765, Pf13716	838859	AT1G22530	PATL2	1				0	1	7.53787e+08	6.40264e+08	5.56869e+08	5.3658e+08	7.76569e+08	6.33667e+08	5.38931e+08	5.25057e+08	7.46203e+08	6.26068e+08	5.41682e+08	5.46368e+08	High	High	High	High	High	High	High	High	High
FALSE	High	Master Protein	AT1G64790.1	ILITYHIA	0	288.841	26	57	459	57	2610	284.6	7.17	8804	57	defense response;response to stimulus	cytosol;membrane;nucleus		Pf12074, Pf13513, Pf13646	842787	AT1G64790	ILA	1				0	0	2.00009e+08	2.01272e+08	1.98725e+08	1.93899e+08	1.94661e+08	1.89801e+08	2.08917e+08	2.13208e+08	2.15904e+08	1.9483e+08	2.15075e+08	2.05311e+08	High	High	High	High	High	High	High	High	High
FALSE	High	Master Protein	AT2G36530.1	Enolase	0	288.529	74	26	579	26	444	47.7	5.77	17194	26	metabolic process;regulation of biological process;response to stimulus	cytoplasm;cytosol;extracellular;membrane;mitochondrion;nucleus	catalytic activity;DNA binding;metal ion binding	Pf00113, Pf03952	818226	AT2G36530	LOS2	2	Glycolysis / Gluconeogenesis; Biosynthesis of amino acids; Biosynthesis of secondary metabolites; Carbon metabolism; RNA degradation; Metabolic pathways			6	0	2.54273e+09	2.18542e+09	2.07994e+09	2.04735e+09	2.58581e+09	2.35397e+09	2.16889e+09	2.20196e+09	2.69e+09	2.44027e+09	2.13032e+09	2.14375e+09	High	High	High	High	High	High	High	High	High
FALSE	High	Master Protein	AT2G28000.1	chaperonin-60alpha	0	288.425	60	29	1010	28	586	62	5.19	35244	29	cell organization and biogenesis;metabolic process	cytoplasm;cytosol;extracellular;membrane;mitochondrion;ribosome	nucleotide binding;protein binding	Pf00118, Pf13723	817344	AT2G28000	CPN60A	2				0	0	3.94125e+09	3.83963e+09	4.26644e+09	4.25301e+09	3.90772e+09	3.85476e+09	4.16505e+09	4.57471e+09	4.06139e+09	3.86629e+09	4.31493e+09	4.55495e+09	High	High	High	High	High	High	High	High	High
FALSE	High	Master Protein	AT1G79930.1	heat shock protein 91	0	275.898	54	37	508	5	831	91.7	5.25	12526	37	metabolic process;response to stimulus	cytoplasm;cytosol;membrane;nucleus	nucleotide binding;protein binding	Pf00012, Pf02801	844333	AT1G79930	HSP91	1		Regulation of HSF1-mediated heat shock response		4	0	1.31012e+07	1.96493e+07	1.52648e+07	1.24371e+07	1.53247e+07	1.70531e+07	1.27661e+07	1.76029e+07	1.39385e+07	1.36688e+07	1.02773e+07	8.85276e+06	High	High	High	High	High	High	High	High	High
FALSE	High	Master Protein	AT3G14940.1	phosphoenolpyruvate carboxylase 3	0	275.563	50	48	448	19	968	110.1	6.04	9836	48	metabolic process	cytoplasm;cytosol;extracellular	catalytic activity	Pf00311	820723	AT3G14940	PPC3	3	Carbon fixation in photosynthetic organisms; Metabolic pathways; Pyruvate metabolism; Carbon metabolism			4	13	3.61574e+08	3.83459e+08	2.61376e+08	2.90205e+08	3.4223e+08	3.46146e+08	2.88637e+08	3.08306e+08	3.52426e+08	3.88293e+08	2.85289e+08	3.02385e+08	High	High	High	High	High	High	High	High	High
FALSE	High	Master Protein	AT3G48870.1	Clp ATPase	0	275.413	49	40	595	15	952	105.7	6.42	17023	40	cell organization and biogenesis;metabolic process;transport	membrane;mitochondrion	catalytic activity;nucleotide binding;protein binding	Pf00004, Pf02151, Pf02861, Pf07724, Pf07728, Pf10431, Pf13177, Pf13191, Pf13401	824048	AT3G48870	HSP93-III	3				0	0	2.75833e+08	3.51306e+08	2.85632e+08	316091641	2.74478e+08	3.47768e+08	2.83246e+08	3.14019e+08	2.85713e+08	3.27685e+08	2.82737e+08	3.22613e+08	High	High	High	High	High	High	High	High	High
FALSE	High	Master Protein	AT1G42970.1	glyceraldehyde-3-phosphate dehydrogenase B subunit	0	272.224	68	30	745	25	447	47.6	6.8	18459	30	metabolic process;response to stimulus	cytosol;extracellular;membrane	catalytic activity;nucleotide binding	Pf00044, Pf02672, Pf02800	840895	AT1G42970	GAPB	1	Carbon metabolism; Metabolic pathways; Carbon fixation in photosynthetic organisms			3	5	8.00217e+09	7.77515e+09	8.22056e+09	8.17348e+09	7.80149e+09	7.55617e+09	8.08919e+09	7.85738e+09	7.74591e+09	7.50813e+09	7.7991e+09	8.48821e+09	High	High	High	High	High	High	High	High	High
FALSE	High	Master Protein	AT4G37910.1	mitochondrial heat shock protein 70-1	0	269.085	55	34	488	27	682	73	5.62	13155	34	cell organization and biogenesis;metabolic process;response to stimulus	cytosol;Golgi;membrane;mitochondrion;organelle lumen	metal ion binding;nucleotide binding;protein binding	Pf00012, Pf06723	829947	AT4G37910	mtHsc70-1	4	RNA degradation			1	4	9.2203e+08	8.42866e+08	8.90432e+08	906565229	9.31368e+08	8.51707e+08	9.02846e+08	9.07517e+08	9.33177e+08	8.89566e+08	9.1653e+08	8.73605e+08	High	High	High	High	High	High	High	High	High
FALSE	High	Master Protein	AT2G33150.1	peroxisomal 3-ketoacyl-CoA thiolase 3	0	268.37	63	23	353	20	462	48.5	8.34	11576	23	cell organization and biogenesis;metabolic process;regulation of biological process;response to stimulus	cytosol;membrane;mitochondrion	catalytic activity	Pf00108, Pf02803	817876	AT2G33150	PKT3	2	Peroxisome; alpha-Linolenic acid metabolism; Valine, leucine and isoleucine degradation; Biosynthesis of secondary metabolites; Fatty acid metabolism; Biosynthesis of unsaturated fatty acids; Fatty acid degradation; Metabolic pathways	Neutrophil degranulation; alpha-linolenic acid (ALA) metabolism; Beta-oxidation of very long chain fatty acids		18	2	4.93351e+08	4.09257e+08	4.57331e+08	4.45295e+08	4.84771e+08	4.02055e+08	4.35349e+08	4.84761e+08	4.93258e+08	4.03557e+08	4.31964e+08	4.43009e+08	High	High	High	High	High	High	High	High	High
FALSE	High	Master Protein	AT3G60240.3	eukaryotic translation initiation factor 4G	0	268.115	33	44	349	1	1725	187.6	7.71	10005	44	metabolic process;regulation of biological process;response to stimulus	cytoplasm;extracellular	protein binding;RNA binding	Pf02847, Pf02854	825194	AT3G60240	EIF4G	3				0	0	3.45506e+06	2.82598e+06	3.08001e+06	3027867	3.48947e+06	2.87274e+06	3.25472e+06	3.62642e+06	3.98114e+06	3.24579e+06	3.63019e+06	3.23105e+06	High	High	High	High	High	High	High	High	High
FALSE	High	Master Protein	AT2G26080.1	glycine decarboxylase P-protein 2	0	268.042	44	32	386	15	1044	113.7	6.65	8058	32	metabolic process	extracellular;mitochondrion	catalytic activity;nucleotide binding	Pf02347	817149	AT2G26080	GLDP2	2	Glyoxylate and dicarboxylate metabolism; Biosynthesis of secondary metabolites; Carbon metabolism; Glycine, serine and threonine metabolism; Metabolic pathways	Glycine degradation		9	0	4.74115e+08	3.84029e+08	3.18973e+08	3.19536e+08	4.66697e+08	3.86407e+08	3.44158e+08	3.53207e+08	4.65634e+08	3.97248e+08	3.42056e+08	3.36373e+08	High	High	High	High	High	High	High	High	High
FALSE	High	Master Protein	AT4G37930.1	serine transhydroxymethyltransferase 1	0	263.71	57	26	622	19	517	57.4	8.13	18127	26	cell death;defense response;metabolic process;response to stimulus	cytoplasm;cytosol;extracellular;membrane;mitochondrion;nucleus;organelle lumen;ribosome	catalytic activity;protein binding;RNA binding	Pf00155, Pf00464	829949	AT4G37930	SHM1	4	Carbon metabolism; Biosynthesis of secondary metabolites; Metabolic pathways; One carbon pool by folate; Glycine, serine and threonine metabolism; Cyanoamino acid metabolism; Glyoxylate and dicarboxylate metabolism; Biosynthesis of amino acids	Carnitine synthesis; Metabolism of folate and pterines		15	9	3.17356e+09	2.79013e+09	3.02416e+09	2.93931e+09	3.11685e+09	2.80593e+09	3.1172e+09	3.02734e+09	3.11371e+09	2.72202e+09	3.05419e+09	2.81448e+09	High	High	High	High	High	High	High	High	High
FALSE	High	Master Protein	AT1G70320.1	ubiquitin-protein ligase 2	0	263.552	20	58	374	29	3658	403.4	4.94	7671	58	metabolic process	cytosol;mitochondrion;nucleus	catalytic activity;protein binding	Pf00627, Pf00632, Pf06012, Pf06025, Pf14377	843368	AT1G70320	UPL2	1	Ubiquitin mediated proteolysis	Antigen processing: Ubiquitination & Proteasome degradation; Neutrophil degranulation		7	27	3.68608e+08	2.257e+08	3.1766e+08	3.04557e+08	3.16311e+08	2.21372e+08	4.40913e+08	4.25308e+08	3.27337e+08	3.5422e+08	2.84109e+08	3.11433e+08	High	High	High	High	High	High	High	High	High
FALSE	High	Master Protein	AT3G18890.1	NAD(P)-binding Rossmann-fold superfamily protein	0	263.539	68	32	330	32	641	68.3	8.1	9235	32	metabolic process;transport	membrane	catalytic activity	Pf01073, Pf01370, Pf05368, Pf13460	821422	AT3G18890	AT3G18890; Tic62	3				0	0	3.63311e+08	4.08661e+08	3.80229e+08	3.87655e+08	3.39311e+08	3.5337e+08	3.48143e+08	3.41396e+08	3.38362e+08	3.88017e+08	4.07663e+08	3.34359e+08	High	High	High	High	High	High	High	High	High
FALSE	High	Master Protein	AT3G45140.1	lipoxygenase 2	0	262.592	41	41	428	41	896	102	5.62	10474	41	metabolic process;response to stimulus	cytoplasm;membrane	catalytic activity;metal ion binding;protein binding	Pf00305, Pf01477	823650	AT3G45140	LOX2	3	alpha-Linolenic acid metabolism; Biosynthesis of secondary metabolites; Metabolic pathways; Linoleic acid metabolism	Synthesis of Lipoxins (LX); Neutrophil degranulation; Synthesis of Hepoxilins (HX) and Trioxilins (TrX); Synthesis of 15-eicosatetraenoic acid derivatives; Synthesis of 12-eicosatetraenoic acid derivatives; Synthesis of Leukotrienes (LT) and Eoxins (EX)		16	0	6.05087e+08	1.35626e+09	4.48317e+08	6.17381e+08	6.01062e+08	1.36915e+09	4.58634e+08	6.28013e+08	5.95693e+08	1.42864e+09	4.40134e+08	6.34e+08	High	High	High	High	High	High	High	High	High
FALSE	High	Master Protein	AT1G06950.1	translocon at the inner envelope membrane of chloroplasts 110	0	260.942	43	39	440	39	1016	112.1	5.97	13552	39	cell organization and biogenesis;transport	membrane	protein binding		837205	AT1G06950	TIC110	1				0	0	6.82604e+08	6.6699e+08	6.30913e+08	6.63639e+08	6.70219e+08	6.47416e+08	6.3397e+08	6.85845e+08	6.81225e+08	6.58332e+08	6.49221e+08	6.58916e+08	High	High	High	High	High	High	High	High	High
FALSE	High	Master Protein	AT3G60240.2	eukaryotic translation initiation factor 4G	0	260.771	33	44	336	1	1723	187.4	7.71	9474	44	metabolic process;regulation of biological process;response to stimulus	cytoplasm;extracellular	protein binding;RNA binding	Pf02847, Pf02854	825194	AT3G60240	EIF4G	3				0	40	2.18213e+08	1.73934e+08	2.04794e+08	1.66103e+08	2.06323e+08	1.81447e+08	2.06262e+08	1.6742e+08	2.01683e+08	1.7243e+08	1.8576e+08	1.69921e+08	Not Found	Not Found	Not Found	Not Found	Not Found	Not Found	Not Found	Not Found	High
FALSE	High	Master Protein	AT2G30110.1	ubiquitin-activating enzyme 1	0	259.91	39	35	346	30	1080	120.2	5.27	10373	35	metabolic process;response to stimulus	cytosol;membrane;nucleus	catalytic activity;nucleotide binding	Pf00899, Pf02134, Pf09358, Pf10585	817562	AT2G30110	UBA1	2	Ubiquitin mediated proteolysis	Synthesis of active ubiquitin: roles of E1 and E2 enzymes		5	5	3.81402e+08	3.17086e+08	3.07465e+08	345950182	3.44696e+08	3.33283e+08	3.05308e+08	3.47329e+08	3.51639e+08	3.46778e+08	3.00104e+08	3.34231e+08	High	High	High	High	High	High	High	High	High
FALSE	High	Master Protein	AT1G07920.1	GTP binding Elongation factor Tu family protein	0	257.555	56	30	1173	30	449	49.5	9.11	34284	30	metabolic process;response to stimulus	cytoplasm;cytosol;Golgi;membrane;mitochondrion;nucleus;vacuole	catalytic activity;nucleotide binding;protein binding;RNA binding	Pf00009, Pf03143, Pf03144	837309; 836161; 837307; 837308	AT1G07930; AT1G07940; AT1G07920; AT5G60390	AT1G07940; AT5G60390; AT1G07920; AT1G07930	1; 5	RNA transport	Protein methylation; Neutrophil degranulation; HSF1 activation		11	0	9.91066e+09	9.41006e+09	8.92576e+09	8.86183e+09	9.8977e+09	9.26058e+09	9.01165e+09	8.81915e+09	1.01828e+10	9.51616e+09	9.17607e+09	8.85876e+09	High	High	High	High	High	High	High	High	High
FALSE	High	Master Protein	AT2G40840.1	disproportionating enzyme 2	0	256.766	44	35	376	35	955	109.7	5.82	6961	35	metabolic process	cytoplasm;cytosol	catalytic activity	Pf00686, Pf02446	818682	AT2G40840	DPE2	2	Starch and sucrose metabolism; Metabolic pathways			2	0	2.57969e+08	2.86499e+08	2.73098e+08	299010182	2.51033e+08	3.1395e+08	2.58763e+08	3.03717e+08	2.42207e+08	3.03113e+08	2.27277e+08	3.0313e+08	High	High	High	High	High	High	High	High	High
FALSE	High	Master Protein	AT3G23990.1	heat shock protein 60	0	254.778	61	33	452	20	577	61.2	5.78	15034	33	cell organization and biogenesis;metabolic process;response to stimulus;transport	cytoplasm;cytosol;Golgi;membrane;mitochondrion;organelle lumen;ribosome	metal ion binding;nucleotide binding;protein binding;structural molecule activity	Pf00118	821983	AT3G23990	HSP60	3	RNA degradation			1	16	1.12198e+09	1.05721e+09	1.14064e+09	1.00529e+09	1.14103e+09	1.05788e+09	9.72976e+08	9.85231e+08	1.12068e+09	1.12859e+09	1.08825e+09	9.51118e+08	High	High	High	High	High	High	High	High	High
FALSE	High	Master Protein	AT5G03340.1	ATPase, AAA-type, CDC48 protein	0	254.301	55	40	446	4	810	89.9	5.2	12232	40	cell division;metabolic process;response to stimulus;transport	cytoplasm;cytoskeleton;cytosol;Golgi;nucleus	catalytic activity;nucleotide binding;protein binding;RNA binding	Pf00004, Pf00910, Pf01057, Pf01078, Pf02359, Pf02933, Pf05496, Pf06068, Pf07724, Pf07728, Pf13191, Pf13207, Pf13238, Pf13401	831870	AT5G03340	AT5G03340; AtCDC48C	5	Protein processing in endoplasmic reticulum	Ovarian tumor domain proteases; Protein methylation; Translesion Synthesis by POLH; Hedgehog ligand biogenesis; Neutrophil degranulation; N-glycan trimming in the ER and Calnexin/Calreticulin cycle; Josephin domain DUBs; HSF1 activation; ABC-family proteins mediated transport		25	2	8.64358e+06	1.07541e+07	6.85691e+06	1.32749e+07	9.06254e+06	7.13493e+06	7.17833e+06	6.93405e+06	7.75591e+06	1.00368e+07	7.61572e+06	7.1846e+06	High	High	High	High	High	High	High	Peak Found	High
FALSE	High	Master Protein	AT3G12780.1	phosphoglycerate kinase 1	0	253.72	74	32	1142	18	481	50.1	6.24	27388	32	metabolic process;response to stimulus	cytoplasm;cytosol;extracellular;membrane;mitochondrion;nucleus	catalytic activity;nucleotide binding	Pf00162, Pf08282	820461	AT3G12780	PGK1	3	Biosynthesis of secondary metabolites; Carbon metabolism; Carbon fixation in photosynthetic organisms; Metabolic pathways; Glycolysis / Gluconeogenesis; Biosynthesis of amino acids	Glycolysis; Gluconeogenesis		11	15	6.97562e+09	6.51614e+09	7.24233e+09	7.49832e+09	6.93258e+09	6.83404e+09	7.43567e+09	7.60613e+09	7.31582e+09	6.91623e+09	7.49047e+09	7.5027e+09	High	High	High	High	High	High	High	High	High
FALSE	High	Master Protein	AT1G53310.1	phosphoenolpyruvate carboxylase 1	0	253.601	49	46	464	17	967	110.2	6.06	9911	46	cell communication;cell organization and biogenesis;metabolic process;response to stimulus	cytoplasm;cytosol;extracellular	catalytic activity;protein binding	Pf00311	841765	AT1G53310	PPC1	1	Metabolic pathways; Carbon fixation in photosynthetic organisms; Carbon metabolism; Pyruvate metabolism			4	0	1.13788e+08	1.08651e+08	8.49828e+07	115229974	1.00698e+08	1.16845e+08	7.57543e+07	1.28844e+08	1.01437e+08	1.26796e+08	8.71331e+07	1.15428e+08	High	High	High	High	High	High	High	High	High
FALSE	High	Master Protein	AT3G60750.1	Transketolase	0	253.212	51	29	732	22	741	79.9	6.37	16894	29	metabolic process;response to stimulus	cytosol	catalytic activity;metal ion binding	Pf00456, Pf02775, Pf02779, Pf02780	825246	AT3G60750	AT3G60750	3	Carbon fixation in photosynthetic organisms; Carbon metabolism; Metabolic pathways; Pentose phosphate pathway; Biosynthesis of secondary metabolites; Biosynthesis of amino acids	Insulin effects increased synthesis of Xylulose-5-Phosphate; Pentose phosphate pathway (hexose monophosphate shunt)		11	7	6.61118e+09	6.24704e+09	6.61936e+09	6.93431e+09	6.79176e+09	6.40472e+09	6.81429e+09	6.88072e+09	6.58354e+09	6.21072e+09	6.7602e+09	6.73052e+09	High	High	High	High	High	High	High	High	High
FALSE	High	Master Protein	AT3G14415.1	Aldolase-type TIM barrel family protein	0	253.192	71	22	748	9	367	40.3	8.97	24360	22	defense response;metabolic process;response to stimulus	extracellular;nucleus;vacuole	catalytic activity;nucleotide binding	Pf00478, Pf01070, Pf01645, Pf03060	820664	AT3G14415	AT3G14415; GOX2	3	Peroxisome; Metabolic pathways; Biosynthesis of secondary metabolites; Carbon metabolism; Glyoxylate and dicarboxylate metabolism	Peroxisomal lipid metabolism; Glyoxylate metabolism and glycine degradation		11	19	3.36975e+09	3.19083e+09	3.83419e+09	3.77963e+09	3.33012e+09	3.06832e+09	3.69631e+09	3.83925e+09	3.52278e+09	3.10734e+09	3.74962e+09	3.80899e+09	High	High	High	High	High	High	High	High	High
FALSE	High	Master Protein	AT5G41790.1	COP1-interactive protein 1	0	252.422	37	50	332	49	1586	181.9	4.91	5493	50	cell organization and biogenesis;metabolic process;regulation of biological process;response to stimulus	cytoplasm;cytoskeleton;membrane;nucleus;vacuole	protein binding;structural molecule activity	Pf00038, Pf04111, Pf05667, Pf06160, Pf12128, Pf12252, Pf13166	834184	AT5G41790	CIP1	5				0	1	3.98699e+08	3.86814e+08	3.74202e+08	3.33084e+08	3.9945e+08	3.60574e+08	3.85332e+08	3.33423e+08	3.93857e+08	3.54515e+08	3.75411e+08	3.64938e+08	High	High	High	High	High	High	High	High	High
FALSE	High	Master Protein	AT2G38040.1	acetyl Co-enzyme a carboxylase carboxyltransferase alpha subunit	0	250.219	52	36	394	36	769	85.3	5.82	10711	36	metabolic process	membrane	catalytic activity;nucleotide binding	Pf01039, Pf03255, Pf09731, Pf13654	818382	AT2G38040	CAC3	2	Propanoate metabolism; Pyruvate metabolism; Fatty acid biosynthesis; Fatty acid metabolism; Carbon metabolism; Biosynthesis of secondary metabolites; Metabolic pathways			7	0	5.71671e+08	5.39251e+08	5.13767e+08	5.36898e+08	5.81936e+08	5.51281e+08	5.29233e+08	5.34113e+08	6.03778e+08	5.71179e+08	5.29202e+08	5.19857e+08	High	High	High	High	High	High	High	High	High
FALSE	High	Master Protein	AT1G50200.2	Alanyl-tRNA synthetase	0	249.141	45	41	399	1	963	105.9	5.88	8703	41	metabolic process;response to stimulus	cytoplasm;cytosol;mitochondrion	catalytic activity;metal ion binding;nucleotide binding;RNA binding	Pf01411, Pf07973	841442	AT1G50200	ALATS	1				0	0				6.83035e+06									High	High	Not Found	High	Not Found	Not Found	Not Found	High	High
FALSE	High	Master Protein	AT2G30950.1	FtsH extracellular protease family	0	247.997	48	25	504	11	695	74.1	6.35	14742	25	cell organization and biogenesis;development;metabolic process;regulation of biological process;response to stimulus	membrane;mitochondrion	catalytic activity;metal ion binding;nucleotide binding	Pf00004, Pf01057, Pf01078, Pf01434, Pf01695, Pf05496, Pf06068, Pf06480, Pf07724, Pf07726, Pf07728, Pf13191, Pf13207, Pf13401	817646	AT2G30950	VAR2	2				0	18	9.32935e+08	8.58117e+08	1.02335e+09	1.07102e+09	9.50721e+08	8.70284e+08	1.03814e+09	1.07243e+09	9.94816e+08	9.20536e+08	1.00749e+09	1.03014e+09	High	High	High	High	High	High	High	High	High
FALSE	High	Master Protein	AT1G50200.1	Alanyl-tRNA synthetase	0	247.019	43	41	404	1	1003	110.4	6.46	8762	41	metabolic process;response to stimulus	cytoplasm;cytosol;mitochondrion	catalytic activity;metal ion binding;nucleotide binding;RNA binding	Pf01411, Pf07973	841442	AT1G50200	ALATS	1	Aminoacyl-tRNA biosynthesis			1	41	4.50911e+08	4.01722e+08	3.80693e+08	3.60647e+08	4.33918e+08	4.09435e+08	3.62273e+08	3.60156e+08	4.0517e+08	4.20663e+08	3.50276e+08	3.45193e+08	High	High	Peak Found	High	High	High	Peak Found	High	High
FALSE	High	Master Protein	AT5G15450.1	casein lytic proteinase B3	0	245.671	45	39	334	37	968	108.9	6.23	7877	39	cell organization and biogenesis;metabolic process;response to stimulus	cytoplasm	catalytic activity;nucleotide binding	Pf00004, Pf02861, Pf04111, Pf07724, Pf07728, Pf10431, Pf13191, Pf13401	831398	AT5G15450	CLPB3	5				0	2	3.23404e+08	3.44863e+08	3.52884e+08	3.38629e+08	3.00761e+08	3.18406e+08	3.48938e+08	3.395e+08	3.24982e+08	3.45855e+08	3.34044e+08	3.5177e+08	High	High	High	High	High	High	High	High	High
FALSE	High	Master Protein	AT1G36160.1	acetyl-CoA carboxylase 1	0	244.881	25	47	374	47	2254	251.2	6.52	7721	47	metabolic process;response to stimulus	cytoplasm;cytosol;membrane	catalytic activity;metal ion binding;nucleotide binding	Pf00289, Pf00364, Pf01039, Pf02222, Pf02655, Pf02785, Pf02786, Pf07478, Pf08326, Pf13535, Pf15632	840521	AT1G36160	ACC1	1	Pyruvate metabolism; Propanoate metabolism; Fatty acid biosynthesis; Fatty acid metabolism; Metabolic pathways; Biosynthesis of secondary metabolites	Biotin transport and metabolism; Import of palmitoyl-CoA into the mitochondrial matrix; Fatty acyl-CoA biosynthesis; ChREBP activates metabolic gene expression		16	0	2.14594e+08	1.96876e+08	2.04141e+08	1.95527e+08	2.26366e+08	2.12761e+08	2.10552e+08	1.96824e+08	2.06426e+08	1.97442e+08	2.12993e+08	1.91451e+08	High	High	High	High	High	High	High	High	High
FALSE	High	Master Protein	AT1G59870.1	ABC-2 and Plant PDR ABC-type transporter family protein	0	243.518	32	45	360	22	1469	165	7.9	6674	45	cell organization and biogenesis;defense response;metabolic process;regulation of biological process;response to stimulus;transport	membrane;mitochondrion	catalytic activity;nucleotide binding;transporter activity	Pf00005, Pf01061, Pf08370, Pf13304, Pf14510	842281	AT1G59870	PEN3	1				0	20	4.68986e+08	3.65391e+08	3.09282e+08	3.31102e+08	4.55928e+08	3.50462e+08	3.10683e+08	3.39941e+08	4.63054e+08	3.53448e+08	3.14663e+08	3.09707e+08	High	High	High	High	High	High	High	High	High
FALSE	High	Master Protein	AT3G29320.1	Glycosyl transferase, family 35	0	243.204	49	39	359	38	962	108.5	5.47	8681	39	cell organization and biogenesis;metabolic process;response to stimulus	cytosol	catalytic activity;nucleotide binding	Pf00343	822590	AT3G29320	AT3G29320; PHS1	3	Biosynthesis of secondary metabolites; Starch and sucrose metabolism; Metabolic pathways	Neutrophil degranulation; Glycogen breakdown (glycogenolysis)	Starch Metabolism	11	1	2.98338e+08	2.87744e+08	3.65256e+08	4.08432e+08	2.65302e+08	3.34707e+08	3.82085e+08	4.28293e+08	2.74454e+08	3.07619e+08	3.65303e+08	4.4474e+08	High	High	High	High	High	High	High	High	High
FALSE	High	Master Protein	AT4G34450.1	coatomer gamma-2 subunit, putative / gamma-2 coat protein, putative / gamma-2 COP, putative	0	242.88	53	36	361	36	886	98.4	5.16	8008	36	transport	cytoplasm;cytosol;Golgi;membrane;nucleus	protein binding;structural molecule activity	Pf01602, Pf08752	829596	AT4G34450	AT4G34450	4		COPI-mediated anterograde transport; COPI-dependent Golgi-to-ER retrograde traffic		11	0	4.08801e+08	4.06711e+08	3.40759e+08	3.35861e+08	3.91937e+08	3.84256e+08	3.44324e+08	3.52063e+08	3.83598e+08	3.91125e+08	3.44621e+08	3.4083e+08	High	High	High	High	High	High	High	High	High
FALSE	High	Master Protein	AT1G59610.1	dynamin-like 3	0	242.196	52	42	393	19	920	100.2	9.04	10778	42	cell organization and biogenesis;regulation of biological process;response to stimulus;transport	cytoplasm;cytoskeleton;cytosol;membrane;vacuole	catalytic activity;nucleotide binding;protein binding	Pf00169, Pf00350, Pf01031, Pf02212, Pf15413	842251	AT1G59610	DL3	1	Endocytosis	Regulation of Apoptosis		4	20	2.6143e+08	2.50168e+08	2.25989e+08	2.18261e+08	2.49043e+08	2.48944e+08	2.37261e+08	2.11197e+08	2.61475e+08	2.55779e+08	2.38084e+08	2.05646e+08	High	High	High	High	High	High	High	High	High
FALSE	High	Master Protein	AT3G03780.1	methionine synthase 2	0	241.871	49	37	557	16	765	84.5	6.51	11816	37	metabolic process;response to stimulus	cytoplasm;cytosol;extracellular;membrane	catalytic activity;metal ion binding	Pf01717, Pf08267	821147	AT3G03780	MS2	3	Selenocompound metabolism; Cysteine and methionine metabolism; Metabolic pathways; Biosynthesis of secondary metabolites; Biosynthesis of amino acids			5	0	6.12929e+08	6.47107e+08	4.48461e+08	4.77959e+08	5.7838e+08	6.25365e+08	4.46006e+08	4.65347e+08	5.4482e+08	5.83093e+08	4.36025e+08	4.43741e+08	High	High	High	High	High	High	High	High	High
FALSE	High	Master Protein	AT3G14420.1	Aldolase-type TIM barrel family protein	0	239.448	68	21	787	7	367	40.3	9.13	24561	21	defense response;metabolic process;response to stimulus	cytosol;extracellular;membrane;nucleus;ribosome	catalytic activity;nucleotide binding	Pf00478, Pf01070, Pf01645, Pf03060	820665	AT3G14420	AT3G14420; GOX1	3	Biosynthesis of secondary metabolites; Metabolic pathways; Peroxisome; Glyoxylate and dicarboxylate metabolism; Carbon metabolism	Peroxisomal lipid metabolism; Glyoxylate metabolism and glycine degradation		11	1	1.44046e+09	1.35795e+09	1.49182e+09	1.54031e+09	1.52944e+09	1.42587e+09	1.50861e+09	1.62749e+09	1.51753e+09	1.39419e+09	1.49717e+09	1.65067e+09	High	High	High	High	High	High	High	High	High
FALSE	High	Master Protein	AT5G56500.1	TCP-1/cpn60 chaperonin family protein	0	237.321	57	31	936	14	597	63.3	5.87	20282	31	cell organization and biogenesis;metabolic process	cytoplasm;cytosol;membrane;mitochondrion	nucleotide binding;protein binding	Pf00118	835751	AT5G56500	AT5G56500; Cpn60beta3	5	RNA degradation			1	0	6.57319e+07	8.14863e+07	8.07254e+07	7.5533e+07	6.1986e+07	6.36565e+07	7.18179e+07	7.76843e+07	6.12887e+07	7.13697e+07	7.34014e+07	6.72542e+07	High	High	High	High	High	High	High	High	High
FALSE	High	Master Protein	AT2G33210.1	heat shock protein 60-2	0	237.117	58	30	382	17	585	61.9	6.68	12272	30	defense response;metabolic process;response to stimulus;transport	cytoplasm;cytosol;membrane;mitochondrion	metal ion binding;nucleotide binding;protein binding	Pf00118	817883	AT2G33210	HSP60-2	2	RNA degradation			1	0	1.57705e+08	1.43878e+08	1.35533e+08	1.44993e+08	1.70513e+08	1.61326e+08	1.38123e+08	1.62592e+08	1.84149e+08	1.72609e+08	1.50471e+08	1.54293e+08	High	High	High	High	High	High	High	High	High
FALSE	High	Master Protein	AT1G21750.1	PDI-like 1-1	0	235.846	62	35	386	30	501	55.6	4.92	10010	35	cellular homeostasis;metabolic process;regulation of biological process;response to stimulus	endoplasmic reticulum;Golgi;membrane;organelle lumen;vacuole	catalytic activity;protein binding	Pf00085, Pf13098, Pf13848, Pf13899, Pf13905	838779	AT1G21750	PDIL1-1	1	Protein processing in endoplasmic reticulum			1	5	9.86017e+08	8.54627e+08	6.47195e+08	6.71067e+08	1.01921e+09	8.60682e+08	6.96913e+08	6.77398e+08	1.00727e+09	8.73801e+08	7.1392e+08	7.29248e+08	High	High	High	High	High	High	High	High	High
FALSE	High	Master Protein	AT3G26650.1	glyceraldehyde 3-phosphate dehydrogenase A subunit	0	234.294	65	23	1028	11	396	42.5	7.75	26756	23	cell organization and biogenesis;metabolic process;response to stimulus	cytosol;extracellular;membrane	catalytic activity;nucleotide binding;protein binding	Pf00044, Pf02800	822277	AT3G26650	GAPA	3	Carbon metabolism; Carbon fixation in photosynthetic organisms; Metabolic pathways			3	8	3.77364e+09	3.8802e+09	3.57513e+09	4.47529e+09	3.51913e+09	3.57994e+09	3.68963e+09	4.71071e+09	3.79688e+09	3.85553e+09	3.93469e+09	4.57592e+09	High	High	High	High	High	High	High	High	High
FALSE	High	Master Protein	AT2G21330.1	fructose-bisphosphate aldolase 1	0	233.959	58	21	489	9	399	42.9	6.58	12376	21	metabolic process;response to stimulus	extracellular;ribosome	catalytic activity	Pf00274	816672	AT2G21330	FBA1	2	Biosynthesis of secondary metabolites; Carbon metabolism; Pentose phosphate pathway; Glycolysis / Gluconeogenesis; Fructose and mannose metabolism; Carbon fixation in photosynthetic organisms; Metabolic pathways; Biosynthesis of amino acids			8	0	1.21321e+09	1.31183e+09	1.34768e+09	1.32477e+09	1.24591e+09	1.3196e+09	1.24688e+09	1.34664e+09	1.25716e+09	1.24328e+09	1.26076e+09	1.41027e+09	High	High	High	High	High	High	High	High	High
FALSE	High	Master Protein	AT1G10290.1	dynamin-like protein 6	0	233.914	55	42	380	19	914	99.1	9.04	10070	42	cell organization and biogenesis;transport	cytoplasm;cytoskeleton;cytosol;Golgi;membrane	catalytic activity;nucleotide binding;protein binding	Pf00169, Pf00350, Pf01031, Pf02212, Pf15413	837568	AT1G10290	ADL6	1	Endocytosis	Regulation of Apoptosis		4	0	6.45838e+07	6.29812e+07	5.25402e+07	5.02698e+07	6.34699e+07	6.7062e+07	5.31504e+07	5.20042e+07	5.46442e+07	7.13207e+07	5.69464e+07	5.07414e+07	High	High	High	High	High	High	High	High	High
FALSE	High	Master Protein	AT4G33090.1	aminopeptidase M1	0	231.725	51	39	432	39	879	98.1	5.5	8087	39	metabolic process;transport	cytoplasm;cytosol;endoplasmic reticulum;membrane;nucleus	catalytic activity;metal ion binding	Pf01433, Pf11838, Pf13485	829446	AT4G33090	APM1	4		Antigen processing: Ubiquitination & Proteasome degradation		4	0	4.02008e+08	3.32489e+08	3.42485e+08	3.35747e+08	4.1017e+08	3.42419e+08	3.31484e+08	3.35708e+08	4.25174e+08	3.43678e+08	3.43074e+08	3.32684e+08	High	High	High	High	High	High	High	High	High
FALSE	High	Master Protein	AT5G42270.1	FtsH extracellular protease family	0	229.302	39	23	383	6	704	75.2	5.49	14554	23	cell organization and biogenesis;development;metabolic process;regulation of biological process;response to stimulus	membrane;mitochondrion	catalytic activity;metal ion binding;nucleotide binding;protein binding	Pf00004, Pf00158, Pf01057, Pf01078, Pf01434, Pf05496, Pf06068, Pf06480, Pf07724, Pf07728, Pf13191, Pf13207, Pf13401	834232	AT5G42270	VAR1	5				0	21	1.35519e+09	1.21008e+09	1.40513e+09	1294540041	1.33007e+09	1.18606e+09	1.35458e+09	1.26478e+09	1.32674e+09	1.17116e+09	1.30971e+09	1.23424e+09	High	High	High	High	High	High	High	High	High
FALSE	High	Master Protein	AT4G11420.1	eukaryotic translation initiation factor 3A	0	228.123	43	41	349	41	987	114.2	9.17	6389	41	cell organization and biogenesis;metabolic process;regulation of biological process	cytoplasm;cytosol;membrane	protein binding;RNA binding	Pf01399	826746	AT4G11420	EIF3A	4	RNA transport	Ribosomal scanning and start codon recognition; Formation of a pool of free 40S subunits; L13a-mediated translational silencing of Ceruloplasmin expression; Formation of the ternary complex, and subsequently, the 43S complex		9	0	4.27393e+08	4.24515e+08	3.74689e+08	3.70786e+08	4.31665e+08	4.31669e+08	3.79249e+08	3.63969e+08	4.1608e+08	4.57364e+08	3.64261e+08	3.77139e+08	High	High	High	High	High	High	High	High	High
FALSE	High	Master Protein	AT1G57720.1	Translation elongation factor EF1B, gamma chain	0	227.73	58	25	399	15	413	46.4	5.71	11543	25	metabolic process;response to stimulus	cytoplasm;cytosol;Golgi;membrane;nucleus;vacuole	catalytic activity;metal ion binding;protein binding;RNA binding	Pf00043, Pf00647, Pf02798, Pf13409, Pf13410, Pf13417, Pf14497	842147	AT1G57720	AT1G57720	1				0	13	1.08237e+09	1.09858e+09	1.08068e+09	1.25665e+09	1.18831e+09	1.10456e+09	1.0747e+09	1.30177e+09	1.0696e+09	1.09303e+09	1.10652e+09	1.28957e+09	High	High	High	High	High	High	High	High	High
FALSE	High	Master Protein	AT3G12580.1	heat shock protein 70	0	227.683	52	33	482	11	650	71.1	5.25	11611	33	cell organization and biogenesis;metabolic process;regulation of biological process;response to stimulus	cytoplasm;cytosol;extracellular;Golgi;membrane;mitochondrion;nucleus	nucleotide binding;protein binding	Pf00012, Pf06723	820438	AT3G12580	HSP70	3	Endocytosis; Protein processing in endoplasmic reticulum; Spliceosome	Protein methylation; HSP90 chaperone cycle for steroid hormone receptors (SHR); mRNA Splicing - Major Pathway; Attenuation phase; Regulation of HSF1-mediated heat shock response; Neutrophil degranulation		20	2	1.38489e+08	1.48204e+08	1.36592e+08	9.58826e+07	1.30867e+08	1.33399e+08	1.18697e+08	1.03251e+08	1.47653e+08	1.41404e+08	1.34196e+08	1.05128e+08	High	High	High	High	High	High	High	High	High
FALSE	High	Master Protein	AT4G20360.1	RAB GTPase homolog E1B	0	227.213	48	18	804	17	476	51.6	6.19	24616	18	metabolic process	cytosol;extracellular;membrane;nucleus	catalytic activity;nucleotide binding;protein binding;RNA binding	Pf00009, Pf03143, Pf03144	827784	AT4G20360	RABE1b	4				0	0	2.85293e+09	2.55929e+09	2.7457e+09	2.82914e+09	2.95104e+09	2.72363e+09	2.70397e+09	2.97889e+09	2.82208e+09	2.67846e+09	2.73087e+09	2.71785e+09	High	High	High	High	High	High	High	High	High
FALSE	High	Master Protein	AT5G57350.1	H(+)-ATPase 3	0	226.991	33	29	335	13	949	104.4	7.18	7485	29	metabolic process;transport	membrane	catalytic activity;metal ion binding;nucleotide binding;transporter activity	Pf00122, Pf00690, Pf00702, Pf12710, Pf13246	835841	AT5G57350	HA3	5	Oxidative phosphorylation			1	2	7.9224e+07	8.96126e+07	8.216e+07	7.76288e+07	7.79508e+07	8.93229e+07	8.10827e+07	8.85395e+07	7.67033e+07	8.82688e+07	8.59272e+07	7.89672e+07	High	High	High	High	High	High	High	High	High
FALSE	High	Master Protein	AT4G35830.1	aconitase 1	0	226.928	47	33	386	23	898	98.1	6.4	8057	33	metabolic process;response to stimulus	cytoplasm;cytosol;extracellular;membrane;mitochondrion;vacuole	catalytic activity;metal ion binding;RNA binding	Pf00330, Pf00694	829737	AT4G35830	ACO1	4	Biosynthesis of secondary metabolites; Carbon metabolism; 2-Oxocarboxylic acid metabolism; Glyoxylate and dicarboxylate metabolism; Biosynthesis of amino acids; Citrate cycle (TCA cycle); Metabolic pathways	Iron uptake and transport		9	0	2.31579e+08	2.43196e+08	1.86841e+08	1.98356e+08	2.15319e+08	2.53306e+08	1.97228e+08	1.90381e+08	2.1048e+08	2.49533e+08	1.83639e+08	1.8485e+08	High	High	High	High	High	High	High	High	High
FALSE	High	Master Protein	AT5G08680.1	ATP synthase alpha/beta family protein	0	226.522	55	23	547	22	559	59.8	6.49	15895	23	metabolic process;response to stimulus;transport	cytosol;Golgi;membrane;mitochondrion	catalytic activity;metal ion binding;nucleotide binding;transporter activity	Pf00006, Pf00306, Pf02874	830769	AT5G08680	AT5G08680	5	Oxidative phosphorylation; Metabolic pathways			2	0	2.32472e+09	2.41158e+09	2.20883e+09	2.29342e+09	2.37701e+09	2.20157e+09	2.0562e+09	2.41833e+09	2.42798e+09	2.4147e+09	2.23744e+09	2.32264e+09	High	High	High	High	High	High	High	High	High
FALSE	High	Master Protein	AT1G09620.1	ATP binding;leucine-tRNA ligases;aminoacyl-tRNA ligases;nucleotide binding;ATP binding;aminoacyl-tRNA ligases	0	226.136	38	34	305	34	1091	123.4	6.02	7049	34	metabolic process;regulation of biological process	cytoplasm;cytosol	catalytic activity;nucleotide binding	Pf00133, Pf01406, Pf08264, Pf09334	837489	AT1G09620	AT1G09620	1	Aminoacyl-tRNA biosynthesis			1	0	3.07739e+08	3.59381e+08	2.84284e+08	3.38765e+08	3.39128e+08	3.61481e+08	2.91824e+08	3.44321e+08	3.27529e+08	3.40181e+08	2.87249e+08	2.93423e+08	High	High	High	High	High	High	High	High	High
FALSE	High	Master Protein	AT1G76030.1	ATPase, V1 complex, subunit B protein	0	225.845	57	24	429	1	486	54.1	5.1	11828	24	cell organization and biogenesis;cellular homeostasis;metabolic process;regulation of biological process;response to stimulus;transport	cytosol;Golgi;membrane;nucleus;vacuole	catalytic activity;nucleotide binding;protein binding;transporter activity	Pf00006, Pf00306, Pf02874	843934	AT1G76030	AT1G76030; VAB1	1	Metabolic pathways; Phagosome; Oxidative phosphorylation	Insulin receptor recycling; ROS, RNS production in phagocytes; Transferrin endocytosis and recycling		13	0	4.26672e+06	4.5959e+06	4.50928e+06	2.54136e+06	4.35971e+06	4.79493e+06	3.62647e+06		4.29065e+06	4.42417e+06	2.96175e+06	2.7473e+06	High	High	High	Peak Found	High	Peak Found	High	High	High
FALSE	High	Master Protein	AT1G20260.1	ATPase, V1 complex, subunit B protein	0	225.681	57	24	437	1	487	54.3	5.1	12101	24	cell organization and biogenesis;metabolic process;regulation of biological process;transport	cytosol;Golgi;membrane;vacuole	catalytic activity;nucleotide binding;protein binding;transporter activity	Pf00006, Pf00306, Pf02874	838614	AT1G20260	AT1G20260; VAB3	1	Phagosome; Metabolic pathways; Oxidative phosphorylation	Insulin receptor recycling; ROS, RNS production in phagocytes; Transferrin endocytosis and recycling		13	29	9.37676e+08	8.42639e+08	8.20231e+08	7.49846e+08	9.39752e+08	8.4406e+08	7.8536e+08	7.8319e+08	8.91242e+08	8.36626e+08	8.03221e+08	7.81468e+08	High	High	High	High	High	High	High	High	High
FALSE	High	Master Protein	AT5G60600.1	4-hydroxy-3-methylbut-2-enyl diphosphate synthase	0	225.572	53	39	460	39	741	82.2	6.43	11484	39	metabolic process;regulation of biological process;response to stimulus	nucleus	catalytic activity;metal ion binding	Pf04551	836181	AT5G60600	HDS	5	Terpenoid backbone biosynthesis; Biosynthesis of secondary metabolites; Metabolic pathways			3	0	4.4109e+08	4.60546e+08	3.83319e+08	3.83905e+08	4.42931e+08	4.69003e+08	3.80725e+08	3.93907e+08	3.91599e+08	4.30744e+08	3.57163e+08	3.98074e+08	High	High	High	High	High	High	High	High	High
FALSE	High	Master Protein	AT2G21390.1	Coatomer, alpha subunit	0	225.244	39	39	361	19	1218	136.4	6.92	8706	39	transport	cytoplasm;cytosol;Golgi;membrane	protein binding;structural molecule activity;transporter activity	Pf00400, Pf04053, Pf06957	816678	AT2G21390	AT2G21390	2		COPI-mediated anterograde transport; COPI-dependent Golgi-to-ER retrograde traffic		11	0	2.01167e+08	1.87822e+08	1.60799e+08	1.81572e+08	2.06445e+08	1.9681e+08	1.7428e+08	1.80082e+08	1.96902e+08	2.04141e+08	1.83152e+08	1.69007e+08	High	High	High	High	High	High	High	High	High
FALSE	High	Master Protein	AT2G05710.1	aconitase 3	0	225.146	38	34	398	24	990	108.1	7.17	7978	34	metabolic process;response to stimulus	cytoplasm;cytosol;Golgi;membrane;mitochondrion	catalytic activity;metal ion binding;nucleotide binding;protein binding	Pf00330, Pf00694	815120	AT2G05710	ACO3	2	Biosynthesis of secondary metabolites; Carbon metabolism; 2-Oxocarboxylic acid metabolism; Glyoxylate and dicarboxylate metabolism; Biosynthesis of amino acids; Citrate cycle (TCA cycle); Metabolic pathways	Iron uptake and transport		9	10	4.70502e+08	5.26845e+08	4.34827e+08	4.37458e+08	4.65829e+08	5.3455e+08	4.31634e+08	4.29281e+08	4.56684e+08	5.16714e+08	4.03358e+08	4.30365e+08	High	High	High	High	High	High	High	High	High
FALSE	High	Master Protein	AT1G56190.1	Phosphoglycerate kinase family protein	0	223.97	67	27	705	13	478	49.9	8.27	15536	27	metabolic process;regulation of biological process;response to stimulus	cytoplasm;cytosol;membrane;mitochondrion	catalytic activity;nucleotide binding	Pf00162	842072	AT1G56190	AT1G56190	1	Biosynthesis of secondary metabolites; Carbon metabolism; Carbon fixation in photosynthetic organisms; Metabolic pathways; Glycolysis / Gluconeogenesis; Biosynthesis of amino acids	Glycolysis; Gluconeogenesis		11	1	6.57594e+08	6.79918e+08	6.5151e+08	6.70113e+08	6.98116e+08	6.31038e+08	6.62961e+08	7.30721e+08	6.98239e+08	6.76952e+08	6.61875e+08	6.53578e+08	High	High	High	High	High	High	High	High	High
FALSE	High	Master Protein	AT3G50820.1	photosystem II subunit O-2	0	223.082	63	21	757	9	331	35	6.16	20048	21	cell organization and biogenesis;metabolic process;regulation of biological process;response to stimulus	membrane	catalytic activity;metal ion binding;protein binding;RNA binding	Pf01716	824246	AT3G50820	PSBO2	3	Metabolic pathways; Photosynthesis			2	12	5.74075e+09	6.8035e+09	5.98453e+09	5.9931e+09	5.85142e+09	6.77088e+09	5.77156e+09	6.4917e+09	5.91319e+09	6.73888e+09	5.92889e+09	6.4081e+09	High	High	High	High	High	High	High	High	High
FALSE	High	Master Protein	AT2G15620.1	nitrite reductase 1	0	220.374	49	31	370	31	586	65.5	6.28	10545	31	metabolic process;response to stimulus;transport	cytosol;extracellular;membrane;mitochondrion	catalytic activity;metal ion binding	Pf01077, Pf03460	816055	AT2G15620	NIR1	2	Nitrogen metabolism			1	0	9.10095e+08	1.03026e+09	1.05378e+09	1.09015e+09	9.06579e+08	1.06739e+09	1.09111e+09	1.12423e+09	9.18697e+08	1.06396e+09	1.0828e+09	1.09055e+09	High	High	High	High	High	High	High	High	High
FALSE	High	Master Protein	AT1G10760.1	Pyruvate phosphate dikinase, PEP/pyruvate binding domain	0	219.733	35	42	370	42	1399	156.5	5.92	8043	42	metabolic process;response to stimulus	mitochondrion	catalytic activity;metal ion binding;nucleotide binding;protein binding	Pf01326	837619	AT1G10760	SEX1	1				0	0	4.66894e+08	5.62145e+08	4.95049e+08	5.32719e+08	4.79668e+08	5.48857e+08	4.93436e+08	5.30294e+08	4.59926e+08	5.21727e+08	4.68862e+08	5.298e+08	High	High	High	High	High	High	High	High	High
FALSE	High	Master Protein	AT1G62020.1	Coatomer, alpha subunit	0	219.209	40	41	361	21	1216	136.5	6.98	7772	41	transport	cytoplasm;cytosol;Golgi;membrane	protein binding;structural molecule activity;transporter activity	Pf00400, Pf04053, Pf06957	842497	AT1G62020	AT1G62020	1		COPI-mediated anterograde transport; COPI-dependent Golgi-to-ER retrograde traffic		11	20	4.45674e+08	3.81769e+08	3.63597e+08	3.92676e+08	3.80001e+08	3.95002e+08	3.52754e+08	3.87516e+08	3.86772e+08	4.01972e+08	3.41175e+08	3.80252e+08	High	High	High	High	High	High	High	High	High
FALSE	High	Master Protein	AT5G14740.2	carbonic anhydrase 2	0	218.473	71	20	733	13	259	28.3	5.53	21784	20	defense response;response to stimulus	cytoplasm;cytosol;extracellular;membrane	catalytic activity;metal ion binding	Pf00484	831326	AT5G14740	CA2	5				0	10	6.62837e+09	6.0286e+09	7.34262e+09	7.521e+09	6.43919e+09	5.94533e+09	6.92284e+09	7.42253e+09	6.59009e+09	5.80283e+09	7.17428e+09	7.46598e+09	High	High	High	High	High	High	High	High	High
FALSE	High	Master Protein	AT5G02490.1	Heat shock protein 70 (Hsp 70) family protein	0	218.182	45	33	522	6	653	71.3	5.12	13902	33	cell organization and biogenesis;metabolic process;regulation of biological process;response to stimulus	cytoplasm;cytosol;Golgi;membrane;nucleus	nucleotide binding;protein binding	Pf00012, Pf06723	831856	AT5G02490	AT5G02490; Hsp70-2	5	Spliceosome; Protein processing in endoplasmic reticulum; Endocytosis	Protein methylation; HSP90 chaperone cycle for steroid hormone receptors (SHR); mRNA Splicing - Major Pathway; Attenuation phase; Regulation of HSF1-mediated heat shock response; Neutrophil degranulation		20	1	3.86248e+07	4.34542e+07	3.7137e+07	4.22714e+07	3.76412e+07	4.40801e+07	3.8493e+07	4.02921e+07	3.59971e+07	4.06128e+07	3.6278e+07	3.54982e+07	High	High	High	High	High	High	High	High	High
FALSE	High	Master Protein	AT2G20580.1	26S proteasome regulatory subunit S2 1A	0	216.778	49	38	336	22	891	98.1	5.1	7433	38	defense response;metabolic process;regulation of biological process;response to stimulus	cytoplasm;cytosol;membrane;nucleus;proteasome	catalytic activity;enzyme regulator activity;protein binding	Pf01851	816580	AT2G20580	RPN1A	2	Proteasome	Antigen processing: Ubiquitination & Proteasome degradation; Ub-specific processing proteases; Signaling by WNT; Cdc20:Phospho-APC/C mediated degradation of Cyclin A; Hedgehog 'on' state; Orc1 removal from chromatin; Regulation of DNA replication; TCF dependent signaling in response to WNT; UCH proteinases; Cross-presentation of soluble exogenous antigens (endosomes); Degradation of DVL; Removal …		46	17	4.29142e+08	4.75053e+08	4.40227e+08	4.15015e+08	4.69809e+08	4.52613e+08	4.36496e+08	4.26072e+08	4.58748e+08	4.52206e+08	4.29823e+08	3.77142e+08	High	High	High	High	High	High	High	High	High
FALSE	High	Master Protein	AT1G20960.1	U5 small nuclear ribonucleoprotein helicase, putative	0	216.247	24	45	358	44	2171	247	5.74	5628	45	metabolic process	cytosol;membrane;nucleus;spliceosomal complex	catalytic activity;DNA binding;nucleotide binding;protein binding;RNA binding	Pf00270, Pf00271, Pf02889, Pf04851	838690	AT1G20960	emb1507	1	Spliceosome	mRNA Splicing - Minor Pathway; mRNA Splicing - Major Pathway		6	1	3.13192e+08	3.20541e+08	3.03122e+08	365506893	3.06725e+08	3.20936e+08	2.86435e+08	3.68719e+08	3.06907e+08	3.12925e+08	2.78829e+08	3.64547e+08	High	High	High	High	High	High	High	High	High
FALSE	High	Master Protein	AT3G46740.1	translocon at the outer envelope membrane of chloroplasts 75-III	0	215.178	43	29	317	29	818	89.1	8.79	8638	29	cell organization and biogenesis;response to stimulus;transport	membrane	protein binding;transporter activity	Pf01103, Pf07244	823827	AT3G46740	TOC75-III	3				0	0	6.20155e+08	6.58383e+08	5.71655e+08	6.47723e+08	6.10162e+08	6.57289e+08	5.50443e+08	6.39654e+08	6.32497e+08	6.19933e+08	5.74747e+08	6.68564e+08	High	High	High	High	High	High	High	High	High
FALSE	High	Master Protein	AT3G43300.1	HOPM interactor 7	0	214.546	26	39	293	39	1758	194.9	5.58	6794	39	defense response;regulation of biological process;response to stimulus;transport	cytosol;endosome;nucleus	protein binding	Pf01369, Pf09324, Pf12783	823405	AT3G43300	ATMIN7	3				0	0	3.0314e+08	2.95934e+08	2.64413e+08	2.22393e+08	2.79892e+08	3.05482e+08	2.37578e+08	2.29077e+08	2.70585e+08	2.46078e+08	2.429e+08	2.29958e+08	High	High	High	High	High	High	High	High	High
FALSE	High	Master Protein	AT4G24190.1	Chaperone protein htpG family protein	0	214.387	51	34	301	32	823	94.1	5.03	9063	34	metabolic process;regulation of biological process;response to stimulus;transport	cytosol;endoplasmic reticulum;extracellular;Golgi;membrane;mitochondrion;nucleus;organelle lumen;vacuole	catalytic activity;nucleotide binding;protein binding	Pf00118, Pf00183, Pf02518, Pf13589	828520	AT4G24190	SHD	4	Protein processing in endoplasmic reticulum; Plant-pathogen interaction			2	1	8.38914e+08	8.5203e+08	6.15085e+08	6.11787e+08	8.29079e+08	8.86717e+08	5.96353e+08	6.16202e+08	8.13582e+08	8.0684e+08	6.0743e+08	5.94365e+08	High	High	High	High	High	High	High	High	High
FALSE	High	Master Protein	AT1G68010.1	hydroxypyruvate reductase	0	212.921	75	27	387	27	386	42.2	7.15	10994	27	cell communication;metabolic process;response to stimulus	cytosol;extracellular	catalytic activity;nucleotide binding;RNA binding	Pf00389, Pf02826	843129	AT1G68010	HPR	1	Glyoxylate and dicarboxylate metabolism; Biosynthesis of secondary metabolites; Metabolic pathways; Glycine, serine and threonine metabolism; Carbon metabolism			5	0	1.68559e+09	1.4406e+09	1.60507e+09	1.57378e+09	1.56717e+09	1.42972e+09	1.47995e+09	1.73846e+09	1.65094e+09	1.44897e+09	1.56656e+09	1.68133e+09	High	High	High	High	High	High	High	High	High
FALSE	High	Master Protein	AT3G52140.4	tetratricopeptide repeat (TPR)-containing protein	0	212.591	29	36	293	36	1419	155.1	6.4	9370	36	cell organization and biogenesis;regulation of biological process	cytoplasm;cytosol;membrane;nucleus	protein binding;RNA binding	Pf05303, Pf12807, Pf13236, Pf13374, Pf13424, Pf15044	824378	AT3G52140	AT3G52140; NOXY38	3				0	0	2.555e+08	2.43066e+08	2.72628e+08	2.59573e+08	2.55886e+08	2.30846e+08	2.71178e+08	2.69717e+08	2.52916e+08	2.48913e+08	2.68992e+08	2.59968e+08	High	High	High	High	High	High	High	High	High
FALSE	High	Master Protein	AT3G11710.1	lysyl-tRNA synthetase 1	0	212.487	53	27	295	27	626	70.8	6.24	9098	27	metabolic process	cytoplasm;cytosol	catalytic activity;DNA binding;metal ion binding;nucleotide binding	Pf00152, Pf01336	820343	AT3G11710	ATKRS-1	3	Aminoacyl-tRNA biosynthesis			1	0	3.21772e+08	3.28825e+08	3.07409e+08	3.24474e+08	3.46232e+08	3.4991e+08	2.94075e+08	3.27122e+08	3.10147e+08	3.14436e+08	3.04395e+08	3.29129e+08	High	High	High	High	High	High	High	High	High
FALSE	High	Master Protein	AT5G20890.1	TCP-1/cpn60 chaperonin family protein	0	212.141	50	27	285	27	527	57.3	5.87	8392	27	metabolic process	cytoplasm;cytosol	nucleotide binding;protein binding	Pf00118	832213	AT5G20890	AT5G20890	5		Neutrophil degranulation; Cooperation of PDCL (PhLP1) and TRiC/CCT in G-protein beta folding; Association of TriC/CCT with target proteins during biosynthesis		8	0	2.72506e+08	2.8222e+08	2.29027e+08	2.30479e+08	2.78899e+08	2.68555e+08	2.51805e+08	2.43464e+08	2.67412e+08	2.99393e+08	2.42252e+08	2.52151e+08	High	High	High	High	High	High	High	High	High
FALSE	High	Master Protein	AT3G04120.1	glyceraldehyde-3-phosphate dehydrogenase C subunit 1	0	211.529	81	26	890	3	338	36.9	7.12	30195	26	metabolic process;response to stimulus	cytoplasm;cytosol;extracellular;Golgi;membrane;mitochondrion;nucleus	catalytic activity;DNA binding;metal ion binding;nucleotide binding;protein binding	Pf00044, Pf02800	819567	AT3G04120	GAPC1	3	Biosynthesis of amino acids; Metabolic pathways; Carbon fixation in photosynthetic organisms; Glycolysis / Gluconeogenesis; Carbon metabolism; Biosynthesis of secondary metabolites	Glycolysis; Gluconeogenesis		11	0	2.35859e+08	2.1395e+08	2.30252e+08	1.99621e+08	2.45427e+08	2.1755e+08	2.27563e+08	1.93795e+08	2.71034e+08	2.22178e+08	2.32009e+08	1.86676e+08	High	High	High	High	High	High	High	High	High
FALSE	High	Master Protein	AT5G03940.1	chloroplast signal recognition particle 54 kDa subunit	0	210.862	55	28	364	28	564	61.2	9.44	8054	28	cell organization and biogenesis;metabolic process;transport	cytoplasm	catalytic activity;nucleotide binding;protein binding;RNA binding	Pf00448, Pf01583, Pf02374, Pf02881, Pf02978, Pf03205, Pf13207	830273	AT5G03940	CPSRP54	5	Protein export			1	0	4.48176e+08	5.03869e+08	4.70047e+08	4.95355e+08	4.32638e+08	4.91744e+08	4.90167e+08	5.20552e+08	4.3411e+08	4.88831e+08	4.54968e+08	5.00658e+08	High	High	High	High	High	High	High	High	High
FALSE	High	Master Protein	AT3G52930.1	Aldolase superfamily protein	0	210.527	75	25	427	14	358	38.5	6.46	11997	25	metabolic process;response to stimulus	cytoplasm;cytosol;extracellular;Golgi;membrane;mitochondrion	catalytic activity;metal ion binding;protein binding	Pf00274	824459	AT3G52930	AT3G52930; FBA8	3	Glycolysis / Gluconeogenesis; Fructose and mannose metabolism; Biosynthesis of secondary metabolites; Carbon metabolism; Pentose phosphate pathway; Carbon fixation in photosynthetic organisms; Metabolic pathways; Biosynthesis of amino acids	Fructose catabolism; Glycolysis; Platelet degranulation ; Neutrophil degranulation; Gluconeogenesis		22	0	1.64938e+09	1.8097e+09	1.53397e+09	1776705671	1.60909e+09	1.7974e+09	1.57635e+09	1.73036e+09	1.68187e+09	1.85319e+09	1.56816e+09	1.65835e+09	High	High	High	High	High	High	High	High	High
FALSE	High	Master Protein	AT2G41740.1	villin 2	0	209.879	48	35	258	31	976	107.8	5.29	6481	35	cell organization and biogenesis;regulation of biological process	cytoplasm;cytoskeleton;cytosol	protein binding	Pf00626, Pf02209	818773	AT2G41740	VLN2	2				0	4	1.14299e+08	1.1812e+08	1.04685e+08	1.02886e+08	1.22305e+08	1.20479e+08	9.96023e+07	1.1063e+08	1.11138e+08	1.14896e+08	1.02489e+08	1.03971e+08	High	High	High	High	High	High	High	High	High
FALSE	High	Master Protein	AT4G38970.1	fructose-bisphosphate aldolase 2	0	209.084	58	22	580	11	398	43	7.24	15740	22	metabolic process;response to stimulus	extracellular;membrane	catalytic activity	Pf00274	830052	AT4G38970	FBA2	4	Metabolic pathways; Biosynthesis of amino acids; Biosynthesis of secondary metabolites; Carbon metabolism; Pentose phosphate pathway; Glycolysis / Gluconeogenesis; Fructose and mannose metabolism; Carbon fixation in photosynthetic organisms			8	12	8.53167e+09	8.31289e+09	9.01047e+09	8.92156e+09	8.40842e+09	8.18618e+09	8.73947e+09	8.86231e+09	8.32413e+09	8.09803e+09	8.54252e+09	8.79097e+09	High	High	High	High	High	High	High	High	High
FALSE	High	Master Protein	AT1G31230.1	aspartate kinase-homoserine dehydrogenase i	0	207.489	47	36	300	31	911	99.3	6.77	6090	36	metabolic process		catalytic activity;nucleotide binding	Pf00696, Pf00742, Pf01842, Pf03447, Pf13840	840011	AT1G31230	AK-HSDH I	1	Cysteine and methionine metabolism; Biosynthesis of amino acids; Glycine, serine and threonine metabolism; Metabolic pathways; Monobactam biosynthesis; Biosynthesis of secondary metabolites; Lysine biosynthesis			7	5	1.66706e+08	1.98918e+08	1.59991e+08	183615174	1.75747e+08	2.11955e+08	1.77107e+08	1.82856e+08	1.62457e+08	1.99962e+08	1.69329e+08	1.63356e+08	High	High	High	High	High	High	High	High	High
FALSE	High	Master Protein	AT3G09630.1	Ribosomal protein L4/L1 family	0	206.583	54	25	358	11	406	44.7	10.35	10326	25	metabolic process	cytoplasm;cytosol;membrane;ribosome;vacuole	RNA binding;structural molecule activity	Pf00573, Pf14374	820120	AT3G09630	AT3G09630	3	Ribosome	Nonsense Mediated Decay (NMD) independent of the Exon Junction Complex (EJC); Nonsense Mediated Decay (NMD) enhanced by the Exon Junction Complex (EJC); Formation of a pool of free 40S subunits; GTP hydrolysis and joining of the 60S ribosomal subunit; L13a-mediated translational silencing of Ceruloplasmin expression; SRP-dependent cotranslational protein targeting to membrane		13	18	1.65343e+09	1.76441e+09	1.58006e+09	1.60775e+09	1.60249e+09	1.71546e+09	1.57752e+09	1.65862e+09	1.63438e+09	1.79218e+09	1.54633e+09	1.7519e+09	High	High	High	High	High	High	High	High	High
FALSE	High	Master Protein	AT1G17220.1	Translation initiation factor 2, small GTP-binding protein	0	206.507	37	33	285	33	1026	109.7	7.44	7706	33	metabolic process		catalytic activity;nucleotide binding;RNA binding	Pf00009, Pf03144, Pf04760, Pf11987	838293	AT1G17220	FUG1	1				0	0	2.70298e+08	2.21447e+08	3.14322e+08	2.54834e+08	2.72302e+08	2.36915e+08	3.17856e+08	2.37343e+08	2.67222e+08	2.18038e+08	2.95094e+08	2.57396e+08	High	High	High	High	High	High	High	High	High
FALSE	High	Master Protein	AT4G34110.1	poly(A) binding protein 2	0	206.217	52	26	307	23	629	68.6	8.21	10358	26	metabolic process;regulation of biological process;response to stimulus	cytoplasm;cytosol;nucleus	catalytic activity;protein binding;RNA binding	Pf00076, Pf00658, Pf05172, Pf12169, Pf13893, Pf14259	829557	AT4G34110	PAB2	4	RNA transport; mRNA surveillance pathway; RNA degradation	Nonsense Mediated Decay (NMD) independent of the Exon Junction Complex (EJC); Nonsense Mediated Decay (NMD) enhanced by the Exon Junction Complex (EJC); L13a-mediated translational silencing of Ceruloplasmin expression		11	3	3.5452e+08	3.32575e+08	3.62447e+08	3.22534e+08	3.24957e+08	3.07252e+08	3.44581e+08	3.08395e+08	3.1343e+08	3.03622e+08	3.42666e+08	2.9501e+08	High	High	High	High	High	High	High	High	High
FALSE	High	Master Protein	AT5G13630.1	magnesium-chelatase subunit chlH, chloroplast, putative / Mg-protoporphyrin IX chelatase, putative (CHLH)	0	205.856	34	38	319	38	1381	153.5	6.1	6058	38	metabolic process	membrane;mitochondrion	catalytic activity;nucleotide binding;protein binding	Pf02514, Pf11965	831207	AT5G13630	GUN5	5	Porphyrin and chlorophyll metabolism; Metabolic pathways; Biosynthesis of secondary metabolites			3	0	3.13034e+08	2.9047e+08	2.99022e+08	2.69345e+08	2.92553e+08	2.91602e+08	2.73764e+08	2.52829e+08	3.029e+08	2.70294e+08	2.6899e+08	2.46519e+08	High	High	High	High	High	High	High	High	High
FALSE	High	Master Protein	AT4G26970.1	aconitase 2	0	205.714	40	36	318	34	995	108.4	7.15	6813	36	metabolic process;response to stimulus	cytosol;mitochondrion	catalytic activity;metal ion binding	Pf00330, Pf00694	828805	AT4G26970	ACO2	4	Biosynthesis of secondary metabolites; Carbon metabolism; 2-Oxocarboxylic acid metabolism; Glyoxylate and dicarboxylate metabolism; Biosynthesis of amino acids; Citrate cycle (TCA cycle); Metabolic pathways	Iron uptake and transport		9	2	5.53031e+08	5.31135e+08	4.79697e+08	4.74092e+08	5.60804e+08	5.19626e+08	4.49631e+08	4.98732e+08	5.76369e+08	4.94302e+08	5.02261e+08	4.87803e+08	High	High	High	High	High	High	High	High	High
FALSE	High	Master Protein	AT1G79550.1	phosphoglycerate kinase	0	205.42	73	26	658	21	401	42.1	5.68	14779	26	metabolic process;response to stimulus	cytoplasm;cytosol;extracellular;Golgi;membrane;nucleus	catalytic activity;nucleotide binding	Pf00162	844293	AT1G79550	PGK	1	Metabolic pathways; Biosynthesis of secondary metabolites; Biosynthesis of amino acids; Carbon fixation in photosynthetic organisms; Glycolysis / Gluconeogenesis; Carbon metabolism	Glycolysis; Gluconeogenesis		11	0	8.5957e+08	8.96597e+08	8.98754e+08	9.31713e+08	8.93525e+08	9.35666e+08	8.43895e+08	9.99014e+08	9.0172e+08	9.27441e+08	8.87744e+08	9.10489e+08	High	High	High	High	High	High	High	High	High
FALSE	High	Master Protein	AT4G38510.1	ATPase, V1 complex, subunit B protein	0	205.346	56	22	387	5	487	54.3	5.15	10974	22	cell organization and biogenesis;metabolic process;regulation of biological process;transport	Golgi;membrane;vacuole	catalytic activity;nucleotide binding;protein binding;transporter activity	Pf00006, Pf00306, Pf02874	830008	AT4G38510	AT4G38510; VAB2	4	Phagosome; Metabolic pathways; Oxidative phosphorylation	Insulin receptor recycling; ROS, RNS production in phagocytes; Transferrin endocytosis and recycling		13	0	5.38066e+07	5.08568e+07	5.08904e+07	5.86781e+07	5.57375e+07	5.25181e+07	5.38906e+07	6.27629e+07	5.61232e+07	5.48808e+07	5.15905e+07	5.77673e+07	High	High	High	High	High	High	High	High	High
FALSE	High	Master Protein	AT5G57870.1	MIF4G domain-containing protein / MA3 domain-containing protein	0	205.209	53	38	332	38	780	85.5	8.24	7143	38	metabolic process;regulation of biological process	cytoplasm;cytosol;nucleus	protein binding;RNA binding	Pf02847, Pf02854	835897	AT5G57870	eIFiso4G1	5	RNA transport	Nonsense Mediated Decay (NMD) independent of the Exon Junction Complex (EJC); Ribosomal scanning and start codon recognition; Nonsense Mediated Decay (NMD) enhanced by the Exon Junction Complex (EJC); mTORC1-mediated signalling; L13a-mediated translational silencing of Ceruloplasmin expression; Activation of the mRNA upon binding of the cap-binding complex and eIFs, and subsequent binding to 43S		15	0	4.10724e+08	3.99279e+08	4.01618e+08	3.79493e+08	4.42176e+08	4.2412e+08	3.93442e+08	3.85355e+08	4.40952e+08	4.30946e+08	4.29719e+08	4.3297e+08	High	High	High	High	High	High	High	High	High
FALSE	High	Master Protein	AT3G16460.1	Mannose-binding lectin superfamily protein	0	204.763	45	24	312	23	705	72.4	5.5	10956	24	response to stimulus	cytosol;membrane;nucleus	metal ion binding	Pf01419	820894	AT3G16460	AT3G16460; JAL34	3				0	0	9.50435e+08	8.14844e+08	6.66818e+08	6.21799e+08	9.33689e+08	8.11809e+08	6.60959e+08	6.52932e+08	9.43428e+08	8.43076e+08	6.27224e+08	6.16371e+08	High	High	High	High	High	High	High	High	High
FALSE	High	Master Protein	AT2G41220.1	glutamate synthase 2	0	204.588	25	35	282	22	1629	177.6	7.01	8522	35	metabolic process		catalytic activity;metal ion binding	Pf00310, Pf01493, Pf01645, Pf04898	818721	AT2G41220	GLU2	2	Glyoxylate and dicarboxylate metabolism; Nitrogen metabolism			2	0	5.34621e+07	5.29457e+07	2.21323e+07	2.3722e+07	3.69381e+07	5.29174e+07	3.78514e+07	2.88935e+07	5.10098e+07	5.24702e+07	3.29681e+07	2.74484e+07	High	High	High	High	High	High	High	High	High
FALSE	High	Master Protein	AT1G13440.1	glyceraldehyde-3-phosphate dehydrogenase C2	0	203.249	81	26	848	3	338	36.9	7.18	29433	26	defense response;metabolic process;response to stimulus	cytoplasm;cytosol;Golgi;membrane;mitochondrion;nucleus	catalytic activity;DNA binding;metal ion binding;nucleotide binding	Pf00044, Pf02800	837904	AT1G13440	GAPC2	1	Carbon fixation in photosynthetic organisms; Metabolic pathways; Glycolysis / Gluconeogenesis; Biosynthesis of amino acids; Biosynthesis of secondary metabolites; Carbon metabolism	Glycolysis; Gluconeogenesis		11	25	6.14438e+09	5.57176e+09	4.82245e+09	5.54055e+09	6.16013e+09	5.87249e+09	5.07797e+09	5.59688e+09	6.37308e+09	6.05188e+09	5.18793e+09	5.69554e+09	High	High	High	High	High	High	High	High	High
FALSE	High	Master Protein	AT4G17520.1	Hyaluronan / mRNA binding family	0	203.196	65	22	305	19	360	38.9	8.75	8115	22	response to stimulus	cytoplasm;cytosol;nucleus	RNA binding	Pf04774, Pf09598	827467	AT4G17520	AT4G17520	4				0	0	2.90735e+08	3.18975e+08	3.30774e+08	2.64282e+08	3.07802e+08	3.22854e+08	3.23416e+08	2.98993e+08	2.88153e+08	3.00418e+08	3.14712e+08	2.79378e+08	High	High	High	High	High	High	High	High	High
FALSE	High	Master Protein	AT3G01500.1	carbonic anhydrase 1	0	202.774	70	18	647	11	270	29.5	5.73	16580	18	defense response;metabolic process;regulation of biological process;response to stimulus	extracellular;membrane	catalytic activity;metal ion binding	Pf00484	821134	AT3G01500	CA1	3				0	0	3.0031e+09	3.02729e+09	3.3804e+09	3.79957e+09	3.34087e+09	3.26461e+09	3.24601e+09	3.80399e+09	3.41741e+09	3.2977e+09	3.30572e+09	3.86916e+09	High	High	High	High	High	High	High	High	High
FALSE	High	Master Protein	AT3G57410.1	villin 3	0	201.083	42	31	251	26	965	106.3	5.85	7263	31	cell organization and biogenesis;regulation of biological process	cytoplasm;cytoskeleton	protein binding	Pf00626, Pf02209	824908	AT3G57410	VLN3	3				0	0	1.67157e+08	1.29583e+08	1.08198e+08	1.10135e+08	1.57923e+08	1.38402e+08	1.08096e+08	1.02838e+08	1.69696e+08	1.41121e+08	1.10287e+08	1.07356e+08	High	High	High	High	High	High	High	High	High
FALSE	High	Master Protein	AT1G70730.3	Phosphoglucomutase/phosphomannomutase family protein	0	200.753	48	26	353	17	662	72.5	7.12	9899	26	development;metabolic process;response to stimulus	cytoplasm;cytosol;extracellular;membrane;nucleus	catalytic activity;metal ion binding	Pf00408, Pf02878, Pf02879, Pf02880	843410	AT1G70730	AT1G70730; PGM2	1				0	0	2.02066e+08	1.92252e+08	2.08161e+08	2.31069e+08	2.07014e+08	1.93686e+08	2.15105e+08	2.43745e+08	2.14602e+08	1.93264e+08	2.1074e+08	2.29195e+08	High	High	High	High	High	High	High	High	High
FALSE	High	Master Protein	AT1G15340.1	methyl-CPG-binding domain 10	0	200.742	71	26	243	24	384	42.3	4.67	6000	26	metabolic process;regulation of biological process	cytosol;nucleus	DNA binding;nucleotide binding	Pf01429	838103	AT1G15340	MBD10	1				0	2	3.25015e+08	2.3672e+08	2.76213e+08	1.34403e+08	1.46973e+08	1.64027e+08	2.51758e+08	1.21326e+08	1.66843e+08	1.75037e+08	2.40036e+08	1.18475e+08	High	High	High	High	High	High	High	High	High
FALSE	High	Master Protein	AT1G51980.1	Insulinase (Peptidase family M16) protein	0	200.669	53	23	386	16	503	54.4	6.33	9060	23	metabolic process;response to stimulus	membrane;mitochondrion	catalytic activity;metal ion binding;nucleotide binding	Pf00675, Pf05193	841627	AT1G51980	AT1G51980	1				0	7	5.06046e+08	5.42692e+08	5.46655e+08	4.57299e+08	4.95274e+08	5.32104e+08	4.85844e+08	4.86194e+08	4.84535e+08	4.68446e+08	4.75819e+08	4.82781e+08	High	High	High	High	High	High	High	High	High
FALSE	High	Master Protein	AT5G55220.1	trigger factor type chaperone family protein	0	200.624	61	33	353	33	547	61.7	5.33	8893	33	metabolic process;transport		catalytic activity	Pf00254, Pf05697, Pf05698	835615	AT5G55220	AT5G55220	5				0	0	8.29249e+08	8.96188e+08	8.34571e+08	8.24542e+08	8.45188e+08	8.82368e+08	7.82865e+08	7.9981e+08	7.7905e+08	8.46202e+08	7.82658e+08	8.04385e+08	High	High	High	High	High	High	High	High	High
FALSE	High	Master Protein	AT5G10470.2	kinesin like protein for actin based chloroplast movement 1	0	199.185	32	35	301	1	1274	141	6.19	7761	35	cell organization and biogenesis;cellular component movement	cytoplasm;cytosol;membrane	catalytic activity;motor activity;nucleotide binding;protein binding	Pf00225	830911	AT5G10470	KAC1	5				0	0	2.04322e+06	1.52706e+06			2.26766e+06	1.30319e+06	1.62254e+06	1.91286e+06	1.88459e+06	1.6258e+06	1.46166e+06	2.36146e+06	Peak Found	Peak Found	High	Not Found	Peak Found	Peak Found	High	Peak Found	Peak Found
FALSE	High	Master Protein	AT1G50480.1	10-formyltetrahydrofolate synthetase	0	199.147	49	25	294	25	634	67.8	6.71	6895	25	metabolic process;response to stimulus	cytoplasm;cytosol;extracellular;membrane	catalytic activity;metal ion binding;nucleotide binding	Pf01268	841470	AT1G50480	THFS	1	One carbon pool by folate; Carbon metabolism; Metabolic pathways	Metabolism of folate and pterines		7	0	3.17074e+08	2.97763e+08	2.77128e+08	2.54042e+08	3.12748e+08	2.65191e+08	2.8058e+08	2.98024e+08	2.78001e+08	2.73706e+08	2.52158e+08	2.8232e+08	High	High	High	High	High	High	High	High	High
FALSE	High	Master Protein	AT5G26570.1	catalytics;carbohydrate kinases;phosphoglucan, water dikinases	0	198.922	30	29	283	29	1196	131.2	6.24	7808	29	metabolic process		catalytic activity;metal ion binding;nucleotide binding	Pf00686, Pf01326	832706	AT5G26570	ATGWD3; PWD	5				0	0	2.33051e+08	2.57483e+08	2.67833e+08	3.06169e+08	2.04926e+08	2.45942e+08	2.49094e+08	2.73621e+08	2.46327e+08	3.00793e+08	2.78439e+08	3.04219e+08	High	High	High	High	High	High	High	High	High
FALSE	High	Master Protein	AT1G06430.1	FTSH protease 8	0	197.885	46	23	388	8	685	73.2	5.95	11622	23	cell organization and biogenesis;development;metabolic process;regulation of biological process;response to stimulus	membrane;mitochondrion	catalytic activity;metal ion binding;nucleotide binding	Pf00004, Pf01057, Pf01078, Pf01434, Pf01695, Pf05496, Pf06068, Pf06480, Pf07724, Pf07726, Pf07728, Pf13191, Pf13195, Pf13207, Pf13401	837154	AT1G06430	FTSH8	1				0	1	2.94929e+08	2.37204e+08	2.83317e+08	2.54433e+08	2.95383e+08	2.59595e+08	2.81114e+08	2.49331e+08	3.0139e+08	2.63615e+08	2.98532e+08	2.71282e+08	High	High	High	High	High	High	High	High	High
FALSE	High	Master Protein	AT5G10470.1	kinesin like protein for actin based chloroplast movement 1	0	197.779	32	35	305	1	1273	140.9	6.19	7774	35	cell organization and biogenesis;cellular component movement	chromosome;cytoplasm;cytoskeleton;cytosol;membrane;nucleus	catalytic activity;motor activity;nucleotide binding;protein binding	Pf00225	830911	AT5G10470	KAC1	5				0	33	1.96203e+09	1.91532e+09	2.12907e+09	1.68344e+09	2.1476e+09	2.2668e+09	2.33154e+09	1.69007e+09	1.93811e+09	1.65955e+09	1.91549e+09	1.81825e+09	High	Not Found	High	Not Found	High	Not Found	High	High	Not Found
FALSE	High	Master Protein	AT4G13940.1	S-adenosyl-L-homocysteine hydrolase	0	197.472	61	27	506	10	485	53.3	5.97	9681	27	cell organization and biogenesis;metabolic process;regulation of biological process;transport	cytoplasm;cytosol;extracellular;Golgi;membrane;vacuole	catalytic activity;metal ion binding;nucleotide binding;protein binding	Pf00670, Pf02254, Pf02826, Pf05221	827028	AT4G13940	MEE58; HOG1	4	Metabolic pathways; Cysteine and methionine metabolism	Sulfur amino acid metabolism; Methylation		8	21	3.42136e+09	3.44587e+09	3.22094e+09	3.21591e+09	3.44185e+09	3.37954e+09	3.15345e+09	3.39124e+09	3.31624e+09	3.54531e+09	3.13194e+09	3.30922e+09	High	High	High	High	High	High	High	High	High
FALSE	High	Master Protein	AT5G66570.1	PS II oxygen-evolving complex 1	0	197.171	61	20	752	8	332	35.1	5.66	19981	20	cell organization and biogenesis;defense response;metabolic process;regulation of biological process;response to stimulus	extracellular;membrane	catalytic activity;metal ion binding;protein binding;RNA binding	Pf01716	836789	AT5G66570	PSBO1	5	Photosynthesis; Metabolic pathways			2	0	3.44527e+09	4.16606e+09	3.43059e+09	3142465207	3.24825e+09	3.8729e+09	3.37401e+09	3.19114e+09	3.28264e+09	4.0251e+09	3.32081e+09	3.32969e+09	High	High	High	High	High	High	High	High	High
FALSE	High	Master Protein	AT4G01800.1	Albino or Glassy Yellow 1	0	196.986	36	32	342	31	1022	115.1	6.39	6957	32	cell organization and biogenesis;regulation of biological process;response to stimulus;transport	membrane	catalytic activity;nucleotide binding;transporter activity	Pf00270, Pf01043, Pf07516, Pf07517	827922	AT4G01800	AGY1	4	Protein export			1	1	2.28626e+08	2.39322e+08	2.32009e+08	2.21885e+08	2.30619e+08	2.20827e+08	1.92616e+08	2.26129e+08	2.19517e+08	2.25612e+08	2.12294e+08	1.97969e+08	High	High	High	High	High	High	High	High	High
FALSE	High	Master Protein	AT1G50250.1	FTSH protease 1	0	196.761	38	22	368	5	716	76.7	5.83	14683	22	cell organization and biogenesis;development;metabolic process;regulation of biological process;response to stimulus	membrane;mitochondrion	catalytic activity;metal ion binding;nucleotide binding;protein binding	Pf00004, Pf00158, Pf01057, Pf01078, Pf01434, Pf05496, Pf06068, Pf07724, Pf07728, Pf13191, Pf13207, Pf13401	841447	AT1G50250	FTSH1	1				0	0	1.03842e+08	8.2798e+07	1.07422e+08	6.80163e+07	9.45154e+07	8.21374e+07	1.12716e+08	7.60357e+07	1.02023e+08	8.73843e+07	1.00149e+08	7.56518e+07	High	High	High	High	High	High	High	High	High
FALSE	High	Master Protein	AT1G12900.1	glyceraldehyde 3-phosphate dehydrogenase A subunit 2	0	196.597	49	17	658	5	399	42.8	8.05	18865	17	metabolic process	cytoplasm;cytosol;extracellular;membrane	catalytic activity;nucleotide binding	Pf00044, Pf02800	837848	AT1G12900	GAPA-2	1	Carbon fixation in photosynthetic organisms; Carbon metabolism; Metabolic pathways			3	0	5.68524e+08	6.96509e+08	6.34237e+08	7.41592e+08	5.55381e+08	6.70368e+08	6.41044e+08	7.7997e+08	5.8686e+08	7.01247e+08	6.44431e+08	7.56596e+08	High	High	High	High	High	High	High	High	High
FALSE	High	Master Protein	AT1G55860.1	ubiquitin-protein ligase 1	0	196.242	15	44	277	15	3930	432.3	5.21	5216	44	metabolic process	cytosol;membrane;mitochondrion;nucleus	catalytic activity;protein binding	Pf00627, Pf00632, Pf06012, Pf06025, Pf14377	842036	AT1G55860	UPL1	1	Ubiquitin mediated proteolysis			1	0	1.60689e+07	1.2105e+07	1.77809e+07	14215350	1.48921e+07	1.30054e+07	1.88442e+07	1.59712e+07	8.34639e+07	1.72199e+07	1.90365e+07	1.18464e+07	High	High	High	High	High	High	High	High	High
FALSE	High	Master Protein	AT2G47390.1	Prolyl oligopeptidase family protein	0	196.093	37	27	323	27	961	106.2	6.42	7657	27	metabolic process		catalytic activity	Pf00326, Pf01738	819352	AT2G47390	AT2G47390	2				0	0	2.36555e+08	2.29227e+08	2.48516e+08	2.53286e+08	2.4404e+08	2.36883e+08	2.57366e+08	2.61811e+08	2.37385e+08	2.20792e+08	2.49339e+08	2.47687e+08	High	High	High	High	High	High	High	High	High
FALSE	High	Master Protein	AT3G53230.1	ATPase, AAA-type, CDC48 protein	0	196.022	41	32	351	2	815	90.3	5.16	8800	32	cell division;metabolic process;regulation of biological process;response to stimulus;transport	cytoplasm;cytoskeleton;cytosol;Golgi;membrane;nucleus	catalytic activity;nucleotide binding;protein binding;RNA binding	Pf00004, Pf00910, Pf01057, Pf01078, Pf02359, Pf02933, Pf05496, Pf06068, Pf07724, Pf07728, Pf13191, Pf13207, Pf13238, Pf13401	824489	AT3G53230	AT3G53230; AtCDC48B	3	Protein processing in endoplasmic reticulum	Ovarian tumor domain proteases; Protein methylation; Translesion Synthesis by POLH; Hedgehog ligand biogenesis; Neutrophil degranulation; N-glycan trimming in the ER and Calnexin/Calreticulin cycle; Josephin domain DUBs; HSF1 activation; ABC-family proteins mediated transport		25	0					1.23585e+06					1.46079e+06			Not Found	High	High	High	High	High	High	Not Found	High
FALSE	High	Master Protein	AT2G39800.1	delta1-pyrroline-5-carboxylate synthase 1	0	195.062	44	30	278	16	717	77.7	6.29	6318	30	development;metabolic process;response to stimulus	cytoplasm;membrane;mitochondrion	catalytic activity;nucleotide binding	Pf00696	818566	AT2G39800	P5CS1	2	Arginine and proline metabolism; Metabolic pathways; Biosynthesis of secondary metabolites; Biosynthesis of amino acids	Amino acid synthesis and interconversion (transamination)		7	15	3.48836e+08	3.61128e+08	3.36723e+08	3.16848e+08	3.45283e+08	3.76227e+08	3.48184e+08	3.20446e+08	3.26319e+08	3.76911e+08	3.26889e+08	2.95082e+08	High	High	High	High	High	High	High	High	High
FALSE	High	Master Protein	AT1G74260.1	purine biosynthesis 4	0	194.437	32	37	350	37	1407	153.9	5.36	6294	37	development;metabolic process	cytoplasm;mitochondrion	catalytic activity;metal ion binding;nucleotide binding	Pf00586, Pf02769, Pf13507	843766	AT1G74260	PUR4	1	Purine metabolism; Biosynthesis of secondary metabolites; Metabolic pathways	Purine ribonucleoside monophosphate biosynthesis		7	0	3.39455e+08	2.95289e+08	2.7454e+08	2.6837e+08	3.2561e+08	2.87382e+08	2.6717e+08	2.88582e+08	3.36732e+08	2.99265e+08	2.87307e+08	2.84112e+08	High	High	High	High	High	High	High	High	High
FALSE	High	Master Protein	AT3G63460.1	transducin family protein / WD-40 repeat family protein	0	193.633	36	29	324	1	1104	119.8	5.14	8035	29	metabolic process;regulation of biological process;transport	cytoplasm;cytosol;endoplasmic reticulum;Golgi;membrane;nucleus	protein binding	Pf00400, Pf03153, Pf03154, Pf04487, Pf04652, Pf06583, Pf07223, Pf07271, Pf07304, Pf08347, Pf09606, Pf09770, Pf10349, Pf12868, Pf12931, Pf14179, Pf15279	825521	AT3G63460	AT3G63460	3	Protein processing in endoplasmic reticulum	COPII (Coat Protein 2) Mediated Vesicle Transport		9	0	2.24229e+07	2.08208e+07	1.78187e+07	17170382	2.1059e+07	2.04115e+07	1.69427e+07	1.68783e+07	2.19882e+07	1.75274e+07	1.63779e+07	1.6549e+07	High	High	High	High	High	High	High	High	High
FALSE	High	Master Protein	AT1G70580.1	alanine-2-oxoglutarate aminotransferase 2	0	193.017	62	23	395	10	481	53.4	6.58	11560	23	metabolic process	cytoplasm;cytosol	catalytic activity	Pf00155	843395	AT1G70580	AOAT2	1	Alanine, aspartate and glutamate metabolism; Biosynthesis of amino acids; Carbon fixation in photosynthetic organisms; Glycine, serine and threonine metabolism; Metabolic pathways; 2-Oxocarboxylic acid metabolism; Glyoxylate and dicarboxylate metabolism; Carbon metabolism; Arginine biosynthesis; Biosynthesis of secondary metabolites	Amino acid synthesis and interconversion (transamination)		13	0	1.05128e+08	1.28193e+08	1.00526e+08	9.99227e+07	1.29177e+08	9.23056e+07	1.26724e+08	9.54483e+07	1.38545e+08	9.68796e+07	9.96091e+07	1.18705e+08	High	High	High	High	High	High	High	High	High
FALSE	High	Master Protein	AT1G65260.1	plastid transcriptionally active 4	0	192.302	57	19	244	19	330	36.4	9.11	8545	19	cell organization and biogenesis	chromosome;cytosol;membrane	catalytic activity;protein binding	Pf04012	842833	AT1G65260	PTAC4	1				0	0	3.58925e+08	3.56209e+08	3.39297e+08	3.28495e+08	3.77412e+08	3.62331e+08	3.30425e+08	3.05386e+08	3.59792e+08	3.50176e+08	3.41253e+08	3.03314e+08	High	High	High	High	High	High	High	High	High
FALSE	High	Master Protein	AT5G19820.1	ARM repeat superfamily protein	0	192.124	28	23	245	23	1116	123.7	4.87	5490	23	regulation of biological process;transport	cytosol;membrane	catalytic activity;protein binding;transporter activity	Pf02985, Pf13513, Pf13646	832102	AT5G19820	emb2734	5				0	0	2.28754e+08	1.86396e+08	2.38774e+08	2.31262e+08	2.27873e+08	1.94818e+08	2.29721e+08	2.19568e+08	2.00427e+08	2.0375e+08	2.28905e+08	2.36167e+08	High	High	High	High	High	High	High	High	High
FALSE	High	Master Protein	AT4G27500.1	proton pump interactor 1	0	192.066	50	27	307	27	612	68.8	9.03	5971	27	regulation of biological process	cytoplasm;cytosol;endoplasmic reticulum;membrane	protein binding;RNA binding		828859	AT4G27500	PPI1	4				0	0	2.09197e+08	2.12873e+08	1.78032e+08	1.9589e+08	1.9636e+08	2.17573e+08	1.65328e+08	1.96027e+08	2.26967e+08	2.41732e+08	1.69021e+08	1.99164e+08	High	High	High	High	High	High	High	High	High
FALSE	High	Master Protein	AT3G17390.1	S-adenosylmethionine synthetase family protein	0	191.753	65	20	424	10	393	42.8	5.81	11464	20	metabolic process;response to stimulus	cytoplasm;cytosol;membrane	catalytic activity;metal ion binding;nucleotide binding;RNA binding	Pf00438, Pf02772, Pf02773	821003	AT3G17390	MTO3	3	Metabolic pathways; Cysteine and methionine metabolism; Biosynthesis of amino acids; Biosynthesis of secondary metabolites	Metabolism of ingested SeMet, Sec, MeSec into H2Se; Sulfur amino acid metabolism; Methylation		12	0	4.95206e+08	5.77113e+08	4.96992e+08	6.69198e+08	5.23297e+08	5.74307e+08	4.73793e+08	7.0837e+08	5.40812e+08	5.89819e+08	5.06282e+08	6.85276e+08	High	High	High	High	High	High	High	High	High
FALSE	High	Master Protein	AT2G36460.1	Aldolase superfamily protein	0	190.171	73	25	375	14	358	38.4	7.39	10048	25	metabolic process;regulation of biological process;response to stimulus	cytoplasm;cytosol;membrane;mitochondrion;nucleus	catalytic activity;metal ion binding;protein binding	Pf00274	818220	AT2G36460	AT2G36460; FBA6	2		Fructose catabolism; Glycolysis; Platelet degranulation ; Neutrophil degranulation; Gluconeogenesis		14	12	1.98368e+09	1.93972e+09	1.90898e+09	1.97636e+09	2.03199e+09	1.93811e+09	1.94984e+09	1.94171e+09	1.88958e+09	1.93603e+09	1.87274e+09	1.85662e+09	High	High	High	High	High	High	High	High	High
FALSE	High	Master Protein	AT4G09000.1	general regulatory factor 1	0	189.945	78	20	479	11	267	29.9	4.81	11909	20	regulation of biological process;response to stimulus	cytoplasm;cytosol;extracellular;Golgi;membrane;nucleus;vacuole	protein binding	Pf00244	826479	AT4G09000	GRF1	4		Translocation of GLUT4 to the plasma membrane; Regulation of HSF1-mediated heat shock response; HSF1 activation		8	0	7.47243e+08	6.95898e+08	7.49786e+08	6.96266e+08	7.49972e+08	7.35558e+08	7.26935e+08	7.00781e+08	7.55297e+08	7.41303e+08	6.94889e+08	8.14502e+08	High	High	High	High	High	High	High	High	High
FALSE	High	Master Protein	AT3G63460.2	transducin family protein / WD-40 repeat family protein	0	189.426	35	29	321	1	1102	119.6	5.14	7106	29	metabolic process;regulation of biological process;transport	cytoplasm;cytosol;endoplasmic reticulum;Golgi;membrane;nucleus	protein binding	Pf00400, Pf03153, Pf03154, Pf04487, Pf04652, Pf06583, Pf07223, Pf07271, Pf07304, Pf08347, Pf09606, Pf09770, Pf10349, Pf12868, Pf12931, Pf14179, Pf15279	825521	AT3G63460	AT3G63460	3				0	32	3.81037e+08	3.79501e+08	3.19136e+08	3.6128e+08	3.93395e+08	3.72697e+08	3.40339e+08	3.63393e+08	3.96711e+08	3.97176e+08	3.6906e+08	3.77832e+08	High	High	Not Found	Not Found	High	High	High	Peak Found	Not Found
FALSE	High	Master Protein	AT4G01850.1	S-adenosylmethionine synthetase 2	0	188.897	58	19	317	5	393	43.2	6.06	7849	19	metabolic process;response to stimulus	cytoplasm;cytosol	catalytic activity;metal ion binding;nucleotide binding;protein binding	Pf00438, Pf02772, Pf02773	826987	AT4G01850	SAM-2	4	Metabolic pathways; Biosynthesis of secondary metabolites; Cysteine and methionine metabolism; Biosynthesis of amino acids	Metabolism of ingested SeMet, Sec, MeSec into H2Se; Sulfur amino acid metabolism; Methylation		12	0	5.27192e+07	6.05819e+07	6.14932e+07	88050013	4.73045e+07	7.4812e+07	5.60329e+07	8.30415e+07	5.72314e+07	6.58094e+07	6.76602e+07	8.4798e+07	High	High	High	High	High	High	High	High	High
FALSE	High	Master Protein	AT3G58610.1	ketol-acid reductoisomerase	0	188.727	37	19	420	19	591	63.8	6.8	12431	19	metabolic process;response to stimulus	cytosol;extracellular;mitochondrion	catalytic activity;metal ion binding	Pf01450, Pf07991	825030	AT3G58610	AT3G58610	3	Metabolic pathways; Pantothenate and CoA biosynthesis; 2-Oxocarboxylic acid metabolism; Biosynthesis of amino acids; Biosynthesis of secondary metabolites; Valine, leucine and isoleucine biosynthesis			6	0	1.07139e+09	9.66835e+08	1.10609e+09	8.64383e+08	9.40645e+08	9.12856e+08	1.08474e+09	1.11486e+09	1.07654e+09	8.90617e+08	9.08223e+08	1.12647e+09	High	High	High	High	High	High	High	High	High
FALSE	High	Master Protein	AT1G80410.2	tetratricopeptide repeat (TPR)-containing protein	0	187.866	40	33	291	33	911	103.9	7.78	7132	33	metabolic process;response to stimulus	cytosol;membrane;nucleus	catalytic activity;protein binding	Pf00515, Pf07719, Pf12569, Pf13371, Pf13414, Pf13432	844381	AT1G80410	EMB2753	1				0	0	2.60773e+08	2.44598e+08	2.31183e+08	2.70055e+08	2.55652e+08	2.49092e+08	2.48652e+08	2.62427e+08	2.477e+08	2.57395e+08	2.70231e+08	2.72044e+08	High	High	High	High	High	High	High	High	High
FALSE	High	Master Protein	AT5G02870.1	Ribosomal protein L4/L1 family	0	186.865	54	22	333	8	407	44.7	10.3	8621	22	metabolic process;response to stimulus	cytoplasm;cytosol;membrane;ribosome;vacuole	RNA binding;structural molecule activity	Pf00573, Pf14374	831756	AT5G02870	AT5G02870	5	Ribosome	Nonsense Mediated Decay (NMD) independent of the Exon Junction Complex (EJC); Nonsense Mediated Decay (NMD) enhanced by the Exon Junction Complex (EJC); Formation of a pool of free 40S subunits; GTP hydrolysis and joining of the 60S ribosomal subunit; L13a-mediated translational silencing of Ceruloplasmin expression; SRP-dependent cotranslational protein targeting to membrane		13	0	2.15381e+09	1.95842e+09	2.02261e+09	1.97556e+09	1.95002e+09	1.93226e+09	2.18292e+09	2.15266e+09	1.84332e+09	1.7756e+09	1.86304e+09	1.89927e+09	High	High	High	High	High	High	High	High	High
FALSE	High	Master Protein	AT5G49360.1	beta-xylosidase 1	0	186.538	35	24	271	23	774	83.5	8.51	8219	24	metabolic process	extracellular	catalytic activity	Pf00933, Pf01915, Pf14310	834996	AT5G49360	BXL1	5				0	0	5.30883e+08	2.61167e+08	5.28428e+08	4.42883e+08	5.43444e+08	2.70331e+08	5.52681e+08	4.26927e+08	5.0318e+08	2.61664e+08	5.3152e+08	4.28943e+08	High	High	High	High	High	High	High	High	High
FALSE	High	Master Protein	AT1G15690.1	Inorganic H pyrophosphatase family protein	0	186.338	25	19	284	19	770	80.8	5.26	8255	19	response to stimulus;transport	cytosol;endosome;Golgi;membrane;mitochondrion;vacuole	catalytic activity;metal ion binding;transporter activity	Pf03030	838138	AT1G15690	AVP1	1	Oxidative phosphorylation			1	0	1.59126e+09	1.4448e+09	1.57024e+09	1384192929	1.58965e+09	1.45499e+09	1.5043e+09	1.40054e+09	1.55402e+09	1.4314e+09	1.48138e+09	1.47408e+09	High	High	High	High	High	High	High	High	High
FALSE	High	Master Protein	AT2G24270.2	aldehyde dehydrogenase 11A3	0	185.977	62	23	316	23	496	53	6.64	8847	23	metabolic process	cytoplasm	catalytic activity	Pf00171	816962	AT2G24270	ALDH11A3	2	Carbon metabolism; Metabolic pathways; Glycolysis / Gluconeogenesis; Pentose phosphate pathway			4	0	4.3132e+08	4.57008e+08	4.09371e+08	4.34502e+08	4.18325e+08	4.586e+08	4.2589e+08	4.39988e+08	4.66167e+08	4.61136e+08	4.14731e+08	4.11301e+08	High	High	High	High	High	High	High	High	High
FALSE	High	Master Protein	AT5G52920.1	plastidic pyruvate kinase beta subunit 1	0	185.959	50	23	239	21	579	63.5	7.03	5234	23	metabolic process;response to stimulus	cytosol;mitochondrion	catalytic activity;metal ion binding;nucleotide binding	Pf00224, Pf02887	835369	AT5G52920	PKP-BETA1	5	Pyruvate metabolism; Biosynthesis of amino acids; Purine metabolism; Metabolic pathways; Biosynthesis of secondary metabolites; Glycolysis / Gluconeogenesis; Carbon metabolism			7	3	2.73763e+08	2.61287e+08	2.27431e+08	2.14614e+08	2.43566e+08	2.67956e+08	2.29674e+08	2.02499e+08	2.38989e+08	2.61014e+08	2.15057e+08	2.08702e+08	High	High	High	High	High	High	High	High	High
FALSE	High	Master Protein	AT3G46780.1	plastid transcriptionally active 16	0	185.719	61	28	330	28	510	54.3	8.91	10784	28		chromosome;membrane	protein binding	Pf05368, Pf13460	823831	AT3G46780	PTAC16	3				0	0	1.36714e+09	1.5351e+09	1.27009e+09	1.14271e+09	1.37267e+09	1.55669e+09	1.21468e+09	1.2183e+09	1.2629e+09	1.47047e+09	1.33168e+09	1.27263e+09	High	High	High	High	High	High	High	High	High
FALSE	High	Master Protein	AT1G23190.1	Phosphoglucomutase/phosphomannomutase family protein	0	184.86	59	27	300	18	583	63.1	6.3	8772	27	development;metabolic process;response to stimulus	cytoplasm;cytosol;membrane;nucleus	catalytic activity;metal ion binding	Pf00408, Pf02878, Pf02879, Pf02880	838927	AT1G23190	AT1G23190; PGM3	1	Amino sugar and nucleotide sugar metabolism; Starch and sucrose metabolism; Pentose phosphate pathway; Biosynthesis of secondary metabolites; Glycolysis / Gluconeogenesis; Metabolic pathways; Galactose metabolism; Purine metabolism	Glycogen synthesis; Neutrophil degranulation; Glycogen breakdown (glycogenolysis); Galactose catabolism		17	11	6.61598e+08	6.3251e+08	6.43288e+08	629387974	6.52554e+08	6.3043e+08	6.16913e+08	6.47066e+08	6.53967e+08	6.12856e+08	6.30456e+08	6.06205e+08	High	High	High	High	High	High	High	High	High
FALSE	High	Master Protein	AT1G09780.1	Phosphoglycerate mutase, 2,3-bisphosphoglycerate-independent	0	184.839	48	25	327	17	557	60.5	5.53	8390	25	development;metabolic process;response to stimulus	cytoplasm;cytosol;extracellular;membrane	catalytic activity;metal ion binding	Pf01676, Pf06415	837507	AT1G09780	AT1G09780; iPGAM1	1	Biosynthesis of secondary metabolites; Metabolic pathways; Glycine, serine and threonine metabolism; Carbon metabolism; Glycolysis / Gluconeogenesis; Biosynthesis of amino acids			6	0	4.06532e+08	3.94871e+08	4.25409e+08	4.63809e+08	4.24017e+08	4.25952e+08	4.09785e+08	4.4949e+08	4.07938e+08	3.89757e+08	4.20807e+08	4.06202e+08	High	High	High	High	High	High	High	High	High
FALSE	High	Master Protein	ATCG01130.1	Ycf1 protein	0	184.393	24	42	393	42	1786	213.6	9.73	7531	42				Pf05758		ATCG01130		Pt				0	0	2.2568e+08	2.14836e+08	2.42399e+08	2.278e+08	2.28031e+08	2.35661e+08	2.31106e+08	2.3056e+08	2.39555e+08	2.55136e+08	2.30686e+08	2.04961e+08	High	High	High	High	High	High	High	High	High
FALSE	High	Master Protein	AT4G13430.1	isopropyl malate isomerase large subunit 1	0	184.007	50	20	288	20	509	55	7.84	10555	20	metabolic process;response to stimulus		catalytic activity;metal ion binding	Pf00330	826975	AT4G13430	IIL1	4	Biosynthesis of secondary metabolites; 2-Oxocarboxylic acid metabolism; Biosynthesis of amino acids; C5-Branched dibasic acid metabolism; Metabolic pathways; Valine, leucine and isoleucine biosynthesis			6	0	5.0543e+08	5.87175e+08	5.01036e+08	5.02145e+08	4.88515e+08	5.7907e+08	4.9428e+08	5.08186e+08	4.65515e+08	5.58329e+08	4.65343e+08	4.95286e+08	High	High	High	High	High	High	High	High	High
FALSE	High	Master Protein	AT4G31480.1	Coatomer, beta subunit	0	184.001	36	28	290	2	948	106.1	5.83	6490	28	transport	cytoplasm;cytosol;Golgi;membrane;nucleus	protein binding;structural molecule activity	Pf01602, Pf07718, Pf13646, Pf14806	829275	AT4G31480	AT4G31480	4		COPI-mediated anterograde transport; Neutrophil degranulation; COPI-dependent Golgi-to-ER retrograde traffic		14	0	2.13014e+07	2.44074e+07	1.65384e+07	7.81783e+06	1.80784e+07	1.9747e+07	1.73825e+07	2.10585e+07	1.98765e+07	2.195e+07	2.04808e+07	9.83996e+06	High	High	High	High	High	High	High	High	High
FALSE	High	Master Protein	AT1G65930.1	cytosolic NADP+-dependent isocitrate dehydrogenase	0	183.755	67	27	408	21	410	45.7	6.57	11726	27	defense response;metabolic process;response to stimulus	cytoplasm;cytosol;extracellular;membrane	catalytic activity;metal ion binding;nucleotide binding	Pf00180	842905	AT1G65930	cICDH	1	Peroxisome; Biosynthesis of secondary metabolites; Biosynthesis of amino acids; Citrate cycle (TCA cycle); Metabolic pathways; 2-Oxocarboxylic acid metabolism; Glutathione metabolism; Carbon metabolism	Neutrophil degranulation; NADPH regeneration; Citric acid cycle (TCA cycle)		18	6	1.79984e+09	1.38936e+09	1.30166e+09	1.26168e+09	1.79854e+09	1.31048e+09	1.30392e+09	1.30201e+09	1.8357e+09	1.3967e+09	1.3834e+09	1.27425e+09	High	High	High	High	High	High	High	High	High
FALSE	High	Master Protein	AT3G62120.1	Class II aaRS and biotin synthetases superfamily protein	0	182.775	57	27	244	27	530	60.7	6.4	6032	27	metabolic process	cytoplasm;cytosol;membrane	catalytic activity;nucleotide binding	Pf00587, Pf03129, Pf09180	825385	AT3G62120	AT3G62120	3	Aminoacyl-tRNA biosynthesis			1	0	2.83975e+08	2.92022e+08	3.01238e+08	3.02115e+08	3.18657e+08	2.90339e+08	2.93139e+08	3.14071e+08	2.77174e+08	2.92933e+08	2.67113e+08	3.15807e+08	High	High	High	High	High	High	High	High	High
FALSE	High	Master Protein	AT1G14610.1	valyl-tRNA synthetase / valine--tRNA ligase (VALRS)	0	182.657	33	30	251	30	1108	125.8	7.11	5726	30	development;metabolic process;regulation of biological process	cytoplasm;cytosol;mitochondrion	catalytic activity;nucleotide binding	Pf00133, Pf08264, Pf09334, Pf13603	838023	AT1G14610	TWN2	1	Aminoacyl-tRNA biosynthesis			1	0	2.01319e+08	1.79529e+08	1.48943e+08	1.77248e+08	2.00755e+08	1.78482e+08	1.57838e+08	1.74809e+08	1.90074e+08	1.57775e+08	1.55744e+08	1.7445e+08	High	High	High	High	High	High	High	High	High
FALSE	High	Master Protein	AT5G35630.1	glutamine synthetase 2	0	182.641	47	20	445	19	430	47.4	6.87	11918	20	metabolic process;response to stimulus	extracellular;membrane;mitochondrion;ribosome	catalytic activity;nucleotide binding	Pf00120, Pf03951	833535	AT5G35630	GS2	5	Glyoxylate and dicarboxylate metabolism; Metabolic pathways; Alanine, aspartate and glutamate metabolism; Biosynthesis of amino acids; Arginine biosynthesis; Nitrogen metabolism	Amino acid synthesis and interconversion (transamination); Astrocytic Glutamate-Glutamine Uptake And Metabolism		13	1	3.12288e+09	3.03981e+09	3.301e+09	3.70194e+09	3.1326e+09	3.11692e+09	3.29546e+09	3.63991e+09	3.10744e+09	2.97704e+09	3.28971e+09	3.91694e+09	High	High	High	High	High	High	High	High	High
FALSE	High	Master Protein	AT1G34430.1	2-oxoacid dehydrogenases acyltransferase family protein	0	182.485	55	19	238	17	465	48.3	8.78	5806	19	metabolic process	membrane;mitochondrion;ribosome	catalytic activity;protein binding	Pf00198, Pf00364	840346	AT1G34430	EMB3003	1	Glycolysis / Gluconeogenesis; Carbon metabolism; Citrate cycle (TCA cycle); Pyruvate metabolism; Biosynthesis of secondary metabolites; Metabolic pathways			6	4	4.15151e+08	3.90543e+08	2.5426e+08	2.33538e+08	4.09113e+08	3.78007e+08	2.40451e+08	2.42494e+08	4.25647e+08	3.87406e+08	2.68593e+08	2.19988e+08	High	High	High	High	High	High	High	High	High
FALSE	High	Master Protein	AT1G69740.1	Aldolase superfamily protein	0	182.168	52	19	280	19	430	46.7	7.31	8396	19	metabolic process	cytosol	catalytic activity;metal ion binding	Pf00490	843310	AT1G69740	HEMB1	1	Metabolic pathways; Biosynthesis of secondary metabolites; Porphyrin and chlorophyll metabolism	Neutrophil degranulation; Heme biosynthesis		9	0	3.99383e+08	3.45724e+08	3.53703e+08	3.70232e+08	3.74979e+08	3.50149e+08	3.60832e+08	3.60897e+08	3.71034e+08	3.52938e+08	3.59383e+08	3.63425e+08	High	High	High	High	High	High	High	High	High
FALSE	High	Master Protein	AT5G09810.1	actin 7	0	182.168	62	18	374	6	377	41.7	5.49	9677	18	cell differentiation;cell division;cell growth;cell organization and biogenesis;response to stimulus	cytoplasm;cytoskeleton;cytosol;membrane;mitochondrion	nucleotide binding;protein binding;structural molecule activity	Pf00022	830841	AT5G09810	ACT7	5		RHO GTPases Activate WASPs and WAVEs; Regulation of actin dynamics for phagocytic cup formation		8	17	2.09042e+09	2.167e+09	1.82052e+09	1971429004	2.08404e+09	2.25342e+09	1.99086e+09	2.07119e+09	2.17731e+09	2.2788e+09	1.98856e+09	2.13161e+09	High	High	High	High	High	High	High	High	High
FALSE	High	Master Protein	AT4G31990.1	aspartate aminotransferase 5	0	182.062	60	24	322	24	453	49.8	8.15	8266	24	metabolic process;response to stimulus	cytosol;extracellular	catalytic activity	Pf00155	829330	AT4G31990	ASP5	4	Isoquinoline alkaloid biosynthesis; Arginine biosynthesis; Cysteine and methionine metabolism; Tyrosine metabolism; Alanine, aspartate and glutamate metabolism; Biosynthesis of amino acids; Phenylalanine, tyrosine and tryptophan biosynthesis; Tropane, piperidine and pyridine alkaloid biosynthesis; Arginine and proline metabolism; 2-Oxocarboxylic acid metabolism; Biosynthesis of secondary metaboli…			13	0	6.52513e+08	6.49805e+08	5.89815e+08	602572720	6.49904e+08	6.1838e+08	5.72005e+08	6.39678e+08	6.40199e+08	6.18472e+08	5.67393e+08	6.23208e+08	High	High	High	High	High	High	High	High	High
FALSE	High	Master Protein	AT1G77510.1	PDI-like 1-2	0	180.519	58	28	289	22	508	56.3	5	6691	28	cellular homeostasis;metabolic process;regulation of biological process;response to stimulus	endoplasmic reticulum;Golgi;membrane;organelle lumen	catalytic activity	Pf00085, Pf13098, Pf13848, Pf13899, Pf13905	844087	AT1G77510	PDIL1-2	1	Protein processing in endoplasmic reticulum			1	1	2.91378e+08	2.59447e+08	2.00353e+08	2.38082e+08	2.9784e+08	2.52443e+08	2.02659e+08	2.13676e+08	3.06693e+08	2.63227e+08	2.40071e+08	2.24831e+08	High	High	High	High	High	High	High	High	High
FALSE	High	Master Protein	AT5G22800.1	Alanyl-tRNA synthetase, class IIc	0	179.932	38	34	323	34	978	107.8	5.59	9784	34	metabolic process	cytoplasm;membrane;mitochondrion	catalytic activity;metal ion binding;nucleotide binding;RNA binding	Pf01411, Pf02272, Pf07973	832343	AT5G22800	EMB1030	5	Aminoacyl-tRNA biosynthesis			1	0	2.34968e+08	2.09357e+08	2.20934e+08	1.82181e+08	2.3675e+08	2.14682e+08	2.1452e+08	1.84982e+08	2.42192e+08	2.34454e+08	2.15205e+08	1.68784e+08	High	High	High	High	High	High	High	High	High
FALSE	High	Master Protein	AT1G06680.1	photosystem II subunit P-1	0	179.344	61	13	1122	13	263	28.1	7.39	25986	13	defense response;metabolic process;response to stimulus	extracellular;membrane	metal ion binding;protein binding;RNA binding	Pf01789	837178	AT1G06680	PSBP-1	1	Photosynthesis; Metabolic pathways			2	0	2.03892e+09	2.78012e+09	2.23666e+09	2.50275e+09	2.05341e+09	2.83399e+09	2.23578e+09	2.46303e+09	2.06859e+09	2.71964e+09	2.18108e+09	2.40929e+09	High	High	High	High	High	High	High	High	High
FALSE	High	Master Protein	AT1G43170.1	ribosomal protein 1	0	179.263	62	29	417	21	389	44.5	10.17	7155	29	cell organization and biogenesis;metabolic process	cytoplasm;cytosol;Golgi;membrane;ribosome;vacuole	RNA binding;structural molecule activity	Pf00297	840916	AT1G43170	RP1	1	Ribosome	Nonsense Mediated Decay (NMD) independent of the Exon Junction Complex (EJC); Nonsense Mediated Decay (NMD) enhanced by the Exon Junction Complex (EJC); Formation of a pool of free 40S subunits; GTP hydrolysis and joining of the 60S ribosomal subunit; L13a-mediated translational silencing of Ceruloplasmin expression; SRP-dependent cotranslational protein targeting to membrane		13	10	2.33972e+09	2.36879e+09	2.14546e+09	2.20094e+09	2.36348e+09	2.3343e+09	2.05912e+09	2.19268e+09	2.27188e+09	2.33381e+09	2.06929e+09	2.15066e+09	High	High	High	High	High	High	High	High	High
FALSE	High	Master Protein	AT4G39680.1	SAP domain-containing protein	0	178.661	55	28	233	28	633	69.4	4.97	6750	28		cytoplasm;cytosol;nucleus	DNA binding		830123	AT4G39680	AT4G39680	4	Spliceosome; mRNA surveillance pathway; RNA transport			3	0	1.11728e+08	9.07132e+07	1.00575e+08	9.64825e+07	1.21641e+08	1.04436e+08	1.07946e+08	9.2238e+07	1.09073e+08	1.10322e+08	9.70063e+07	9.41552e+07	High	High	High	High	High	High	High	High	High
FALSE	High	Master Protein	AT3G18780.2	actin 2	0	177.607	60	17	365	1	377	41.9	5.58	9049	17	cell differentiation;cell growth;cell organization and biogenesis;response to stimulus	cytoplasm;cytoskeleton;cytosol;membrane;nucleus	nucleotide binding;protein binding;structural molecule activity	Pf00022	821411	AT3G18780	ACT2	3		RHO GTPases Activate WASPs and WAVEs; Regulation of actin dynamics for phagocytic cup formation		8	0	5.17268e+07	5.088e+07	5.298e+07	40223771	5.92798e+07	5.2585e+07	5.65893e+07	4.47183e+07	6.44315e+07	5.52419e+07	6.04398e+07	4.14351e+07	High	High	High	High	High	High	High	High	High
FALSE	High	Master Protein	AT3G16400.1	nitrile specifier protein 1	0	177.496	57	25	230	9	470	51.6	5.53	7243	25	metabolic process;response to stimulus	cytoplasm	protein binding;RNA binding	Pf01344, Pf01419, Pf07646, Pf13415, Pf13418, Pf13854, Pf13964	820887	AT3G16400	NSP1	3				0	16	7.44176e+08	8.57206e+08	9.69403e+08	8.42906e+08	7.56152e+08	8.64474e+08	9.95773e+08	8.90629e+08	7.38243e+08	8.22332e+08	9.63447e+08	8.90586e+08	High	High	High	High	High	High	High	High	High
FALSE	High	Master Protein	AT1G56340.1	calreticulin 1a	0	176.819	46	24	298	14	425	48.5	4.6	6831	24	metabolic process;response to stimulus	cytosol;endoplasmic reticulum;extracellular;Golgi;membrane;mitochondrion;organelle lumen	metal ion binding;protein binding	Pf00262	842087	AT1G56340	CRT1a	1	Protein processing in endoplasmic reticulum; Phagosome	Calnexin/calreticulin cycle		7	11	5.13186e+08	4.98393e+08	4.50966e+08	4.85399e+08	4.87348e+08	5.02278e+08	4.71474e+08	5.03537e+08	4.78095e+08	4.83524e+08	4.65607e+08	4.93752e+08	High	High	High	High	High	High	High	High	High
FALSE	High	Master Protein	AT3G25860.1	2-oxoacid dehydrogenases acyltransferase family protein	0	175.467	49	17	269	15	480	50	8.37	5746	17	metabolic process	cytosol;membrane;mitochondrion;ribosome	catalytic activity	Pf00198, Pf00364, Pf02817	822181	AT3G25860	LTA2	3	Pyruvate metabolism; Biosynthesis of secondary metabolites; Carbon metabolism; Citrate cycle (TCA cycle); Glycolysis / Gluconeogenesis; Metabolic pathways			6	0	4.1285e+08	3.94216e+08	3.02577e+08	2.71212e+08	4.27134e+08	4.02977e+08	2.89512e+08	2.77417e+08	4.3677e+08	3.89059e+08	2.98905e+08	2.76012e+08	High	High	High	High	High	High	High	High	High
FALSE	High	Master Protein	AT3G55410.1	2-oxoglutarate dehydrogenase, E1 component	0	175.315	31	27	265	17	1017	115.1	6.93	6323	27	metabolic process	cytosol;mitochondrion	catalytic activity;metal ion binding	Pf00676, Pf02779	824707	AT3G55410	AT3G55410	3	Biosynthesis of secondary metabolites; Lysine degradation; Carbon metabolism; Tryptophan metabolism; Citrate cycle (TCA cycle); Metabolic pathways	Lysine catabolism; Citric acid cycle (TCA cycle)		13	10	2.86837e+08	2.6808e+08	2.80099e+08	2.68929e+08	2.91496e+08	2.62997e+08	2.74312e+08	2.96343e+08	3.01526e+08	2.75052e+08	2.84131e+08	3.03598e+08	High	High	High	High	High	High	High	High	High
FALSE	High	Master Protein	AT1G54270.1	eif4a-2	0	175.074	48	22	328	4	412	46.7	5.68	7920	22	metabolic process;regulation of biological process;response to stimulus	cytoplasm;cytosol;Golgi;membrane	catalytic activity;nucleotide binding;RNA binding	Pf00270, Pf00271	841868	AT1G54270	EIF4A-2	1	RNA transport	Ribosomal scanning and start codon recognition; L13a-mediated translational silencing of Ceruloplasmin expression; Activation of the mRNA upon binding of the cap-binding complex and eIFs, and subsequent binding to 43S		8	0	1.30142e+08	1.16861e+08	1.189e+08	1.06448e+08	1.20572e+08	1.15965e+08	1.13806e+08	1.27012e+08	1.17125e+08	1.09639e+08	1.10657e+08	1.25689e+08	High	High	High	High	High	High	High	High	High
FALSE	High	Master Protein	AT4G33680.1	Pyridoxal phosphate (PLP)-dependent transferases superfamily protein	0	174.89	46	16	235	16	461	50.4	7.34	6885	16	metabolic process;regulation of biological process;response to stimulus	cytosol	catalytic activity;metal ion binding	Pf00155	829510	AT4G33680	AGD2	4	Lysine biosynthesis; Biosynthesis of secondary metabolites; Biosynthesis of amino acids; Metabolic pathways			4	0	2.13736e+08	2.27061e+08	2.15464e+08	2.96051e+08	2.06812e+08	2.29832e+08	2.06308e+08	2.94689e+08	2.14885e+08	2.2875e+08	2.02528e+08	2.90382e+08	High	High	High	High	High	High	High	High	High
FALSE	High	Master Protein	AT5G09590.1	mitochondrial HSO70 2	0	174.732	49	29	306	22	682	72.9	5.78	9405	29	cell organization and biogenesis;metabolic process;response to stimulus	Golgi;membrane;mitochondrion;organelle lumen	nucleotide binding;protein binding	Pf00012, Pf06723	830818	AT5G09590	MTHSC70-2	5	Spliceosome; Endocytosis; Protein processing in endoplasmic reticulum			3	0	3.22255e+08	3.03633e+08	3.29053e+08	3.01997e+08	3.24067e+08	3.03714e+08	3.23233e+08	3.11896e+08	2.88915e+08	2.98737e+08	3.12185e+08	3.33979e+08	High	High	High	High	High	High	High	High	High
FALSE	High	Master Protein	AT4G24620.1	phosphoglucose isomerase 1	0	174.699	46	26	330	26	613	67	5.69	8659	26	metabolic process;regulation of biological process	cytosol	catalytic activity	Pf00342	828564	AT4G24620	PGI1	4	Carbon metabolism; Glycolysis / Gluconeogenesis; Amino sugar and nucleotide sugar metabolism; Starch and sucrose metabolism; Biosynthesis of secondary metabolites; Metabolic pathways; Pentose phosphate pathway		Starch Metabolism	8	0	2.7987e+08	2.66711e+08	2.64112e+08	2.5324e+08	2.6971e+08	2.69251e+08	2.61356e+08	2.56359e+08	2.71858e+08	2.68172e+08	2.56034e+08	2.56867e+08	High	High	High	High	High	High	High	High	High
FALSE	High	Master Protein	AT3G16000.1	MAR binding filament-like protein 1	0	174.365	39	30	316	30	726	81.9	5.45	7634	30	cell organization and biogenesis;regulation of biological process	cytoskeleton;membrane;nucleus	catalytic activity;DNA binding;motor activity	Pf01576, Pf05557, Pf05701, Pf06160, Pf12128, Pf13166, Pf14362	820845	AT3G16000	MFP1	3				0	0	3.96381e+08	4.04519e+08	4.00808e+08	378637126	4.15832e+08	4.08485e+08	4.13254e+08	3.91674e+08	3.88123e+08	3.95647e+08	3.5973e+08	3.76095e+08	High	High	High	High	High	High	High	High	High
FALSE	High	Master Protein	AT1G64190.1	6-phosphogluconate dehydrogenase family protein	0	174.293	52	22	236	10	487	53.3	5.45	6990	22	metabolic process;response to stimulus	cytoplasm;cytosol;membrane	catalytic activity;protein binding	Pf00393, Pf03446	842724	AT1G64190	AT1G64190	1	Biosynthesis of secondary metabolites; Carbon metabolism; Glutathione metabolism; Metabolic pathways; Pentose phosphate pathway	Pentose phosphate pathway (hexose monophosphate shunt)		8	8	4.38035e+08	4.42433e+08	3.8688e+08	4.00941e+08	4.36126e+08	7.0775e+08	6.27264e+08	6.66489e+08	4.23026e+08	4.35858e+08	3.91289e+08	6.82814e+08	High	High	High	High	High	High	High	High	High
FALSE	High	Master Protein	AT2G20420.1	ATP citrate lyase (ACL) family protein	0	174.238	61	28	291	28	421	45.3	6.71	7729	28	metabolic process;response to stimulus	Golgi;mitochondrion	catalytic activity;metal ion binding;nucleotide binding	Pf00549, Pf01071, Pf08442	816561	AT2G20420	AT2G20420	2	Carbon metabolism; Citrate cycle (TCA cycle); Metabolic pathways; Propanoate metabolism; Biosynthesis of secondary metabolites	Citric acid cycle (TCA cycle)		9	0	5.98115e+08	5.61297e+08	5.6991e+08	541157656	5.75965e+08	5.48748e+08	6.1974e+08	5.49171e+08	5.66787e+08	5.667e+08	6.01048e+08	5.63792e+08	High	High	High	High	High	High	High	High	High
FALSE	High	Master Protein	AT1G29880.1	glycyl-tRNA synthetase / glycine--tRNA ligase	0	174.162	43	30	335	30	729	81.9	7.01	7538	30	metabolic process;response to stimulus	cytoplasm;cytosol;endosome;Golgi;mitochondrion	catalytic activity;nucleotide binding;protein binding	Pf00458, Pf00587, Pf03129	839866	AT1G29880	AT1G29880	1	Aminoacyl-tRNA biosynthesis			1	0	6.99106e+08	6.12827e+08	6.51445e+08	6.23224e+08	6.31131e+08	6.07409e+08	6.60199e+08	6.25409e+08	6.5642e+08	5.97679e+08	6.57029e+08	6.29158e+08	High	High	High	High	High	High	High	High	High
FALSE	High	Master Protein	AT4G18480.1	P-loop containing nucleoside triphosphate hydrolases superfamily protein	0	173.82	42	19	272	11	424	46.2	6.47	6575	19	metabolic process;response to stimulus		catalytic activity;nucleotide binding		827580	AT4G18480	CHLI1	4	Biosynthesis of secondary metabolites; Porphyrin and chlorophyll metabolism; Metabolic pathways			3	11	9.00804e+08	8.81949e+08	8.87982e+08	7.81579e+08	9.0573e+08	9.37645e+08	8.72587e+08	8.75021e+08	9.17479e+08	9.35658e+08	8.46842e+08	8.20459e+08	High	High	High	High	High	High	High	High	High
FALSE	High	Master Protein	AT2G30970.1	aspartate aminotransferase 1	0	173.717	59	22	304	22	430	47.7	8.19	6313	22	metabolic process;response to stimulus	mitochondrion;organelle lumen	catalytic activity;metal ion binding	Pf00155	817648	AT2G30970	ASP1	2	Biosynthesis of secondary metabolites; Arginine and proline metabolism; Biosynthesis of amino acids; 2-Oxocarboxylic acid metabolism; Tyrosine metabolism; Metabolic pathways; Arginine biosynthesis; Cysteine and methionine metabolism; Carbon metabolism; Tropane, piperidine and pyridine alkaloid biosynthesis; Phenylalanine metabolism; Carbon fixation in photosynthetic organisms; Alanine, aspartate …			15	0	5.08266e+08	4.78003e+08	7.0485e+08	6.64584e+08	5.01585e+08	4.67324e+08	7.25675e+08	6.47334e+08	5.20305e+08	4.54939e+08	6.9535e+08	6.30258e+08	High	High	High	High	High	High	High	High	High
FALSE	High	Master Protein	AT5G23060.1	calcium sensing receptor	0	173.552	52	18	319	18	387	41.3	9.39	12227	18	regulation of biological process;response to stimulus	membrane;mitochondrion		Pf00581	832370	AT5G23060	CaS	5				0	0	1.07276e+09	1.25658e+09	1.49218e+09	1.42772e+09	1.10445e+09	1.28384e+09	1.49351e+09	1.46238e+09	1.05657e+09	1.28163e+09	1.49401e+09	1.49888e+09	High	High	High	High	High	High	High	High	High
FALSE	High	Master Protein	AT1G48030.1	mitochondrial lipoamide dehydrogenase 1	0	173.486	57	23	365	13	507	54	7.4	11032	23	cellular homeostasis;metabolic process;regulation of biological process;response to stimulus	extracellular;Golgi;mitochondrion;organelle lumen	catalytic activity;metal ion binding;nucleotide binding	Pf00070, Pf02852, Pf07992	841221	AT1G48030	mtLPD1	1	Glyoxylate and dicarboxylate metabolism; Carbon metabolism; Citrate cycle (TCA cycle); Glycolysis / Gluconeogenesis; Metabolic pathways; Biosynthesis of secondary metabolites; Pyruvate metabolism; Valine, leucine and isoleucine degradation; Propanoate metabolism; Glycine, serine and threonine metabolism	Regulation of pyruvate dehydrogenase (PDH) complex; Branched-chain amino acid catabolism; Glycine degradation; Lysine catabolism; Citric acid cycle (TCA cycle); Signaling by Retinoic Acid		25	11	8.89055e+08	9.07867e+08	1.19602e+09	1.14192e+09	9.18568e+08	9.12279e+08	1.20033e+09	1.20567e+09	9.18437e+08	9.44675e+08	1.22916e+09	1.16012e+09	High	High	High	High	High	High	High	High	High
FALSE	High	Master Protein	AT1G02500.1	S-adenosylmethionine synthetase 1	0	173.322	68	22	346	7	393	43.1	5.82	7631	22	metabolic process;response to stimulus	cytoplasm;cytosol;membrane	catalytic activity;metal ion binding;nucleotide binding;protein binding	Pf00438, Pf02772, Pf02773	839501	AT1G02500	SAM1	1	Cysteine and methionine metabolism; Biosynthesis of amino acids; Biosynthesis of secondary metabolites; Metabolic pathways	Metabolism of ingested SeMet, Sec, MeSec into H2Se; Sulfur amino acid metabolism; Methylation		12	16	8.4212e+08	1.22899e+09	9.66928e+08	1.28681e+09	1.01497e+09	1.21869e+09	9.31716e+08	1.26957e+09	8.08891e+08	9.01317e+08	7.85435e+08	1.17201e+09	High	High	High	High	High	High	High	High	High
FALSE	High	Master Protein	AT3G18190.1	TCP-1/cpn60 chaperonin family protein	0	172.334	56	29	233	29	536	57.7	7.68	5786	29	metabolic process;response to stimulus	cytoplasm;cytosol	nucleotide binding;protein binding	Pf00118	821346	AT3G18190	AT3G18190	3		Cooperation of PDCL (PhLP1) and TRiC/CCT in G-protein beta folding; Association of TriC/CCT with target proteins during biosynthesis		5	0	3.30058e+08	3.32793e+08	2.65268e+08	2.56985e+08	3.17943e+08	3.40694e+08	2.61414e+08	2.70859e+08	3.16147e+08	3.23143e+08	2.63123e+08	2.80209e+08	High	High	High	High	High	High	High	High	High
FALSE	High	Master Protein	AT3G02360.2	6-phosphogluconate dehydrogenase family protein	0	172.129	59	25	279	22	486	53.5	7.42	6868	25	metabolic process;response to stimulus	cytoplasm;cytosol	catalytic activity;protein binding	Pf00393, Pf03446	821163	AT3G02360	AT3G02360	3	Carbon metabolism; Biosynthesis of secondary metabolites; Pentose phosphate pathway; Glutathione metabolism; Metabolic pathways	Pentose phosphate pathway (hexose monophosphate shunt)		8	3	7.09576e+08	6.56796e+08	6.04153e+08	6.71193e+08	6.77312e+08	6.76185e+08	6.06076e+08	6.33737e+08	6.62226e+08	6.53928e+08	5.7872e+08	6.89765e+08	High	High	High	High	High	High	High	High	High
FALSE	High	Master Protein	AT1G09640.1	Translation elongation factor EF1B, gamma chain	0	171.682	47	18	325	8	414	46.6	5.48	9778	18	metabolic process	cytoplasm;cytosol;membrane;nucleus;vacuole	catalytic activity;protein binding;RNA binding	Pf00043, Pf00647, Pf02798, Pf13409, Pf13410, Pf13417, Pf14497	837491	AT1G09640	AT1G09640	1				0	0	4.04523e+08	3.69002e+08	3.59366e+08	3.59399e+08	4.08742e+08	3.74683e+08	3.36893e+08	3.59248e+08	3.67692e+08	3.70537e+08	3.51933e+08	3.43886e+08	High	High	High	High	High	High	High	High	High
FALSE	High	Master Protein	AT4G31490.1	Coatomer, beta subunit	0	171.565	37	29	280	3	948	106	6.01	5178	29	transport	cytoplasm;cytosol;Golgi;membrane	protein binding;structural molecule activity	Pf01602, Pf07718, Pf13646, Pf14806	829276	AT4G31490	AT4G31490	4		COPI-mediated anterograde transport; Neutrophil degranulation; COPI-dependent Golgi-to-ER retrograde traffic		14	26	3.23278e+08	3.26959e+08	2.82878e+08	3.14696e+08	3.34753e+08	3.27479e+08	2.86324e+08	3.07952e+08	3.16747e+08	3.43017e+08	2.77039e+08	2.99963e+08	High	High	High	High	High	High	High	High	High
FALSE	High	Master Protein	AT5G26830.1	Threonyl-tRNA synthetase	0	171.387	42	31	319	31	709	80.9	6.98	6774	31	metabolic process	cytoplasm;cytosol;Golgi;membrane;mitochondrion	catalytic activity;metal ion binding;nucleotide binding	Pf00587, Pf02824, Pf03129, Pf07973	832741	AT5G26830	AT5G26830	5	Aminoacyl-tRNA biosynthesis			1	0	2.34127e+08	2.04403e+08	2.13622e+08	2.38977e+08	2.34208e+08	2.13621e+08	2.15547e+08	2.367e+08	2.30684e+08	2.13553e+08	2.15345e+08	2.44631e+08	High	High	High	High	High	High	High	High	High
FALSE	High	Master Protein	AT1G09340.1	chloroplast RNA binding	0	170.883	56	19	358	19	378	42.6	8.16	9181	19	cell communication;cell organization and biogenesis;defense response;metabolic process;regulation of biological process;response to stimulus	cytoplasm;extracellular;Golgi;membrane;ribosome;vacuole	catalytic activity;DNA binding;protein binding;RNA binding	Pf01370, Pf04321, Pf13460, Pf13950	837455	AT1G09340	CRB	1				0	0	1.60656e+09	1.64622e+09	1.74569e+09	1.88251e+09	1.64388e+09	1.63957e+09	1.6609e+09	1.89884e+09	1.6018e+09	1.66812e+09	1.68309e+09	1.88877e+09	High	High	High	High	High	High	High	High	High
FALSE	High	Master Protein	AT1G07890.3	ascorbate peroxidase 1	0	170.823	65	17	307	16	250	27.5	6.13	5673	17	metabolic process;response to stimulus	cytoplasm;cytosol;Golgi;membrane	antioxidant activity;catalytic activity;metal ion binding	Pf00141	837304	AT1G07890	APX1	1	Glutathione metabolism; Ascorbate and aldarate metabolism		Cadmium and glutathione	3	0	9.33829e+08	1.03789e+09	7.77023e+08	9.70039e+08	9.23777e+08	1.03027e+09	8.15792e+08	9.84646e+08	8.85099e+08	1.06394e+09	8.07396e+08	9.8927e+08	High	High	High	High	High	High	High	High	High
FALSE	High	Master Protein	AT1G20010.1	tubulin beta-5 chain	0	170.646	60	19	425	6	449	50.3	4.77	10066	19	cell organization and biogenesis	cytoplasm;cytoskeleton;membrane	catalytic activity;nucleotide binding;protein binding;structural molecule activity	Pf00091, Pf03953	838590	AT1G20010	TUB5	1	Phagosome	Neutrophil degranulation		4	5	4.75347e+08	4.73459e+08	4.66512e+08	4.10081e+08	4.6802e+08	4.65744e+08	4.83779e+08	4.30321e+08	4.95569e+08	4.9212e+08	4.86276e+08	4.10109e+08	High	High	High	High	High	High	High	High	High
FALSE	High	Master Protein	AT3G13920.1	eukaryotic translation initiation factor 4A1	0	170.301	47	22	324	3	412	46.7	5.68	7790	22	metabolic process;regulation of biological process;response to stimulus	cytoplasm;cytosol;extracellular;Golgi;membrane;nucleus	catalytic activity;nucleotide binding;protein binding;RNA binding	Pf00270, Pf00271	820605	AT3G13920	EIF4A1	3	RNA transport	Ribosomal scanning and start codon recognition; L13a-mediated translational silencing of Ceruloplasmin expression; Activation of the mRNA upon binding of the cap-binding complex and eIFs, and subsequent binding to 43S		8	23	1.45356e+09	1.44036e+09	1.31227e+09	1.51531e+09	1.45006e+09	1.47566e+09	1.34833e+09	1.53598e+09	1.49777e+09	1.38247e+09	1.34503e+09	1.59738e+09	High	High	High	High	High	High	High	High	High
FALSE	High	Master Protein	AT4G14880.1	O-acetylserine (thiol) lyase (OAS-TL) isoform A1	0	170.125	61	14	465	12	322	33.8	6.14	11077	14	cell growth;cell organization and biogenesis;metabolic process;response to stimulus	cytoplasm;cytosol;extracellular;membrane;nucleus	catalytic activity;protein binding	Pf00291	827145	AT4G14880	OASA1	4	Biosynthesis of secondary metabolites; Biosynthesis of amino acids; Sulfur metabolism; Metabolic pathways; Cysteine and methionine metabolism; Carbon metabolism			6	3	6.56001e+08	6.96882e+08	6.31835e+08	6.76876e+08	6.78418e+08	6.8675e+08	6.47079e+08	6.63968e+08	6.86855e+08	7.16709e+08	6.41577e+08	6.31444e+08	High	High	High	High	High	High	High	High	High
FALSE	High	Master Protein	AT5G23860.1	tubulin beta 8	0	170.033	59	19	467	2	449	50.6	4.83	11690	19	cell organization and biogenesis;response to stimulus	cytoplasm;cytoskeleton;Golgi;membrane	catalytic activity;nucleotide binding;protein binding;structural molecule activity	Pf00091, Pf03953, Pf10644	832451	AT5G23860	TUB8	5	Phagosome	Neutrophil degranulation		4	6	2.02338e+08	2.43065e+08	2.09979e+08	2.1229e+08	2.39102e+08	2.76706e+08	2.51199e+08	2.57256e+08	1.91033e+08	2.65976e+08	1.88194e+08	2.31561e+08	High	High	High	High	High	High	High	High	High
FALSE	High	Master Protein	AT3G59970.3	methylenetetrahydrofolate reductase 1	0	169.767	47	25	303	21	592	66.2	5.82	6889	25	metabolic process	cytosol	catalytic activity	Pf02219	825167	AT3G59970	MTHFR1	3	Carbon metabolism; Metabolic pathways; One carbon pool by folate	Metabolism of folate and pterines		7	4	6.83745e+08	6.29362e+08	6.62588e+08	6.90582e+08	6.81182e+08	6.45714e+08	6.71973e+08	7.42578e+08	6.90971e+08	6.76159e+08	6.87921e+08	6.96919e+08	High	High	High	High	High	High	High	High	High
FALSE	High	Master Protein	AT1G35160.1	GF14 protein phi chain	0	169.295	72	20	440	10	267	30.2	4.87	9373	20	regulation of biological process;response to stimulus	cytoplasm;cytosol;Golgi;membrane;nucleus	protein binding	Pf00244	840403	AT1G35160	GF14 PHI	1		Translocation of GLUT4 to the plasma membrane; Regulation of HSF1-mediated heat shock response; HSF1 activation		8	14	1.31278e+09	1.37828e+09	1.11041e+09	1.32044e+09	1.31824e+09	1.27942e+09	1.17645e+09	1.3286e+09	1.29234e+09	1.25844e+09	1.1758e+09	1.37927e+09	High	High	High	High	High	High	High	High	High
FALSE	High	Master Protein	AT3G54050.1	high cyclic electron flow 1	0	169.229	33	15	252	15	417	45.1	5.4	8662	15	metabolic process;response to stimulus	cytosol;extracellular	catalytic activity;metal ion binding	Pf00316	824572	AT3G54050	HCEF1	3	Biosynthesis of secondary metabolites; Pentose phosphate pathway; Metabolic pathways; Fructose and mannose metabolism; Carbon fixation in photosynthetic organisms; Glycolysis / Gluconeogenesis; Carbon metabolism		Starch Metabolism	8	0	5.09712e+08	5.70254e+08	5.40479e+08	6.287e+08	4.89668e+08	5.94745e+08	5.55724e+08	6.83873e+08	4.88974e+08	6.04495e+08	5.36015e+08	6.54035e+08	High	High	High	High	High	High	High	High	High
FALSE	High	Master Protein	AT1G69830.1	alpha-amylase-like 3	0	169.172	32	25	190	25	887	99.8	6.07	4376	25	metabolic process	extracellular	catalytic activity;metal ion binding	Pf00128, Pf02324, Pf07821	843319	AT1G69830	AMY3	1				0	0	1.3197e+08	1.6218e+08	1.56228e+08	1.79516e+08	1.29746e+08	1.55944e+08	1.51473e+08	1.87201e+08	1.24975e+08	1.40735e+08	1.32344e+08	1.85515e+08	High	High	High	High	High	High	High	High	High
FALSE	High	Master Protein	AT5G03630.1	Pyridine nucleotide-disulphide oxidoreductase family protein	0	168.557	57	22	183	19	435	47.5	5.31	6118	22	metabolic process;response to stimulus	cytoplasm;cytosol	catalytic activity;nucleotide binding	Pf00070, Pf07992	831774	AT5G03630	ATMDAR2	5	Ascorbate and aldarate metabolism; Metabolic pathways			2	0	3.84181e+08	3.48239e+08	3.95877e+08	3.65591e+08	3.94985e+08	3.50011e+08	4.09469e+08	3.73822e+08	3.98106e+08	3.09236e+08	3.92618e+08	3.37409e+08	High	High	High	High	High	High	High	High	High
FALSE	High	Master Protein	ATCG00120.1	ATP synthase subunit alpha	0	168.447	47	19	774	18	507	55.3	5.25	20620	19	defense response;metabolic process;response to stimulus;transport	membrane;mitochondrion	catalytic activity;metal ion binding;nucleotide binding;transporter activity	Pf00006, Pf00306, Pf02874, Pf09378	844790	ATCG00120	atpA	Pt	Oxidative phosphorylation; Metabolic pathways; Photosynthesis			3	0	1.15063e+10	1.15764e+10	1.20157e+10	1.13087e+10	1.15747e+10	1.17974e+10	1.1698e+10	1.14484e+10	1.16363e+10	1.18894e+10	1.22042e+10	1.18901e+10	High	High	High	High	High	High	High	High	High
FALSE	High	Master Protein	AT1G62390.1	Octicosapeptide/Phox/Bem1p (PB1) domain-containing protein / tetratricopeptide repeat (TPR)-containing protein	0	167.576	38	22	197	22	751	82.7	5.62	7031	22		cytoplasm;cytosol	protein binding	Pf00564, Pf13414	842537	AT1G62390	AT1G62390; Phox2	1				0	0	2.16531e+08	1.96179e+08	2.06485e+08	1.97522e+08	2.12346e+08	1.83877e+08	2.15314e+08	1.98222e+08	2.06777e+08	1.89753e+08	2.07952e+08	1.99204e+08	High	High	High	High	High	High	High	High	High
FALSE	High	Master Protein	AT4G13780.1	methionine--tRNA ligase, putative / methionyl-tRNA synthetase, putative / MetRS, putative	0	167.153	37	27	249	27	797	89.8	7.01	5616	27	metabolic process;response to stimulus	cytoplasm;cytosol	catalytic activity;nucleotide binding;RNA binding	Pf00133, Pf01588, Pf09334	827012	AT4G13780	AT4G13780	4	Aminoacyl-tRNA biosynthesis; Selenocompound metabolism			2	0	2.24025e+08	2.08767e+08	1.80975e+08	1.92137e+08	2.20276e+08	2.05813e+08	1.95775e+08	1.83946e+08	2.25706e+08	2.08325e+08	1.79837e+08	1.78125e+08	High	High	High	High	High	High	High	High	High
FALSE	High	Master Protein	AT5G39740.1	ribosomal protein L5 B	0	166.998	45	14	219	4	301	34.4	9.17	6140	14	cell organization and biogenesis;cell proliferation;metabolic process	cytoplasm;cytosol;Golgi;membrane;nucleus;ribosome;vacuole	RNA binding;structural molecule activity	Pf00861, Pf14204	833970	AT5G39740	RPL5B	5	Ribosome	Nonsense Mediated Decay (NMD) independent of the Exon Junction Complex (EJC); Nonsense Mediated Decay (NMD) enhanced by the Exon Junction Complex (EJC); Formation of a pool of free 40S subunits; GTP hydrolysis and joining of the 60S ribosomal subunit; L13a-mediated translational silencing of Ceruloplasmin expression; SRP-dependent cotranslational protein targeting to membrane		13	0	7.94662e+07	8.53383e+07	8.48004e+07	7.90127e+07	8.13409e+07	8.45382e+07	7.48933e+07	8.20586e+07	7.06169e+07	7.63031e+07	7.30719e+07	8.51407e+07	High	High	High	High	High	High	High	High	High
FALSE	High	Master Protein	AT3G02090.1	Insulinase (Peptidase family M16) protein	0	166.583	51	26	267	26	531	59.1	6.79	6247	26	metabolic process	membrane;mitochondrion;organelle lumen	catalytic activity;metal ion binding	Pf00675, Pf05193	821084	AT3G02090	MPPBETA	3				0	0	6.08408e+08	5.88016e+08	5.79483e+08	6.4397e+08	5.92714e+08	6.11636e+08	5.93309e+08	6.42259e+08	5.93329e+08	6.0616e+08	5.84367e+08	5.66494e+08	High	High	High	High	High	High	High	High	High
FALSE	High	Master Protein	AT2G38230.1	pyridoxine biosynthesis 1.1	0	166.357	61	17	318	11	309	32.8	6	9526	17	metabolic process	cytoplasm;cytosol	catalytic activity;nucleotide binding;protein binding	Pf00218, Pf01207, Pf01680	818402	AT2G38230	PDX1.1	2	Vitamin B6 metabolism			1	10	1.31652e+09	1.00154e+09	1.34372e+09	1.35962e+09	1.34928e+09	1.0677e+09	1.3446e+09	1.34323e+09	1.36128e+09	1.05276e+09	1.3781e+09	1.2906e+09	High	High	High	High	High	High	High	High	High
FALSE	High	Master Protein	AT3G19820.1	cell elongation protein / DWARF1 / DIMINUTO (DIM)	0	166.199	40	21	275	21	561	65.4	7.97	5694	21	cell growth;cell organization and biogenesis;metabolic process;response to stimulus	endoplasmic reticulum;membrane;nucleus;vacuole	catalytic activity;nucleotide binding;protein binding	Pf01565	821519	AT3G19820	DWF1	3	Metabolic pathways; Biosynthesis of secondary metabolites; Steroid biosynthesis	Cholesterol biosynthesis via desmosterol; Cholesterol biosynthesis via lathosterol		9	0	4.12693e+08	4.31741e+08	3.2407e+08	3.87345e+08	4.30846e+08	4.47188e+08	3.20435e+08	2.82944e+08	4.02776e+08	4.20491e+08	3.14987e+08	3.05275e+08	High	High	High	High	High	High	High	High	High
FALSE	High	Master Protein	AT3G11830.1	TCP-1/cpn60 chaperonin family protein	0	166.008	60	29	269	29	557	59.7	6.39	6582	29	metabolic process;response to stimulus	cytoplasm;cytosol	nucleotide binding;protein binding	Pf00118	820356	AT3G11830	AT3G11830	3		Cooperation of PDCL (PhLP1) and TRiC/CCT in G-protein beta folding; Association of TriC/CCT with target proteins during biosynthesis		5	0	3.87051e+08	3.74581e+08	3.31928e+08	3.18278e+08	3.52461e+08	3.60265e+08	3.14985e+08	3.14922e+08	3.43469e+08	3.78162e+08	3.02032e+08	3.21468e+08	High	High	High	High	High	High	High	High	High
FALSE	High	Master Protein	AT4G20260.4	plasma-membrane associated cation-binding protein 1	0	165.38	83	25	273	25	226	24.7	4.96	5056	25	cell communication;cell organization and biogenesis;defense response;metabolic process;regulation of biological process;response to stimulus;transport	membrane;vacuole	metal ion binding;protein binding	Pf05558	827773	AT4G20260	PCAP1	4				0	0	1.02798e+09	7.2081e+08	9.07285e+08	6.27541e+08	9.9798e+08	6.94767e+08	8.36721e+08	6.53026e+08	9.97454e+08	7.31349e+08	8.37543e+08	5.8584e+08	High	High	High	High	High	High	High	High	High
FALSE	High	Master Protein	AT5G16620.1	hydroxyproline-rich glycoprotein family protein	0	165.16	53	19	220	19	447	48.9	5.43	6472	19	cell organization and biogenesis;transport	membrane	protein binding		831524	AT5G16620	TIC40	5				0	0	2.26656e+08	2.17663e+08	2.4073e+08	2.2108e+08	2.42402e+08	2.18441e+08	2.34628e+08	2.12382e+08	2.49136e+08	2.19721e+08	2.36036e+08	2.17029e+08	High	High	High	High	High	High	High	High	High
FALSE	High	Master Protein	AT1G07810.1	ER-type Ca2+-ATPase 1	0	165.159	36	32	252	7	1061	116.3	5.11	4817	32	cellular homeostasis;response to stimulus;transport	endoplasmic reticulum;membrane;nucleus	catalytic activity;metal ion binding;nucleotide binding;transporter activity	Pf00122, Pf00689, Pf00690, Pf00702, Pf08282, Pf12710, Pf13246	837296	AT1G07810	ECA1	1				0	23	1.51775e+08	1.29188e+08	1.25751e+08	1.19013e+08	1.46584e+08	1.46553e+08	1.28245e+08	1.17571e+08	1.17611e+08	1.28016e+08	1.23062e+08	1.18897e+08	High	High	High	High	High	High	High	High	High
FALSE	High	Master Protein	AT2G22125.1	binding	0	164.946	20	34	233	34	2150	230.6	5.33	3748	34	cell growth;cell organization and biogenesis;development;metabolic process;regulation of biological process;response to stimulus	cytoplasm;cytoskeleton;cytosol;Golgi;membrane;nucleus	protein binding	Pf00168, Pf00514	816747	AT2G22125	AT2G22125; CSI1	2				0	0	2.25942e+08	2.38175e+08	2.19476e+08	2.07934e+08	2.28123e+08	2.23001e+08	2.29337e+08	2.38643e+08	2.13359e+08	2.30614e+08	2.81059e+08	2.20363e+08	High	High	High	High	High	High	High	High	High
FALSE	High	Master Protein	AT3G15730.1	phospholipase D alpha 1	0	164.597	29	20	242	20	810	91.8	5.87	5450	20	metabolic process;regulation of biological process;response to stimulus	cytoplasm;cytosol;endoplasmic reticulum;membrane;mitochondrion;nucleus;vacuole	catalytic activity;enzyme regulator activity;metal ion binding;protein binding	Pf00168, Pf00614, Pf12357, Pf13091	820816	AT3G15730	PLDALPHA1	3	Ether lipid metabolism; Endocytosis; Glycerophospholipid metabolism; Biosynthesis of secondary metabolites; Metabolic pathways			5	0	5.22621e+08	4.95458e+08	4.15557e+08	4.11197e+08	5.18896e+08	5.20166e+08	4.21159e+08	4.18222e+08	4.97285e+08	5.01803e+08	3.94263e+08	4.12428e+08	High	High	High	High	High	High	High	High	High
FALSE	High	Master Protein	AT4G34200.1	D-3-phosphoglycerate dehydrogenase	0	163.589	46	23	294	18	603	63.3	6.58	8091	23	development;metabolic process	cytosol;membrane;mitochondrion	catalytic activity;nucleotide binding	Pf00389, Pf00670, Pf01262, Pf01842, Pf02826, Pf05221, Pf13478	829568	AT4G34200	EDA9	4	Carbon metabolism; Glycine, serine and threonine metabolism; Biosynthesis of amino acids; Metabolic pathways	Serine biosynthesis		8	5	9.73632e+08	1.04978e+09	8.34515e+08	8.48299e+08	8.36974e+08	8.9754e+08	8.40155e+08	8.20594e+08	8.51655e+08	9.48183e+08	7.95743e+08	1.04342e+09	High	High	High	High	High	High	High	High	High
FALSE	High	Master Protein	AT3G03960.1	TCP-1/cpn60 chaperonin family protein	0	162.677	62	29	287	29	549	58.9	5.35	7497	29	metabolic process;regulation of biological process	cytoplasm;cytosol;membrane	nucleotide binding;protein binding	Pf00118	819549	AT3G03960	AT3G03960	3		Neutrophil degranulation; Cooperation of PDCL (PhLP1) and TRiC/CCT in G-protein beta folding; Association of TriC/CCT with target proteins during biosynthesis		8	0	3.49614e+08	4.57015e+08	3.25809e+08	3.18463e+08	3.4285e+08	3.5554e+08	3.14902e+08	3.0246e+08	3.32614e+08	3.30444e+08	3.23365e+08	3.28238e+08	High	High	High	High	High	High	High	High	High
FALSE	High	Master Protein	AT5G26742.2	DEAD box RNA helicase (RH3)	0	162.666	37	28	317	1	748	81.1	7.8	7837	28	cell organization and biogenesis;metabolic process;response to stimulus	membrane;nucleus	catalytic activity;DNA binding;metal ion binding;nucleotide binding;RNA binding	Pf00098, Pf00270, Pf00271, Pf04851, Pf08152, Pf14617	832713	AT5G26742	emb1138	5				0	29	4.8322e+08	4.55788e+08	5.12716e+08	5.91181e+08	4.52364e+08	4.44692e+08	5.29733e+08	5.92259e+08	4.74578e+08	4.77756e+08	5.21609e+08	5.54552e+08	Peak Found	Peak Found	High	High	High	High	High	High	High
FALSE	High	Master Protein	AT5G17310.2	UDP-glucose pyrophosphorylase 2	0	162.642	54	22	324	10	470	51.9	6.01	9446	22	cell organization and biogenesis;development;metabolic process;regulation of biological process;response to stimulus	cytoplasm;cytosol;membrane	catalytic activity	Pf01704	831596	AT5G17310	UGP2	5	Metabolic pathways; Starch and sucrose metabolism; Galactose metabolism; Pentose and glucuronate interconversions; Amino sugar and nucleotide sugar metabolism	Glycogen synthesis; Formation of the active cofactor, UDP-glucuronate		13	14	5.96559e+08	5.31775e+08	5.79048e+08	5.74407e+08	5.78638e+08	5.4179e+08	5.78951e+08	5.83345e+08	6.01407e+08	5.72822e+08	5.78401e+08	5.82257e+08	High	High	High	High	High	High	High	High	High
FALSE	High	Master Protein	AT5G38480.1	general regulatory factor 3	0	162.348	66	18	388	10	255	28.6	4.79	9305	18	cell communication;regulation of biological process;response to stimulus	cytoplasm;cytosol;Golgi;membrane;mitochondrion;nucleus;vacuole	nucleotide binding;protein binding	Pf00244	833836	AT5G38480	GRF3	5		Translocation of GLUT4 to the plasma membrane; Regulation of HSF1-mediated heat shock response; HSF1 activation		8	0	2.5933e+08	2.904e+08	2.46204e+08	3.06267e+08	2.64244e+08	2.74688e+08	2.5469e+08	3.17771e+08	2.55229e+08	3.02063e+08	2.68676e+08	3.17455e+08	High	High	High	High	High	High	High	High	High
FALSE	High	Master Protein	AT5G26742.1	DEAD box RNA helicase (RH3)	0	162.336	37	28	314	1	747	81	7.59	7654	28	cell organization and biogenesis;metabolic process;response to stimulus	membrane;nucleus	catalytic activity;DNA binding;metal ion binding;nucleotide binding;RNA binding	Pf00098, Pf00270, Pf00271, Pf04851, Pf08152, Pf14617	832713	AT5G26742	emb1138	5				0	0		2.22049e+06	3.61073e+06			1.93875e+06	2.74022e+06	1.42642e+06			2.02397e+06		Not Found	Peak Found	High	Not Found	Not Found	Peak Found	High	High	Not Found
FALSE	High	Master Protein	AT3G52880.2	monodehydroascorbate reductase 1	0	162.323	50	22	255	20	466	50.1	8.16	6269	22	metabolic process;response to stimulus	cytoplasm;cytosol;extracellular;membrane;organelle lumen	catalytic activity;nucleotide binding	Pf00070, Pf04820, Pf07992	824454	AT3G52880	MDAR1	3				0	2	1.87294e+09	2.04889e+09	1.98329e+09	1.72953e+09	1.91772e+09	1.95893e+09	1.95655e+09	1.82059e+09	1.93777e+09	2.13908e+09	1.91753e+09	1.74722e+09	High	High	High	High	High	High	High	High	High
FALSE	High	Master Protein	AT1G24510.1	TCP-1/cpn60 chaperonin family protein	0	162.063	52	23	246	23	535	59.3	5.66	6547	23	metabolic process	cytoplasm;cytosol;membrane	nucleotide binding;protein binding	Pf00118	839066	AT1G24510	AT1G24510	1		Cooperation of PDCL (PhLP1) and TRiC/CCT in G-protein beta folding; Association of TriC/CCT with target proteins during biosynthesis		5	0	2.11647e+08	2.28602e+08	2.04457e+08	2.20199e+08	2.12703e+08	2.28988e+08	2.00814e+08	2.2297e+08	2.27996e+08	2.25453e+08	1.99757e+08	2.18874e+08	High	High	High	High	High	High	High	High	High
FALSE	High	Master Protein	AT5G03300.1	adenosine kinase 2	0	162.049	72	21	259	7	345	37.8	5.26	7335	21	metabolic process	cytoplasm;cytosol;membrane;nucleus	catalytic activity;metal ion binding;nucleotide binding	Pf00294	831882	AT5G03300	ADK2	5	Metabolic pathways; Purine metabolism	Purine salvage		6	12	8.42415e+08	9.14245e+08	7.84735e+08	8.15306e+08	8.96041e+08	9.54444e+08	7.69931e+08	8.35554e+08	8.90267e+08	9.84742e+08	8.18901e+08	8.12125e+08	High	High	High	High	High	High	High	High	High
FALSE	High	Master Protein	AT3G08590.1	Phosphoglycerate mutase, 2,3-bisphosphoglycerate-independent	0	161.965	52	26	288	18	560	60.7	5.85	6467	26	development;metabolic process;response to stimulus	cytoplasm;cytosol;extracellular	catalytic activity;metal ion binding	Pf01676, Pf06415	820006	AT3G08590	AT3G08590; iPGAM2	3	Metabolic pathways; Glycine, serine and threonine metabolism; Carbon metabolism; Biosynthesis of secondary metabolites; Glycolysis / Gluconeogenesis; Biosynthesis of amino acids			6	10	6.50748e+08	6.59008e+08	5.95435e+08	6.35828e+08	6.2713e+08	6.64693e+08	5.85432e+08	6.51e+08	6.23907e+08	6.13975e+08	5.6403e+08	6.15791e+08	High	High	High	High	High	High	High	High	High
FALSE	High	Master Protein	AT3G03250.1	UDP-GLUCOSE PYROPHOSPHORYLASE 1	0	161.213	52	21	307	9	469	51.7	6.13	8674	21	cell communication;cell organization and biogenesis;development;metabolic process;response to stimulus	cytoplasm;cytosol;membrane	catalytic activity	Pf01704	821313	AT3G03250	UGP1	3	Amino sugar and nucleotide sugar metabolism; Pentose and glucuronate interconversions; Metabolic pathways; Galactose metabolism; Starch and sucrose metabolism	Glycogen synthesis; Formation of the active cofactor, UDP-glucuronate		13	0	3.27937e+08	3.34076e+08	3.19184e+08	3.11769e+08	3.28961e+08	3.41291e+08	3.23298e+08	3.38693e+08	3.54284e+08	3.54029e+08	3.41828e+08	3.45679e+08	High	High	High	High	High	High	High	High	High
FALSE	High	Master Protein	AT3G02260.1	auxin transport protein (BIG)	0	160.84	9	39	190	39	5098	567.5	5.95	3234	39	cell growth;cell organization and biogenesis;development;regulation of biological process;response to stimulus;transport	cytosol;membrane	metal ion binding;protein binding	Pf00569, Pf02207, Pf13764	820398	AT3G02260	BIG	3		Neutrophil degranulation		3	0	6.56216e+07	6.44853e+07	6.23113e+07	67845662	8.65286e+07	6.42479e+07	6.21497e+07	6.36388e+07	8.30079e+07	7.40006e+07	7.01051e+07	6.33516e+07	High	High	High	High	High	High	High	High	High
FALSE	High	Master Protein	AT5G63570.1	glutamate-1-semialdehyde-2,1-aminomutase	0	160.34	49	14	263	4	474	50.3	6.87	8098	14	metabolic process;response to stimulus	extracellular	catalytic activity	Pf00202	836476	AT5G63570	GSA1	5	Metabolic pathways; Biosynthesis of secondary metabolites; Porphyrin and chlorophyll metabolism			3	0	1.89308e+08	1.62208e+08	2.003e+08	1.77366e+08	1.91542e+08	1.6328e+08	2.07068e+08	1.75434e+08	1.92424e+08	1.69335e+08	2.10866e+08	1.72172e+08	High	High	High	High	High	High	High	High	High
FALSE	High	Master Protein	AT1G53750.1	regulatory particle triple-A 1A	0	159.984	62	25	311	25	426	47.8	6.65	7325	25	metabolic process;regulation of biological process	cytoplasm;cytosol;membrane;nucleus;proteasome	catalytic activity;nucleotide binding;protein binding	Pf00004, Pf00158, Pf07724, Pf07726, Pf07728, Pf13191, Pf13401	841812	AT1G53750	RPT1A	1	Proteasome	Antigen processing: Ubiquitination & Proteasome degradation; Ub-specific processing proteases; Signaling by WNT; Cdc20:Phospho-APC/C mediated degradation of Cyclin A; Hedgehog 'on' state; Orc1 removal from chromatin; Regulation of DNA replication; TCF dependent signaling in response to WNT; UCH proteinases; Cross-presentation of soluble exogenous antigens (endosomes); Degradation of DVL; Removal …		46	0	5.16854e+09	4.55645e+09	5.8501e+09	3.65573e+09	4.62261e+09	4.185e+09	5.47773e+09	3.49075e+09	4.90467e+09	3.50963e+09	5.51641e+09	3.57429e+09	High	High	High	High	High	High	High	High	High
FALSE	High	Master Protein	AT3G23810.1	S-adenosyl-l-homocysteine (SAH) hydrolase 2	0	159.66	52	23	380	6	485	53.1	5.74	7416	23	metabolic process;transport	cytoplasm;cytosol;membrane;vacuole	catalytic activity;nucleotide binding	Pf00670, Pf02254, Pf02826, Pf05221	821964	AT3G23810	SAHH2	3	Cysteine and methionine metabolism; Metabolic pathways	Sulfur amino acid metabolism; Methylation		8	0	1.31092e+08	1.3219e+08	9.97314e+07	1.38135e+08	1.24199e+08	1.31814e+08	1.07186e+08	1.28081e+08	1.20583e+08	1.35983e+08	1.07685e+08	1.28877e+08	High	High	High	High	High	High	High	High	High
FALSE	High	Master Protein	AT1G49760.1	poly(A) binding protein 8	0	159.613	45	24	233	21	671	72.7	7.53	6951	24	regulation of biological process;response to stimulus	cytoplasm;cytosol;nucleus	protein binding;RNA binding	Pf00076, Pf00658, Pf08777, Pf13893, Pf14259	841399	AT1G49760	PAB8	1	RNA transport; RNA degradation; mRNA surveillance pathway	Nonsense Mediated Decay (NMD) independent of the Exon Junction Complex (EJC); Nonsense Mediated Decay (NMD) enhanced by the Exon Junction Complex (EJC); L13a-mediated translational silencing of Ceruloplasmin expression		11	0	3.79802e+08	3.69409e+08	3.55287e+08	3.7626e+08	3.5372e+08	3.59406e+08	3.35843e+08	3.45005e+08	3.57371e+08	3.61772e+08	3.24274e+08	3.58771e+08	High	High	High	High	High	High	High	High	High
FALSE	High	Master Protein	AT1G72150.1	PATELLIN 1	0	159.447	49	31	276	30	573	64	4.83	6834	31	cell division;cell growth;cell organization and biogenesis;transport	cytoplasm;cytosol;extracellular;Golgi;membrane;nucleus;vacuole	protein binding;transporter activity	Pf00650, Pf03765, Pf13716	843546	AT1G72150	PATL1	1				0	0	6.60208e+08	5.67514e+08	4.53349e+08	4.04016e+08	6.35811e+08	5.66191e+08	4.46544e+08	3.92347e+08	6.08523e+08	5.18036e+08	4.38538e+08	4.07984e+08	High	High	High	High	High	High	High	High	High
FALSE	High	Master Protein	AT5G48230.2	acetoacetyl-CoA thiolase 2	0	159.326	66	16	171	16	403	41.4	6.89	6477	16	cell growth;cell organization and biogenesis;metabolic process	cytoplasm;cytosol;membrane	catalytic activity;metal ion binding	Pf00108, Pf00109, Pf02803	834876	AT5G48230	ACAT2	5	Pyruvate metabolism; Valine, leucine and isoleucine degradation; Propanoate metabolism; Biosynthesis of secondary metabolites; Terpenoid backbone biosynthesis; Glyoxylate and dicarboxylate metabolism; Synthesis and degradation of ketone bodies; Tryptophan metabolism; Fatty acid degradation; Fatty acid metabolism; Metabolic pathways; Carbon metabolism; Lysine degradation; Butanoate metabolism	Utilization of Ketone Bodies; Branched-chain amino acid catabolism; Synthesis of Ketone Bodies		21	0	1.81492e+08	1.78929e+08	2.14344e+08	2.15511e+08	1.89453e+08	1.90067e+08	2.24202e+08	2.29452e+08	1.93811e+08	1.84227e+08	2.23718e+08	2.23022e+08	High	High	High	High	High	High	High	High	High
FALSE	High	Master Protein	AT3G07770.1	HEAT SHOCK PROTEIN 89.1	0	158.642	41	27	278	21	799	90.5	5.39	5995	27	metabolic process;response to stimulus	mitochondrion	nucleotide binding;protein binding	Pf00183, Pf02518, Pf13589	819968	AT3G07770	Hsp89.1	3	Plant-pathogen interaction; Protein processing in endoplasmic reticulum			2	0	1.39388e+08	1.3506e+08	1.15497e+08	1.30416e+08	1.40128e+08	1.4821e+08	1.19455e+08	1.44759e+08	1.49727e+08	1.38304e+08	1.44393e+08	1.37755e+08	High	High	High	High	High	High	High	High	High
FALSE	High	Master Protein	AT2G32730.1	26S proteasome regulatory complex, non-ATPase subcomplex, Rpn2/Psmd1 subunit	0	158.485	29	24	296	13	1004	108.9	5.39	6357	24	metabolic process;regulation of biological process	cytosol;nucleus;proteasome	catalytic activity;enzyme regulator activity	Pf01851, Pf13646	817833	AT2G32730	AT2G32730	2	Proteasome	Antigen processing: Ubiquitination & Proteasome degradation; Ub-specific processing proteases; Signaling by WNT; Cdc20:Phospho-APC/C mediated degradation of Cyclin A; Hedgehog 'on' state; Orc1 removal from chromatin; Regulation of DNA replication; TCF dependent signaling in response to WNT; UCH proteinases; Cross-presentation of soluble exogenous antigens (endosomes); Degradation of DVL; Removal …		46	12	2.0926e+08	1.87927e+08	1.707e+08	2.04796e+08	2.04202e+08	1.9144e+08	1.74068e+08	1.7996e+08	1.8964e+08	2.14492e+08	1.69704e+08	1.94239e+08	High	High	High	High	High	High	High	High	High
FALSE	High	Master Protein	AT3G09820.1	adenosine kinase 1	0	158.428	73	21	235	7	344	37.8	5.45	7357	21	metabolic process;response to stimulus	cytoplasm;cytosol;extracellular;membrane;nucleus	catalytic activity;metal ion binding;nucleotide binding	Pf00294	820140	AT3G09820	ADK1	3	Purine metabolism; Metabolic pathways	Purine salvage		6	0	4.12686e+07	4.8299e+07	3.88339e+07	4.17286e+07	4.03069e+07	5.24731e+07	3.6337e+07	4.4577e+07	3.5133e+07	3.48263e+07	3.05361e+07	3.49003e+07	High	High	High	High	High	High	High	High	High
FALSE	High	Master Protein	AT5G19220.1	ADP glucose pyrophosphorylase large subunit 1	0	158.258	42	22	261	21	522	57.6	7.91	7037	22	metabolic process		catalytic activity;nucleotide binding	Pf00483	832042	AT5G19220	APL1	5	Starch and sucrose metabolism; Amino sugar and nucleotide sugar metabolism; Biosynthesis of secondary metabolites; Metabolic pathways		Starch Metabolism; Glucouse Sensing and Signaling in Arabidopsis	6	1	4.17601e+08	3.98036e+08	4.13103e+08	3.96429e+08	4.33991e+08	4.10715e+08	4.19944e+08	4.68132e+08	4.08776e+08	4.15226e+08	4.03196e+08	4.65191e+08	High	High	High	High	High	High	High	High	High
FALSE	High	Master Protein	AT2G24200.1	Cytosol aminopeptidase family protein	0	158.182	48	18	250	11	520	54.5	5.92	8233	18	metabolic process;response to stimulus	cytoplasm;cytosol;vacuole	catalytic activity;metal ion binding	Pf00883, Pf02789	816954	AT2G24200	AT2G24200; LAP1	2	Glutathione metabolism; Metabolic pathways			2	9	5.37355e+08	4.93449e+08	5.3992e+08	4.964e+08	5.34202e+08	5.12241e+08	5.19525e+08	5.1322e+08	5.39314e+08	5.08104e+08	5.20205e+08	5.0361e+08	High	High	High	High	High	High	High	High	High
FALSE	High	Master Protein	AT5G01410.1	Aldolase-type TIM barrel family protein	0	158.078	56	15	295	9	309	33.2	6.11	8190	15	metabolic process;response to stimulus	cytoplasm;cytosol;membrane	catalytic activity;nucleotide binding;protein binding	Pf01207, Pf01680, Pf05690	831738	AT5G01410	RSR4	5	Vitamin B6 metabolism			1	0	3.29696e+08	2.17978e+08	2.67202e+08	3.12698e+08	3.20764e+08	2.12216e+08	2.81626e+08	3.11161e+08	3.22663e+08	2.02473e+08	2.89296e+08	3.5478e+08	High	High	High	High	High	High	High	High	High
FALSE	High	Master Protein	AT4G10480.1	Nascent polypeptide-associated complex (NAC), alpha subunit family protein	0	157.991	65	10	138	9	212	23.2	4.42	5398	10	transport	nucleus		Pf01849	826640	AT4G10480	AT4G10480	4				0	2	5.76171e+08	6.10692e+08	6.25354e+08	546515497	6.02606e+08	6.01307e+08	6.05226e+08	6.08784e+08	5.83051e+08	6.26097e+08	6.43618e+08	5.64616e+08	High	High	High	High	High	High	High	High	High
FALSE	High	Master Protein	AT5G42950.1	GYF domain-containing protein	0	157.969	21	25	194	25	1714	187.5	6.74	4343	25	defense response;response to stimulus		protein binding;RNA binding	Pf02213	834307	AT5G42950	AT5G42950	5				0	0	9.4089e+07	7.05379e+07	7.77504e+07	6.36958e+07	1.03368e+08	7.54557e+07	7.49038e+07	6.8675e+07	9.6602e+07	7.18194e+07	7.45536e+07	6.66864e+07	High	High	High	High	High	High	High	High	High
FALSE	High	Master Protein	AT5G13650.2	elongation factor family protein	0	157.817	44	22	244	22	676	74.4	7.25	7373	22	metabolic process;regulation of biological process;response to stimulus	membrane	catalytic activity;nucleotide binding;RNA binding	Pf00009, Pf00679, Pf00735, Pf01926, Pf03144	831209	AT5G13650	AT5G13650; SVR3	5				0	0	3.40787e+08	2.72964e+08	3.44913e+08	3.17939e+08	3.51622e+08	2.66276e+08	3.3736e+08	3.05994e+08	3.16325e+08	2.76884e+08	3.24106e+08	2.86187e+08	High	High	High	High	High	High	High	High	High
FALSE	High	Master Protein	AT1G74470.1	Pyridine nucleotide-disulphide oxidoreductase family protein	0	157.785	49	21	301	21	467	51.8	8.91	8953	21	metabolic process	membrane	catalytic activity;protein binding		843788	AT1G74470	AT1G74470	1	Biosynthesis of secondary metabolites; Porphyrin and chlorophyll metabolism; Terpenoid backbone biosynthesis; Metabolic pathways			4	0	9.2202e+08	9.48463e+08	1.02372e+09	9.85963e+08	9.50208e+08	9.75871e+08	9.98457e+08	1.02408e+09	9.54834e+08	9.76558e+08	9.74983e+08	9.825e+08	High	High	High	High	High	High	High	High	High
FALSE	High	Master Protein	AT5G49460.1	ATP citrate lyase subunit B 2	0	157.656	44	22	246	8	608	65.8	7.64	7376	22	metabolic process	cytoplasm;cytosol;membrane	catalytic activity;metal ion binding;nucleotide binding	Pf00285, Pf00549, Pf13607	835006	AT5G49460	ACLB-2	5	Biosynthesis of secondary metabolites; Metabolic pathways; Citrate cycle (TCA cycle)	Neutrophil degranulation; Fatty acyl-CoA biosynthesis; ChREBP activates metabolic gene expression		12	15	3.28099e+08	3.27554e+08	2.2948e+08	2.51117e+08	3.36091e+08	3.35467e+08	2.40541e+08	2.60059e+08	3.35368e+08	3.23165e+08	2.78423e+08	2.474e+08	High	High	High	High	High	High	High	High	High
FALSE	High	Master Protein	AT1G04410.1	Lactate/malate dehydrogenase family protein	0	157.419	65	19	434	9	332	35.5	6.55	9830	19	metabolic process;response to stimulus	cytoplasm;cytosol;extracellular;Golgi;membrane;nucleus;vacuole	catalytic activity;protein binding	Pf00056, Pf02866	839527	AT1G04410	AT1G04410; c-NAD-MDH1	1	Citrate cycle (TCA cycle); Pyruvate metabolism; Carbon metabolism; Cysteine and methionine metabolism; Glyoxylate and dicarboxylate metabolism; Carbon fixation in photosynthetic organisms; Biosynthesis of secondary metabolites; Metabolic pathways	Gluconeogenesis		12	12	2.2364e+09	1.94794e+09	2.06788e+09	2.0813e+09	2.15725e+09	1.88028e+09	1.98271e+09	1.95944e+09	2.09317e+09	1.86681e+09	1.98178e+09	2.08056e+09	High	High	High	High	High	High	High	High	High
FALSE	High	Master Protein	AT4G20890.1	tubulin beta-9 chain	0	157.294	56	17	341	3	444	49.6	4.78	7964	17	cell organization and biogenesis;response to stimulus	cytoplasm;cytoskeleton;Golgi;membrane	catalytic activity;nucleotide binding;protein binding;RNA binding;structural molecule activity	Pf00091, Pf03953, Pf10644	827837	AT4G20890	TUB9	4	Phagosome	Neutrophil degranulation		4	0	5.88022e+07	6.42719e+07	5.84513e+07	41683438	5.59266e+07	6.15799e+07	5.1749e+07	4.20145e+07	5.48088e+07	5.11042e+07	5.15395e+07	4.74332e+07	High	High	High	High	High	High	High	High	High
FALSE	High	Master Protein	AT1G63940.2	monodehydroascorbate reductase 6	0	157.091	55	22	387	21	493	53.3	8.02	12879	22	metabolic process;response to stimulus	cytosol;mitochondrion	catalytic activity;nucleotide binding	Pf00070, Pf01266, Pf07992	842697	AT1G63940	MDAR6	1	Ascorbate and aldarate metabolism; Metabolic pathways			2	1	8.80004e+08	7.03499e+08	8.38962e+08	854203855	8.66605e+08	7.29039e+08	8.72141e+08	9.07043e+08	8.89892e+08	7.66235e+08	8.8969e+08	8.35098e+08	High	High	High	High	High	High	High	High	High
FALSE	High	Master Protein	AT3G48730.1	glutamate-1-semialdehyde 2,1-aminomutase 2	0	157.086	45	14	274	4	472	50.1	7.39	8608	14	metabolic process		catalytic activity	Pf00202	824034	AT3G48730	GSA2	3	Metabolic pathways; Biosynthesis of secondary metabolites; Porphyrin and chlorophyll metabolism			3	13	1.24436e+09	1.24645e+09	1.27668e+09	1.17629e+09	1.24434e+09	1.21473e+09	1.30991e+09	1.22155e+09	1.26327e+09	1.23759e+09	1.33256e+09	1.14956e+09	High	High	High	High	High	High	High	High	High
FALSE	High	Master Protein	AT5G37510.2	NADH-ubiquinone dehydrogenase, mitochondrial, putative	0	156.79	44	26	227	26	748	81.5	6.64	6487	26	metabolic process;response to stimulus;transport	membrane;mitochondrion	catalytic activity;metal ion binding	Pf00111, Pf00384, Pf09326, Pf10588, Pf13510	833729	AT5G37510	EMB1467	5	Metabolic pathways; Oxidative phosphorylation	Complex I biogenesis		7	0	3.23327e+08	3.27951e+08	2.88237e+08	2.99518e+08	3.11237e+08	3.04876e+08	3.01589e+08	2.89104e+08	3.03674e+08	3.2693e+08	2.90733e+08	2.80854e+08	High	High	High	High	High	High	High	High	High
FALSE	High	Master Protein	AT2G29550.1	tubulin beta-7 chain	0	156.268	51	17	411	2	449	50.7	4.83	9653	17	cell organization and biogenesis;response to stimulus	cytoplasm;cytoskeleton;cytosol;Golgi;membrane;vacuole	catalytic activity;nucleotide binding;structural molecule activity	Pf00091, Pf03953, Pf10644	817504	AT2G29550	TUB7	2	Phagosome	Neutrophil degranulation		4	1	4.91284e+07	5.59989e+07	3.9892e+07	4.64268e+07	4.94474e+07	5.21242e+07	4.89793e+07	4.52584e+07	4.73128e+07	4.42598e+07	3.75588e+07	5.01301e+07	High	High	High	High	High	High	High	High	High
FALSE	High	Master Protein	AT1G55480.1	protein containing PDZ domain, a K-box domain, and a TPR region	0	156.236	65	21	294	21	335	37.4	8.12	7252	21	cell organization and biogenesis;metabolic process;response to stimulus	membrane	protein binding	Pf13414, Pf13424, Pf13432	841995	AT1G55480	ZKT	1				0	0	4.06312e+08	3.70739e+08	4.76908e+08	5.29521e+08	4.15705e+08	4.08329e+08	4.77566e+08	4.94193e+08	4.00885e+08	3.78581e+08	5.3557e+08	5.32964e+08	High	High	High	High	High	High	High	High	High
FALSE	High	Master Protein	AT4G26530.1	Aldolase superfamily protein	0	156.198	70	18	336	15	358	38.3	5.81	9733	18	metabolic process	cytoplasm;cytosol	catalytic activity;protein binding	Pf00274	828759	AT4G26530	AT4G26530; FBA5	4	Carbon metabolism; Pentose phosphate pathway; Carbon fixation in photosynthetic organisms; Metabolic pathways; Biosynthesis of amino acids; Biosynthesis of secondary metabolites; Glycolysis / Gluconeogenesis; Fructose and mannose metabolism	Fructose catabolism; Glycolysis; Platelet degranulation ; Neutrophil degranulation; Gluconeogenesis		22	0	5.43564e+08	5.24721e+08	5.35593e+08	5.30537e+08	5.41175e+08	5.06115e+08	5.41687e+08	5.28716e+08	5.62963e+08	4.88264e+08	5.22539e+08	5.14854e+08	High	High	High	High	High	High	High	High	High
FALSE	High	Master Protein	AT5G44340.1	tubulin beta chain 4	0	155.988	55	17	349	4	444	49.8	4.86	8384	17	cell organization and biogenesis	cytoplasm;cytoskeleton;cytosol;extracellular;Golgi;membrane	catalytic activity;nucleotide binding;protein binding;structural molecule activity	Pf00091, Pf03953, Pf10644	834459	AT5G44340	TUB4	5	Phagosome	Neutrophil degranulation		4	4	1.83028e+08	1.93147e+08	1.69161e+08	2.13553e+08	1.81226e+08	1.92487e+08	1.83589e+08	1.97898e+08	1.68651e+08	1.98673e+08	1.72271e+08	1.94957e+08	High	High	High	High	High	High	High	High	High
FALSE	High	Master Protein	AT3G06650.1	ATP-citrate lyase B-1	0	155.836	41	20	225	6	608	65.8	7.81	7437	20	metabolic process	cytoplasm;cytosol;membrane	catalytic activity;metal ion binding;nucleotide binding	Pf00285, Pf00549	819845	AT3G06650	ACLB-1	3	Metabolic pathways; Biosynthesis of secondary metabolites; Citrate cycle (TCA cycle)	Neutrophil degranulation; Fatty acyl-CoA biosynthesis; ChREBP activates metabolic gene expression		12	0	7.55166e+07	7.25434e+07	5.44577e+07	5.57544e+07	7.87515e+07	7.7855e+07	5.98516e+07	5.44073e+07	8.63925e+07	8.17799e+07	5.73947e+07	5.6171e+07	High	High	High	High	High	High	High	High	High
FALSE	High	Master Protein	AT3G24503.1	aldehyde dehydrogenase 2C4	0	155.593	64	29	298	29	501	54.3	5.69	5447	29	metabolic process	cytoplasm;cytosol	catalytic activity	Pf00171	822042	AT3G24503	ALDH2C4	3	Phenylpropanoid biosynthesis	Fructose catabolism; Metabolism of serotonin; RA biosynthesis pathway; Ethanol oxidation		17	0	3.82056e+08	2.86842e+08	2.885e+08	3.16949e+08	3.54665e+08	2.49203e+08	2.98752e+08	3.06713e+08	3.68515e+08	2.9611e+08	3.11131e+08	3.10078e+08	High	High	High	High	High	High	High	High	High
FALSE	High	Master Protein	AT1G56500.1	haloacid dehalogenase-like hydrolase family protein	0	155.468	38	32	220	32	1055	114.3	5.63	5780	32	cellular homeostasis;metabolic process;regulation of biological process;response to stimulus	membrane	antioxidant activity;catalytic activity;metal ion binding;protein binding;receptor activity;signal transducer activity	Pf00578, Pf00702, Pf01436, Pf08534, Pf12710, Pf13098, Pf13242, Pf13419, Pf13905	842103	AT1G56500	AT1G56500	1		Platelet degranulation		4	0	2.01554e+08	2.12338e+08	1.32688e+08	1.49027e+08	2.16649e+08	2.05229e+08	1.46606e+08	1.26177e+08	1.90543e+08	1.98238e+08	1.42427e+08	1.28735e+08	High	High	High	High	High	High	High	High	High
FALSE	High	Master Protein	AT5G09660.1	peroxisomal NAD-malate dehydrogenase 2	0	155.267	56	16	257	15	354	37.3	7.99	8185	16	metabolic process;regulation of biological process;response to stimulus	cytoplasm;extracellular;vacuole	catalytic activity	Pf00056, Pf01073, Pf02866	830825	AT5G09660	PMDH2	5	Cysteine and methionine metabolism; Glyoxylate and dicarboxylate metabolism; Citrate cycle (TCA cycle); Pyruvate metabolism; Carbon metabolism; Carbon fixation in photosynthetic organisms; Biosynthesis of secondary metabolites; Metabolic pathways	Gluconeogenesis; Citric acid cycle (TCA cycle)		15	1	1.2888e+09	1.14953e+09	1.34241e+09	1.12468e+09	1.26118e+09	1.08773e+09	1.30914e+09	1.16262e+09	1.16412e+09	1.03369e+09	1.22425e+09	1.1232e+09	High	High	High	High	High	High	High	High	High
FALSE	High	Master Protein	AT1G76810.1	eukaryotic translation initiation factor 2 (eIF-2) family protein	0	154.764	26	27	198	27	1294	142	5.39	5533	27	metabolic process	cytoplasm;cytosol;membrane	catalytic activity;nucleotide binding;RNA binding	Pf00009, Pf03144, Pf11987, Pf14578	844015	AT1G76810	AT1G76810	1	RNA transport	GTP hydrolysis and joining of the 60S ribosomal subunit		6	0	1.35638e+08	1.38075e+08	1.28239e+08	1.03263e+08	1.72253e+08	1.72261e+08	1.34792e+08	1.23976e+08	1.61447e+08	1.49973e+08	1.39018e+08	1.53031e+08	High	High	High	High	High	High	High	High	High
FALSE	High	Master Protein	AT3G22960.1	Pyruvate kinase family protein	0	154.459	46	18	182	18	596	65.1	5.92	6034	18	metabolic process;response to stimulus	cytosol	catalytic activity;metal ion binding;nucleotide binding	Pf00224, Pf02887, Pf03328	821870	AT3G22960	PKP-ALPHA	3	Metabolic pathways; Purine metabolism; Biosynthesis of amino acids; Pyruvate metabolism; Carbon metabolism; Biosynthesis of secondary metabolites; Glycolysis / Gluconeogenesis			7	0	3.87001e+08	3.80932e+08	2.90495e+08	3.05384e+08	3.93472e+08	3.69868e+08	3.22521e+08	3.30358e+08	4.10515e+08	3.86026e+08	3.34918e+08	2.78761e+08	High	High	High	High	High	High	High	High	High
FALSE	High	Master Protein	AT1G49240.1	actin 8	0	154.391	60	17	341	1	377	41.8	5.58	8221	17	cell growth;cell organization and biogenesis;response to stimulus	cytoplasm;cytoskeleton;cytosol;membrane;vacuole	metal ion binding;nucleotide binding;RNA binding;structural molecule activity	Pf00022	841347	AT1G49240	ACT8	1		RHO GTPases Activate WASPs and WAVEs; Regulation of actin dynamics for phagocytic cup formation		8	12	4.57824e+08	4.74654e+08	4.33007e+08	4.98384e+08	4.90337e+08	4.95167e+08	4.36293e+08	5.08099e+08	5.05703e+08	5.09656e+08	4.30671e+08	4.60804e+08	Peak Found	Peak Found	High	Peak Found	Peak Found	Peak Found	High	Peak Found	Peak Found
FALSE	High	Master Protein	AT5G54770.1	thiazole biosynthetic enzyme, chloroplast (ARA6) (THI1) (THI4)	0	154.352	41	10	316	10	349	36.6	6.23	9046	10	metabolic process;response to stimulus	cytosol;membrane;mitochondrion	catalytic activity;metal ion binding;protein binding	Pf01946	835567	AT5G54770	THI1	5	Thiamine metabolism; Metabolic pathways			2	0	7.40657e+08	6.1621e+08	7.18761e+08	5.38146e+08	7.53974e+08	6.27783e+08	7.19372e+08	5.45486e+08	7.40933e+08	5.91328e+08	7.18689e+08	5.36524e+08	High	High	High	High	High	High	High	High	High
FALSE	High	Master Protein	ATMG01190.1	ATP synthase subunit 1	0	154.013	40	19	380	18	507	54.9	6.61	7050	19	metabolic process;transport	mitochondrion	catalytic activity;nucleotide binding;transporter activity	Pf00006, Pf00306, Pf02874, Pf09378	3890462	ATMG01190	atp1	MT; Mt	Metabolic pathways; Oxidative phosphorylation			2	4	1.98147e+09	1.96697e+09	2.01064e+09	1.99586e+09	2.15036e+09	2.11386e+09	2.06754e+09	2.22816e+09	2.04233e+09	2.35867e+09	2.04359e+09	1.9913e+09	High	High	High	High	High	High	High	High	High
FALSE	High	Master Protein	AT1G02080.1	transcription regulators	0	153.881	17	30	191	30	2431	269.7	5.62	4120	30	metabolic process;regulation of biological process	cytosol;membrane	protein binding;structural molecule activity	Pf04054, Pf12842	839244	AT1G02080	AT1G02080	1				0	0	9.13317e+07	8.45026e+07	7.73867e+07	8.12803e+07	8.97822e+07	9.02765e+07	8.43731e+07	8.63357e+07	1.04185e+08	8.39758e+07	8.27486e+07	6.92124e+07	High	High	High	High	High	High	High	High	High
FALSE	High	Master Protein	AT5G26360.1	TCP-1/cpn60 chaperonin family protein	0	153.574	57	27	296	27	555	60.3	5.77	5200	27	metabolic process	cytoplasm;cytosol	nucleotide binding;protein binding	Pf00118	832705	AT5G26360	AT5G26360	5		Cooperation of PDCL (PhLP1) and TRiC/CCT in G-protein beta folding; Association of TriC/CCT with target proteins during biosynthesis		5	0	3.91343e+08	3.8169e+08	3.47578e+08	3.52052e+08	3.85092e+08	3.68677e+08	3.41456e+08	3.62283e+08	3.88021e+08	3.89333e+08	3.54416e+08	3.54796e+08	High	High	High	High	High	High	High	High	High
FALSE	High	Master Protein	AT1G20950.1	Phosphofructokinase family protein	0	153.396	46	22	238	15	614	67.1	6.99	5538	22	metabolic process;response to stimulus	cytoplasm;cytosol	catalytic activity;metal ion binding;nucleotide binding	Pf00365	838689	AT1G20950	AT1G20950	1	Fructose and mannose metabolism; Glycolysis / Gluconeogenesis; Pentose phosphate pathway; Metabolic pathways; Biosynthesis of secondary metabolites			5	9	5.66392e+08	4.74494e+08	4.4338e+08	4.39317e+08	4.49933e+08	4.96686e+08	4.94505e+08	4.91793e+08	5.1597e+08	5.43155e+08	4.18146e+08	4.41229e+08	High	High	High	High	High	High	High	High	High
FALSE	High	Master Protein	AT3G13300.1	Transducin/WD40 repeat-like superfamily protein	0	153.218	27	32	262	23	1344	145.6	6.1	6384	32	metabolic process;response to stimulus	cytoplasm;cytosol;nucleus	nucleotide binding;protein binding;RNA binding	Pf00400	820530	AT3G13300	VCS	3	RNA degradation	mRNA decay by 5' to 3' exoribonuclease		4	8	2.12088e+08	2.12329e+08	2.2992e+08	1.68596e+08	1.89362e+08	2.02655e+08	2.28685e+08	1.85836e+08	2.00626e+08	1.96409e+08	2.6354e+08	1.73936e+08	High	High	High	High	High	High	High	High	High
FALSE	High	Master Protein	AT5G42650.1	allene oxide synthase	0	153.039	50	22	233	22	518	58.2	8.66	5295	22	defense response;metabolic process;response to stimulus	membrane;mitochondrion	catalytic activity;metal ion binding	Pf00067	834273	AT5G42650	AOS	5	alpha-Linolenic acid metabolism; Biosynthesis of secondary metabolites; Metabolic pathways			3	0	1.41663e+08	3.15073e+08	1.72118e+08	2.54536e+08	1.49247e+08	3.1724e+08	1.87706e+08	2.47742e+08	1.50621e+08	3.15548e+08	1.78863e+08	2.42778e+08	High	High	High	High	High	High	High	High	High
FALSE	High	Master Protein	AT1G32060.1	phosphoribulokinase	0	152.848	54	17	362	17	395	44.4	6.05	7979	17	defense response;metabolic process;response to stimulus	cytosol;extracellular;membrane	catalytic activity;nucleotide binding;protein binding	Pf00485	840098	AT1G32060	PRK	1	Carbon metabolism; Carbon fixation in photosynthetic organisms; Metabolic pathways			3	0	1.50554e+09	1.85522e+09	1.98538e+09	1.90546e+09	1.71464e+09	1.71565e+09	1.87217e+09	1.86721e+09	1.64689e+09	1.6926e+09	1.86624e+09	1.77676e+09	High	High	High	High	High	High	High	High	High
FALSE	High	Master Protein	AT1G65960.2	glutamate decarboxylase 2	0	152.106	45	20	264	15	494	56.1	5.4	8583	20	metabolic process		catalytic activity;protein binding	Pf00266, Pf00282	842908	AT1G65960	GAD2	1	Alanine, aspartate and glutamate metabolism; beta-Alanine metabolism; Biosynthesis of secondary metabolites; Metabolic pathways; Butanoate metabolism; Taurine and hypotaurine metabolism			6	6	4.44327e+08	4.53893e+08	3.75688e+08	3.4605e+08	4.53205e+08	4.88403e+08	3.40532e+08	4.83051e+08	4.17121e+08	4.21164e+08	3.41618e+08	3.44527e+08	High	High	High	High	High	High	High	High	High
FALSE	High	Master Protein	AT1G08520.1	ALBINA 1	0	151.865	40	30	288	30	760	83.2	5.35	5815	30	metabolic process		catalytic activity;nucleotide binding	Pf00092, Pf01078, Pf07728, Pf13191, Pf13519, Pf13768	837374	AT1G08520	ALB1	1	Biosynthesis of secondary metabolites; Porphyrin and chlorophyll metabolism; Metabolic pathways			3	0	2.78069e+08	2.77888e+08	2.3649e+08	2.54375e+08	2.67099e+08	2.78632e+08	2.20744e+08	2.51981e+08	2.7144e+08	2.69277e+08	2.16206e+08	2.64357e+08	High	High	High	High	High	High	High	High	High
FALSE	High	Master Protein	AT5G37830.1	oxoprolinase 1	0	151.689	27	30	211	30	1266	137.4	5.86	6444	30	metabolic process	cytoplasm;cytosol	catalytic activity;nucleotide binding	Pf01968, Pf02538, Pf05378	833761	AT5G37830	OXP1	5	Glutathione metabolism	Glutathione synthesis and recycling		6	0	2.67474e+09	2.92843e+09	3.11367e+09	3.24221e+09	2.94053e+09	3.10409e+09	3.08971e+09	3.28697e+09	3.0111e+09	2.9413e+09	2.88459e+09	3.17688e+09	High	High	High	High	High	High	High	High	High
FALSE	High	Master Protein	AT3G05530.1	regulatory particle triple-A ATPase 5A	0	151.671	61	20	226	19	424	47.5	5.03	5076	20	development;metabolic process;regulation of biological process;response to stimulus	cytoplasm;cytosol;nucleus;proteasome	catalytic activity;nucleotide binding;protein binding	Pf00004, Pf01078, Pf05496, Pf05673, Pf07724, Pf07726, Pf07728, Pf13191, Pf13401, Pf14532	819718	AT3G05530	RPT5A	3	Proteasome	Antigen processing: Ubiquitination & Proteasome degradation; Ub-specific processing proteases; Signaling by WNT; Cdc20:Phospho-APC/C mediated degradation of Cyclin A; Hedgehog 'on' state; Orc1 removal from chromatin; Regulation of DNA replication; TCF dependent signaling in response to WNT; UCH proteinases; Cross-presentation of soluble exogenous antigens (endosomes); Degradation of DVL; Removal …		46	0	1.92928e+08	2.09648e+08	2.06866e+08	1.84647e+08	1.85183e+08	2.13182e+08	1.98547e+08	1.74797e+08	1.96317e+08	2.02149e+08	1.94528e+08	1.77099e+08	High	High	High	High	High	High	High	High	High
FALSE	High	Master Protein	AT3G01480.1	cyclophilin 38	0	151.667	53	16	199	16	437	48	5.16	5306	16	defense response;metabolic process;response to stimulus	membrane	catalytic activity	Pf00160	821137	AT3G01480	CYP38	3				0	0	2.65542e+08	2.83911e+08	2.87979e+08	335084804	2.66829e+08	2.85468e+08	2.96534e+08	3.28681e+08	2.48747e+08	2.76992e+08	2.7738e+08	3.26907e+08	High	High	High	High	High	High	High	High	High
FALSE	High	Master Protein	AT1G30360.1	Early-responsive to dehydration stress protein (ERD4)	0	151.63	33	20	219	20	724	81.9	9.23	5164	20	transport	extracellular;membrane;vacuole	transporter activity	Pf02714, Pf13967, Pf14703	839916	AT1G30360	ERD4	1				0	0	2.43547e+08	2.48224e+08	2.12989e+08	2.41873e+08	2.3426e+08	2.5544e+08	2.07999e+08	2.58971e+08	2.28935e+08	2.58578e+08	1.98963e+08	2.56178e+08	High	High	High	High	High	High	High	High	High
FALSE	High	Master Protein	AT2G43750.1	O-acetylserine (thiol) lyase B	0	151.57	56	17	264	15	392	41.6	8.02	8099	17	cell growth;cell organization and biogenesis;metabolic process;response to stimulus	endosome;extracellular;Golgi;mitochondrion	catalytic activity	Pf00291	818978	AT2G43750	OASB	2	Biosynthesis of amino acids; Sulfur metabolism; Metabolic pathways; Cysteine and methionine metabolism; Carbon metabolism; Biosynthesis of secondary metabolites			6	3	6.4337e+08	6.23811e+08	6.58528e+08	6.0119e+08	6.77607e+08	6.33211e+08	6.46714e+08	5.79614e+08	6.55962e+08	5.46435e+08	5.83253e+08	5.46785e+08	High	High	High	High	High	High	High	High	High
FALSE	High	Master Protein	AT3G17240.1	lipoamide dehydrogenase 2	0	151.403	49	20	312	10	507	54	7.03	9132	20	cellular homeostasis;metabolic process;regulation of biological process;response to stimulus	extracellular;Golgi;mitochondrion;organelle lumen	catalytic activity;metal ion binding;nucleotide binding	Pf00070, Pf02852, Pf07992	820984	AT3G17240	mtLPD2	3	Glycine, serine and threonine metabolism; Metabolic pathways; Propanoate metabolism; Pyruvate metabolism; Carbon metabolism; Biosynthesis of secondary metabolites; Glycolysis / Gluconeogenesis; Glyoxylate and dicarboxylate metabolism; Valine, leucine and isoleucine degradation; Citrate cycle (TCA cycle)	Regulation of pyruvate dehydrogenase (PDH) complex; Branched-chain amino acid catabolism; Glycine degradation; Lysine catabolism; Citric acid cycle (TCA cycle); Signaling by Retinoic Acid		25	0	1.65581e+08	1.39368e+08	1.60356e+08	1.5732e+08	1.64817e+08	1.48126e+08	1.57442e+08	1.48718e+08	1.48329e+08	1.43227e+08	1.50723e+08	1.45191e+08	High	High	High	High	High	High	High	High	High
FALSE	High	Master Protein	AT4G13930.1	serine hydroxymethyltransferase 4	0	151.402	43	18	273	18	471	51.7	7.23	6240	18	metabolic process;response to stimulus	cytoplasm;cytosol;membrane	catalytic activity;protein binding	Pf00155, Pf00464	827027	AT4G13930	SHM4	4	Glyoxylate and dicarboxylate metabolism; Cyanoamino acid metabolism; Carbon metabolism; Glycine, serine and threonine metabolism; Metabolic pathways; Biosynthesis of amino acids; One carbon pool by folate; Biosynthesis of secondary metabolites			8	0	8.00425e+08	8.1136e+08	7.6652e+08	807082578	8.19874e+08	7.92893e+08	7.64217e+08	8.16236e+08	7.96066e+08	7.55898e+08	7.2122e+08	8.32342e+08	High	High	High	High	High	High	High	High	High
FALSE	High	Master Protein	AT5G66190.1	ferredoxin-NADP(+)-oxidoreductase 1	0	150.873	47	18	306	16	360	40.3	8.13	8021	18	defense response;metabolic process;response to stimulus;transport	extracellular;membrane	catalytic activity;protein binding;RNA binding	Pf00175, Pf00667	836751	AT5G66190	FNR1	5	Photosynthesis; Metabolic pathways			2	3	1.43347e+09	1.46854e+09	1.6093e+09	1.65084e+09	1.44309e+09	1.4883e+09	1.60215e+09	1.64209e+09	1.48102e+09	1.52449e+09	1.66398e+09	1.67705e+09	High	High	High	High	High	High	High	High	High
FALSE	High	Master Protein	AT2G44060.1	Late embryogenesis abundant protein, group 2	0	150.74	70	23	238	23	325	36	4.84	4851	23	response to stimulus	cytosol;Golgi;membrane;nucleus		Pf03168	819011	AT2G44060	AT2G44060	2				0	0	3.78757e+08	3.9385e+08	3.21049e+08	3.65037e+08	3.91489e+08	4.0119e+08	3.33001e+08	3.50187e+08	3.97384e+08	3.82104e+08	3.32141e+08	3.38173e+08	High	High	High	High	High	High	High	High	High
FALSE	High	Master Protein	AT3G02200.2	Proteasome component (PCI) domain protein	0	150.698	56	17	188	16	417	46.8	5.12	7893	17	cell organization and biogenesis;metabolic process;regulation of biological process	cytoplasm;cytosol;proteasome	protein binding;RNA binding	Pf01399	821267	AT3G02200	AT3G02200	3		Ribosomal scanning and start codon recognition; Formation of a pool of free 40S subunits; L13a-mediated translational silencing of Ceruloplasmin expression; Formation of the ternary complex, and subsequently, the 43S complex		8	1	1.11103e+08	1.13071e+08	1.14163e+08	1.11402e+08	1.25654e+08	1.03637e+08	9.89926e+07	1.14646e+08	1.25499e+08	1.27711e+08	1.03581e+08	1.00623e+08	High	High	High	High	High	High	High	High	High
FALSE	High	Master Protein	AT5G65620.1	Zincin-like metalloproteases family protein	0	150.402	38	27	261	13	791	88.7	6.28	6106	27	metabolic process	cytosol;mitochondrion;organelle lumen	catalytic activity;metal ion binding	Pf01432	836688	AT5G65620	AT5G65620	5				0	14	5.48687e+08	5.36705e+08	5.51631e+08	5.87387e+08	4.95684e+08	5.00688e+08	5.28914e+08	5.90519e+08	5.32979e+08	5.38346e+08	5.77255e+08	6.43129e+08	High	High	High	High	High	High	High	High	High
FALSE	High	Master Protein	AT2G36580.1	Pyruvate kinase family protein	0	150.343	51	23	290	7	527	57.5	6.35	7281	23	metabolic process	cytoplasm;cytosol;membrane	catalytic activity;metal ion binding	Pf00224, Pf02887	818231	AT2G36580	AT2G36580	2	Biosynthesis of secondary metabolites; Carbon metabolism; Glycolysis / Gluconeogenesis; Metabolic pathways; Biosynthesis of amino acids; Purine metabolism; Pyruvate metabolism	Glycolysis; Neutrophil degranulation		14	16	3.56705e+08	3.44667e+08	3.47559e+08	3.22892e+08	3.72228e+08	3.44861e+08	3.18663e+08	3.4603e+08	3.66051e+08	3.60202e+08	3.52609e+08	3.52688e+08	High	High	High	High	High	High	High	High	High
FALSE	High	Master Protein	AT5G48300.1	ADP glucose pyrophosphorylase 1	0	150.261	50	20	292	20	520	56.6	6.57	8027	20	metabolic process;response to stimulus	extracellular;nucleus	catalytic activity;DNA binding;nucleotide binding	Pf00483	834883	AT5G48300	ADG1	5	Biosynthesis of secondary metabolites; Amino sugar and nucleotide sugar metabolism; Starch and sucrose metabolism; Metabolic pathways		Starch Metabolism	5	0	5.88041e+08	5.99836e+08	5.38274e+08	5.60746e+08	5.69661e+08	6.00271e+08	5.3004e+08	5.81964e+08	5.94848e+08	6.09829e+08	5.71131e+08	5.43712e+08	High	High	High	High	High	High	High	High	High
FALSE	High	Master Protein	AT3G55800.1	sedoheptulose-bisphosphatase	0	150.252	42	14	283	14	393	42.4	6.57	8636	14	defense response;metabolic process;response to stimulus	extracellular	catalytic activity;metal ion binding	Pf00316	824746	AT3G55800	SBPASE	3	Carbon fixation in photosynthetic organisms; Carbon metabolism; Metabolic pathways			3	0	2.57067e+09	2.59131e+09	2.42187e+09	2.33402e+09	2.66336e+09	2.5426e+09	2.38522e+09	2.31566e+09	2.62617e+09	2.46903e+09	2.31806e+09	2.35222e+09	High	High	High	High	High	High	High	High	High
FALSE	High	Master Protein	AT4G26900.1	HIS HF	0	150.037	55	28	231	28	592	64.2	6.76	4451	28	metabolic process	cytoplasm	catalytic activity	Pf00117, Pf00977, Pf01174, Pf07685	828797	AT4G26900	AT-HF	4	Histidine metabolism; Biosynthesis of amino acids; Biosynthesis of secondary metabolites; Metabolic pathways			4	0	1.60647e+08	1.4688e+08	1.39155e+08	1.58801e+08	1.47607e+08	1.47777e+08	1.36747e+08	1.58337e+08	1.56728e+08	1.44739e+08	1.39911e+08	1.56367e+08	High	High	High	High	High	High	High	High	High
FALSE	High	Master Protein	AT5G41670.1	6-phosphogluconate dehydrogenase family protein	0	150.005	51	21	212	10	487	53.3	5.8	5850	21	metabolic process;response to stimulus	cytoplasm;cytosol;mitochondrion	catalytic activity;protein binding	Pf00393, Pf03446	834169	AT5G41670	AT5G41670	5	Glutathione metabolism; Carbon metabolism; Metabolic pathways; Biosynthesis of secondary metabolites; Pentose phosphate pathway	Pentose phosphate pathway (hexose monophosphate shunt)		8	0	2.00841e+08	2.08678e+08	1.74734e+08	1.71096e+08	2.09793e+08	2.16079e+08	1.72955e+08	1.74884e+08	2.03849e+08	2.04368e+08	1.60546e+08	1.62152e+08	High	High	High	High	High	High	High	High	High
FALSE	High	Master Protein	AT1G30690.1	Sec14p-like phosphatidylinositol transfer family protein	0	149.247	37	17	195	17	540	61.2	4.92	4531	17	cell division;response to stimulus;transport	cytoplasm;cytosol;membrane;nucleus	transporter activity	Pf00650, Pf03765, Pf13716	839949	AT1G30690	AT1G30690	1				0	0	1.13264e+08	1.64677e+08	1.39837e+08	1.08945e+08	1.19709e+08	1.41506e+08	1.35391e+08	1.20268e+08	1.19897e+08	1.22533e+08	1.16525e+08	1.28282e+08	High	High	High	High	High	High	High	High	High
FALSE	High	Master Protein	AT3G57150.1	homologue of NAP57	0	148.886	45	25	244	25	565	63	9.14	5683	25	metabolic process	cytosol;nucleus	catalytic activity;RNA binding	Pf01472, Pf01509, Pf08068	824882	AT3G57150	NAP57	3	Ribosome biogenesis in eukaryotes	Telomere Extension By Telomerase		6	0	9.84689e+07	1.11824e+08	1.02269e+08	1.13106e+08	9.507e+07	1.0454e+08	1.02893e+08	1.06171e+08	1.00314e+08	1.07117e+08	1.07298e+08	1.10295e+08	High	High	High	High	High	High	High	High	High
FALSE	High	Master Protein	AT1G03880.1	cruciferin 2	0	148.868	45	12	110	12	455	50.5	6.99	3624	12	response to stimulus	vacuole	catalytic activity	Pf00190	839383	AT1G03880	CRU2	1				0	0	2.03344e+06	2.50664e+06	1.1858e+09	2.42188e+08	2.48254e+06	2.67949e+06	1.18376e+09	2.8045e+08	5.90138e+06	2.4141e+06	1.20162e+09	2.67909e+08	High	Peak Found	High	High	Peak Found	Peak Found	High	High	Peak Found
FALSE	High	Master Protein	AT5G62670.1	H(+)-ATPase 11	0	148.502	26	22	237	11	956	105.1	6.6	5597	22	metabolic process;transport	membrane	catalytic activity;metal ion binding;nucleotide binding;transporter activity	Pf00122, Pf00690, Pf00702, Pf12710, Pf13246	836388	AT5G62670	HA11	5	Oxidative phosphorylation			1	0	2.76503e+07	4.55552e+07	4.89783e+07	47701411	3.20598e+07	3.90283e+07	5.11447e+07	5.37094e+07	2.94771e+07	4.44266e+07	5.15982e+07	5.0365e+07	High	High	High	High	High	High	High	High	High
FALSE	High	Master Protein	AT3G52990.1	Pyruvate kinase family protein	0	147.999	49	22	278	6	527	57.5	7.11	6845	22	metabolic process;response to stimulus	cytoplasm;cytosol;membrane	catalytic activity;metal ion binding	Pf00224, Pf02887	824465	AT3G52990	AT3G52990	3		Glycolysis; Neutrophil degranulation		7	0	8.32976e+07	8.53212e+07	8.26203e+07	83128138	8.87711e+07	8.54139e+07	8.8369e+07	8.83525e+07	8.59569e+07	8.64691e+07	8.96114e+07	8.614e+07	High	High	High	High	High	High	High	High	High
FALSE	High	Master Protein	AT3G16420.1	PYK10-binding protein 1	0	147.82	51	13	402	7	298	32.1	5.77	14208	13	metabolic process;regulation of biological process	cytoplasm;cytosol;extracellular;nucleus	enzyme regulator activity;metal ion binding;protein binding	Pf01419	820890	AT3G16420	PBP1	3				0	5	1.09648e+09	1.02541e+09	9.1132e+08	1.0663e+09	1.11686e+09	1.10158e+09	8.91036e+08	1.02547e+09	1.12015e+09	1.05146e+09	9.41107e+08	9.66831e+08	High	High	High	High	High	High	High	High	High
FALSE	High	Master Protein	AT3G03710.1	polyribonucleotide nucleotidyltransferase, putative	0	147.7	32	24	232	24	922	99.5	5.57	6231	24	cell communication;metabolic process;regulation of biological process;response to stimulus		catalytic activity;RNA binding	Pf00013, Pf00575, Pf01138, Pf03725, Pf03726	821181	AT3G03710	RIF10	3	Purine metabolism; RNA degradation; Pyrimidine metabolism			3	0	3.08691e+08	3.00482e+08	3.04285e+08	2.96677e+08	3.0318e+08	2.95526e+08	3.08863e+08	2.80307e+08	2.94416e+08	2.98583e+08	3.04381e+08	2.82087e+08	High	High	High	High	High	High	High	High	High
FALSE	High	Master Protein	AT5G58290.1	regulatory particle triple-A ATPase 3	0	147.653	60	19	234	18	408	45.7	5.6	6398	19	metabolic process;regulation of biological process;response to stimulus	cytoplasm;cytosol;membrane;nucleus;proteasome	catalytic activity;nucleotide binding;protein binding;RNA binding	Pf00004, Pf00006, Pf00910, Pf01057, Pf01078, Pf05496, Pf05673, Pf06068, Pf07724, Pf07726, Pf07728, Pf13191, Pf13401, Pf13521	835941	AT5G58290	RPT3	5	Proteasome	Antigen processing: Ubiquitination & Proteasome degradation; Ub-specific processing proteases; Signaling by WNT; Cdc20:Phospho-APC/C mediated degradation of Cyclin A; Hedgehog 'on' state; Orc1 removal from chromatin; Regulation of DNA replication; TCF dependent signaling in response to WNT; UCH proteinases; Cross-presentation of soluble exogenous antigens (endosomes); Degradation of DVL; Removal …		44	0	2.30406e+08	1.92147e+08	2.15453e+08	211869772	2.17903e+08	2.06871e+08	2.05207e+08	2.21093e+08	2.18486e+08	2.14927e+08	2.23132e+08	2.18281e+08	High	High	High	High	High	High	High	High	High
FALSE	High	Master Protein	AT4G30160.2	villin 4	0	147.414	35	31	269	29	983	110.4	6.29	5265	31	cell growth;cell organization and biogenesis;regulation of biological process;response to stimulus	cytoplasm;cytoskeleton;cytosol	protein binding	Pf00626, Pf02209	829139	AT4G30160	VLN4	4				0	1	4.11541e+08	4.41275e+08	4.05004e+08	4.02575e+08	4.29302e+08	4.40207e+08	3.86442e+08	4.02981e+08	4.43274e+08	4.08204e+08	4.10155e+08	4.19646e+08	High	High	High	High	High	High	High	High	High
FALSE	High	Master Protein	AT1G56110.1	homolog of nucleolar protein NOP56	0	147.368	47	21	193	21	522	58.6	8.7	4502	21	metabolic process	cytosol;nucleus	RNA binding	Pf01798, Pf08060, Pf08156	842063	AT1G56110	NOP56	1	Ribosome biogenesis in eukaryotes	Major pathway of rRNA processing in the nucleolus and cytosol		5	0	1.89949e+08	2.20716e+08	2.51785e+08	220766813	2.05329e+08	2.03329e+08	2.59466e+08	2.13464e+08	2.01486e+08	2.16733e+08	1.89276e+08	2.14485e+08	High	High	High	High	High	High	High	High	High
FALSE	High	Master Protein	AT5G62690.1	tubulin beta chain 2	0	146.961	53	17	391	3	450	50.7	4.81	9168	17	cell organization and biogenesis;response to stimulus	cytoplasm;cytoskeleton;Golgi;membrane	catalytic activity;nucleotide binding;protein binding;structural molecule activity	Pf00091, Pf03953, Pf10644	836391; 836390	AT5G62690; AT5G62700	TUB3; TUB2	5	Phagosome	Neutrophil degranulation		4	0	2.12908e+08	2.56541e+08	2.06429e+08	2.06447e+08	1.91747e+08	2.57506e+08	1.75973e+08	1.8175e+08	1.6792e+08	2.23286e+08	1.87121e+08	2.06998e+08	High	High	High	High	High	High	High	High	High
FALSE	High	Master Protein	AT2G36880.1	methionine adenosyltransferase 3	0	146.827	60	20	321	10	390	42.5	6.18	6661	20	cell growth;cell organization and biogenesis;metabolic process	cytoplasm;cytosol;membrane;nucleus	catalytic activity;metal ion binding;nucleotide binding;protein binding	Pf00438, Pf02772, Pf02773	818260	AT2G36880	MAT3	2	Metabolic pathways; Cysteine and methionine metabolism; Biosynthesis of amino acids; Biosynthesis of secondary metabolites	Metabolism of ingested SeMet, Sec, MeSec into H2Se; Sulfur amino acid metabolism; Methylation		12	2	6.89869e+08	7.38226e+08	8.35452e+08	7.57879e+08	7.12907e+08	7.03587e+08	7.95505e+08	7.86101e+08	7.06567e+08	7.1118e+08	7.44223e+08	7.44782e+08	High	High	High	High	High	High	High	High	High
FALSE	High	Master Protein	AT1G27090.1	glycine-rich protein	0	146.637	55	15	165	15	420	46	5.39	4589	15		cytosol	RNA binding		839598	AT1G27090	AT1G27090	1				0	0	8.27557e+07	8.80728e+07	8.05964e+07	7.24197e+07	8.24319e+07	8.65076e+07	6.9151e+07	7.03739e+07	6.60686e+07	7.42983e+07	6.58939e+07	6.77039e+07	High	High	High	High	High	High	High	High	High
FALSE	High	Master Protein	AT5G42080.1	dynamin-like protein	0	146.314	49	29	296	27	610	68.1	8.31	5013	29	cell division;cell organization and biogenesis;regulation of biological process;transport	cytoplasm;cytoskeleton;cytosol;membrane;vacuole	catalytic activity;nucleotide binding;protein binding	Pf00350, Pf01031, Pf02212	834213	AT5G42080	DL1	5				0	2	2.5108e+08	2.49965e+08	2.20153e+08	2.42325e+08	2.48463e+08	2.60453e+08	2.23019e+08	2.64478e+08	2.71099e+08	2.67553e+08	2.21248e+08	2.68875e+08	High	High	High	High	High	High	High	High	High
FALSE	High	Master Protein	AT1G78300.1	general regulatory factor 2	0	146.092	74	16	413	9	259	29.1	4.79	9799	16	regulation of biological process;response to stimulus	cytoplasm;cytosol;Golgi;membrane;nucleus;vacuole	protein binding	Pf00244	844165	AT1G78300	GRF2	1		Translocation of GLUT4 to the plasma membrane; Regulation of HSF1-mediated heat shock response; HSF1 activation		8	0	2.95637e+08	3.35384e+08	2.88069e+08	2.83382e+08	3.27119e+08	3.15505e+08	2.69314e+08	2.8059e+08	2.83409e+08	3.19536e+08	2.83796e+08	2.54387e+08	High	High	High	High	High	High	High	High	High
FALSE	High	Master Protein	AT3G25520.1	ribosomal protein L5	0	145.967	47	15	213	5	301	34.3	9.31	5414	15	cell organization and biogenesis;cell proliferation;metabolic process;response to stimulus;transport	cytoplasm;cytosol;Golgi;membrane;nucleus;ribosome;vacuole	RNA binding;structural molecule activity	Pf00861, Pf14204	822138	AT3G25520	ATL5	3	Ribosome	Nonsense Mediated Decay (NMD) independent of the Exon Junction Complex (EJC); Nonsense Mediated Decay (NMD) enhanced by the Exon Junction Complex (EJC); Formation of a pool of free 40S subunits; GTP hydrolysis and joining of the 60S ribosomal subunit; L13a-mediated translational silencing of Ceruloplasmin expression; SRP-dependent cotranslational protein targeting to membrane		13	12	3.67793e+08	4.91613e+08	3.43309e+08	6.46724e+08	4.23832e+08	4.99691e+08	3.93448e+08	6.1655e+08	3.59628e+08	5.14511e+08	4.12966e+08	7.09845e+08	High	High	High	High	High	High	High	High	High
FALSE	High	Master Protein	AT4G39080.1	vacuolar proton ATPase A3	0	145.406	28	20	214	12	821	92.8	5.94	6499	20	cell communication;cell organization and biogenesis;cellular homeostasis;metabolic process;response to stimulus;transport	cytoplasm;Golgi;membrane;vacuole	catalytic activity;protein binding;transporter activity	Pf01496	830063	AT4G39080	VHA-A3	4	Phagosome; Metabolic pathways; Oxidative phosphorylation	Insulin receptor recycling; ROS, RNS production in phagocytes; Neutrophil degranulation; Transferrin endocytosis and recycling		14	8	2.95681e+08	2.71017e+08	2.89909e+08	2.49738e+08	3.07352e+08	2.58726e+08	2.80502e+08	2.50122e+08	2.92004e+08	2.72379e+08	2.74775e+08	2.83131e+08	High	High	High	High	High	High	High	High	High
FALSE	High	Master Protein	AT2G44160.1	methylenetetrahydrofolate reductase 2	0	145.096	48	25	232	21	594	66.8	5.5	6046	25	metabolic process	cytosol;nucleus	catalytic activity	Pf02219	819022	AT2G44160	MTHFR2	2	Metabolic pathways; One carbon pool by folate; Carbon metabolism	Metabolism of folate and pterines		7	0	3.5421e+08	3.57707e+08	2.76398e+08	2.78207e+08	3.38124e+08	3.51387e+08	2.84715e+08	2.92373e+08	3.41547e+08	3.62277e+08	2.75334e+08	3.02548e+08	High	High	High	High	High	High	High	High	High
FALSE	High	Master Protein	AT1G80070.1	Pre-mRNA-processing-splicing factor	0	144.979	18	36	245	36	2359	275.3	8.79	3496	36	cell organization and biogenesis;metabolic process	cytosol;membrane;nucleus;spliceosomal complex	catalytic activity;protein binding;RNA binding	Pf01398, Pf08082, Pf08083, Pf08084, Pf10596, Pf10597, Pf10598, Pf12134	844347	AT1G80070	SUS2	1	Spliceosome	mRNA Splicing - Minor Pathway; mRNA Splicing - Major Pathway		6	0	2.60432e+08	2.78657e+08	2.28814e+08	2.49079e+08	2.7606e+08	2.87883e+08	2.29773e+08	2.69738e+08	3.09533e+08	2.88541e+08	2.58358e+08	2.64765e+08	High	High	High	High	High	High	High	High	High
FALSE	High	Master Protein	AT1G68560.1	alpha-xylosidase 1	0	144.558	27	22	258	18	915	102.3	6.77	6331	22	cell organization and biogenesis;metabolic process;response to stimulus	cytosol;extracellular	catalytic activity	Pf01055	843185	AT1G68560	XYL1	1		Digestion of dietary carbohydrate; Neutrophil degranulation; Glycogen breakdown (glycogenolysis); Lysosomal glycogen catabolism		11	4	2.5983e+08	2.90626e+08	3.28162e+08	3.14138e+08	2.46855e+08	3.15657e+08	3.16133e+08	2.75477e+08	2.49897e+08	3.30344e+08	3.42542e+08	3.19967e+08	High	High	High	High	High	High	High	High	High
FALSE	High	Master Protein	AT3G20050.1	T-complex protein 1 alpha subunit	0	144.507	45	21	239	21	545	59.2	6.3	5620	21	metabolic process	cytoplasm;cytosol	catalytic activity;nucleotide binding;protein binding	Pf00118	821544	AT3G20050	TCP-1	3		Cooperation of PDCL (PhLP1) and TRiC/CCT in G-protein beta folding; Association of TriC/CCT with target proteins during biosynthesis		5	0	2.21654e+08	2.46671e+08	2.09837e+08	2.05262e+08	2.30707e+08	2.35977e+08	2.01978e+08	2.03972e+08	2.10018e+08	2.31378e+08	1.95072e+08	1.96526e+08	High	High	High	High	High	High	High	High	High
FALSE	High	Master Protein	AT3G13930.1	Dihydrolipoamide acetyltransferase, long form protein	0	144.18	45	20	229	18	539	58.4	7.65	6508	20	metabolic process	mitochondrion;organelle lumen	catalytic activity;metal ion binding	Pf00198, Pf00364, Pf02817	820606	AT3G13930	AT3G13930	3	Glycolysis / Gluconeogenesis; Citrate cycle (TCA cycle); Metabolic pathways; Biosynthesis of secondary metabolites; Pyruvate metabolism; Carbon metabolism	Regulation of pyruvate dehydrogenase (PDH) complex; Signaling by Retinoic Acid		14	2	4.17435e+08	3.84694e+08	3.64865e+08	3.92315e+08	4.09437e+08	4.00423e+08	3.81823e+08	3.96583e+08	4.17024e+08	4.11777e+08	3.95623e+08	3.69388e+08	High	High	High	High	High	High	High	High	High
FALSE	High	Master Protein	AT5G54160.1	O-methyltransferase 1	0	143.783	72	21	257	21	363	39.6	5.95	4544	21	metabolic process	cytoplasm;cytosol;membrane;nucleus	catalytic activity;protein binding	Pf00891, Pf08100, Pf12847, Pf13489	835504	AT5G54160	OMT1	5	Phenylpropanoid biosynthesis; Metabolic pathways; Biosynthesis of secondary metabolites	Serotonin and melatonin biosynthesis		7	0	6.34422e+08	4.26958e+08	5.03112e+08	4.33663e+08	6.01497e+08	4.47409e+08	4.91821e+08	4.41597e+08	5.91058e+08	4.13225e+08	4.87345e+08	4.52801e+08	High	High	High	High	High	High	High	High	High
FALSE	High	Master Protein	AT5G12250.1	beta-6 tubulin	0	143.515	59	19	375	5	449	50.6	4.82	8590	19	cell organization and biogenesis;response to stimulus	cytoplasm;cytoskeleton;membrane	catalytic activity;nucleotide binding;structural molecule activity	Pf00091, Pf03953	831100	AT5G12250	TUB6	5	Phagosome	Neutrophil degranulation		4	19	9.74595e+08	1.26198e+09	9.29969e+08	1.00419e+09	9.44968e+08	1.21447e+09	8.91492e+08	1.02427e+09	9.55591e+08	1.08493e+09	9.27478e+08	9.869e+08	High	High	High	High	High	High	High	High	High
FALSE	High	Master Protein	AT5G20950.1	Glycosyl hydrolase family protein	0	143.446	33	19	204	18	624	67.9	9.13	4372	19	metabolic process	cytosol;extracellular;membrane	catalytic activity	Pf00933, Pf01915	832220	AT5G20950	AT5G20950	5	Phenylpropanoid biosynthesis; Biosynthesis of secondary metabolites; Metabolic pathways; Cyanoamino acid metabolism; Starch and sucrose metabolism			5	1	1.90226e+08	2.18716e+08	2.0689e+08	206006769	1.96194e+08	2.10173e+08	1.96874e+08	2.06958e+08	2.07181e+08	1.93752e+08	1.94261e+08	2.14427e+08	High	High	High	High	High	High	High	High	High
FALSE	High	Master Protein	AT3G08943.1	ARM repeat superfamily protein	0	143.372	25	20	204	20	871	96.3	4.74	4304	20	transport	cytoplasm;cytosol	protein binding;transporter activity	Pf03810, Pf13513	3768764		AT3G08943	3	RNA transport			1	0	1.44589e+08	1.48232e+08	1.51363e+08	1.4764e+08	1.36577e+08	1.41997e+08	1.3351e+08	1.61834e+08	1.38207e+08	1.42223e+08	1.41418e+08	1.62912e+08	High	High	High	High	High	High	High	High	High
FALSE	High	Master Protein	AT5G19990.1	regulatory particle triple-A ATPase 6A	0	143.079	48	19	225	2	419	47.2	8.88	5171	19	metabolic process;regulation of biological process;response to stimulus	cytoplasm;cytosol;membrane;nucleus;proteasome	catalytic activity;nucleotide binding;protein binding;RNA binding	Pf00004, Pf00910, Pf01057, Pf01078, Pf05496, Pf06068, Pf06414, Pf07724, Pf07726, Pf07728, Pf13191, Pf13207, Pf13401	832121	AT5G19990	RPT6A	5	Proteasome	Antigen processing: Ubiquitination & Proteasome degradation; Ub-specific processing proteases; Signaling by WNT; Cdc20:Phospho-APC/C mediated degradation of Cyclin A; Hedgehog 'on' state; Orc1 removal from chromatin; Regulation of DNA replication; TCF dependent signaling in response to WNT; UCH proteinases; Cross-presentation of soluble exogenous antigens (endosomes); Degradation of DVL; Removal …		44	18	1.63848e+08	1.37491e+08	1.47728e+08	1.26968e+08	1.57555e+08	1.45764e+08	1.5193e+08	1.33438e+08	1.47154e+08	1.46456e+08	1.2979e+08	1.34802e+08	High	High	High	High	High	High	High	High	High
FALSE	High	Master Protein	AT3G13460.1	evolutionarily conserved C-terminal region 2	0	142.867	37	19	196	15	667	72.4	5.96	5625	19		cytoplasm;cytosol;nucleus	protein binding;RNA binding	Pf04146	820548	AT3G13460	ECT2	3				0	4	1.28698e+08	1.3406e+08	1.33544e+08	1.29475e+08	1.29483e+08	1.47171e+08	1.27319e+08	1.24151e+08	1.09677e+08	1.33261e+08	1.2041e+08	1.2057e+08	High	High	High	High	High	High	High	High	High
FALSE	High	Master Protein	AT2G21870.1	copper ion binding;cobalt ion binding;zinc ion binding	0	142.072	60	19	246	19	240	27.6	6.67	4142	19	development;transport	membrane;mitochondrion	metal ion binding		816723	AT2G21870	MGP1	2				0	0	3.05568e+08	3.09002e+08	2.91365e+08	2.91445e+08	3.17195e+08	3.34595e+08	2.76789e+08	2.88366e+08	2.82878e+08	3.13947e+08	2.66612e+08	2.7761e+08	High	High	High	High	High	High	High	High	High
FALSE	High	Master Protein	AT1G04820.1	tubulin alpha-4 chain	0	141.752	52	20	308	1	450	49.5	5.06	8090	20	cell organization and biogenesis;response to stimulus	cytoplasm;cytoskeleton;cytosol;membrane	catalytic activity;nucleotide binding;RNA binding;structural molecule activity	Pf00091, Pf03953	839405; 841425	AT1G04820; AT1G50010	TUA4; TUA2	1	Phagosome	Kinesins; Platelet degranulation ; Cilium Assembly; COPI-dependent Golgi-to-ER retrograde traffic		14	23	1.47447e+09	1.67012e+09	1.49867e+09	1.5927e+09	1.43824e+09	1.6848e+09	1.42719e+09	1.59033e+09	1.43321e+09	1.64985e+09	1.31893e+09	1.46184e+09	Peak Found	High	High	Peak Found	High	Peak Found	High	Peak Found	Peak Found
FALSE	High	Master Protein	AT1G12270.1	stress-inducible protein, putative	0	141.383	52	25	224	17	572	64.5	6.28	4509	25	cell organization and biogenesis	cytoplasm;cytosol;nucleus	protein binding	Pf00515, Pf13414, Pf13424, Pf13432	837781	AT1G12270	AT1G12270; Hop1	1		HSP90 chaperone cycle for steroid hormone receptors (SHR)		3	9	1.9423e+08	1.97627e+08	1.94617e+08	2.00746e+08	1.92094e+08	1.98329e+08	1.93124e+08	1.83016e+08	1.77678e+08	1.97947e+08	1.6682e+08	2.02082e+08	High	High	High	High	High	High	High	High	High
FALSE	High	Master Protein	AT4G25080.3	magnesium-protoporphyrin IX methyltransferase	0	141.239	57	17	219	17	312	33.8	7.87	5164	17	metabolic process	cytoplasm;membrane	catalytic activity	Pf06325, Pf07109, Pf08241, Pf08242, Pf12847, Pf13489, Pf13649, Pf13847	828611	AT4G25080	CHLM	4	Porphyrin and chlorophyll metabolism; Biosynthesis of secondary metabolites; Metabolic pathways			3	0	2.28732e+08	3.21825e+08	3.05012e+08	2.9782e+08	2.61365e+08	3.39825e+08	3.01453e+08	3.38294e+08	2.18638e+08	3.50949e+08	3.02362e+08	3.61433e+08	High	High	High	High	High	High	High	High	High
FALSE	High	Master Protein	AT5G23120.1	photosystem II stability/assembly factor, chloroplast (HCF136)	0	141.049	48	17	275	17	403	44.1	7.34	9169	17	cell organization and biogenesis;metabolic process;response to stimulus	membrane	protein binding	Pf14870	832376	AT5G23120	HCF136	5				0	0	5.89999e+08	5.06494e+08	6.01753e+08	5.89961e+08	5.79541e+08	5.01797e+08	5.90244e+08	6.02344e+08	5.9906e+08	5.10591e+08	5.99477e+08	5.63393e+08	High	High	High	High	High	High	High	High	High
FALSE	High	Master Protein	ATCG00170.1	DNA-directed RNA polymerase family protein	0	140.688	24	31	254	31	1376	156.3	9.36	4982	31	metabolic process		catalytic activity;DNA binding	Pf04983, Pf04998, Pf05000	844785	ATCG00170	rpoC2	Pt	Purine metabolism; RNA polymerase; Metabolic pathways; Pyrimidine metabolism			4	0	1.71948e+08	1.6568e+08	1.71202e+08	1.85938e+08	1.65386e+08	1.82285e+08	1.72073e+08	1.8311e+08	1.71684e+08	1.72124e+08	1.53822e+08	1.6249e+08	High	High	High	High	High	High	High	High	High
FALSE	High	Master Protein	AT4G14960.2	Tubulin/FtsZ family protein	0	140.681	52	20	312	1	450	49.5	5.06	8121	20	cell organization and biogenesis;response to stimulus	cytoplasm;cytoskeleton;cytosol;membrane;vacuole	catalytic activity;nucleotide binding;protein binding;structural molecule activity	Pf00091, Pf03953	827154	AT4G14960	TUA6	4	Phagosome	Kinesins; Platelet degranulation ; Cilium Assembly; COPI-dependent Golgi-to-ER retrograde traffic		14	0	3.70632e+06	9.17826e+06	3.60014e+06	7.44809e+06	3.75099e+06	1.10345e+07	3.66905e+06	6.76027e+06	3.31833e+06	9.05006e+06	3.22328e+06	7.63428e+06	High	High	Peak Found	High	High	High	High	High	High
FALSE	High	Master Protein	AT5G07030.1	Eukaryotic aspartyl protease family protein	0	140.199	48	17	229	17	455	48.7	9.64	5484	17	metabolic process	extracellular	catalytic activity	Pf00026, Pf14541, Pf14543	830594	AT5G07030	AT5G07030	5				0	0	3.54628e+08	5.33698e+08	4.26021e+08	3.673e+08	3.48058e+08	5.00118e+08	4.03403e+08	3.81716e+08	3.59633e+08	5.23376e+08	4.20884e+08	3.51307e+08	High	High	High	High	High	High	High	High	High
FALSE	High	Master Protein	AT4G04910.1	AAA-type ATPase family protein	0	140.084	46	24	183	24	742	81.4	6.1	3573	24	transport	cytoplasm;Golgi;membrane;vacuole	catalytic activity;metal ion binding;nucleotide binding;protein binding;RNA binding	Pf00004, Pf00910, Pf01057, Pf01078, Pf02359, Pf02933, Pf05729, Pf06068, Pf07724, Pf07728, Pf09848, Pf13401	825830	AT4G04910	NSF	4		Retrograde transport at the Trans-Golgi-Network; COPI-mediated anterograde transport; Intra-Golgi traffic; COPII (Coat Protein 2) Mediated Vesicle Transport		12	0	1.84751e+08	2.01611e+08	1.55605e+08	1.54822e+08	2.05195e+08	1.90108e+08	1.51263e+08	1.50068e+08	1.80077e+08	1.82334e+08	1.58144e+08	1.3632e+08	High	High	High	High	High	High	High	High	High
FALSE	High	Master Protein	AT1G15210.1	pleiotropic drug resistance 7	0	139.824	21	30	178	8	1442	162.5	7.9	2789	30	transport	membrane	catalytic activity;nucleotide binding;transporter activity	Pf00005, Pf01061, Pf08370, Pf12698, Pf13304, Pf14510	838087	AT1G15210	PDR7; ABCG35	1				0	0	1.20962e+07	1.14474e+07	9.3243e+06	1.03029e+07	1.25745e+07	1.23702e+07	1.1171e+07	8.65903e+06	1.33811e+07	1.29403e+07	1.1287e+07	1.09798e+07	High	High	Peak Found	High	High	High	High	Peak Found	High
FALSE	High	Master Protein	AT4G35450.5	ankyrin repeat-containing protein 2	0	139.762	85	17	165	15	350	38	4.64	3797	17	defense response;metabolic process;response to stimulus;transport	cytoplasm;membrane;nucleus	protein binding	Pf00023, Pf12796, Pf13606, Pf13637, Pf13857	829697	AT4G35450	AKR2	4				0	2	4.04425e+08	3.9066e+08	3.86209e+08	3.95711e+08	3.85893e+08	3.62623e+08	3.51871e+08	4.06237e+08	3.53541e+08	3.50558e+08	3.7996e+08	4.27971e+08	High	High	High	High	High	High	High	High	High
FALSE	High	Master Protein	AT5G06460.1	ubiquitin activating enzyme 2	0	139.69	28	25	197	20	1077	119.5	5.29	4780	25	metabolic process;response to stimulus	cytosol;nucleus	catalytic activity;nucleotide binding	Pf00899, Pf02134, Pf09358, Pf10585	830534	AT5G06460	UBA 2	5	Ubiquitin mediated proteolysis	Synthesis of active ubiquitin: roles of E1 and E2 enzymes		5	0	9.47241e+07	7.81605e+07	7.50857e+07	7.62853e+07	7.86461e+07	7.29524e+07	8.68719e+07	7.07027e+07	6.82532e+07	7.36238e+07	7.66777e+07	7.80864e+07	High	High	High	High	High	High	High	High	High
FALSE	High	Master Protein	AT1G66200.1	glutamine synthase clone F11	0	139.121	45	15	172	4	356	39.2	5.27	4136	15	metabolic process;response to stimulus	cytoplasm;cytosol;extracellular;ribosome;vacuole	catalytic activity;metal ion binding;nucleotide binding;protein binding	Pf00120, Pf03951	842935	AT1G66200	GSR2	1		Amino acid synthesis and interconversion (transamination); Astrocytic Glutamate-Glutamine Uptake And Metabolism		7	11	4.35752e+08	4.06194e+08	4.73025e+08	432754117	5.47657e+08	3.91435e+08	4.55105e+08	4.67473e+08	4.36822e+08	3.91901e+08	4.58741e+08	4.55516e+08	High	High	High	High	High	High	High	High	High
FALSE	High	Master Protein	AT5G27640.1	translation initiation factor 3B1	0	139.002	35	23	177	7	712	81.8	5.25	2912	23	cell organization and biogenesis;metabolic process;regulation of biological process	cytoplasm;cytosol;nucleus	protein binding;RNA binding	Pf00076, Pf04762, Pf08662	832826	AT5G27640	TIF3B1	5	RNA transport	Ribosomal scanning and start codon recognition; Formation of a pool of free 40S subunits; L13a-mediated translational silencing of Ceruloplasmin expression; Formation of the ternary complex, and subsequently, the 43S complex		9	13	1.63701e+08	1.59678e+08	1.47786e+08	1.66309e+08	1.57128e+08	1.53492e+08	1.39139e+08	1.55353e+08	1.63314e+08	1.63115e+08	1.45522e+08	1.72656e+08	High	High	High	High	High	High	High	High	High
FALSE	High	Master Protein	AT3G16410.1	nitrile specifier protein 4	0	138.494	37	21	167	4	619	67.6	5.15	4827	21	metabolic process	cytoplasm	protein binding	Pf01344, Pf01419, Pf13415, Pf13418, Pf13854, Pf13964	820888	AT3G16410	NSP4	3				0	1	6.01723e+06	6.41377e+06	5.99664e+06	1.02971e+06	1.07512e+07	5.95665e+06	6.61774e+06		6.50429e+06	4.1316e+06	7.04441e+06		High	High	Peak Found	Peak Found	High	High	Peak Found	High	High
FALSE	High	Master Protein	AT1G03630.1	protochlorophyllide oxidoreductase C	0	138.312	43	16	209	13	401	43.9	9.11	6022	16	metabolic process	membrane	catalytic activity	Pf00106, Pf08659	839009	AT1G03630	POR C	1	Biosynthesis of secondary metabolites; Metabolic pathways; Porphyrin and chlorophyll metabolism			3	0	1.35141e+08	1.9818e+08	1.63347e+08	166609182	1.40302e+08	1.92259e+08	1.52507e+08	1.69073e+08	1.38255e+08	2.19077e+08	1.73132e+08	1.8324e+08	High	High	High	High	High	High	High	High	High
FALSE	High	Master Protein	AT5G45930.1	magnesium chelatase i2	0	138.235	46	19	240	11	418	46.1	5.5	6567	19	metabolic process;response to stimulus		catalytic activity;nucleotide binding		834633	AT5G45930	CHLI2	5	Biosynthesis of secondary metabolites; Porphyrin and chlorophyll metabolism; Metabolic pathways			3	0	1.19272e+08	1.19412e+08	9.44743e+07	9.33631e+07	1.11111e+08	1.25584e+08	9.06235e+07	9.31642e+07	1.24579e+08	1.28417e+08	1.00139e+08	9.29474e+07	High	High	High	High	High	High	High	High	High
FALSE	High	Master Protein	AT1G25490.1	ARM repeat superfamily protein	0	138.076	41	21	192	16	588	65.5	5.07	3905	21	defense response;regulation of biological process;response to stimulus;transport	cytoplasm;cytosol;membrane;nucleus	enzyme regulator activity;protein binding	Pf02985, Pf13646	839135	AT1G25490	RCN1	1	mRNA surveillance pathway	Activated TLR4 signalling; RAF/MAP kinase cascade; Interleukin-20 family signaling; Nonsense Mediated Decay (NMD) enhanced by the Exon Junction Complex (EJC); Cyclin A/B1/B2 associated events during G2/M transition; Inhibition of replication initiation of damaged DNA by RB1/E2F1; RAF activation; ERKs are inactivated; Cyclin D associated events in G1; MAPK1/MAPK3 signaling; Negative regulation of …		52	5	2.47417e+08	2.33826e+08	2.31027e+08	2.50896e+08	2.45156e+08	2.66714e+08	2.43498e+08	2.19666e+08	2.2216e+08	2.34267e+08	2.14605e+08	2.22548e+08	High	High	High	High	High	High	High	High	High
FALSE	High	Master Protein	AT3G05060.1	NOP56-like pre RNA processing ribonucleoprotein	0	138.007	40	19	176	17	533	59	9.22	4691	19	metabolic process	membrane;nucleus	DNA binding;RNA binding	Pf01798, Pf08060, Pf08156	819668	AT3G05060	AT3G05060	3	Ribosome biogenesis in eukaryotes	Major pathway of rRNA processing in the nucleolus and cytosol		5	3	1.90399e+08	1.71703e+08	1.93967e+08	1.81853e+08	1.85527e+08	1.67963e+08	1.84437e+08	1.53566e+08	1.48943e+08	1.59739e+08	1.88019e+08	1.65276e+08	High	High	High	High	High	High	High	High	High
FALSE	High	Master Protein	AT5G62790.1	1-deoxy-D-xylulose 5-phosphate reductoisomerase	0	137.92	56	23	265	23	477	51.9	7.05	6030	23	metabolic process;response to stimulus		catalytic activity;metal ion binding;nucleotide binding;protein binding	Pf02670, Pf08436, Pf13288	836400	AT5G62790	DXR	5	Metabolic pathways; Biosynthesis of secondary metabolites; Terpenoid backbone biosynthesis			3	0	2.57905e+08	2.84746e+08	2.1291e+08	2.651e+08	2.65273e+08	2.63613e+08	2.40594e+08	2.49006e+08	2.59384e+08	2.87235e+08	2.08939e+08	2.6881e+08	High	High	High	High	High	High	High	High	High
FALSE	High	Master Protein	AT1G07670.1	endomembrane-type CA-ATPase 4	0	137.564	33	31	233	6	1061	116.1	5.21	3900	31	transport	endoplasmic reticulum;membrane;nucleus	catalytic activity;metal ion binding;nucleotide binding;transporter activity	Pf00122, Pf00689, Pf00690, Pf00702, Pf08282, Pf12710, Pf13246	837280	AT1G07670	ECA4	1				0	0	8.56735e+06	6.40086e+06	3.60389e+06	4.48915e+06	7.20198e+06	4.85093e+06	4.90669e+06	2.81444e+06	7.62169e+06	7.56567e+06	2.59372e+06	3.30117e+06	High	High	High	High	High	High	High	Peak Found	High
FALSE	High	Master Protein	AT5G47210.1	Hyaluronan / mRNA binding family	0	137.168	61	23	314	18	357	38	8.78	5817	23		cytoplasm;membrane;nucleus	RNA binding		834767	AT5G47210	AT5G47210	5				0	7	7.3975e+08	6.7066e+08	7.61718e+08	6.62935e+08	6.88734e+08	6.98377e+08	7.55262e+08	6.67924e+08	7.11512e+08	6.98583e+08	7.44519e+08	7.15791e+08	High	High	High	High	High	High	High	High	High
FALSE	High	Master Protein	AT5G17380.1	Thiamine pyrophosphate dependent pyruvate decarboxylase family protein	0	137.144	37	19	165	19	572	61.4	6.05	4109	19	metabolic process	cytosol	catalytic activity;metal ion binding	Pf00205, Pf02552, Pf02775, Pf02776	831604	AT5G17380	AT5G17380	5	Peroxisome	Alpha-oxidation of phytanate		6	0	1.61717e+08	1.16533e+08	1.01432e+08	1.35215e+08	1.6817e+08	1.05107e+08	1.06025e+08	1.28048e+08	1.48619e+08	1.21589e+08	1.096e+08	8.90963e+07	High	High	High	High	High	High	High	High	High
FALSE	High	Master Protein	AT5G61790.1	calnexin 1	0	137.033	43	23	234	16	530	60.4	4.91	5309	23	metabolic process	endoplasmic reticulum;Golgi;membrane;mitochondrion;vacuole	metal ion binding;protein binding	Pf00262	836301	AT5G61790	CNX1	5	Protein processing in endoplasmic reticulum; Phagosome	Calnexin/calreticulin cycle		7	7	1.47349e+09	1.52072e+09	1.47801e+09	1144445689	1.52324e+09	1.46541e+09	1.44361e+09	1.20292e+09	1.50588e+09	1.36156e+09	1.46486e+09	1.25207e+09	High	High	High	High	High	High	High	High	High
FALSE	High	Master Protein	AT5G23890.1	LOCATED IN: mitochondrion, chloroplast thylakoid membrane, chloroplast, plastid, chloroplast envelope; EXPRESSED IN: 24 plant structures; EXPRESSED DURING: 14 growth stages; CONTAINS InterPro DOMAIN/s: S-layer homology domain (InterPro:IPR001119); BEST Arabidopsis thaliana protein match is: unknown protein (TAIR:AT5G52410.2); Has 1807 Blast hits to 1807 proteins in 277 species: Archae - 0; Bacter…	0	136.886	31	26	195	26	946	103.9	4.69	3712	26		membrane;mitochondrion			832454	AT5G23890	AT5G23890	5				0	0	1.32894e+08	9.40821e+07	9.46311e+07	1.11931e+08	1.1081e+08	1.19652e+08	1.0642e+08	1.00999e+08	1.22e+08	1.05975e+08	1.03559e+08	9.75592e+07	High	High	High	High	High	High	High	High	High
FALSE	High	Master Protein	AT5G56350.1	Pyruvate kinase family protein	0	136.729	53	21	199	17	498	54.4	6.86	3873	21	metabolic process	cytoplasm;cytosol	catalytic activity;metal ion binding	Pf00224, Pf02887	835735	AT5G56350	AT5G56350	5	Pyruvate metabolism; Biosynthesis of secondary metabolites; Carbon metabolism; Glycolysis / Gluconeogenesis; Metabolic pathways; Biosynthesis of amino acids; Purine metabolism	Glycolysis; Neutrophil degranulation		14	0	6.75881e+07	6.43289e+07	5.89384e+07	6.31949e+07	5.09405e+07	5.92761e+07	5.34419e+07	6.56612e+07	5.35185e+07	6.04528e+07	6.10256e+07	6.82407e+07	High	High	High	High	High	High	High	High	High
FALSE	High	Master Protein	AT5G16050.1	general regulatory factor 5	0	136.617	63	18	393	6	268	30.2	4.81	9821	18	response to stimulus	cytoplasm;cytosol;Golgi;membrane;mitochondrion;nucleus	nucleotide binding;protein binding	Pf00244	831462	AT5G16050	GRF5	5		Translocation of GLUT4 to the plasma membrane; Regulation of HSF1-mediated heat shock response; HSF1 activation		8	8	4.2212e+08	4.30672e+08	4.08258e+08	3.41579e+08	4.55668e+08	4.54899e+08	4.04937e+08	3.56716e+08	4.16583e+08	4.15551e+08	3.78066e+08	3.62986e+08	High	High	High	High	High	High	High	High	High
FALSE	High	Master Protein	AT4G10320.1	tRNA synthetase class I (I, L, M and V) family protein	0	136.536	25	27	241	27	1190	135.4	6.3	3820	27	metabolic process;regulation of biological process;response to stimulus	cytoplasm;cytosol	catalytic activity;nucleotide binding;RNA binding	Pf00133, Pf08264, Pf09334	826624	AT4G10320	AT4G10320	4	Aminoacyl-tRNA biosynthesis			1	0	1.92618e+08	1.92562e+08	1.96331e+08	2.14498e+08	2.47601e+08	2.08316e+08	1.9011e+08	1.9785e+08	2.44601e+08	1.97429e+08	1.84607e+08	2.05459e+08	High	High	High	High	High	High	High	High	High
FALSE	High	Master Protein	AT1G79280.2	nuclear pore anchor	0	136.469	16	30	160	30	2115	239.2	5.07	3156	30	regulation of biological process;transport	cytosol;membrane;nucleus	protein binding;transporter activity	Pf07926	844268	AT1G79280	NUA	1				0	0	1.40061e+08	1.36645e+08	1.4146e+08	121967010	1.42172e+08	1.34472e+08	1.32129e+08	1.16801e+08	1.60606e+08	1.43458e+08	1.30286e+08	1.21164e+08	High	High	High	High	High	High	High	High	High
FALSE	High	Master Protein	AT5G35360.1	acetyl Co-enzyme a carboxylase biotin carboxylase subunit	0	136.404	44	18	163	18	537	58.4	7.25	4090	18	metabolic process	cytosol	catalytic activity;metal ion binding;nucleotide binding	Pf00289, Pf01071, Pf02222, Pf02785, Pf02786, Pf07478, Pf08442, Pf08443, Pf13535, Pf13549, Pf15632	833497	AT5G35360	CAC2	5	Fatty acid biosynthesis; Biosynthesis of secondary metabolites; Metabolic pathways; Fatty acid metabolism; Carbon metabolism; Propanoate metabolism; Pyruvate metabolism	Biotin transport and metabolism; Gluconeogenesis		14	0	3.22127e+08	3.03197e+08	3.03608e+08	3.17515e+08	3.4442e+08	3.20091e+08	2.95496e+08	3.3193e+08	3.51425e+08	3.19909e+08	3.12161e+08	3.21956e+08	High	High	High	High	High	High	High	High	High
FALSE	High	Master Protein	AT3G14990.1	Class I glutamine amidotransferase-like superfamily protein	0	136.356	50	15	296	15	392	41.8	5.41	9223	15	metabolic process;regulation of biological process;response to stimulus	cytoplasm;cytosol;membrane;nucleus;vacuole	catalytic activity;protein binding	Pf01965, Pf13278	820728	AT3G14990	AT3G14990; DJ1A	3				0	0	5.48647e+08	4.01715e+08	3.63135e+08	3.46463e+08	5.20405e+08	4.16933e+08	3.58984e+08	3.5368e+08	5.08433e+08	4.03327e+08	3.69869e+08	3.61105e+08	High	High	High	High	High	High	High	High	High
FALSE	High	Master Protein	AT5G42390.1	Insulinase (Peptidase family M16) family protein	0	135.626	23	25	184	25	1265	140.5	6.58	3343	25	metabolic process	mitochondrion	catalytic activity;metal ion binding	Pf00675, Pf05193	834245	AT5G42390	AT5G42390; SPP	5				0	0	1.19928e+08	1.19212e+08	1.33272e+08	1.23582e+08	1.33723e+08	1.24394e+08	1.21545e+08	1.28592e+08	1.29898e+08	1.20215e+08	1.24846e+08	1.33655e+08	High	High	High	High	High	High	High	High	High
FALSE	High	Master Protein	AT3G50590.1	Transducin/WD40 repeat-like superfamily protein	0	135.572	23	28	154	28	1614	176.2	8.32	2764	28	cell organization and biogenesis	cytosol;membrane	nucleotide binding;protein binding	Pf00400	824223	AT3G50590	AT3G50590	3				0	0	7.11247e+07	5.58276e+07	5.84652e+07	4.88098e+07	6.37252e+07	6.62685e+07	5.54724e+07	5.40637e+07	7.05506e+07	5.93875e+07	4.3864e+07	3.91352e+07	High	High	High	High	High	High	High	High	High
FALSE	High	Master Protein	AT2G36250.1	Tubulin/FtsZ family protein	0	135.519	36	12	186	7	478	50.7	5.71	6886	12	cell division;cell organization and biogenesis	cytoplasm;membrane	catalytic activity;nucleotide binding;protein binding;structural molecule activity	Pf00091, Pf12327	818197	AT2G36250	FTSZ2-1	2				0	6	1.38726e+08	1.55839e+08	1.63588e+08	1.57359e+08	1.43014e+08	1.48163e+08	1.36158e+08	1.539e+08	1.28147e+08	1.38841e+08	1.75176e+08	1.48883e+08	High	High	High	High	High	High	High	High	High
FALSE	High	Master Protein	AT1G01790.1	K+ efflux antiporter 1	0	135.47	23	21	161	18	1193	128	5.34	4224	21	cell organization and biogenesis;regulation of biological process;transport	membrane	catalytic activity;motor activity;transporter activity	Pf00999, Pf01576, Pf02254, Pf05557	837332	AT1G01790	KEA1	1				0	3	1.65474e+08	1.59439e+08	1.53862e+08	1.36245e+08	1.67414e+08	1.67519e+08	1.30848e+08	1.32598e+08	1.67762e+08	1.65668e+08	1.47474e+08	1.18724e+08	High	High	High	High	High	High	High	High	High
FALSE	High	Master Protein	AT5G08570.1	Pyruvate kinase family protein	0	135.162	48	22	281	7	510	54.9	6.29	5306	22	metabolic process	cytoplasm;cytosol	catalytic activity;metal ion binding	Pf00224, Pf02887	830758	AT5G08570	AT5G08570	5	Biosynthesis of secondary metabolites; Carbon metabolism; Glycolysis / Gluconeogenesis; Metabolic pathways; Biosynthesis of amino acids; Purine metabolism; Pyruvate metabolism	Glycolysis; Neutrophil degranulation		14	17	3.06456e+08	3.15525e+08	2.95849e+08	3.25536e+08	3.34328e+08	3.46086e+08	3.28775e+08	3.53725e+08	3.54198e+08	3.25116e+08	3.18803e+08	3.08783e+08	High	High	High	High	High	High	High	High	High
FALSE	High	Master Protein	AT3G61440.1	cysteine synthase C1	0	135.019	49	18	302	18	368	39.9	8.54	5151	18	metabolic process;response to stimulus	mitochondrion	catalytic activity;metal ion binding	Pf00291	825317	AT3G61440	CYSC1	3	Sulfur metabolism; Biosynthesis of secondary metabolites; Biosynthesis of amino acids; Cyanoamino acid metabolism; Metabolic pathways; Cysteine and methionine metabolism; Carbon metabolism			7	0	6.5471e+08	5.27632e+08	6.07292e+08	6.64696e+08	6.05509e+08	4.97266e+08	6.09294e+08	6.62411e+08	6.26224e+08	4.77299e+08	6.37238e+08	5.92881e+08	High	High	High	High	High	High	High	High	High
FALSE	High	Master Protein	AT1G32900.1	UDP-Glycosyltransferase superfamily protein	0	134.75	49	22	179	22	610	66.8	8.53	3826	22	metabolic process		catalytic activity;protein binding	Pf00534, Pf08323	840184	AT1G32900	AT1G32900; GBSS1	1	Starch and sucrose metabolism; Metabolic pathways; Biosynthesis of secondary metabolites			3	0	7.59147e+07	1.58743e+08	7.88465e+07	1.00245e+08	8.04208e+07	1.43666e+08	7.98901e+07	1.09738e+08	8.31517e+07	1.57323e+08	8.33382e+07	1.04115e+08	High	High	High	High	High	High	High	High	High
FALSE	High	Master Protein	ATCG00280.1	photosystem II reaction center protein C	0	134.296	28	12	842	12	473	51.8	7.2	25950	12	metabolic process	membrane	metal ion binding;protein binding	Pf00421	844773	ATCG00280	psbC	Pt	Photosynthesis; Metabolic pathways			2	0	6.10765e+09	7.21808e+09	6.26284e+09	6.49937e+09	6.13315e+09	7.20547e+09	6.03989e+09	6.62646e+09	5.72036e+09	7.31834e+09	6.14655e+09	6.99871e+09	High	High	High	High	High	High	High	High	High
FALSE	High	Master Protein	AT1G72370.1	40s ribosomal protein SA	0	134.183	47	11	217	7	298	32.3	5.15	7527	11	cell organization and biogenesis;metabolic process;response to stimulus;transport	cytoplasm;cytosol;Golgi;membrane;nucleus;ribosome	RNA binding;structural molecule activity	Pf00318	843569	AT1G72370	P40	1	Ribosome	Nonsense Mediated Decay (NMD) independent of the Exon Junction Complex (EJC); Nonsense Mediated Decay (NMD) enhanced by the Exon Junction Complex (EJC); Ribosomal scanning and start codon recognition; Formation of a pool of free 40S subunits; GTP hydrolysis and joining of the 60S ribosomal subunit; L13a-mediated translational silencing of Ceruloplasmin expression; Formation of the ternary complex…		15	6	7.96109e+08	9.75206e+08	7.75895e+08	9.07731e+08	8.2182e+08	9.77202e+08	7.3196e+08	8.8027e+08	7.33212e+08	8.27169e+08	6.70314e+08	8.69376e+08	High	High	High	High	High	High	High	High	High
FALSE	High	Master Protein	AT1G53240.1	Lactate/malate dehydrogenase family protein	0	134.141	54	15	297	7	341	35.8	8.35	8101	15	defense response;metabolic process;response to stimulus	cytosol;extracellular;Golgi;mitochondrion;organelle lumen	catalytic activity;metal ion binding	Pf00056, Pf01073, Pf02866	841757	AT1G53240	mMDH1	1	Pyruvate metabolism; Citrate cycle (TCA cycle); Metabolic pathways; Biosynthesis of secondary metabolites; Glyoxylate and dicarboxylate metabolism; Carbon metabolism; Carbon fixation in photosynthetic organisms; Cysteine and methionine metabolism	Gluconeogenesis; Citric acid cycle (TCA cycle)		15	7	9.18842e+08	7.96066e+08	8.8839e+08	8.60321e+08	8.33684e+08	7.51181e+08	8.32614e+08	8.70543e+08	8.41005e+08	7.96847e+08	8.8362e+08	9.40063e+08	High	High	High	High	High	High	High	High	High
FALSE	High	Master Protein	AT4G24800.1	MA3 domain-containing protein	0	134.059	33	20	231	19	702	77.4	5.14	5472	20	metabolic process;response to stimulus	cytoplasm;cytosol;Golgi	catalytic activity	Pf02847	828582	AT4G24800	AT4G24800; ECIP1	4				0	1	7.86057e+07	7.22421e+07	7.00586e+07	7.23387e+07	7.7509e+07	7.61253e+07	7.13531e+07	7.9358e+07	7.83431e+07	7.39158e+07	7.1441e+07	7.53927e+07	High	High	High	High	High	High	High	High	High
FALSE	High	Master Protein	AT5G19760.1	Mitochondrial substrate carrier family protein	0	133.958	67	14	210	14	298	31.9	9.23	6744	14	transport	Golgi;membrane;mitochondrion	transporter activity	Pf00153	832096	AT5G19760	AT5G19760	5		Gluconeogenesis		4	0	5.08468e+08	4.69886e+08	5.10417e+08	4.01593e+08	4.99137e+08	4.64855e+08	4.94211e+08	3.76749e+08	4.91877e+08	4.5408e+08	4.56362e+08	4.00602e+08	High	High	High	High	High	High	High	High	High
FALSE	High	Master Protein	AT2G44640.1	FUNCTIONS IN: molecular_function unknown; INVOLVED IN: biological_process unknown; LOCATED IN: mitochondrion, chloroplast, plasma membrane, plastid, chloroplast envelope; EXPRESSED IN: 23 plant structures; EXPRESSED DURING: 13 growth stages; CONTAINS InterPro DOMAIN/s: Protein of unknown function DUF3769 (InterPro:IPR022244); BEST Arabidopsis thaliana protein match is: pigment defective 320 (TAIR…	0	133.898	49	17	156	17	451	49.8	8.73	4868	17		membrane;mitochondrion;nucleus			819072	AT2G44640	AT2G44640	2				0	0	1.22393e+08	1.21295e+08	1.20658e+08	1.30834e+08	1.26149e+08	1.21402e+08	1.18586e+08	1.48673e+08	1.31673e+08	1.36073e+08	1.26891e+08	1.44292e+08	High	High	High	High	High	High	High	High	High
FALSE	High	Master Protein	ATCG00680.1	photosystem II reaction center protein B	0	133.8	37	15	520	15	508	56	6.89	16237	15	cell organization and biogenesis;metabolic process	membrane	protein binding	Pf00421	844733	ATCG00680	psbB	Pt	Photosynthesis; Metabolic pathways			2	0	1.97194e+09	2.60963e+09	1.81944e+09	2.58241e+09	1.79257e+09	2.55233e+09	1.88522e+09	2.6337e+09	1.77924e+09	2.54526e+09	1.86331e+09	2.70126e+09	High	High	High	High	High	High	High	High	High
FALSE	High	Master Protein	AT2G25970.1	KH domain-containing protein	0	133.645	32	18	233	17	632	64.6	5.49	7146	18		cytosol	RNA binding	Pf00013, Pf07650, Pf13014, Pf13083	817137	AT2G25970	AT2G25970	2		KSRP (KHSRP) binds and destabilizes mRNA		3	1	2.87134e+08	2.48504e+08	2.53301e+08	2.28679e+08	2.70441e+08	2.43861e+08	2.61151e+08	2.25966e+08	2.56201e+08	2.46234e+08	2.43315e+08	2.23123e+08	High	High	High	High	High	High	High	High	High
FALSE	High	Master Protein	AT5G13420.1	Aldolase-type TIM barrel family protein	0	133.262	54	20	220	20	438	47.7	6.43	6520	20	metabolic process;response to stimulus	cytoplasm;cytosol;mitochondrion	catalytic activity	Pf00923	831183	AT5G13420	AT5G13420; TRA2	5	Biosynthesis of secondary metabolites; Pentose phosphate pathway; Carbon metabolism; Metabolic pathways; Biosynthesis of amino acids			5	0	4.49037e+08	4.29714e+08	3.81307e+08	4.1969e+08	4.62654e+08	4.31212e+08	3.62826e+08	3.80552e+08	4.45017e+08	4.96499e+08	3.83256e+08	3.70755e+08	High	High	High	High	High	High	High	High	High
FALSE	High	Master Protein	AT4G28470.1	26S proteasome regulatory subunit S2 1B	0	132.819	35	28	231	12	891	97.9	5.21	3805	28	metabolic process;regulation of biological process	nucleus;proteasome	catalytic activity;enzyme regulator activity	Pf01851	828964	AT4G28470	RPN1B	4	Proteasome	Antigen processing: Ubiquitination & Proteasome degradation; Ub-specific processing proteases; Signaling by WNT; Cdc20:Phospho-APC/C mediated degradation of Cyclin A; Hedgehog 'on' state; Orc1 removal from chromatin; Regulation of DNA replication; TCF dependent signaling in response to WNT; UCH proteinases; Cross-presentation of soluble exogenous antigens (endosomes); Degradation of DVL; Removal …		46	0	7.62414e+08	6.88421e+08	8.54351e+08	746575023	8.34513e+08	7.43401e+08	8.17408e+08	6.84827e+08	8.35936e+08	6.46403e+08	8.66546e+08	6.83557e+08	High	High	High	High	High	High	High	High	High
FALSE	High	Master Protein	AT1G09210.1	calreticulin 1b	0	132.717	48	24	227	14	424	48.1	4.53	4465	24	metabolic process;response to stimulus	endoplasmic reticulum;extracellular;Golgi;mitochondrion;organelle lumen;vacuole	metal ion binding;protein binding	Pf00262	837441	AT1G09210	CRT1b	1	Phagosome; Protein processing in endoplasmic reticulum	Calnexin/calreticulin cycle		7	0	1.7215e+08	1.78887e+08	1.58148e+08	1.37869e+08	1.66895e+08	1.70362e+08	1.52941e+08	1.36531e+08	1.60295e+08	1.67641e+08	1.53375e+08	1.64054e+08	High	High	High	High	High	High	High	High	High
FALSE	High	Master Protein	AT1G11860.1	Glycine cleavage T-protein family	0	132.558	49	16	281	16	408	44.4	8.37	6070	16	metabolic process;response to stimulus	extracellular;membrane;mitochondrion;ribosome	catalytic activity	Pf01571, Pf08669	837733	AT1G11860	AT1G11860	1	Glyoxylate and dicarboxylate metabolism; Biosynthesis of secondary metabolites; Carbon metabolism; One carbon pool by folate; Glycine, serine and threonine metabolism; Metabolic pathways	Glycine degradation		10	0	1.47426e+09	1.45812e+09	1.53223e+09	1.58412e+09	1.46458e+09	1.40741e+09	1.50012e+09	1.62805e+09	1.5326e+09	1.50298e+09	1.59845e+09	1.62249e+09	High	High	High	High	High	High	High	High	High
FALSE	High	Master Protein	AT4G19710.2	aspartate kinase-homoserine dehydrogenase ii	0	132.434	35	27	228	22	916	100.2	7.49	4380	27	metabolic process		catalytic activity;nucleotide binding	Pf00696, Pf00742, Pf01842, Pf03447, Pf13840	827715	AT4G19710	AK-HSDH II	4	Cysteine and methionine metabolism; Lysine biosynthesis; Biosynthesis of secondary metabolites; Metabolic pathways; Monobactam biosynthesis; Glycine, serine and threonine metabolism; Biosynthesis of amino acids			7	0	1.39406e+08	1.51712e+08	1.42593e+08	2.11096e+08	1.32318e+08	1.46695e+08	1.23227e+08	1.86646e+08	1.40854e+08	1.64069e+08	1.35971e+08	1.74515e+08	High	High	High	High	High	High	High	High	High
FALSE	High	Master Protein	AT1G18500.1	methylthioalkylmalate synthase-like 4	0	132.123	39	18	216	5	631	68.6	6.6	6693	18	metabolic process		catalytic activity	Pf00682, Pf08502	838431	AT1G18500	MAML-4	1	Pyruvate metabolism; Valine, leucine and isoleucine biosynthesis; 2-Oxocarboxylic acid metabolism; Metabolic pathways; Biosynthesis of secondary metabolites; Biosynthesis of amino acids			6	14	1.41392e+08	1.52644e+08	2.00549e+08	1.71746e+08	1.51761e+08	1.56588e+08	2.26458e+08	1.68019e+08	1.46045e+08	1.6023e+08	2.09589e+08	1.79441e+08	High	High	High	High	High	High	High	High	High
FALSE	High	Master Protein	AT4G29840.1	Pyridoxal-5'-phosphate-dependent enzyme family protein	0	132.028	47	19	191	17	526	57.7	7.42	4231	19	metabolic process	cytosol	catalytic activity	Pf00291	829106	AT4G29840	MTO2	4	Metabolic pathways; Biosynthesis of secondary metabolites; Biosynthesis of amino acids; Glycine, serine and threonine metabolism; Vitamin B6 metabolism			5	2	3.70592e+08	3.6185e+08	3.64791e+08	3.76786e+08	3.76024e+08	3.82868e+08	3.74249e+08	3.79664e+08	3.94745e+08	3.78425e+08	3.913e+08	3.55672e+08	High	High	High	High	High	High	High	High	High
FALSE	High	Master Protein	AT5G39410.1	Saccharopine dehydrogenase	0	131.912	45	15	151	15	454	49.7	8.29	4409	15	metabolic process	membrane;mitochondrion;vacuole	catalytic activity	Pf03435	833937	AT5G39410	AT5G39410	5		Platelet degranulation		4	0	7.71165e+07	7.76383e+07	7.01118e+07	7.33839e+07	7.60858e+07	7.73075e+07	6.49486e+07	6.75532e+07	7.31886e+07	7.85848e+07	5.21849e+07	5.357e+07	High	High	High	High	High	High	High	High	High
FALSE	High	Master Protein	AT1G74040.1	2-isopropylmalate synthase 1	0	131.886	38	17	202	4	631	68.1	6.37	7001	17	metabolic process		catalytic activity	Pf00682, Pf08502	843742	AT1G74040	IMS1	1	Biosynthesis of secondary metabolites; Metabolic pathways; Valine, leucine and isoleucine biosynthesis; 2-Oxocarboxylic acid metabolism; Pyruvate metabolism; Biosynthesis of amino acids			6	0	7.76044e+06	8.43155e+06	8.36283e+06	8.52822e+06	7.42913e+06	7.80313e+06	7.62233e+06	7.95294e+06	8.39789e+06	4.20733e+06	7.91415e+06	6.58005e+06	High	High	High	High	High	High	High	High	High
FALSE	High	Master Protein	AT5G37600.1	glutamine synthase clone R1	0	131.862	39	13	128	5	356	39.1	5.47	3105	13	metabolic process	cytoplasm;cytosol;membrane;ribosome	catalytic activity;metal ion binding;nucleotide binding;protein binding	Pf00120, Pf03951	833738	AT5G37600	GSR 1	5	Nitrogen metabolism; Arginine biosynthesis; Biosynthesis of amino acids; Alanine, aspartate and glutamate metabolism; Metabolic pathways; Glyoxylate and dicarboxylate metabolism	Amino acid synthesis and interconversion (transamination); Astrocytic Glutamate-Glutamine Uptake And Metabolism		13	0	5.90312e+07	3.99579e+07	6.4387e+07	3.45624e+07	6.34741e+07	3.61656e+07	3.97675e+07	4.66783e+07	6.31733e+07	2.83315e+07	3.71355e+07	4.11737e+07	High	High	High	High	High	High	High	High	High
FALSE	High	Master Protein	AT4G04640.1	ATPase, F1 complex, gamma subunit protein	0	131.77	44	16	346	16	373	40.9	8	10415	16	metabolic process;regulation of biological process;transport	membrane	catalytic activity;enzyme regulator activity;transporter activity	Pf00231	825797	AT4G04640	ATPC1	4	Metabolic pathways; Oxidative phosphorylation; Photosynthesis			3	0	1.50901e+09	1.76397e+09	1.64201e+09	1.97719e+09	1.52348e+09	1.6828e+09	1.66056e+09	1.95374e+09	1.59323e+09	1.77575e+09	1.76791e+09	2.10872e+09	High	High	High	High	High	High	High	High	High
FALSE	High	Master Protein	AT3G13860.1	heat shock protein 60-3A	0	131.652	58	27	247	27	572	60.4	6.1	4856	27	metabolic process;response to stimulus;transport	cytoplasm;cytosol;membrane;mitochondrion	nucleotide binding;protein binding	Pf00118	820599	AT3G13860	HSP60-3A	3	RNA degradation			1	0	8.16171e+09	7.92204e+09	8.06104e+09	7.58825e+09	7.86875e+09	7.33009e+09	7.71625e+09	7.77598e+09	7.9065e+09	7.14908e+09	8.15996e+09	8.29643e+09	High	High	High	High	High	High	High	High	High
FALSE	High	Master Protein	AT5G44120.3	RmlC-like cupins superfamily protein	0	131.503	43	14	141	14	472	52.6	7.8	5013	14	response to stimulus	nucleus;vacuole		Pf00190, Pf07883	834435	AT5G44120	CRA1	5				0	0	1.56929e+07	2.19007e+07	2.08984e+09	4.23098e+08	1.40878e+07	4.19058e+06	1.94377e+09	4.22734e+08	1.93372e+07	4.31588e+06	1.89562e+09	4.00248e+08	High	Peak Found	High	High	High	Peak Found	High	High	High
FALSE	High	Master Protein	AT1G16350.1	Aldolase-type TIM barrel family protein	0	130.756	52	19	168	15	502	54	6.48	4291	19	metabolic process;response to stimulus	cytoplasm;cytosol	catalytic activity;metal ion binding;nucleotide binding	Pf00478, Pf00977, Pf01070, Pf03060	838204	AT1G16350	AT1G16350	1	Biosynthesis of secondary metabolites; Purine metabolism; Metabolic pathways	Neutrophil degranulation; Purine ribonucleoside monophosphate biosynthesis		10	5	1.34582e+08	1.34194e+08	1.37524e+08	1.43061e+08	1.35352e+08	1.35782e+08	1.46515e+08	1.39892e+08	1.38368e+08	1.22665e+08	1.4122e+08	1.4596e+08	High	High	High	High	High	High	High	High	High
FALSE	High	Master Protein	AT4G16760.1	acyl-CoA oxidase 1	0	130.73	35	25	215	22	664	74.3	7.66	3958	25	defense response;development;metabolic process;response to stimulus	cytoplasm;cytosol	catalytic activity;nucleotide binding	Pf01756, Pf02770, Pf14749	827381	AT4G16760	ACX1	4	Biosynthesis of unsaturated fatty acids; Fatty acid metabolism; Biosynthesis of secondary metabolites; alpha-Linolenic acid metabolism; Metabolic pathways; Peroxisome; Fatty acid degradation	alpha-linolenic acid (ALA) metabolism; Beta-oxidation of very long chain fatty acids; Synthesis of bile acids and bile salts via 7alpha-hydroxycholesterol; Beta-oxidation of pristanoyl-CoA		19	3	2.21916e+08	1.7696e+08	1.40663e+08	1.42736e+08	2.14261e+08	1.72082e+08	1.50966e+08	1.58118e+08	2.19844e+08	1.70118e+08	1.35669e+08	1.3904e+08	High	High	High	High	High	High	High	High	High
FALSE	High	Master Protein	AT1G14850.1	nucleoporin 155	0	130.723	24	25	141	25	1464	159.9	5.48	2846	25	cell organization and biogenesis;transport	membrane;nucleus	protein binding;structural molecule activity;transporter activity	Pf03177, Pf08801	838050	AT1G14850	NUP155	1	RNA transport			1	0	7.71212e+07	6.55373e+07	7.55282e+07	6.86895e+07	7.82428e+07	6.29062e+07	6.72131e+07	5.2829e+07	8.03907e+07	6.2348e+07	6.64857e+07	6.58273e+07	High	High	High	High	High	High	High	High	High
FALSE	High	Master Protein	AT3G62360.1	Carbohydrate-binding-like fold	0	130.624	31	28	189	28	1227	132.9	6.42	5029	28		endoplasmic reticulum;extracellular;Golgi;membrane		Pf05738, Pf13620	825409	AT3G62360	AT3G62360	3				0	0	1.54466e+08	1.35424e+08	1.49321e+08	1.36579e+08	1.45601e+08	1.33935e+08	1.36455e+08	1.33941e+08	1.48372e+08	1.40387e+08	1.42994e+08	1.43878e+08	High	High	High	High	High	High	High	High	High
FALSE	High	Master Protein	AT5G20720.1	chaperonin 20	0	130.356	66	17	385	17	253	26.8	8.88	11529	17	cell organization and biogenesis;metabolic process;regulation of biological process;response to stimulus	cytoplasm;cytosol;extracellular;membrane;mitochondrion;organelle lumen	metal ion binding;nucleotide binding;protein binding	Pf00166	832195	AT5G20720	CPN20	5				0	0	3.15497e+09	2.98443e+09	3.14008e+09	3.03706e+09	3.06801e+09	3.03628e+09	3.17927e+09	3.13799e+09	2.68087e+09	2.98982e+09	2.83298e+09	3.09554e+09	High	High	High	High	High	High	High	High	High
FALSE	High	Master Protein	AT2G45300.1	RNA 3'-terminal phosphate cyclase/enolpyruvate transferase, alpha/beta	0	130.253	40	18	201	6	520	55.7	6.7	6464	18	metabolic process	cytosol	catalytic activity	Pf00275	819138	AT2G45300	AT2G45300	2	Biosynthesis of secondary metabolites; Biosynthesis of amino acids; Phenylalanine, tyrosine and tryptophan biosynthesis; Metabolic pathways			4	15	2.05255e+08	1.71911e+08	1.73004e+08	205337648	2.17344e+08	1.92667e+08	1.99366e+08	2.04982e+08	2.23107e+08	2.05234e+08	1.92563e+08	2.19316e+08	High	High	High	High	High	High	High	High	High
FALSE	High	Master Protein	AT1G29670.1	GDSL-like Lipase/Acylhydrolase superfamily protein	0	130.17	49	13	171	13	363	39.8	8.54	6483	13	metabolic process	extracellular	catalytic activity	Pf00657	839844	AT1G29670	AT1G29670	1				0	0	1.37243e+08	1.60154e+08	1.33244e+08	1.24955e+08	1.41756e+08	1.5636e+08	1.41045e+08	1.48101e+08	1.43818e+08	1.62051e+08	1.26931e+08	1.28741e+08	High	High	High	High	High	High	High	High	High
FALSE	High	Master Protein	AT1G72730.1	DEA(D/H)-box RNA helicase family protein	0	130.051	38	18	231	4	414	46.7	5.33	5855	18	metabolic process;regulation of biological process	cytoplasm;cytosol;Golgi;membrane	catalytic activity;nucleotide binding;RNA binding	Pf00270, Pf00271	843605	AT1G72730	AT1G72730	1	RNA transport	Ribosomal scanning and start codon recognition; L13a-mediated translational silencing of Ceruloplasmin expression; Activation of the mRNA upon binding of the cap-binding complex and eIFs, and subsequent binding to 43S		8	0	3.84042e+07	3.66141e+07	2.91227e+07	2.84499e+07	3.73161e+07	3.12608e+07	3.41286e+07	2.83539e+07	3.62926e+07	3.70773e+07	2.85737e+07	2.82317e+07	High	High	High	High	High	High	High	High	High
FALSE	High	Master Protein	AT1G23740.1	Oxidoreductase, zinc-binding dehydrogenase family protein	0	130.028	56	20	221	20	386	41	8.35	6195	20	metabolic process;response to stimulus	extracellular	catalytic activity;metal ion binding	Pf00107, Pf08240, Pf13602	838984	AT1G23740	AT1G23740; AOR	1				0	0	9.62211e+08	9.27974e+08	6.61642e+08	6.51958e+08	9.44685e+08	9.48529e+08	6.99266e+08	6.52437e+08	1.03626e+09	1.02678e+09	7.37339e+08	5.82384e+08	High	High	High	High	High	High	High	High	High
FALSE	High	Master Protein	AT4G27440.1	protochlorophyllide oxidoreductase B	0	129.823	43	17	223	9	401	43.3	9.16	5880	17	metabolic process;response to stimulus	membrane	catalytic activity;protein binding	Pf00106, Pf08659	828853	AT4G27440	PORB	4	Porphyrin and chlorophyll metabolism; Biosynthesis of secondary metabolites; Metabolic pathways			3	9	3.08091e+08	6.01703e+08	3.45275e+08	4.0117e+08	2.90503e+08	5.95291e+08	3.27129e+08	4.0581e+08	2.98282e+08	5.93103e+08	3.62927e+08	4.05812e+08	High	High	High	High	High	High	High	High	High
FALSE	High	Master Protein	AT5G52520.1	Class II aaRS and biotin synthetases superfamily protein	0	129.781	39	17	177	17	543	60.7	7.02	5118	17	development;metabolic process;regulation of biological process	cytoplasm;mitochondrion	catalytic activity;nucleotide binding	Pf00587, Pf03129, Pf09180	835328	AT5G52520	OVA6	5	Aminoacyl-tRNA biosynthesis			1	0	1.43937e+08	1.27422e+08	1.07175e+08	1.03157e+08	1.38926e+08	1.41346e+08	1.09689e+08	1.25581e+08	1.40692e+08	1.32576e+08	1.14818e+08	1.17914e+08	High	High	High	High	High	High	High	High	High
FALSE	High	Master Protein	AT3G52960.1	Thioredoxin superfamily protein	0	129.748	56	10	243	10	234	24.7	9.03	9910	10	cellular homeostasis;defense response;metabolic process;regulation of biological process;response to stimulus		antioxidant activity;catalytic activity	Pf00578, Pf08534	824462	AT3G52960	AT3G52960	3		Detoxification of Reactive Oxygen Species		3	0	8.72741e+08	8.40517e+08	1.11158e+09	1.22728e+09	8.76874e+08	8.61789e+08	1.11295e+09	1.22157e+09	9.12676e+08	8.6432e+08	1.22471e+09	1.36752e+09	High	High	High	High	High	High	High	High	High
FALSE	High	Master Protein	AT1G18070.3	Translation elongation factor EF1A/initiation factor IF2gamma family protein	0	129.429	40	29	252	29	543	60.5	5.31	3698	29	cell organization and biogenesis;metabolic process	cytoplasm;cytosol;vacuole	catalytic activity;nucleotide binding;RNA binding	Pf00009, Pf03143, Pf03144	838387	AT1G18070	AT1G18070	1		Nonsense Mediated Decay (NMD) independent of the Exon Junction Complex (EJC); Nonsense Mediated Decay (NMD) enhanced by the Exon Junction Complex (EJC); Eukaryotic Translation Termination		7	0	1.95667e+08	1.82632e+08	1.86395e+08	2.0093e+08	1.92399e+08	2.03387e+08	1.97153e+08	1.99334e+08	1.79113e+08	1.99929e+08	2.20207e+08	2.15235e+08	High	High	High	High	High	High	High	High	High
FALSE	High	Master Protein	AT5G63420.1	RNA-metabolising metallo-beta-lactamase family protein	0	129.368	34	26	215	26	911	100.5	8.22	5752	26	cell organization and biogenesis;transport		catalytic activity;DNA binding;metal ion binding;RNA binding	Pf00753, Pf07521, Pf10545, Pf12706, Pf13837	836461	AT5G63420	emb2746	5				0	0	1.73076e+08	1.58567e+08	1.73639e+08	1.62685e+08	1.80432e+08	1.47975e+08	1.78273e+08	1.46388e+08	1.61418e+08	1.41645e+08	1.58232e+08	1.43713e+08	High	High	High	High	High	High	High	High	High
FALSE	High	Master Protein	AT1G22300.1	general regulatory factor 10	0	129.137	56	18	315	15	254	28.9	4.81	7685	18	regulation of biological process;response to stimulus	cytoplasm;cytosol;membrane;mitochondrion;nucleus	nucleotide binding;protein binding	Pf00244	838837	AT1G22300	GRF10	1		Translocation of GLUT4 to the plasma membrane; Regulation of HSF1-mediated heat shock response; HSF1 activation		8	3	4.72997e+08	4.55712e+08	3.93433e+08	3.78632e+08	4.40822e+08	4.50081e+08	3.79612e+08	3.54147e+08	4.346e+08	4.28652e+08	3.71096e+08	3.73532e+08	High	High	High	High	High	High	High	High	High
FALSE	High	Master Protein	AT1G13930.1	Involved in response to salt stress. Knockout mutants are hypersensitive to salt stress.	0	128.934	89	14	188	13	155	16.2	4.92	6535	14	response to stimulus	membrane			837953	AT1G13930	AT1G13930	1				0	2	1.55549e+09	1.45342e+09	9.86347e+08	9.39159e+08	1.54023e+09	1.46959e+09	1.00807e+09	9.81301e+08	1.48603e+09	1.4546e+09	9.97098e+08	9.42514e+08	High	High	High	High	High	High	High	High	High
FALSE	High	Master Protein	AT3G02520.1	general regulatory factor 7	0	128.878	58	16	359	3	265	29.8	4.82	9088	16		cytoplasm;cytosol;Golgi;membrane;nucleus	protein binding	Pf00244	821060	AT3G02520	GRF7	3		Translocation of GLUT4 to the plasma membrane; Regulation of HSF1-mediated heat shock response; HSF1 activation		8	0	3.69853e+07	3.76852e+07	3.4085e+07	4.2991e+07	3.55634e+07	3.57938e+07	3.12754e+07	3.94435e+07	3.52205e+07	3.78483e+07	3.05951e+07	4.14879e+07	High	High	High	High	High	High	High	High	High
FALSE	High	Master Protein	AT1G08200.1	UDP-D-apiose/UDP-D-xylose synthase 2	0	128.814	49	19	221	3	389	43.8	5.87	5012	19	cell organization and biogenesis;metabolic process	cytoplasm;cytosol;extracellular;nucleus	catalytic activity	Pf01370, Pf07993	837341	AT1G08200	AXS2	1	Amino sugar and nucleotide sugar metabolism; Metabolic pathways			2	0	4.10382e+07	5.11424e+07	4.27109e+07	3.70833e+07	3.63871e+07	4.74867e+07	3.87845e+07	3.98278e+07	4.17401e+07	4.55518e+07	3.93758e+07	3.98255e+07	High	High	High	High	High	High	High	High	High
FALSE	High	Master Protein	AT1G20200.1	PAM domain (PCI/PINT associated module) protein	0	128.769	45	20	198	9	488	55.5	8.19	4481	20	metabolic process;regulation of biological process	cytosol;membrane;nucleus;proteasome	enzyme regulator activity;protein binding	Pf01399, Pf08375	838609	AT1G20200	EMB2719	1	Proteasome	Antigen processing: Ubiquitination & Proteasome degradation; Ub-specific processing proteases; Signaling by WNT; Cdc20:Phospho-APC/C mediated degradation of Cyclin A; Hedgehog 'on' state; Orc1 removal from chromatin; Regulation of DNA replication; TCF dependent signaling in response to WNT; UCH proteinases; Cross-presentation of soluble exogenous antigens (endosomes); Degradation of DVL; Removal …		46	10	2.13438e+08	1.93377e+08	1.89686e+08	2.27236e+08	2.0262e+08	1.9589e+08	1.89366e+08	2.3268e+08	2.52043e+08	2.25769e+08	1.96096e+08	1.82401e+08	High	High	High	High	High	High	High	High	High
FALSE	High	Master Protein	AT5G51970.1	GroES-like zinc-binding alcohol dehydrogenase family protein	0	128.667	65	16	175	16	364	39.2	5.97	5381	16	metabolic process	cytoplasm;cytosol;membrane;mitochondrion	catalytic activity;metal ion binding	Pf00107, Pf03435, Pf08240	835272	AT5G51970	AT5G51970	5	Pentose and glucuronate interconversions; Metabolic pathways; Fructose and mannose metabolism	Catabolism of glucuronate to xylulose-5-phosphate; Fructose biosynthesis		8	0	1.61242e+08	1.30001e+08	1.34937e+08	1.5859e+08	1.75139e+08	1.35378e+08	1.59459e+08	1.64696e+08	1.70532e+08	1.46861e+08	1.5501e+08	1.44008e+08	High	High	High	High	High	High	High	High	High
FALSE	High	Master Protein	AT4G23850.1	AMP-dependent synthetase and ligase family protein	0	128.616	35	23	221	21	666	74.5	5.87	4210	23	metabolic process	cytosol;Golgi;membrane;nucleus	catalytic activity;nucleotide binding	Pf00501	828484	AT4G23850	LACS4	4	Peroxisome; Fatty acid metabolism; Fatty acid biosynthesis; Fatty acid degradation; Metabolic pathways			5	2	2.16983e+08	1.91357e+08	1.51894e+08	1.80206e+08	2.05716e+08	1.94183e+08	1.61888e+08	1.77585e+08	2.19802e+08	1.86289e+08	1.52422e+08	1.95451e+08	High	High	High	High	High	High	High	High	High
FALSE	High	Master Protein	AT4G02930.1	GTP binding Elongation factor Tu family protein	0	128.611	51	19	234	18	454	49.4	6.7	6768	19	metabolic process;response to stimulus	cytosol;mitochondrion	catalytic activity;metal ion binding;nucleotide binding;RNA binding	Pf00009, Pf03143, Pf03144	828134	AT4G02930	AT4G02930	4				0	1	4.07369e+08	3.96666e+08	4.07714e+08	4.24302e+08	4.14443e+08	4.02331e+08	4.04907e+08	4.4731e+08	4.08327e+08	4.18895e+08	4.10093e+08	4.3102e+08	High	High	High	High	High	High	High	High	High
FALSE	High	Master Protein	AT5G19550.1	aspartate aminotransferase 2	0	128.605	49	17	283	14	405	44.2	7.28	6795	17	metabolic process	cytoplasm;cytosol;Golgi;membrane	catalytic activity;metal ion binding	Pf00155	832075	AT5G19550	ASP2	5	Metabolic pathways; Carbon fixation in photosynthetic organisms; Biosynthesis of amino acids; Cysteine and methionine metabolism; Tyrosine metabolism; Alanine, aspartate and glutamate metabolism; Carbon metabolism; 2-Oxocarboxylic acid metabolism; Biosynthesis of secondary metabolites; Phenylalanine metabolism; Arginine biosynthesis; Phenylalanine, tyrosine and tryptophan biosynthesis; Tropane, p…			15	4	5.41149e+08	4.35338e+08	4.24855e+08	4.62881e+08	5.19797e+08	4.72996e+08	4.19261e+08	4.24522e+08	5.02235e+08	4.675e+08	4.37373e+08	3.91698e+08	High	High	High	High	High	High	High	High	High
FALSE	High	Master Protein	AT4G17090.1	chloroplast beta-amylase	0	128.51	48	22	177	22	548	61.3	7.05	2931	22	metabolic process;response to stimulus		catalytic activity	Pf01373	827419	AT4G17090	CT-BMY	4	Starch and sucrose metabolism			1	0	8.17655e+07	9.20951e+07	8.28348e+07	6.99308e+07	8.14519e+07	7.78355e+07	1.00977e+08	8.44483e+07	8.58482e+07	7.40664e+07	8.54804e+07	9.29254e+07	High	High	High	High	High	High	High	High	High
FALSE	High	Master Protein	AT1G78060.1	Glycosyl hydrolase family protein	0	128.223	37	22	198	22	767	83.8	8.03	4537	22	metabolic process	extracellular	catalytic activity	Pf00933, Pf01915, Pf14310	844141	AT1G78060	AT1G78060	1				0	0	1.25241e+08	1.41735e+08	1.08453e+08	1.21098e+08	1.27498e+08	1.47038e+08	1.24998e+08	1.25051e+08	1.12383e+08	1.49165e+08	1.21606e+08	1.0916e+08	High	High	High	High	High	High	High	High	High
FALSE	High	Master Protein	AT3G47520.1	malate dehydrogenase	0	128.169	50	15	212	14	403	42.4	8.51	6352	15	metabolic process;response to stimulus	extracellular;membrane;mitochondrion	catalytic activity	Pf00056, Pf01073, Pf02866	823906	AT3G47520	MDH	3	Cysteine and methionine metabolism; Carbon metabolism; Carbon fixation in photosynthetic organisms; Pyruvate metabolism; Metabolic pathways; Citrate cycle (TCA cycle); Biosynthesis of secondary metabolites; Glyoxylate and dicarboxylate metabolism	Gluconeogenesis; Citric acid cycle (TCA cycle)		15	1	5.42348e+08	5.12856e+08	4.91797e+08	5.46526e+08	5.28527e+08	5.24338e+08	4.99535e+08	5.73866e+08	5.78088e+08	5.74834e+08	5.28293e+08	5.53263e+08	High	High	High	High	High	High	High	High	High
FALSE	High	Master Protein	AT1G75780.1	tubulin beta-1 chain	0	127.928	50	16	371	3	447	50.2	4.79	7892	16	cell growth;cell organization and biogenesis;response to stimulus	cytoplasm;cytoskeleton;vacuole	catalytic activity;nucleotide binding;structural molecule activity	Pf00091, Pf03953	843911	AT1G75780	TUB1	1	Phagosome	Neutrophil degranulation		4	0	1.57133e+07	2.73787e+07	1.99304e+07	1.7062e+07	1.54641e+07	2.7728e+07	1.76974e+07	1.90323e+07	1.67116e+07	1.63223e+07	2.40246e+07	1.35781e+07	High	High	High	High	High	High	High	Peak Found	High
FALSE	High	Master Protein	AT3G25530.1	glyoxylate reductase 1	0	127.717	72	15	232	15	289	30.7	6.13	6819	15	metabolic process;response to stimulus	cytoplasm;cytosol;mitochondrion	catalytic activity;nucleotide binding	Pf03446, Pf03807, Pf14833	822139	AT3G25530	GLYR1	3	Metabolic pathways; Glyoxylate and dicarboxylate metabolism; Butanoate metabolism; Carbon metabolism			4	0	3.06142e+08	2.93501e+08	2.46242e+08	2.10178e+08	3.15229e+08	2.99037e+08	2.50468e+08	2.01284e+08	3.19986e+08	3.03192e+08	2.42321e+08	2.14902e+08	High	High	High	High	High	High	High	High	High
FALSE	High	Master Protein	AT2G27860.1	UDP-D-apiose/UDP-D-xylose synthase 1	0	127.704	50	21	226	5	389	43.6	5.73	4294	21	cell organization and biogenesis;metabolic process	cytoplasm;cytosol;nucleus	catalytic activity;nucleotide binding	Pf01073, Pf01370, Pf03435, Pf07993	817332	AT2G27860	AXS1	2	Metabolic pathways; Amino sugar and nucleotide sugar metabolism			2	18	2.60444e+08	2.84456e+08	2.5901e+08	301618078	3.11267e+08	3.43437e+08	2.65199e+08	2.84375e+08	2.23817e+08	2.86489e+08	2.3022e+08	3.02305e+08	High	High	High	High	High	High	High	High	High
FALSE	High	Master Protein	AT3G23940.1	dehydratase family	0	127.595	31	20	238	20	608	64.9	6.23	4311	20	development;metabolic process;response to stimulus	cytosol	catalytic activity;metal ion binding	Pf00920, Pf04023	821977	AT3G23940	AT3G23940	3	Metabolic pathways; Pantothenate and CoA biosynthesis; Biosynthesis of secondary metabolites; Valine, leucine and isoleucine biosynthesis; 2-Oxocarboxylic acid metabolism; Biosynthesis of amino acids			6	0	2.18548e+08	2.10642e+08	2.30292e+08	2.33372e+08	2.07606e+08	2.52133e+08	2.30955e+08	2.5723e+08	2.22541e+08	2.35343e+08	2.40822e+08	2.55755e+08	High	High	High	High	High	High	High	High	High
FALSE	High	Master Protein	AT4G09650.1	ATP synthase delta-subunit gene	0	127.562	59	14	298	14	234	25.7	9.06	8132	14	defense response;metabolic process;response to stimulus;transport	membrane	catalytic activity;transporter activity	Pf00213	826551	AT4G09650	ATPD	4	Metabolic pathways; Oxidative phosphorylation; Photosynthesis			3	0	1.88329e+09	1.97216e+09	2.01337e+09	2.02344e+09	1.86441e+09	1.91819e+09	1.94179e+09	2.00095e+09	1.80711e+09	1.91845e+09	1.90477e+09	2.04904e+09	High	High	High	High	High	High	High	High	High
FALSE	High	Master Protein	AT5G66120.2	3-dehydroquinate synthase, putative	0	127.485	50	19	242	19	442	48	7.46	7560	19	metabolic process	cytoplasm;endosome;Golgi	catalytic activity;metal ion binding;protein binding	Pf00465, Pf01761, Pf13685	836744	AT5G66120	AT5G66120	5	Phenylalanine, tyrosine and tryptophan biosynthesis; Biosynthesis of amino acids; Metabolic pathways; Biosynthesis of secondary metabolites			4	0	2.36359e+08	2.11105e+08	2.13692e+08	2.14769e+08	2.33596e+08	2.16948e+08	2.20254e+08	2.176e+08	2.39496e+08	2.16552e+08	2.23594e+08	2.15884e+08	High	High	High	High	High	High	High	High	High
FALSE	High	Master Protein	AT3G12110.1	actin-11	0	127.387	48	15	244	2	377	41.6	5.39	5049	15	cell organization and biogenesis	cytoplasm;cytoskeleton;membrane;mitochondrion	nucleotide binding;structural molecule activity	Pf00022	820385	AT3G12110	ACT11	3		RHO GTPases Activate WASPs and WAVEs; Regulation of actin dynamics for phagocytic cup formation		8	0	1.26578e+07	1.22079e+07	8.00329e+06	6.94948e+06	1.25726e+07	1.46175e+07	7.90518e+06	9.89204e+06	1.41486e+07	1.54389e+07	8.81936e+06	9.92245e+06	High	High	High	High	High	High	High	High	High
FALSE	High	Master Protein	AT4G30920.1	Cytosol aminopeptidase family protein	0	127.357	38	16	185	4	583	61.3	7.08	5875	16	metabolic process	cytoplasm;cytosol;vacuole	catalytic activity;metal ion binding	Pf00883, Pf02789	829216	AT4G30920	AT4G30920; LAP2	4	Metabolic pathways; Glutathione metabolism			2	6	1.13749e+08	1.0078e+08	1.34729e+08	1.29761e+08	1.21898e+08	1.03866e+08	1.37464e+08	1.23985e+08	1.16581e+08	9.42828e+07	1.34796e+08	1.29941e+08	High	High	High	High	High	High	High	High	High
FALSE	High	Master Protein	AT3G56150.1	eukaryotic translation initiation factor 3C	0	127.215	30	22	217	22	900	102.9	5.36	5224	22	metabolic process	cytoplasm;cytosol;nucleus	protein binding;RNA binding	Pf01399, Pf05470	824781	AT3G56150	EIF3C	3	RNA transport	Ribosomal scanning and start codon recognition; Formation of a pool of free 40S subunits; L13a-mediated translational silencing of Ceruloplasmin expression; Formation of the ternary complex, and subsequently, the 43S complex		9	0	4.7681e+08	4.8184e+08	5.28837e+08	5.6229e+08	4.97442e+08	5.11081e+08	5.39788e+08	5.36716e+08	5.45824e+08	5.51902e+08	5.41668e+08	4.79554e+08	High	High	High	High	High	High	High	High	High
FALSE	High	Master Protein	AT5G11670.1	NADP-malic enzyme 2	0	127.141	39	15	191	13	588	64.4	6.42	5909	15	cell organization and biogenesis;metabolic process;response to stimulus	cytoplasm;cytosol;extracellular;membrane	catalytic activity;metal ion binding;nucleotide binding	Pf00390, Pf03949	831039	AT5G11670	NADP-ME2	5	Metabolic pathways; Carbon fixation in photosynthetic organisms; Carbon metabolism; Pyruvate metabolism			4	3	2.97497e+08	2.50918e+08	2.53378e+08	2.54164e+08	3.24928e+08	2.52861e+08	2.5249e+08	2.72827e+08	3.06005e+08	2.65947e+08	2.57997e+08	2.65065e+08	High	High	High	High	High	High	High	High	High
FALSE	High	Master Protein	AT3G02760.1	Class II aaRS and biotin synthetases superfamily protein	0	126.795	34	28	207	28	883	97.5	6.42	4052	28	cell organization and biogenesis;metabolic process	cytoplasm;cytosol;mitochondrion	catalytic activity;nucleotide binding	Pf00587, Pf03129, Pf13393	820930	AT3G02760	AT3G02760	3	Aminoacyl-tRNA biosynthesis			1	0	2.07375e+08	2.12071e+08	1.53494e+08	1.92418e+08	2.26631e+08	2.25684e+08	1.81075e+08	1.85564e+08	2.39221e+08	2.23654e+08	1.78396e+08	1.86079e+08	High	High	High	High	High	High	High	High	High
FALSE	High	Master Protein	AT4G16390.1	pentatricopeptide (PPR) repeat-containing protein	0	126.77	34	19	193	19	702	78.2	6.23	4524	19	cell organization and biogenesis;metabolic process;regulation of biological process		catalytic activity;nucleotide binding;protein binding;RNA binding	Pf01535, Pf04733, Pf12854, Pf13041, Pf13812	827333	AT4G16390	AT4G16390; SVR7	4				0	0	9.35359e+07	8.60541e+07	7.74781e+08	9.98814e+07	1.00996e+08	9.34314e+07	7.09746e+08	1.08989e+08	9.58306e+07	9.46884e+07	9.47362e+07	1.02123e+08	High	High	High	High	High	High	High	High	High
FALSE	High	Master Protein	AT3G63140.1	chloroplast stem-loop binding protein of 41 kDa	0	126.636	53	16	205	16	406	43.9	8.43	5211	16	cell organization and biogenesis;metabolic process;regulation of biological process;response to stimulus	extracellular;ribosome	catalytic activity;protein binding;RNA binding	Pf01370, Pf07992, Pf13439, Pf13460	825489	AT3G63140	CSP41A	3				0	0	3.8806e+08	4.7439e+08	5.94511e+08	7.74844e+08	4.05737e+08	4.58495e+08	5.68317e+08	7.89362e+08	3.87535e+08	4.63179e+08	5.63101e+08	7.20001e+08	High	High	High	High	High	High	High	High	High
FALSE	High	Master Protein	AT1G78570.1	rhamnose biosynthesis 1	0	126.602	37	23	273	13	669	75.3	7.28	4469	23	cell differentiation;cell organization and biogenesis;metabolic process;regulation of biological process;transport	cytoplasm;cytosol	catalytic activity	Pf01073, Pf01370, Pf02719, Pf04321, Pf07993, Pf13460	844193	AT1G78570	RHM1	1	Amino sugar and nucleotide sugar metabolism			1	11	3.17953e+08	3.38952e+08	3.14306e+08	3.26426e+08	3.11559e+08	3.42488e+08	3.33438e+08	3.11541e+08	3.03728e+08	3.48772e+08	3.38273e+08	3.22231e+08	High	High	High	High	High	High	High	High	High
FALSE	High	Master Protein	AT3G06580.1	Mevalonate/galactokinase family protein	0	126.457	54	20	167	20	496	54.3	5.96	3971	20	metabolic process	cytoplasm;cytosol	catalytic activity;metal ion binding;nucleotide binding	Pf00288, Pf08544, Pf10509	819837	AT3G06580	GALK	3				0	0	9.62437e+07	7.84916e+07	8.95538e+07	9.97942e+07	9.43562e+07	8.60009e+07	9.05586e+07	1.08137e+08	9.29422e+07	9.18047e+07	1.09904e+08	9.58843e+07	High	High	High	High	High	High	High	High	High
FALSE	High	Master Protein	AT2G30490.1	cinnamate-4-hydroxylase	0	126.342	37	19	178	18	505	57.8	8.78	3890	19	development;metabolic process;response to stimulus	endoplasmic reticulum;extracellular;Golgi;membrane	catalytic activity;metal ion binding;protein binding	Pf00067	817599	AT2G30490	C4H	2	Flavonoid biosynthesis; Biosynthesis of secondary metabolites; Stilbenoid, diarylheptanoid and gingerol biosynthesis; Phenylpropanoid biosynthesis; Metabolic pathways; Phenylalanine metabolism; Ubiquinone and other terpenoid-quinone biosynthesis			7	1	2.48968e+08	2.21266e+08	1.79792e+08	1.96715e+08	2.36034e+08	2.29143e+08	1.77225e+08	1.93788e+08	2.39166e+08	2.27925e+08	1.51409e+08	1.73564e+08	High	High	High	High	High	High	High	High	High
FALSE	High	Master Protein	AT4G09010.1	ascorbate peroxidase 4	0	126.105	56	17	221	17	349	37.9	8.46	7377	17	metabolic process;response to stimulus	cytoplasm;membrane;nucleus	antioxidant activity;catalytic activity;protein binding	Pf00141	826480	AT4G09010	APX4; TL29	4	Ascorbate and aldarate metabolism; Glutathione metabolism			2	0	4.89219e+08	5.03134e+08	3.27262e+08	3.65209e+08	4.85121e+08	5.57012e+08	3.31623e+08	3.49229e+08	4.43502e+08	5.02066e+08	3.58773e+08	3.71511e+08	High	High	High	High	High	High	High	High	High
FALSE	High	Master Protein	AT1G54010.1	GDSL-like Lipase/Acylhydrolase superfamily protein	0	125.798	40	13	228	12	386	43.1	8.07	7013	13		endoplasmic reticulum;extracellular;membrane;vacuole	catalytic activity	Pf00657	841839	AT1G54010	AT1G54010	1				0	1	5.23994e+08	4.20218e+08	3.78232e+08	3.81043e+08	5.25388e+08	4.01907e+08	3.49963e+08	3.86974e+08	5.64171e+08	4.07312e+08	3.80133e+08	3.93884e+08	High	High	High	High	High	High	High	High	High
FALSE	High	Master Protein	AT5G10450.1	G-box regulating factor 6	0	125.664	62	15	303	5	248	28	4.84	5553	15	defense response;metabolic process;regulation of biological process;response to stimulus	cytoplasm;cytosol;membrane;nucleus	nucleotide binding;protein binding	Pf00244	830909	AT5G10450	GRF6	5		Translocation of GLUT4 to the plasma membrane; Regulation of HSF1-mediated heat shock response; HSF1 activation		8	0	1.73213e+08	1.40638e+08	1.76089e+08	1.69779e+08	1.33555e+08	1.82414e+08	1.59892e+08	2.19635e+08	1.36792e+08	1.35095e+08	2.27462e+08	1.4717e+08	High	High	High	High	High	High	High	High	High
FALSE	High	Master Protein	AT1G78850.1	D-mannose binding lectin protein with Apple-like carbohydrate-binding domain	0	125.498	49	17	203	11	441	49	7.65	8215	17		cytosol;extracellular;Golgi;membrane		Pf01453	844222	AT1G78850	AT1G78850	1				0	7	5.11228e+08	3.83414e+08	2.54564e+08	2.73599e+08	5.35575e+08	3.94871e+08	2.6256e+08	2.79766e+08	5.40686e+08	3.72195e+08	2.65283e+08	2.65399e+08	High	High	High	High	High	High	High	High	High
FALSE	High	Master Protein	AT1G37130.1	nitrate reductase 2	0	125.349	30	27	238	25	917	102.8	6.54	4365	27	metabolic process;response to stimulus	cytosol;membrane;mitochondrion;vacuole	catalytic activity;metal ion binding	Pf00173, Pf00174, Pf00175, Pf00970, Pf03404	840630	AT1G37130	NIA2	1	Nitrogen metabolism		Glucouse Sensing and Signaling in Arabidopsis	2	2	1.76772e+08	1.4014e+08	1.68972e+08	1.58923e+08	1.75594e+08	1.53988e+08	1.54444e+08	1.67777e+08	1.87534e+08	1.42661e+08	1.64641e+08	1.73576e+08	High	High	High	High	High	High	High	High	High
FALSE	High	Master Protein	AT5G26780.3	serine hydroxymethyltransferase 2	0	124.838	40	19	273	12	533	59.1	8.73	7430	19	metabolic process	cytosol;mitochondrion	catalytic activity;metal ion binding	Pf00155, Pf00464, Pf01212	832736	AT5G26780	SHM2	5				0	0	6.49868e+07	6.20835e+07	5.91252e+07	5.35805e+07	5.40353e+07	6.01796e+07	6.42125e+07	5.04162e+07	6.36065e+07	6.53898e+07	7.56093e+07	5.26233e+07	High	High	High	High	High	High	High	High	High
FALSE	High	Master Protein	AT3G48000.1	aldehyde dehydrogenase 2B4	0	124.617	42	21	183	19	538	58.6	7.46	6321	21	metabolic process;response to stimulus	mitochondrion;organelle lumen	catalytic activity;nucleotide binding	Pf00171	823955	AT3G48000	ALDH2B4	3	Glycerolipid metabolism; Lysine degradation; Ascorbate and aldarate metabolism; Valine, leucine and isoleucine degradation; Tryptophan metabolism; Fatty acid degradation; Pyruvate metabolism; Histidine metabolism; Metabolic pathways; Biosynthesis of secondary metabolites; beta-Alanine metabolism; Glycolysis / Gluconeogenesis; Limonene and pinene degradation; Pentose and glucuronate interconversio…	Fructose catabolism; Metabolism of serotonin; RA biosynthesis pathway; Ethanol oxidation		31	2	5.36547e+08	4.36059e+08	4.64103e+08	4.48899e+08	5.45719e+08	4.31127e+08	4.51073e+08	4.61277e+08	5.5716e+08	4.3065e+08	4.52753e+08	4.94476e+08	High	High	High	High	High	High	High	High	High
FALSE	High	Master Protein	AT5G10540.1	Zincin-like metalloproteases family protein	0	124.604	38	25	228	11	701	79	5.63	4934	25	metabolic process;response to stimulus	cytoplasm;cytosol;extracellular	catalytic activity;metal ion binding	Pf01432	830919	AT5G10540	AT5G10540	5				0	0	9.4564e+07	8.56987e+07	7.93929e+07	7.19898e+07	9.45607e+07	8.93002e+07	8.23739e+07	7.24826e+07	9.73451e+07	9.67203e+07	8.59022e+07	6.63612e+07	High	High	High	High	High	High	High	High	High
FALSE	High	Master Protein	AT1G12800.1	Nucleic acid-binding, OB-fold-like protein	0	124.439	38	25	183	25	767	85.6	5.35	2693	25	metabolic process	ribosome	RNA binding	Pf00575	837836	AT1G12800	AT1G12800	1				0	0	1.70036e+08	1.38845e+08	1.63024e+08	1.473e+08	1.65671e+08	1.55212e+08	1.54338e+08	1.19473e+08	1.14832e+08	1.54481e+08	1.46674e+08	1.19164e+08	High	High	High	High	High	High	High	High	High
FALSE	High	Master Protein	AT1G54000.1	GDSL-like Lipase/Acylhydrolase superfamily protein	0	124.419	48	13	140	12	391	43.2	7.11	4377	13	metabolic process	extracellular;membrane;vacuole	catalytic activity	Pf00657	841838	AT1G54000	AT1G54000; GLL22	1				0	0	1.62198e+08	1.29487e+08	1.16977e+08	9.04899e+07	1.62085e+08	1.37252e+08	1.09643e+08	9.41552e+07	1.54447e+08	1.31427e+08	1.05092e+08	9.65619e+07	High	High	High	High	High	High	High	High	High
FALSE	High	Master Protein	AT5G20290.1	Ribosomal protein S8e family protein	0	124.335	41	10	230	10	222	25	10.32	5855	10	metabolic process	cytoplasm;cytosol;Golgi;membrane;ribosome	RNA binding;structural molecule activity	Pf01201	832151	AT5G20290	AT5G20290	5	Ribosome	Nonsense Mediated Decay (NMD) independent of the Exon Junction Complex (EJC); Nonsense Mediated Decay (NMD) enhanced by the Exon Junction Complex (EJC); Ribosomal scanning and start codon recognition; Formation of a pool of free 40S subunits; GTP hydrolysis and joining of the 60S ribosomal subunit; L13a-mediated translational silencing of Ceruloplasmin expression; Formation of the ternary complex…		15	0	1.10037e+09	1.18937e+09	1.09342e+09	1.11392e+09	1.11733e+09	1.203e+09	1.04369e+09	1.15142e+09	1.11444e+09	1.15402e+09	1.06736e+09	1.18388e+09	High	High	High	High	High	High	High	High	High
FALSE	High	Master Protein	AT1G13020.1	eukaryotic initiation factor 4B2	0	124.292	50	23	157	21	549	59.3	8.72	2925	23	metabolic process	cytoplasm;nucleus	protein binding;RNA binding	Pf06273	837859	AT1G13020	EIF4B2	1				0	2	1.92216e+08	1.81989e+08	1.66641e+08	1.52637e+08	1.91343e+08	1.81622e+08	1.7169e+08	1.26166e+08	1.58815e+08	1.64449e+08	1.6013e+08	1.44975e+08	High	High	High	High	High	High	High	High	High
FALSE	High	Master Protein	AT3G24170.1	glutathione-disulfide reductase	0	123.761	45	17	150	17	499	53.8	6.8	3792	17	cellular homeostasis;metabolic process;regulation of biological process;response to stimulus	cytoplasm;cytosol	antioxidant activity;catalytic activity;nucleotide binding	Pf00070, Pf02852, Pf03486, Pf07992	822003	AT3G24170	GR1	3	Glutathione metabolism	TP53 Regulates Metabolic Genes; Interconversion of nucleotide di- and triphosphates; Selenoamino acid metabolism; Metabolism of ingested MeSeO2H into MeSeH; Detoxification of Reactive Oxygen Species	Cadmium and glutathione	16	0	2.13862e+08	1.78251e+08	1.89485e+08	2.0278e+08	2.03888e+08	1.86885e+08	1.82423e+08	2.00091e+08	2.14155e+08	1.89893e+08	1.85066e+08	1.96559e+08	High	High	High	High	High	High	High	High	High
FALSE	High	Master Protein	AT2G47510.1	fumarase 1	0	123.737	51	18	180	10	492	53	7.88	4465	18	metabolic process;response to stimulus	mitochondrion	catalytic activity;protein binding	Pf00206, Pf10415	819364	AT2G47510	FUM1	2	Pyruvate metabolism; Citrate cycle (TCA cycle); Metabolic pathways; Biosynthesis of secondary metabolites; Carbon metabolism	Citric acid cycle (TCA cycle)		9	7	4.81524e+08	4.74901e+08	4.61386e+08	4.41676e+08	4.85812e+08	4.59366e+08	4.53221e+08	4.56279e+08	4.75284e+08	4.87485e+08	4.71797e+08	4.27257e+08	High	High	High	High	High	High	High	High	High
FALSE	High	Master Protein	AT3G04550.1	unknown protein; INVOLVED IN: biological_process unknown; LOCATED IN: chloroplast stroma, chloroplast; EXPRESSED IN: 22 plant structures; EXPRESSED DURING: 13 growth stages; BEST Arabidopsis thaliana protein match is: unknown protein (TAIR:AT5G28500.1); Has 110 Blast hits to 110 proteins in 51 species: Archae - 0; Bacteria - 67; Metazoa - 1; Fungi - 0; Plants - 41; Viruses - 0; Other Eukaryotes -…	0	123.681	33	15	188	15	449	50.2	5.96	4383	15					819611	AT3G04550	AT3G04550	3				0	0	1.31175e+08	1.21212e+08	1.68664e+08	2.12387e+08	1.36355e+08	1.24962e+08	1.9069e+08	1.86589e+08	1.1355e+08	1.27776e+08	1.93532e+08	2.04345e+08	High	High	High	High	High	High	High	High	High
FALSE	High	Master Protein	AT4G34490.1	cyclase associated protein 1	0	123.629	45	22	187	22	476	50.9	6.65	3938	22	cell growth;cell organization and biogenesis;regulation of biological process;response to stimulus	cytoskeleton;cytosol;membrane	protein binding	Pf01213, Pf07986, Pf08603	829600	AT4G34490	CAP1	4		Neutrophil degranulation		3	0	2.41022e+08	2.15673e+08	2.38671e+08	2.01227e+08	2.21696e+08	2.17213e+08	2.20902e+08	1.98945e+08	2.25101e+08	1.96601e+08	2.22436e+08	1.99226e+08	High	High	High	High	High	High	High	High	High
FALSE	High	Master Protein	AT3G12915.1	Ribosomal protein S5/Elongation factor G/III/V family protein	0	123.479	22	18	299	1	820	90.9	6.1	5237	18	metabolic process	cytoplasm;ribosome	catalytic activity;nucleotide binding;RNA binding	Pf00009, Pf00679, Pf03144, Pf03764, Pf14492	3768815	AT3G12915	AT3G12915	3				0	0	1.82044e+07	1.7429e+07	1.69611e+07	1.75203e+07	1.86963e+07	1.83925e+07	1.99031e+07	8.382e+06	2.94722e+07	1.74327e+07	2.04434e+07	1.75055e+07	High	High	High	High	High	High	High	High	High
FALSE	High	Master Protein	AT3G11910.1	ubiquitin-specific protease 13	0	123.287	25	28	244	9	1115	130.6	5.58	3179	28	metabolic process;regulation of biological process;response to stimulus	cytoplasm;cytosol;nucleus	catalytic activity;protein binding	Pf00443, Pf00917, Pf12436, Pf13423, Pf14533	820364	AT3G11910	UBP13	3		Dual incision in TC-NER; Synthesis of active ubiquitin: roles of E1 and E2 enzymes; Gap-filling DNA repair synthesis and ligation in TC-NER; Formation of TC-NER Pre-Incision Complex		10	19	2.68857e+08	2.29948e+08	2.57012e+08	2.62473e+08	2.44568e+08	2.44344e+08	2.46839e+08	2.29881e+08	2.75666e+08	2.58119e+08	2.57224e+08	2.2697e+08	High	High	High	High	High	High	High	High	High
FALSE	High	Master Protein	AT3G02230.1	reversibly glycosylated polypeptide 1	0	123.224	52	16	224	6	357	40.6	5.92	4254	16	cell organization and biogenesis;development;metabolic process;response to stimulus	cytoplasm;cytosol;Golgi;membrane;nucleus;ribosome	catalytic activity;protein binding;structural molecule activity	Pf03214	821233	AT3G02230	RGP1	3	Amino sugar and nucleotide sugar metabolism			1	0	1.2079e+08	1.05976e+08	1.00711e+08	9.68293e+07	1.29338e+08	1.11204e+08	1.03608e+08	1.04665e+08	1.28806e+08	1.21616e+08	1.01998e+08	1.02515e+08	High	High	High	High	High	High	High	High	High
FALSE	High	Master Protein	AT1G20020.1	ferredoxin-NADP(+)-oxidoreductase 2	0	122.836	42	15	340	13	369	41.1	8.31	7080	15	defense response;metabolic process;response to stimulus;transport	cytosol;extracellular;membrane	catalytic activity;RNA binding	Pf00175, Pf00667	838591	AT1G20020	FNR2	1	Photosynthesis; Metabolic pathways			2	0	1.19581e+09	1.12722e+09	1.2017e+09	1.16837e+09	1.21646e+09	1.15401e+09	1.24785e+09	1.23458e+09	1.16567e+09	1.13293e+09	1.22992e+09	1.19946e+09	High	High	High	High	High	High	High	High	High
FALSE	High	Master Protein	AT4G31180.1	Class II aminoacyl-tRNA and biotin synthetases superfamily protein	0	122.746	43	22	195	17	558	62.9	6.23	4248	22	defense response;metabolic process;response to stimulus	cytoplasm;cytosol;endoplasmic reticulum	catalytic activity;DNA binding;metal ion binding;nucleotide binding;RNA binding	Pf00152, Pf01336, Pf01409	829246	AT4G31180	AT4G31180	4	Aminoacyl-tRNA biosynthesis			1	4	1.80986e+08	1.60169e+08	1.71283e+08	1.74125e+08	1.8345e+08	1.71702e+08	1.68357e+08	1.7961e+08	1.78237e+08	2.1065e+08	1.7675e+08	1.76576e+08	High	High	High	High	High	High	High	High	High
FALSE	High	Master Protein	AT3G48990.1	AMP-dependent synthetase and ligase family protein	0	122.678	36	17	236	17	514	55.5	6.54	7779	17	defense response;metabolic process;regulation of biological process;response to stimulus	cytoplasm;cytosol;extracellular;mitochondrion	catalytic activity;nucleotide binding	Pf00501, Pf13193	824060	AT3G48990	AT3G48990; AAE3	3				0	0	8.35087e+08	5.65807e+08	7.34592e+08	7.10946e+08	8.51968e+08	5.70217e+08	7.20521e+08	6.97347e+08	8.50191e+08	5.54274e+08	7.27454e+08	6.77277e+08	High	High	High	High	High	High	High	High	High
FALSE	High	Master Protein	AT3G09260.1	Glycosyl hydrolase superfamily protein	0	122.448	36	16	288	13	524	59.7	6.92	5927	16	cell organization and biogenesis;metabolic process;regulation of biological process;response to stimulus	endoplasmic reticulum;membrane;nucleus;organelle lumen;vacuole	catalytic activity;metal ion binding;protein binding	Pf00232	820082	AT3G09260	PYK10	3	Biosynthesis of secondary metabolites; Phenylpropanoid biosynthesis; Starch and sucrose metabolism; Cyanoamino acid metabolism; Metabolic pathways	Digestion of dietary carbohydrate		8	4	2.26732e+09	2.12564e+09	1.56683e+09	1.49167e+09	2.21781e+09	2.08391e+09	1.42319e+09	1.50339e+09	2.01803e+09	2.05296e+09	1.33558e+09	1.46815e+09	High	High	High	High	High	High	High	High	High
FALSE	High	Master Protein	AT1G43670.1	Inositol monophosphatase family protein	0	122.35	46	16	194	16	341	37.3	5.47	6247	16	metabolic process;response to stimulus	cytoplasm;cytosol;nucleus	catalytic activity;metal ion binding	Pf00316	840953	AT1G43670	AT1G43670; FBP	1	Biosynthesis of secondary metabolites; Carbon metabolism; Glycolysis / Gluconeogenesis; Fructose and mannose metabolism; Carbon fixation in photosynthetic organisms; Metabolic pathways; Pentose phosphate pathway	Gluconeogenesis		11	0	3.6638e+08	3.37502e+08	3.92223e+08	4.35874e+08	3.4901e+08	3.28588e+08	3.89434e+08	4.30388e+08	3.54434e+08	3.16075e+08	3.96223e+08	4.21254e+08	High	High	High	High	High	High	High	High	High
FALSE	High	Master Protein	AT2G23350.1	poly(A) binding protein 4	0	122.29	42	23	182	22	662	71.6	6.86	5265	23	regulation of biological process;response to stimulus	cytoplasm;cytosol;nucleus	protein binding;RNA binding	Pf00076, Pf00658, Pf08777, Pf13893, Pf14259	816867	AT2G23350	PAB4	2	RNA transport; mRNA surveillance pathway; RNA degradation	Nonsense Mediated Decay (NMD) independent of the Exon Junction Complex (EJC); Nonsense Mediated Decay (NMD) enhanced by the Exon Junction Complex (EJC); L13a-mediated translational silencing of Ceruloplasmin expression		11	0	2.46251e+08	2.18223e+08	2.3349e+08	2.43649e+08	2.50577e+08	2.36193e+08	2.54027e+08	2.29532e+08	2.33678e+08	2.37795e+08	2.43679e+08	2.28924e+08	High	High	High	High	High	High	High	High	High
FALSE	High	Master Protein	AT3G48560.1	chlorsulfuron/imidazolinone resistant 1	0	122.144	27	16	140	16	670	72.5	6.65	2437	16	metabolic process;response to stimulus		catalytic activity;metal ion binding;nucleotide binding;protein binding	Pf00205, Pf02775, Pf02776	824015	AT3G48560	CSR1	3	Butanoate metabolism; C5-Branched dibasic acid metabolism; Biosynthesis of amino acids; Pantothenate and CoA biosynthesis; 2-Oxocarboxylic acid metabolism; Biosynthesis of secondary metabolites; Metabolic pathways; Valine, leucine and isoleucine biosynthesis			8	0	3.04573e+08	2.45994e+08	2.1582e+08	2.45737e+08	2.76893e+08	2.46217e+08	2.55375e+08	2.32492e+08	2.87738e+08	2.65539e+08	2.40508e+08	2.48649e+08	High	High	High	High	High	High	High	High	High
FALSE	High	Master Protein	AT1G09770.1	cell division cycle 5	0	122.03	32	21	154	21	844	95.7	6.77	2876	21	cell differentiation;defense response;metabolic process;regulation of biological process;response to stimulus	nucleus;spliceosomal complex	DNA binding;protein binding	Pf00249, Pf11831, Pf13921	837506	AT1G09770	CDC5	1	Spliceosome	mRNA Splicing - Major Pathway		5	0	5.50778e+07	5.48024e+07	5.56953e+07	5.16922e+07	4.80148e+07	4.57861e+07	4.99904e+07	5.31232e+07	5.60488e+07	5.4955e+07	5.48404e+07	4.898e+07	High	High	High	High	High	High	High	High	High
FALSE	High	Master Protein	AT2G35040.2	AICARFT/IMPCHase bienzyme family protein	0	121.875	49	21	201	21	545	59.4	6.3	3699	21	metabolic process;response to stimulus		catalytic activity	Pf01808, Pf02142	818069	AT2G35040	AT2G35040	2	Purine metabolism; Biosynthesis of secondary metabolites; Metabolic pathways; One carbon pool by folate	Purine ribonucleoside monophosphate biosynthesis		8	0	2.28278e+08	2.00168e+08	1.90715e+08	1.81724e+08	2.15457e+08	2.04286e+08	1.70693e+08	1.78397e+08	1.85864e+08	1.88997e+08	1.72477e+08	1.7306e+08	High	High	High	High	High	High	High	High	High
FALSE	High	Master Protein	AT1G20440.1	cold-regulated 47	0	121.702	62	15	143	13	265	29.9	4.77	4230	15	defense response;response to stimulus	cytosol;Golgi;membrane;nucleus	metal ion binding	Pf00257	838632	AT1G20440	COR47	1				0	2	1.43004e+08	1.58106e+08	1.4003e+08	1.90977e+08	1.38074e+08	1.73072e+08	1.39103e+08	1.92607e+08	1.2265e+08	1.52662e+08	1.32376e+08	1.93385e+08	High	High	High	High	High	High	High	High	High
FALSE	High	Master Protein	AT5G65010.2	asparagine synthetase 2	0	121.608	37	17	175	11	579	65.1	6.46	4131	17	metabolic process;response to stimulus	cytoplasm;cytosol	catalytic activity;nucleotide binding;protein binding	Pf00310, Pf00733, Pf12481, Pf13522, Pf13537	836625	AT5G65010	ASN2	5				0	5	3.9927e+08	2.82611e+08	4.27841e+08	3.74899e+08	4.05753e+08	2.76612e+08	4.3206e+08	4.1077e+08	3.98222e+08	2.72245e+08	4.26371e+08	4.18313e+08	High	High	High	High	High	High	High	High	High
FALSE	High	Master Protein	AT1G35720.1	annexin 1	0	121.523	56	19	217	19	317	36.2	5.38	5037	19	response to stimulus;transport	cytoplasm;cytosol;extracellular;membrane;mitochondrion;nucleus;vacuole	antioxidant activity;catalytic activity;metal ion binding;nucleotide binding;protein binding	Pf00191	840476	AT1G35720	ANNAT1	1		Platelet degranulation ; Neutrophil degranulation		7	0	7.13871e+08	9.48874e+08	7.8752e+08	8.18935e+08	6.8806e+08	9.58587e+08	7.66073e+08	8.63325e+08	7.26878e+08	1.0021e+09	7.67681e+08	8.32337e+08	High	High	High	High	High	High	High	High	High
FALSE	High	Master Protein	AT4G29040.1	regulatory particle AAA-ATPase 2A	0	121.474	49	21	208	21	443	49.3	6.21	4727	21	cell organization and biogenesis;defense response;metabolic process;regulation of biological process;response to stimulus	cytoplasm;cytosol;membrane;nucleus;proteasome	catalytic activity;nucleotide binding;protein binding;RNA binding	Pf00004, Pf00910, Pf05673, Pf07724, Pf07726, Pf07728, Pf13191, Pf13401	829025	AT4G29040	RPT2a	4	Proteasome	Antigen processing: Ubiquitination & Proteasome degradation; Ub-specific processing proteases; Signaling by WNT; Cdc20:Phospho-APC/C mediated degradation of Cyclin A; Hedgehog 'on' state; Orc1 removal from chromatin; Regulation of DNA replication; TCF dependent signaling in response to WNT; UCH proteinases; Cross-presentation of soluble exogenous antigens (endosomes); Degradation of DVL; Removal …		46	0	3.10461e+08	3.04192e+08	2.78909e+08	2.8599e+08	3.00773e+08	2.93072e+08	2.83416e+08	2.93083e+08	2.97605e+08	2.97177e+08	2.81483e+08	2.79938e+08	High	High	High	High	High	High	High	High	High
FALSE	High	Master Protein	AT1G71220.2	UDP-glucose:glycoprotein glucosyltransferases;transferases, transferring hexosyl groups;transferases, transferring glycosyl groups	0	121.355	19	27	187	27	1614	181.8	5.83	3852	27	cell death;defense response;metabolic process;regulation of biological process;response to stimulus	endoplasmic reticulum;organelle lumen	catalytic activity;protein binding	Pf01501, Pf06427	843462	AT1G71220	EBS1	1				0	0	8.4691e+07	8.90602e+07	7.05722e+07	5.89978e+07	8.91302e+07	8.08586e+07	6.30902e+07	6.3774e+07	9.15557e+07	9.09777e+07	6.44991e+07	7.01657e+07	High	High	High	High	High	High	High	High	High
FALSE	High	Master Protein	AT5G14200.1	isopropylmalate dehydrogenase 1	0	121.302	45	14	175	8	409	44.1	6.01	4986	14	metabolic process;response to stimulus	cytoplasm;cytosol	catalytic activity;metal ion binding;nucleotide binding	Pf00180	831270	AT5G14200	IMD1	5	2-Oxocarboxylic acid metabolism; Metabolic pathways; C5-Branched dibasic acid metabolism; Biosynthesis of amino acids; Biosynthesis of secondary metabolites; Valine, leucine and isoleucine biosynthesis			6	6	1.3631e+08	1.96371e+08	1.52977e+08	1.99099e+08	1.31498e+08	1.95333e+08	1.40214e+08	1.97308e+08	1.33927e+08	1.83414e+08	1.39912e+08	1.79549e+08	High	High	High	High	High	High	High	High	High
FALSE	High	Master Protein	AT2G39310.1	jacalin-related lectin 22	0	121.128	53	18	128	15	458	50.4	5.3	3195	18		cytoplasm		Pf01419	818516	AT2G39310	JAL22	2				0	2	9.12469e+07	1.63018e+08	1.20058e+08	8.26814e+07	8.97911e+07	1.55362e+08	1.24337e+08	1.64207e+08	5.99004e+07	1.13461e+08	8.05871e+07	8.42046e+07	High	High	High	High	High	High	High	High	High
FALSE	High	Master Protein	AT3G25800.1	protein phosphatase 2A subunit A2	0	120.906	40	18	159	10	587	65.6	5.14	2460	18	regulation of biological process;response to stimulus	cytoplasm;cytosol;membrane;nucleus	enzyme regulator activity;protein binding	Pf02985, Pf12755, Pf13646	822171	AT3G25800	PP2AA2	3	mRNA surveillance pathway	Activated TLR4 signalling; RAF/MAP kinase cascade; Interleukin-20 family signaling; Nonsense Mediated Decay (NMD) enhanced by the Exon Junction Complex (EJC); Cyclin A/B1/B2 associated events during G2/M transition; Inhibition of replication initiation of damaged DNA by RB1/E2F1; RAF activation; ERKs are inactivated; Cyclin D associated events in G1; MAPK1/MAPK3 signaling; Negative regulation of …		52	5	7.93021e+07	6.93516e+07	6.7203e+07	7.39232e+07	9.0227e+07	6.02837e+07	6.85783e+07	6.68949e+07	7.83081e+07	6.95507e+07	6.17333e+07	6.06917e+07	High	High	High	High	High	High	High	High	High
FALSE	High	Master Protein	AT5G19770.1	tubulin alpha-3	0	120.796	43	17	249	4	450	49.6	5.1	4419	17	cell organization and biogenesis;response to stimulus	cytoplasm;cytoskeleton;cytosol;extracellular;membrane	catalytic activity;nucleotide binding;structural molecule activity	Pf00091, Pf03953	832098; 832097	AT5G19780; AT5G19770	TUA5; TUA3	5	Phagosome	Kinesins; Platelet degranulation ; Cilium Assembly; COPI-dependent Golgi-to-ER retrograde traffic		14	1	3.93224e+07	7.79233e+07	4.4256e+07	65509607	5.51162e+07	6.65438e+07	3.23798e+07	5.90334e+07	3.81104e+07	6.32438e+07	3.37831e+07	5.5619e+07	High	High	High	High	High	High	High	High	High
FALSE	High	Master Protein	AT5G12950.1	Putative glycosyl hydrolase of unknown function (DUF1680)	0	120.532	33	25	185	25	861	96.2	7.14	4186	25		extracellular;vacuole	catalytic activity	Pf07944	831135	AT5G12950	AT5G12950	5				0	0	7.33714e+07	7.96012e+07	1.08964e+08	1.11849e+08	7.44736e+07	7.66139e+07	1.09374e+08	1.01547e+08	9.19794e+07	8.37841e+07	1.2414e+08	1.11002e+08	High	High	High	High	High	High	High	High	High
FALSE	High	Master Protein	AT1G16720.1	high chlorophyll fluorescence phenotype 173	0	120.445	48	23	198	23	598	65.7	9.03	3007	23	metabolic process;transport		catalytic activity	Pf01370, Pf02254, Pf05368, Pf08547, Pf13460	838243	AT1G16720	HCF173	1				0	0	2.44121e+08	1.99159e+08	2.0379e+08	2.09226e+08	2.19732e+08	2.02684e+08	1.87869e+08	2.09041e+08	2.18925e+08	2.0303e+08	1.84985e+08	2.03652e+08	High	High	High	High	High	High	High	High	High
FALSE	High	Master Protein	AT4G21150.1	ribophorin II (RPN2) family protein	0	120.4	36	21	233	21	691	74.6	7.53	6637	21	metabolic process;response to stimulus	endoplasmic reticulum;Golgi;membrane;mitochondrion	catalytic activity	Pf05817	827863	AT4G21150	HAP6	4	Metabolic pathways; Protein processing in endoplasmic reticulum; N-Glycan biosynthesis			3	0	2.30736e+08	2.476e+08	2.05161e+08	2.08606e+08	2.43726e+08	2.58901e+08	2.08186e+08	2.0442e+08	2.43212e+08	2.39929e+08	2.01423e+08	1.93487e+08	High	High	High	High	High	High	High	High	High
FALSE	High	Master Protein	AT5G09900.1	26S proteasome regulatory subunit, putative (RPN5)	0	120.357	47	17	216	17	442	50.8	7.4	4524	17	development;metabolic process	cytoplasm;cytosol;nucleus;proteasome	protein binding	Pf01399	830850	AT5G09900	EMB2107	5	Proteasome	Antigen processing: Ubiquitination & Proteasome degradation; Ub-specific processing proteases; Signaling by WNT; Cdc20:Phospho-APC/C mediated degradation of Cyclin A; Hedgehog 'on' state; Orc1 removal from chromatin; Regulation of DNA replication; TCF dependent signaling in response to WNT; UCH proteinases; Cross-presentation of soluble exogenous antigens (endosomes); Degradation of DVL; Removal …		46	0	2.90239e+08	2.71668e+08	2.47426e+08	2.6366e+08	2.78994e+08	2.68894e+08	2.63922e+08	2.72305e+08	2.8237e+08	2.74266e+08	2.52598e+08	2.46576e+08	High	High	High	High	High	High	High	High	High
FALSE	High	Master Protein	AT2G46520.1	cellular apoptosis susceptibility protein, putative / importin-alpha re-exporter, putative	0	119.854	26	19	157	19	972	108.6	5.59	2816	19	transport	cytoplasm;cytosol;membrane;nucleus	protein binding;transporter activity	Pf03378, Pf03810, Pf08506	819263	AT2G46520	AT2G46520	2				0	0	9.57771e+07	9.47412e+07	8.45972e+07	9.41573e+07	9.13609e+07	9.35287e+07	8.0512e+07	8.55969e+07	8.14044e+07	8.95507e+07	8.61372e+07	8.06586e+07	High	High	High	High	High	High	High	High	High
FALSE	High	Master Protein	AT1G16080.1	unknown protein; LOCATED IN: apoplast, chloroplast stroma, chloroplast, chloroplast envelope; EXPRESSED IN: 23 plant structures; EXPRESSED DURING: 14 growth stages; Has 81 Blast hits to 81 proteins in 28 species: Archae - 0; Bacteria - 2; Metazoa - 0; Fungi - 0; Plants - 62; Viruses - 0; Other Eukaryotes - 17 (source: NCBI BLink).	0	119.839	65	18	200	18	313	34.1	6.79	5459	18	metabolic process	extracellular	catalytic activity		838178	AT1G16080	AT1G16080	1				0	0	4.4298e+08	4.34044e+08	4.77438e+08	4.71535e+08	4.63294e+08	4.78346e+08	5.04515e+08	4.57886e+08	4.1758e+08	4.15764e+08	4.42064e+08	4.43015e+08	High	High	High	High	High	High	High	High	High
FALSE	High	Master Protein	AT1G62740.1	stress-inducible protein, putative	0	119.834	47	23	178	16	571	64.5	6.18	3459	23	cell organization and biogenesis;response to stimulus	cytoplasm;cytosol;membrane;nucleus	protein binding	Pf00515, Pf07719, Pf13414, Pf13424, Pf13432	842572	AT1G62740	AT1G62740; Hop2	1		HSP90 chaperone cycle for steroid hormone receptors (SHR)		3	0	6.67953e+07	5.68231e+07	6.81361e+07	6.09688e+07	6.34782e+07	6.90077e+07	6.64033e+07	5.76115e+07	6.73638e+07	6.62999e+07	6.81119e+07	6.00881e+07	High	High	High	High	High	High	High	High	High
FALSE	High	Master Protein	AT1G06220.2	Ribosomal protein S5/Elongation factor G/III/V family protein	0	119.779	33	25	167	25	987	110.4	5.19	2717	25	metabolic process;regulation of biological process	cytoplasm;cytosol;membrane;nucleus;spliceosomal complex	catalytic activity;nucleotide binding;protein binding;RNA binding	Pf00009, Pf00679, Pf03144, Pf03764, Pf14492	837131	AT1G06220	MEE5	1	Spliceosome	mRNA Splicing - Minor Pathway; mRNA Splicing - Major Pathway		6	0	7.40676e+07	6.9401e+07	6.77662e+07	6.95407e+07	7.88624e+07	7.76368e+07	5.657e+07	7.05976e+07	7.71142e+07	7.64036e+07	6.96596e+07	6.96992e+07	High	High	High	High	High	High	High	High	High
FALSE	High	Master Protein	AT5G27540.1	MIRO-related GTP-ase 1	0	119.585	39	18	213	18	648	72.3	5.3	5519	18	cell growth;cell organization and biogenesis;regulation of biological process;response to stimulus	cytosol;membrane;mitochondrion	catalytic activity;metal ion binding;nucleotide binding	Pf00071, Pf01926, Pf08355, Pf08356, Pf08477	832814	AT5G27540	MIRO1	5		Rho GTPase cycle; Ub-specific processing proteases		7	0	6.56818e+07	6.37395e+07	9.0409e+07	6.69673e+07	6.39611e+07	6.03777e+07	9.48479e+07	7.4963e+07	5.78896e+07	6.32006e+07	8.31606e+07	6.81288e+07	High	High	High	High	High	High	High	High	High
FALSE	High	Master Protein	AT3G13870.1	Root hair defective 3 GTP-binding protein (RHD3)	0	119.47	34	22	199	19	802	89	5.57	4683	22	cell differentiation;cell growth;cell organization and biogenesis;transport	cytoplasm;endoplasmic reticulum;Golgi;membrane;nucleus	catalytic activity;nucleotide binding	Pf00350, Pf02263, Pf05879	820600	AT3G13870	RHD3	3				0	3	2.94638e+08	2.58129e+08	2.50639e+08	2.26109e+08	2.58384e+08	2.69285e+08	2.27459e+08	2.21245e+08	2.65987e+08	2.58138e+08	2.40384e+08	2.32555e+08	High	High	High	High	High	High	High	High	High
FALSE	High	Master Protein	AT1G55020.1	lipoxygenase 1	0	119.405	28	21	189	21	859	98	5.52	5242	21	cell organization and biogenesis;defense response;metabolic process;response to stimulus	cytoplasm	catalytic activity;metal ion binding;protein binding	Pf00305, Pf01477	841944	AT1G55020	LOX1	1	Linoleic acid metabolism	Synthesis of Lipoxins (LX); Neutrophil degranulation; Synthesis of Hepoxilins (HX) and Trioxilins (TrX); Synthesis of 15-eicosatetraenoic acid derivatives; Synthesis of 12-eicosatetraenoic acid derivatives; Synthesis of Leukotrienes (LT) and Eoxins (EX)		13	0	5.1201e+07	4.77894e+07	4.802e+07	5.82825e+07	5.60872e+07	5.7396e+07	4.35967e+07	4.924e+07	4.7e+07	6.01237e+07	5.51868e+07	6.25883e+07	High	High	High	High	High	High	High	High	High
FALSE	High	Master Protein	AT4G11150.1	vacuolar ATP synthase subunit E1	0	119.349	64	18	235	12	230	26	6.4	5193	18	cell organization and biogenesis;defense response;metabolic process;response to stimulus;transport	cytosol;Golgi;membrane;ribosome;vacuole	catalytic activity;structural molecule activity;transporter activity	Pf01991	826716	AT4G11150	TUF	4	Phagosome; Oxidative phosphorylation; Metabolic pathways	Insulin receptor recycling; ROS, RNS production in phagocytes; Transferrin endocytosis and recycling		13	8	7.69221e+08	6.62882e+08	6.49239e+08	6.73537e+08	7.13548e+08	6.48176e+08	6.07073e+08	6.6733e+08	7.46192e+08	5.8639e+08	6.67656e+08	6.63587e+08	High	High	High	High	High	High	High	High	High
FALSE	High	Master Protein	AT4G24830.1	arginosuccinate synthase family	0	119.33	42	21	248	21	494	53.8	6.67	4584	21	metabolic process	cytoplasm	catalytic activity;nucleotide binding	Pf00764	828586	AT4G24830	AT4G24830	4	Alanine, aspartate and glutamate metabolism; Arginine biosynthesis; Metabolic pathways; Biosynthesis of secondary metabolites; Biosynthesis of amino acids			5	0	4.59347e+08	4.25949e+08	4.07101e+08	3.71096e+08	4.29716e+08	3.95573e+08	4.05612e+08	3.75877e+08	4.24866e+08	4.28325e+08	3.96554e+08	3.64657e+08	High	High	High	High	High	High	High	High	High
FALSE	High	Master Protein	AT3G57610.1	adenylosuccinate synthase	0	119.283	39	17	180	17	490	52.9	7.14	4236	17	metabolic process;response to stimulus	cytosol;extracellular	catalytic activity;metal ion binding;nucleotide binding	Pf00709	824930	AT3G57610	ADSS	3	Metabolic pathways; Alanine, aspartate and glutamate metabolism; Purine metabolism	Purine ribonucleoside monophosphate biosynthesis		7	0	2.77676e+08	2.73347e+08	2.6157e+08	2.58916e+08	2.73855e+08	2.67194e+08	2.669e+08	2.58846e+08	2.74716e+08	2.78435e+08	2.58511e+08	2.66075e+08	High	High	High	High	High	High	High	High	High
FALSE	High	Master Protein	AT5G20000.1	AAA-type ATPase family protein	0	119.235	48	18	199	1	419	47.1	8.59	4252	18	metabolic process;regulation of biological process;response to stimulus	cytoplasm;cytosol;nucleus;proteasome	catalytic activity;nucleotide binding;protein binding;RNA binding	Pf00004, Pf00910, Pf01057, Pf01078, Pf05496, Pf06068, Pf06414, Pf07724, Pf07726, Pf07728, Pf13191, Pf13207, Pf13401	832122	AT5G20000	AT5G20000	5	Proteasome	Antigen processing: Ubiquitination & Proteasome degradation; Ub-specific processing proteases; Signaling by WNT; Cdc20:Phospho-APC/C mediated degradation of Cyclin A; Hedgehog 'on' state; Orc1 removal from chromatin; Regulation of DNA replication; TCF dependent signaling in response to WNT; UCH proteinases; Cross-presentation of soluble exogenous antigens (endosomes); Degradation of DVL; Removal …		44	0													High	High	High	Not Found	High	Not Found	High	Not Found	Not Found
FALSE	High	Master Protein	AT3G18860.1	transducin family protein / WD-40 repeat family protein	0	119.017	32	17	163	17	760	84.2	5.58	5157	17		cytosol;nucleus	nucleotide binding;protein binding	Pf00400, Pf08324, Pf09070	821419	AT3G18860	AT3G18860	3	Protein processing in endoplasmic reticulum			1	0	5.96307e+07	5.98444e+07	5.94863e+07	5.52857e+07	6.28504e+07	5.94598e+07	6.1763e+07	5.69607e+07	5.31371e+07	5.52499e+07	5.42452e+07	5.42476e+07	High	High	High	High	High	High	High	High	High
FALSE	High	Master Protein	AT5G63680.1	Pyruvate kinase family protein	0	118.897	45	20	246	6	510	55	6.65	5186	20	metabolic process;response to stimulus	cytoplasm;cytosol;membrane	catalytic activity;metal ion binding	Pf00224, Pf02887	836488	AT5G63680	AT5G63680	5	Biosynthesis of amino acids; Metabolic pathways; Purine metabolism; Pyruvate metabolism; Carbon metabolism; Biosynthesis of secondary metabolites; Glycolysis / Gluconeogenesis	Glycolysis; Neutrophil degranulation		14	0	3.61876e+07	2.97482e+07	3.13889e+07	2.64588e+07	3.40438e+07	2.8645e+07	3.47501e+07	3.12801e+07	4.02754e+07	3.46072e+07	3.87681e+07	2.79036e+07	High	High	High	High	High	High	High	High	High
FALSE	High	Master Protein	AT3G13235.1	ubiquitin family protein	0	118.557	44	16	128	16	414	45.3	4.93	4055	16	metabolic process;response to stimulus	cytoplasm;cytosol;nucleus	catalytic activity;protein binding	Pf00077, Pf00240, Pf00627, Pf08284, Pf09668, Pf11976, Pf13650, Pf13975	820522	AT3G13235	AT3G13235; DDI1	3				0	0	8.39139e+07	9.4762e+07	6.55446e+07	53169572	9.14191e+07	9.77369e+07	6.17514e+07	7.87529e+07	9.05476e+07	9.77979e+07	6.92185e+07	5.83259e+07	High	High	High	High	High	High	High	High	High
FALSE	High	Master Protein	AT5G65020.1	annexin 2	0	118.387	58	16	159	16	317	36.2	6.1	2992	16	response to stimulus;transport	cell surface;cytoplasm;cytosol;extracellular;membrane;nucleus	metal ion binding	Pf00191	836626	AT5G65020	ANNAT2	5		Platelet degranulation ; Neutrophil degranulation		7	0	1.61929e+08	1.85063e+08	9.61119e+07	9.42718e+07	1.60038e+08	2.01977e+08	8.15768e+07	8.65249e+07	1.5509e+08	1.89509e+08	8.71859e+07	8.90614e+07	High	High	High	High	High	High	High	High	High
FALSE	High	Master Protein	AT2G44100.1	guanosine nucleotide diphosphate dissociation inhibitor 1	0	118.344	47	19	187	13	445	49.8	5.74	3753	19	metabolic process;regulation of biological process;response to stimulus;transport	cytoplasm;cytosol	catalytic activity;enzyme regulator activity;protein binding	Pf00996	819016	AT2G44100	GDI1	2		Rho GTPase cycle; Neutrophil degranulation; RAB GEFs exchange GTP for GDP on RABs		10	8	2.82926e+08	2.68131e+08	2.46775e+08	2.35087e+08	2.68678e+08	2.6916e+08	2.20225e+08	2.12406e+08	2.7353e+08	2.65816e+08	2.22194e+08	2.21271e+08	High	High	High	High	High	High	High	High	High
FALSE	High	Master Protein	AT5G65430.1	general regulatory factor 8	0	118.319	66	16	353	6	248	28	4.89	6695	16	metabolic process;regulation of biological process;response to stimulus;transport	cytoplasm;cytosol;membrane;nucleus	protein binding;structural molecule activity;transporter activity	Pf00038, Pf01496, Pf04111, Pf04782, Pf07888, Pf08317, Pf13514	836668	AT5G65430	GRF8	5		Translocation of GLUT4 to the plasma membrane; Regulation of HSF1-mediated heat shock response; HSF1 activation		8	6	5.57867e+08	4.9735e+08	4.11575e+08	4.65947e+08	5.40388e+08	4.77097e+08	4.16084e+08	4.38493e+08	4.98572e+08	4.73862e+08	4.60188e+08	4.30734e+08	High	High	High	High	High	High	High	High	High
FALSE	High	Master Protein	AT5G10360.1	Ribosomal protein S6e	0	118.286	49	16	187	5	249	28.1	10.83	3803	16	metabolic process;response to stimulus	cytosol;membrane;nucleus;ribosome	RNA binding;structural molecule activity	Pf01092	830900	AT5G10360	EMB3010	5	Ribosome	Nonsense Mediated Decay (NMD) independent of the Exon Junction Complex (EJC); Ribosomal scanning and start codon recognition; Nonsense Mediated Decay (NMD) enhanced by the Exon Junction Complex (EJC); GTP hydrolysis and joining of the 60S ribosomal subunit; mTORC1-mediated signalling; SRP-dependent cotranslational protein targeting to membrane; Major pathway of rRNA processing in the nucleolus an…		21	0	3.46908e+08	3.45334e+08	3.3279e+08	2.75422e+08	3.38376e+08	3.38045e+08	3.00797e+08	2.99294e+08	3.63954e+08	3.2543e+08	3.18055e+08	3.08309e+08	High	High	High	High	High	High	High	High	High
FALSE	High	Master Protein	AT4G34670.1	Ribosomal protein S3Ae	0	118.14	63	19	228	9	262	29.8	9.74	6732	19	metabolic process	cytoplasm;cytosol;Golgi;membrane;ribosome	RNA binding;structural molecule activity	Pf01015	829619	AT4G34670	AT4G34670	4	Ribosome	Nonsense Mediated Decay (NMD) independent of the Exon Junction Complex (EJC); Nonsense Mediated Decay (NMD) enhanced by the Exon Junction Complex (EJC); Ribosomal scanning and start codon recognition; Formation of a pool of free 40S subunits; GTP hydrolysis and joining of the 60S ribosomal subunit; L13a-mediated translational silencing of Ceruloplasmin expression; Formation of the ternary complex…		15	10	1.28922e+09	1.35434e+09	1.28134e+09	1.26729e+09	1.25121e+09	1.29484e+09	1.28627e+09	1.2091e+09	1.22337e+09	1.23209e+09	1.1917e+09	1.19451e+09	High	High	High	High	High	High	High	High	High
FALSE	High	Master Protein	AT3G59780.1	Rhodanese/Cell cycle control phosphatase superfamily protein	0	118.054	34	20	210	20	686	73.9	4.97	5550	20		nucleus		Pf00581	825147	AT3G59780	AT3G59780	3				0	0	1.72281e+08	1.59945e+08	1.401e+08	1.25088e+08	1.21199e+08	1.54453e+08	1.28393e+08	1.44573e+08	1.21099e+08	1.55823e+08	1.4501e+08	1.25646e+08	High	High	High	High	High	High	High	High	High
FALSE	High	Master Protein	AT3G18060.1	transducin family protein / WD-40 repeat family protein	0	117.873	36	20	177	20	609	66	5.96	4121	20	cell organization and biogenesis;metabolic process;regulation of biological process	cytoplasm;cytoskeleton;cytosol	catalytic activity;nucleotide binding;protein binding;signal transducer activity	Pf00400	821331	AT3G18060	AT3G18060	3		Platelet degranulation		4	0	1.92123e+08	1.67488e+08	1.77122e+08	152773850	1.94598e+08	1.85298e+08	1.83556e+08	1.70952e+08	1.86163e+08	1.81263e+08	1.72407e+08	1.6514e+08	High	High	High	High	High	High	High	High	High
FALSE	High	Master Protein	AT5G51820.1	phosphoglucomutase	0	117.873	39	22	220	22	623	67.9	5.74	5688	22	metabolic process;response to stimulus	cytosol;extracellular;mitochondrion	catalytic activity;metal ion binding	Pf00408, Pf02878, Pf02879, Pf02880	835257	AT5G51820	PGM	5	Starch and sucrose metabolism; Pentose phosphate pathway; Biosynthesis of secondary metabolites; Amino sugar and nucleotide sugar metabolism; Glycolysis / Gluconeogenesis; Metabolic pathways; Galactose metabolism; Purine metabolism	Glycogen synthesis; Neutrophil degranulation; Glycogen breakdown (glycogenolysis); Galactose catabolism	Starch Metabolism	18	0	5.40761e+08	5.19871e+08	4.82327e+08	4.9873e+08	5.27962e+08	5.24492e+08	4.72187e+08	5.02143e+08	5.28285e+08	5.25104e+08	4.90146e+08	4.94581e+08	High	High	High	High	High	High	High	High	High
FALSE	High	Master Protein	AT1G15500.1	TLC ATP/ADP transporter	0	117.83	29	16	183	6	618	67.5	9.48	4375	16	transport	cytoplasm;membrane;mitochondrion	nucleotide binding;transporter activity	Pf03219	838120	AT1G15500	ATNTT2	1				0	0	6.2009e+07	6.54475e+07	6.57407e+07	6.84843e+07	6.32071e+07	6.17878e+07	6.1049e+07	6.35186e+07	6.72937e+07	6.60531e+07	6.17768e+07	7.31447e+07	High	High	High	High	High	High	High	High	High
FALSE	High	Master Protein	AT4G33650.2	dynamin-related protein 3A	0	117.807	36	26	204	16	809	89.7	6.44	3354	26	cell division;cell organization and biogenesis	cytosol;membrane;mitochondrion	catalytic activity;nucleotide binding;protein binding	Pf00350, Pf01031, Pf02212	829506	AT4G33650	DRP3A	4				0	10	8.66875e+07	7.75379e+07	7.47014e+07	83598014	8.6646e+07	7.84835e+07	6.85778e+07	7.2722e+07	8.15144e+07	7.82238e+07	6.71149e+07	7.64763e+07	High	High	High	High	High	High	High	High	High
FALSE	High	Master Protein	AT5G36790.1	Haloacid dehalogenase-like hydrolase (HAD) superfamily protein	0	117.798	50	15	206	14	362	39.7	7.25	5093	15	metabolic process	cytoplasm;cytosol;extracellular;nucleus;vacuole	catalytic activity	Pf00702, Pf09419, Pf13242, Pf13344	833646; 833635	AT5G36700; AT5G36790	AT5G36790; PGLP1	5	Metabolic pathways; Biosynthesis of secondary metabolites; Glyoxylate and dicarboxylate metabolism; Carbon metabolism			4	1	5.25619e+08	5.46918e+08	5.78309e+08	662779650	5.47005e+08	5.60779e+08	5.89157e+08	7.04494e+08	5.55663e+08	5.89607e+08	6.00226e+08	6.72484e+08	High	High	High	High	High	High	High	High	High
FALSE	High	Master Protein	AT5G06600.1	ubiquitin-specific protease 12	0	117.721	21	25	227	6	1116	130.5	5.77	3208	25	metabolic process;regulation of biological process;response to stimulus	cytoplasm;cytosol;nucleus	catalytic activity;protein binding	Pf00443, Pf00917, Pf12436, Pf13423, Pf14533	830548	AT5G06600	UBP12	5		Dual incision in TC-NER; Synthesis of active ubiquitin: roles of E1 and E2 enzymes; Gap-filling DNA repair synthesis and ligation in TC-NER; Formation of TC-NER Pre-Incision Complex		10	0	5.28526e+07	5.17621e+07	5.10887e+07	5.81292e+07	5.96681e+07	5.67038e+07	4.85431e+07	6.01656e+07	5.54778e+07	5.68105e+07	4.86701e+07	6.1501e+07	High	High	High	High	High	High	High	Peak Found	High
FALSE	High	Master Protein	AT1G74050.1	Ribosomal protein L6 family protein	0	117.692	54	19	260	1	233	26.1	10.17	5233	19	cell organization and biogenesis;metabolic process	cytoplasm;cytosol;membrane;ribosome	RNA binding;structural molecule activity	Pf01159, Pf03868	843744	AT1G74050	AT1G74050	1	Ribosome	Nonsense Mediated Decay (NMD) independent of the Exon Junction Complex (EJC); Nonsense Mediated Decay (NMD) enhanced by the Exon Junction Complex (EJC); Formation of a pool of free 40S subunits; GTP hydrolysis and joining of the 60S ribosomal subunit; L13a-mediated translational silencing of Ceruloplasmin expression; SRP-dependent cotranslational protein targeting to membrane		13	15	1.19259e+09	1.21335e+09	1.21581e+09	1.21058e+09	1.20767e+09	1.22376e+09	1.21746e+09	1.21132e+09	1.20907e+09	1.22083e+09	1.19424e+09	1.178e+09	Peak Found	High	High	High	High	High	High	High	High
FALSE	High	Master Protein	AT3G55610.1	delta 1-pyrroline-5-carboxylate synthase 2	0	117.584	33	24	201	10	726	78.8	6.81	4642	24	development;metabolic process;response to stimulus	cytoplasm;cytosol;mitochondrion	catalytic activity;nucleotide binding	Pf00696	824727	AT3G55610	P5CS2	3	Biosynthesis of secondary metabolites; Biosynthesis of amino acids; Arginine and proline metabolism; Metabolic pathways	Amino acid synthesis and interconversion (transamination)		7	0	1.04113e+08	9.21298e+07	1.0869e+08	9.61625e+07	1.06059e+08	8.89119e+07	9.86007e+07	8.83622e+07	9.62977e+07	9.16632e+07	9.20425e+07	9.06912e+07	High	High	High	High	High	High	High	High	High
FALSE	High	Master Protein	AT1G04170.1	eukaryotic translation initiation factor 2 gamma subunit	0	117.41	38	16	189	16	465	50.8	8.76	3643	16	metabolic process	cytoplasm;cytosol	catalytic activity;nucleotide binding;RNA binding	Pf00009, Pf03144, Pf09173	839238	AT1G04170	EIF2 GAMMA	1	RNA transport	Ribosomal scanning and start codon recognition; L13a-mediated translational silencing of Ceruloplasmin expression; Recycling of eIF2:GDP; Formation of the ternary complex, and subsequently, the 43S complex; ABC-family proteins mediated transport		11	0	1.92208e+08	1.94553e+08	1.87255e+08	1.88234e+08	2.07952e+08	2.35679e+08	1.86236e+08	1.957e+08	1.96326e+08	2.34226e+08	1.80194e+08	1.78632e+08	High	High	High	High	High	High	High	High	High
FALSE	High	Master Protein	AT3G02530.1	TCP-1/cpn60 chaperonin family protein	0	117.365	50	21	217	6	535	58.9	6.21	4430	21	metabolic process;response to stimulus	cytoplasm;cytosol;membrane	nucleotide binding;protein binding	Pf00118	821160	AT3G02530	AT3G02530	3		Cooperation of PDCL (PhLP1) and TRiC/CCT in G-protein beta folding; Association of TriC/CCT with target proteins during biosynthesis		5	15	3.1112e+08	3.11361e+08	2.87792e+08	297475496	3.26448e+08	3.15933e+08	3.06019e+08	2.99231e+08	3.04254e+08	3.1258e+08	2.96917e+08	2.88962e+08	High	High	High	High	High	High	High	High	High
FALSE	High	Master Protein	AT3G59760.1	O-acetylserine (thiol) lyase isoform C	0	117.341	39	13	154	11	433	46.1	8.37	4472	13	cell growth;cell organization and biogenesis;metabolic process	mitochondrion	catalytic activity;metal ion binding;nucleotide binding;protein binding	Pf00291	825145	AT3G59760	OASC	3				0	0	8.24933e+07	8.36631e+07	6.86622e+07	7.10825e+07	8.06874e+07	8.8712e+07	5.88478e+07	7.17301e+07	8.54872e+07	9.01563e+07	6.96308e+07	7.23488e+07	High	High	High	High	High	High	High	High	High
FALSE	High	Master Protein	AT1G67090.1	ribulose bisphosphate carboxylase small chain 1A	0	117.308	59	12	3074	8	180	20.2	7.71	46440	12	metabolic process;response to stimulus	extracellular;membrane;ribosome	catalytic activity;metal ion binding	Pf00101, Pf12338, Pf13122	843029	AT1G67090	RBCS1A	1	Metabolic pathways; Glyoxylate and dicarboxylate metabolism; Carbon fixation in photosynthetic organisms; Carbon metabolism			4	0	1.4736e+10	1.57365e+10	1.50789e+10	1.62427e+10	1.47781e+10	1.51486e+10	1.44383e+10	1.55901e+10	1.53831e+10	1.51694e+10	1.50531e+10	1.61957e+10	High	High	High	High	High	High	High	High	High
FALSE	High	Master Protein	AT1G74060.1	Ribosomal protein L6 family protein	0	117.214	54	19	258	1	233	26	10.17	5268	19	cell organization and biogenesis;metabolic process	cytoplasm;cytosol;ribosome	RNA binding;structural molecule activity	Pf01159, Pf03868	843746	AT1G74060	AT1G74060	1	Ribosome	Nonsense Mediated Decay (NMD) independent of the Exon Junction Complex (EJC); Nonsense Mediated Decay (NMD) enhanced by the Exon Junction Complex (EJC); Formation of a pool of free 40S subunits; GTP hydrolysis and joining of the 60S ribosomal subunit; L13a-mediated translational silencing of Ceruloplasmin expression; SRP-dependent cotranslational protein targeting to membrane		13	0	1.47119e+07	1.70947e+07	1.50074e+07	14485698	1.45969e+07	1.59191e+07	1.54642e+07	1.55591e+07	1.20517e+07	1.45883e+07	1.73346e+07	1.43177e+07	High	High	Peak Found	High	High	High	Peak Found	High	High
FALSE	High	Master Protein	AT1G18270.2	ketose-bisphosphate aldolase class-II family protein	0	117.171	23	29	129	29	1374	147	5.85	2306	29	metabolic process	mitochondrion;nucleus	catalytic activity;metal ion binding;nucleotide binding	Pf01116, Pf03446, Pf07005, Pf14833	838407	AT1G18270	AT1G18270	1				0	0	1.26475e+08	8.28292e+07	9.26392e+07	8.98191e+07	1.28655e+08	8.76454e+07	1.02836e+08	8.61478e+07	1.32194e+08	9.94041e+07	8.57121e+07	9.82662e+07	High	High	High	High	High	High	High	High	High
FALSE	High	Master Protein	AT5G58140.2	phototropin 2	0	117.159	28	21	196	20	915	102.4	7.42	3554	21	cell organization and biogenesis;metabolic process;regulation of biological process;response to stimulus	Golgi;membrane;nucleus	catalytic activity;nucleotide binding;protein binding;receptor activity;signal transducer activity	Pf00069, Pf00989, Pf07714, Pf08447, Pf13426	835926	AT5G58140	PHOT2	5				0	1	1.2252e+08	1.18372e+08	1.17569e+08	1.21877e+08	1.2386e+08	1.33133e+08	1.10536e+08	1.16778e+08	1.08499e+08	1.24921e+08	1.15843e+08	1.14392e+08	High	High	High	High	High	High	High	High	High
FALSE	High	Master Protein	AT3G54470.1	uridine 5'-monophosphate synthase / UMP synthase (PYRE-F) (UMPS)	0	117.147	56	22	172	21	476	51.8	7.23	3349	22	cell communication;metabolic process;response to stimulus	cytoplasm;cytosol	catalytic activity	Pf00156, Pf00215	824612	AT3G54470	AT3G54470	3	Pyrimidine metabolism; Metabolic pathways	Pyrimidine biosynthesis		6	1	1.4588e+08	1.49635e+08	1.37302e+08	1.45256e+08	1.52292e+08	1.96756e+08	1.30986e+08	1.44188e+08	1.55669e+08	1.6086e+08	1.85269e+08	1.25868e+08	High	High	High	High	High	High	High	High	High
FALSE	High	Master Protein	AT3G25660.1	Amidase family protein	0	117.146	38	15	166	15	537	57.1	6.57	5189	15	metabolic process	mitochondrion	catalytic activity;nucleotide binding	Pf01425	822154	AT3G25660	AT3G25660	3	Aminoacyl-tRNA biosynthesis; Metabolic pathways			2	0	1.55094e+08	1.61753e+08	1.61785e+08	1.46634e+08	1.60691e+08	1.6219e+08	1.67285e+08	1.52319e+08	1.58403e+08	1.52787e+08	1.56846e+08	1.44653e+08	High	High	High	High	High	High	High	High	High
FALSE	High	Master Protein	AT1G78830.1	Curculin-like (mannose-binding) lectin family protein	0	117.136	50	19	222	11	455	50.3	8.47	5741	19	response to stimulus	cytosol;extracellular;Golgi;membrane		Pf00954, Pf01453	844220	AT1G78830	AT1G78830	1				0	8	7.46586e+09	5.83921e+09	5.87149e+09	4.84458e+09	6.64777e+09	5.76282e+09	5.89075e+09	4.03673e+09	4.7963e+09	4.80634e+09	4.73175e+09	4.21489e+09	High	High	High	High	High	High	High	High	High
FALSE	High	Master Protein	AT4G31700.1	ribosomal protein S6	0	117.115	53	17	210	6	250	28.4	10.61	6267	17	metabolic process	cytosol;Golgi;membrane;mitochondrion;nucleus;ribosome	RNA binding;structural molecule activity	Pf01092	829298	AT4G31700	RPS6	4	Ribosome	Nonsense Mediated Decay (NMD) independent of the Exon Junction Complex (EJC); Ribosomal scanning and start codon recognition; Nonsense Mediated Decay (NMD) enhanced by the Exon Junction Complex (EJC); GTP hydrolysis and joining of the 60S ribosomal subunit; mTORC1-mediated signalling; SRP-dependent cotranslational protein targeting to membrane; Major pathway of rRNA processing in the nucleolus an…		21	12	1.59333e+09	1.51041e+09	1.57347e+09	1.39742e+09	1.52932e+09	1.42951e+09	1.50686e+09	1.37565e+09	1.50598e+09	1.46204e+09	1.44912e+09	1.38125e+09	High	High	High	High	High	High	High	High	High
FALSE	High	Master Protein	AT5G46290.1	3-ketoacyl-acyl carrier protein synthase I	0	117.107	45	16	184	16	473	50.4	8.06	5325	16	cell organization and biogenesis;metabolic process;response to stimulus	membrane	catalytic activity	Pf00109, Pf02801	834671	AT5G46290	KAS I; KASI	5	Fatty acid metabolism; Fatty acid biosynthesis; Biotin metabolism; Metabolic pathways			4	0	3.62726e+08	3.42475e+08	3.53714e+08	3.99695e+08	3.78129e+08	3.47801e+08	3.45881e+08	4.06281e+08	3.80372e+08	3.44859e+08	3.47423e+08	3.92313e+08	High	High	High	High	High	High	High	High	High
FALSE	High	Master Protein	AT4G29010.1	Enoyl-CoA hydratase/isomerase family	0	117.055	37	23	200	23	721	77.8	9.32	2938	23	development;metabolic process	cytoplasm	catalytic activity;protein binding;RNA binding	Pf00378, Pf00725, Pf01266, Pf02737	829022	AT4G29010	AIM1	4	alpha-Linolenic acid metabolism; Fatty acid degradation; Metabolic pathways; Biosynthesis of secondary metabolites; Fatty acid metabolism	Beta-oxidation of very long chain fatty acids		10	0	2.59129e+08	2.23131e+08	2.75704e+08	2.26853e+08	2.78399e+08	2.44225e+08	2.38739e+08	2.26455e+08	2.881e+08	2.52952e+08	2.80339e+08	2.97992e+08	High	High	High	High	High	High	High	High	High
FALSE	High	Master Protein	AT5G25780.1	eukaryotic translation initiation factor 3B-2	0	116.982	30	18	130	2	714	82.1	5.24	2110	18	cell organization and biogenesis;metabolic process;regulation of biological process;transport	cytoplasm;cytosol;nucleus	protein binding;RNA binding;structural molecule activity	Pf00076, Pf04053, Pf04762, Pf08662, Pf14259	832647	AT5G25780	EIF3B-2	5	RNA transport	Ribosomal scanning and start codon recognition; Formation of a pool of free 40S subunits; L13a-mediated translational silencing of Ceruloplasmin expression; Formation of the ternary complex, and subsequently, the 43S complex		9	0	6.25803e+06	7.61598e+06	4.96936e+06	7.92377e+06		7.99011e+06	6.86628e+06	4.2974e+06	1.90855e+06	7.74418e+06	2.7713e+06	4.0093e+06	High	High	Peak Found	High	High	High	High	High	High
FALSE	High	Master Protein	AT3G02880.1	Leucine-rich repeat protein kinase family protein	0	116.895	40	23	161	17	627	67.7	8.37	2664	23	metabolic process;regulation of biological process;response to stimulus	cytosol;membrane	catalytic activity;nucleotide binding;protein binding	Pf00069, Pf07714, Pf08263, Pf13855	821198	AT3G02880	AT3G02880	3				0	6	1.47941e+08	1.25839e+08	1.18233e+08	1.0079e+08	1.46768e+08	1.22756e+08	1.2215e+08	1.08265e+08	1.48045e+08	1.26629e+08	1.2625e+08	1.087e+08	High	High	High	High	High	High	High	High	High
FALSE	High	Master Protein	AT1G80300.1	nucleotide transporter 1	0	116.884	29	17	193	7	624	68.1	9.35	4349	17	transport	membrane	nucleotide binding;transporter activity	Pf03219	844370	AT1G80300	NTT1	1				0	11	1.67869e+08	1.46601e+08	1.48991e+08	1.48068e+08	1.63978e+08	1.7601e+08	1.29593e+08	1.53921e+08	1.64088e+08	1.70046e+08	1.48938e+08	1.41004e+08	High	High	High	High	High	High	High	High	High
FALSE	High	Master Protein	AT5G20280.1	sucrose phosphate synthase 1F	0	116.828	24	23	224	19	1043	117.2	6.43	5288	23	metabolic process;transport	cytosol;membrane;nucleus	catalytic activity	Pf00534, Pf00862, Pf05116, Pf13524, Pf13579, Pf13692	832150	AT5G20280	SPS1F	5	Metabolic pathways; Starch and sucrose metabolism		Glucouse Sensing and Signaling in Arabidopsis	3	4	1.28366e+08	1.10582e+08	1.20969e+08	1.48093e+08	9.81189e+07	1.25972e+08	1.27491e+08	1.46449e+08	1.43021e+08	1.43764e+08	1.20892e+08	1.38423e+08	High	High	High	High	High	High	High	High	High
FALSE	High	Master Protein	AT1G71695.1	Peroxidase superfamily protein	0	116.753	33	10	160	10	358	39.5	8.28	5849	10	cell organization and biogenesis;metabolic process;response to stimulus	extracellular;membrane;vacuole	antioxidant activity;catalytic activity;metal ion binding	Pf00141	843498	AT1G71695	AT1G71695	1	Biosynthesis of secondary metabolites; Metabolic pathways; Phenylpropanoid biosynthesis			3	0	1.58185e+08	1.53565e+08	1.85784e+08	1.56179e+08	1.63775e+08	1.51089e+08	1.92315e+08	1.5537e+08	1.70396e+08	1.50319e+08	1.77844e+08	1.58959e+08	High	High	High	High	High	High	High	High	High
FALSE	High	Master Protein	AT1G76160.1	SKU5 similar 5	0	116.668	36	19	197	13	541	60	8.4	4839	19	metabolic process	cytosol;extracellular	catalytic activity;metal ion binding	Pf00394, Pf07731, Pf07732	843948	AT1G76160	sks5	1				0	6	2.55588e+08	2.24461e+08	2.30759e+08	2.59764e+08	2.24297e+08	2.19932e+08	2.30595e+08	2.59401e+08	2.31176e+08	2.20197e+08	2.35116e+08	2.6593e+08	High	High	High	High	High	High	High	High	High
FALSE	High	Master Protein	AT5G55280.1	homolog of bacterial cytokinesis Z-ring protein FTSZ 1-1	0	116.54	51	15	154	15	433	45.5	7.4	5494	15	cell division;cell organization and biogenesis;response to stimulus	cytoplasm;membrane	catalytic activity;nucleotide binding;protein binding;structural molecule activity	Pf00091, Pf12327	835621	AT5G55280	FTSZ1-1	5				0	0	1.02221e+08	1.03216e+08	1.55207e+08	141968655	1.01414e+08	1.04145e+08	1.55861e+08	1.22434e+08	1.0028e+08	1.03474e+08	1.35791e+08	1.15388e+08	High	High	High	High	High	High	High	High	High
FALSE	High	Master Protein	AT1G01090.1	pyruvate dehydrogenase E1 alpha	0	116.467	39	17	215	17	428	47.1	7.49	5319	17	metabolic process	cytosol;mitochondrion	catalytic activity	Pf00676, Pf02775	839429	AT1G01090	PDH-E1 ALPHA	1	Glycolysis / Gluconeogenesis; Carbon metabolism; Citrate cycle (TCA cycle); Pyruvate metabolism; Biosynthesis of secondary metabolites; Metabolic pathways			6	0	2.51729e+08	2.73024e+08	2.14537e+08	2.40019e+08	2.57163e+08	2.65703e+08	2.22624e+08	2.40848e+08	2.44319e+08	2.62633e+08	2.2704e+08	2.51237e+08	High	High	High	High	High	High	High	High	High
FALSE	High	Master Protein	AT3G04870.1	zeta-carotene desaturase	0	116.349	35	18	188	18	558	61.6	7.37	4814	18	metabolic process	mitochondrion	catalytic activity	Pf00890, Pf01266, Pf01593, Pf03486, Pf07992, Pf13450, Pf13454	819647	AT3G04870	ZDS	3	Carotenoid biosynthesis; Biosynthesis of secondary metabolites; Metabolic pathways			3	0	1.72358e+08	1.48e+08	1.37465e+08	1.21103e+08	1.57747e+08	1.36944e+08	1.35338e+08	1.36074e+08	1.44248e+08	1.16092e+08	1.48045e+08	1.20024e+08	High	High	High	High	High	High	High	High	High
FALSE	High	Master Protein	AT4G15530.5	pyruvate orthophosphate dikinase	0	116.181	32	25	213	25	963	105.1	6.38	4219	25	metabolic process	cytoplasm;cytosol;nucleus	catalytic activity;metal ion binding;nucleotide binding	Pf00391, Pf01326, Pf02896	827226	AT4G15530	PPDK	4	Carbon metabolism; Carbon fixation in photosynthetic organisms; Metabolic pathways; Pyruvate metabolism			4	0	1.81568e+08	8.7247e+07	1.21765e+08	1.26674e+08	1.69443e+08	9.28526e+07	1.26052e+08	1.23686e+08	1.7725e+08	1.03327e+08	1.20154e+08	1.38106e+08	High	High	High	High	High	High	High	High	High
FALSE	High	Master Protein	AT2G17390.1	ankyrin repeat-containing 2B	0	115.991	68	14	115	12	344	36.9	4.48	3501	14	regulation of biological process;transport	cytoplasm;membrane;nucleus	protein binding	Pf00023, Pf12796, Pf13606, Pf13637, Pf13857	816246	AT2G17390	AKR2B	2				0	0	1.46506e+08	1.23259e+08	1.25393e+08	1.025e+08	1.45558e+08	1.25895e+08	1.27564e+08	9.368e+07	1.39085e+08	1.27364e+08	1.24236e+08	9.25361e+07	High	High	High	High	High	High	High	High	High
FALSE	High	Master Protein	AT4G35090.1	catalase 2	0	115.913	42	18	310	10	492	56.9	7.12	5392	18	cell communication;cell death;cellular homeostasis;metabolic process;regulation of biological process;response to stimulus	cytoplasm;cytosol;mitochondrion;nucleus;ribosome	antioxidant activity;catalytic activity;metal ion binding;protein binding	Pf00199, Pf06628	829661	AT4G35090	CAT2	4	Biosynthesis of secondary metabolites; MAPK signaling pathway - plant; Carbon metabolism; Tryptophan metabolism; Peroxisome; Glyoxylate and dicarboxylate metabolism	Neutrophil degranulation; Detoxification of Reactive Oxygen Species		12	5	7.43908e+08	5.87234e+08	7.40889e+08	8.29326e+08	7.33608e+08	5.83103e+08	7.0509e+08	8.63069e+08	7.12321e+08	5.88764e+08	7.02611e+08	8.34424e+08	High	High	High	High	High	High	High	High	High
FALSE	High	Master Protein	AT1G65010.1	Plant protein of unknown function (DUF827)	0	115.459	27	30	139	29	1345	152.6	4.94	1316	30	metabolic process;regulation of biological process;transport	nucleus	transporter activity	Pf01496, Pf04111, Pf05557, Pf05701, Pf08317	842809	AT1G65010	AT1G65010	1				0	1	7.50841e+07	7.68958e+07	6.91771e+07	6.24651e+07	6.94224e+07	8.35143e+07	7.53452e+07	5.98214e+07	6.29e+07	7.00743e+07	6.40921e+07	6.6922e+07	High	High	High	High	High	High	High	High	High
FALSE	High	Master Protein	AT4G04350.1	tRNA synthetase class I (I, L, M and V) family protein	0	115.381	25	21	151	21	973	111	6.3	3901	21	cell organization and biogenesis;metabolic process;regulation of biological process	cytoplasm;mitochondrion	catalytic activity;nucleotide binding	Pf00133, Pf08264, Pf09334, Pf13603	825755	AT4G04350	EMB2369	4	Aminoacyl-tRNA biosynthesis			1	0	6.022e+07	5.6512e+07	7.08238e+07	8.32243e+07	6.74428e+07	6.51646e+07	8.36484e+07	9.0865e+07	6.67841e+07	5.91858e+07	6.7352e+07	6.09912e+07	High	High	High	High	High	High	High	High	High
FALSE	High	Master Protein	AT3G22200.2	Pyridoxal phosphate (PLP)-dependent transferases superfamily protein	0	115.262	40	15	177	15	513	56.3	8.25	4736	15	cell growth;cell organization and biogenesis;metabolic process;response to stimulus	cytoplasm;cytosol;Golgi;membrane;mitochondrion	catalytic activity;metal ion binding	Pf00155, Pf00202	821784	AT3G22200	POP2	3				0	0	4.43231e+08	3.80067e+08	3.3452e+08	3.15028e+08	4.5245e+08	3.56534e+08	3.22734e+08	3.20239e+08	4.36866e+08	3.64786e+08	3.10046e+08	3.24732e+08	High	High	High	High	High	High	High	High	High
FALSE	High	Master Protein	AT4G32260.1	ATPase, F0 complex, subunit B/B', bacterial/chloroplast	0	115.086	41	15	278	15	219	23.9	5.86	7197	15	defense response;metabolic process;response to stimulus;transport	membrane	catalytic activity;protein binding;transporter activity	Pf00430	829359	AT4G32260	AT4G32260; PDE334	4	Metabolic pathways; Oxidative phosphorylation; Photosynthesis			3	0	1.65406e+09	1.63172e+09	1.7184e+09	1.71592e+09	1.53984e+09	1.69204e+09	1.68693e+09	1.72045e+09	1.54535e+09	1.62588e+09	1.5992e+09	1.85535e+09	High	High	High	High	High	High	High	High	High
FALSE	High	Master Protein	AT4G04020.1	fibrillin	0	114.986	65	15	160	14	318	34.9	5.6	6001	15	regulation of biological process;response to stimulus	membrane;nucleus	protein binding;structural molecule activity	Pf04755	825714	AT4G04020	FIB	4				0	1	7.36386e+08	6.0064e+08	6.03407e+08	5.96208e+08	7.07279e+08	5.72735e+08	6.6007e+08	5.38202e+08	6.97036e+08	6.0336e+08	6.1413e+08	6.15655e+08	High	High	High	High	High	High	High	High	High
FALSE	High	Master Protein	AT1G66410.1	calmodulin 4	0	114.914	82	13	244	2	149	16.9	4.27	7640	13	response to stimulus	cytoplasm;cytosol;membrane;nucleus	metal ion binding;protein binding;signal transducer activity	Pf00036, Pf08726, Pf12763, Pf13202, Pf13405, Pf13499, Pf13833, Pf14658	833756; 842959	AT5G37780; AT1G66410	CAM1; CAM4	5; 1	Plant-pathogen interaction; MAPK signaling pathway - plant; Phosphatidylinositol signaling system			3	0	1.01279e+08	1.02759e+08	9.16711e+07	69810816	1.09255e+08	1.03009e+08	9.60864e+07	8.31194e+07	1.13954e+08	1.07996e+08	9.85355e+07	7.58323e+07	High	High	High	High	High	High	High	High	High
FALSE	High	Master Protein	AT1G30580.1	GTP binding	0	114.907	52	22	240	22	394	44.4	6.81	4110	22	regulation of biological process;response to stimulus	cytoplasm;cytosol	catalytic activity;metal ion binding;nucleotide binding;protein binding	Pf00005, Pf01926, Pf02421, Pf06071	839938	AT1G30580	AT1G30580	1		Platelet degranulation		4	0	4.167e+08	4.20271e+08	3.77311e+08	4.0921e+08	4.15489e+08	4.088e+08	4.0391e+08	4.39231e+08	3.94936e+08	4.0914e+08	3.96789e+08	4.27409e+08	High	High	High	High	High	High	High	High	High
FALSE	High	Master Protein	AT5G38410.3	Ribulose bisphosphate carboxylase (small chain) family protein	0	114.872	69	13	2924	5	186	20.8	8.29	51389	13	metabolic process;response to stimulus	extracellular;membrane;ribosome	catalytic activity	Pf00101, Pf12338	833828	AT5G38410	AT5G38410; RBCS3B	5				0	8	2.53155e+10	2.61847e+10	2.68986e+10	2.77274e+10	2.57292e+10	2.61334e+10	2.83424e+10	2.97905e+10	2.6851e+10	2.81491e+10	2.95731e+10	3.05364e+10	High	High	High	High	High	High	High	High	High
FALSE	High	Master Protein	AT5G13030.1	unknown protein; FUNCTIONS IN: molecular_function unknown; INVOLVED IN: biological_process unknown; LOCATED IN: chloroplast; EXPRESSED IN: 23 plant structures; EXPRESSED DURING: 13 growth stages; CONTAINS InterPro DOMAIN/s: Uncharacterised protein family UPF0061 (InterPro:IPR003846); Has 5046 Blast hits to 4997 proteins in 1211 species: Archae - 8; Bacteria - 2327; Metazoa - 120; Fungi - 134; Pla…	0	114.826	39	23	226	23	633	71.1	6.7	4577	23		cytosol;mitochondrion		Pf02696	831143	AT5G13030	AT5G13030	5				0	0	1.78313e+08	1.84887e+08	1.72548e+08	1.6349e+08	1.56576e+08	1.79045e+08	1.38277e+08	1.62675e+08	1.55968e+08	1.60832e+08	1.60628e+08	1.74763e+08	High	High	High	High	High	High	High	High	High
FALSE	High	Master Protein	AT1G59900.1	pyruvate dehydrogenase complex E1 alpha subunit	0	114.725	50	23	232	14	389	43	7.49	3445	23	metabolic process;response to stimulus	cytosol;mitochondrion;nucleus;organelle lumen	catalytic activity	Pf00676, Pf01765, Pf02775	842284	AT1G59900	E1 ALPHA	1	Glycolysis / Gluconeogenesis; Carbon metabolism; Citrate cycle (TCA cycle); Pyruvate metabolism; Biosynthesis of secondary metabolites; Metabolic pathways	Regulation of pyruvate dehydrogenase (PDH) complex; Signaling by Retinoic Acid		14	8	2.83559e+08	2.63706e+08	2.81447e+08	2.5844e+08	2.80924e+08	2.88033e+08	2.64575e+08	2.62177e+08	2.91846e+08	2.84298e+08	2.68199e+08	2.56913e+08	High	High	High	High	High	High	High	High	High
FALSE	High	Master Protein	AT5G53480.1	ARM repeat superfamily protein	0	114.682	30	20	195	20	870	96.2	4.81	3825	20	transport	cytoplasm;cytosol;membrane;nucleus	protein binding;transporter activity	Pf03810, Pf13513	835429	AT5G53480	AT5G53480	5	RNA transport	Neutrophil degranulation		4	0	1.15154e+08	1.50222e+08	1.2816e+08	153020205	1.48691e+08	1.41271e+08	1.09826e+08	1.12028e+08	1.77896e+08	1.61807e+08	1.60187e+08	1.03408e+08	High	High	High	High	High	High	High	High	High
FALSE	High	Master Protein	AT4G01870.1	tolB protein-related	0	114.675	34	17	148	17	652	72.8	5.99	4176	17	metabolic process	nucleus		Pf00930, Pf07676	828228	AT4G01870	AT4G01870	4				0	0	2.81685e+08	1.77058e+08	1.89049e+08	1.60638e+08	2.78649e+08	1.4537e+08	1.83789e+08	1.80188e+08	2.75136e+08	1.75863e+08	1.93934e+08	1.75921e+08	High	High	High	High	High	High	High	High	High
FALSE	High	Master Protein	AT3G29360.1	UDP-glucose 6-dehydrogenase family protein	0	114.647	42	17	188	5	480	53.1	6	5576	17	metabolic process	cytoplasm;cytosol;nucleus	catalytic activity;nucleotide binding	Pf00984, Pf03720, Pf03721	822594	AT3G29360	AT3G29360; UGD2	3	Amino sugar and nucleotide sugar metabolism; Pentose and glucuronate interconversions; Metabolic pathways; Ascorbate and aldarate metabolism	Formation of the active cofactor, UDP-glucuronate		9	12	2.76618e+08	2.95092e+08	2.68265e+08	2.77182e+08	2.65684e+08	3.44969e+08	2.62029e+08	2.85988e+08	2.56669e+08	3.35437e+08	2.5344e+08	3.15777e+08	High	High	High	High	High	High	High	High	High
FALSE	High	Master Protein	AT1G20620.1	catalase 3	0	114.51	47	19	248	15	492	56.7	7.64	4731	19	cell communication;metabolic process;response to stimulus	extracellular;membrane;mitochondrion;nucleus;ribosome;vacuole	antioxidant activity;catalytic activity;metal ion binding;protein binding;RNA binding	Pf00199, Pf06628	838651	AT1G20620	CAT3	1	Glyoxylate and dicarboxylate metabolism; MAPK signaling pathway - plant; Biosynthesis of secondary metabolites; Carbon metabolism; Tryptophan metabolism; Peroxisome	Neutrophil degranulation; Detoxification of Reactive Oxygen Species		12	4	1.52833e+09	1.77803e+09	1.52417e+09	1.51651e+09	1.55617e+09	1.70966e+09	1.58115e+09	1.59354e+09	1.49815e+09	1.71479e+09	1.5308e+09	1.73489e+09	High	High	High	High	High	High	High	High	High
FALSE	High	Master Protein	AT1G42550.1	plastid movement impaired1	0	114.508	30	21	161	21	843	93.8	5.31	4989	21	cell organization and biogenesis;cellular component movement;regulation of biological process;response to stimulus	cytoplasm;cytosol;membrane		Pf10358	840860	AT1G42550	PMI1	1				0	0	6.12371e+07	5.55452e+07	2.0649e+08	5.20124e+07	6.29254e+07	5.80076e+07	1.79087e+08	6.04044e+07	6.4186e+07	5.04084e+07	1.95104e+08	5.68703e+07	High	High	High	High	High	High	High	High	High
FALSE	High	Master Protein	AT3G51800.2	metallopeptidase M24 family protein	0	114.491	49	20	254	20	401	43.9	6.99	4009	20	development;metabolic process;regulation of biological process;response to stimulus	cytosol;membrane;nucleus	catalytic activity;protein binding	Pf00557	824343	AT3G51800	ATG2	3				0	0	4.85948e+08	4.09707e+08	5.26298e+08	4.78208e+08	4.32957e+08	4.66158e+08	4.74884e+08	4.40153e+08	4.1502e+08	3.99985e+08	4.5495e+08	4.14304e+08	High	High	High	High	High	High	High	High	High
FALSE	High	Master Protein	AT5G05010.1	clathrin adaptor complexes medium subunit family protein	0	114.37	43	19	174	19	527	57.7	5.85	3641	19	transport	cytoplasm;cytosol;Golgi;membrane		Pf00928	830383	AT5G05010	AT5G05010	5		COPI-mediated anterograde transport; COPI-dependent Golgi-to-ER retrograde traffic		11	0	1.72073e+08	1.62992e+08	1.33545e+08	1.46406e+08	1.60419e+08	1.67568e+08	1.37558e+08	1.40518e+08	1.65363e+08	1.70375e+08	1.36695e+08	1.39805e+08	High	High	High	High	High	High	High	High	High
FALSE	High	Master Protein	AT1G22410.1	Class-II DAHP synthetase family protein	0	114.369	36	18	208	13	527	58.3	8.32	5208	18	metabolic process	membrane	catalytic activity	Pf01474	838847	AT1G22410	AT1G22410	1	Biosynthesis of secondary metabolites; Biosynthesis of amino acids; Phenylalanine, tyrosine and tryptophan biosynthesis; Metabolic pathways			4	0	1.14294e+08	1.11088e+08	1.34629e+08	1.52298e+08	1.36993e+08	1.41723e+08	1.42318e+08	1.72345e+08	1.61135e+08	1.42842e+08	1.51153e+08	1.57334e+08	High	High	High	High	High	High	High	High	High
FALSE	High	Master Protein	AT1G76680.2	12-oxophytodienoate reductase 1	0	114.271	50	18	217	12	397	44	7.5	4374	18	metabolic process;response to stimulus	cytoplasm;cytosol	catalytic activity;nucleotide binding	Pf00724	844001	AT1G76680	OPR1	1				0	7	3.2317e+08	2.45602e+08	2.02473e+08	2.41512e+08	3.27561e+08	2.41099e+08	2.14797e+08	2.49992e+08	3.34831e+08	2.40972e+08	2.1266e+08	2.36915e+08	High	High	High	High	High	High	High	High	High
FALSE	High	Master Protein	AT2G27030.3	calmodulin 5	0	114.223	67	13	252	2	181	20.6	4.82	7843	13		cytoplasm;cytosol;membrane;nucleus	metal ion binding;protein binding	Pf00036, Pf08726, Pf12763, Pf13202, Pf13405, Pf13499, Pf13833, Pf14658	817245	AT2G27030	CAM5	2				0	12	6.95292e+08	6.97802e+08	6.58558e+08	7.02939e+08	7.09367e+08	7.02081e+08	6.63882e+08	7.01126e+08	7.2062e+08	6.8373e+08	6.80462e+08	6.40496e+08	High	High	High	High	High	High	High	High	High
FALSE	High	Master Protein	AT5G11560.1	catalytics	0	114.196	29	21	182	21	982	108.8	6.81	4799	21	metabolic process	endoplasmic reticulum;Golgi;membrane;vacuole	catalytic activity	Pf07774, Pf13360	831028	AT5G11560	AT5G11560	5				0	0	1.129e+08	9.90936e+07	9.48856e+07	8.36844e+07	1.01101e+08	1.03049e+08	9.51529e+07	8.27166e+07	9.75664e+07	1.05067e+08	8.458e+07	8.46629e+07	High	High	High	High	High	High	High	High	High
FALSE	High	Master Protein	AT1G74030.1	enolase 1	0	114.178	39	14	137	14	477	51.4	6.13	5647	14	cell organization and biogenesis;metabolic process;response to stimulus		catalytic activity;metal ion binding	Pf00113, Pf03952	843741	AT1G74030	ENO1	1	Carbon metabolism; Biosynthesis of secondary metabolites; Metabolic pathways; Biosynthesis of amino acids; RNA degradation; Glycolysis / Gluconeogenesis	Glycolysis; Gluconeogenesis		11	0	1.69298e+08	1.64804e+08	1.58392e+08	1.42703e+08	1.69164e+08	1.63866e+08	1.651e+08	1.5172e+08	1.5609e+08	1.57751e+08	1.40506e+08	1.39323e+08	High	High	High	High	High	High	High	High	High
FALSE	High	Master Protein	AT2G01140.1	Aldolase superfamily protein	0	114.098	46	16	216	13	391	42.3	8.09	4931	16	metabolic process;response to stimulus	mitochondrion	catalytic activity	Pf00274	814643	AT2G01140	AT2G01140; PDE345	2	Biosynthesis of amino acids; Biosynthesis of secondary metabolites; Carbon metabolism; Pentose phosphate pathway; Carbon fixation in photosynthetic organisms; Metabolic pathways; Glycolysis / Gluconeogenesis; Fructose and mannose metabolism			8	0	6.94747e+08	6.57667e+08	7.15762e+08	5.99199e+08	6.89678e+08	6.65768e+08	6.35796e+08	5.69803e+08	6.61754e+08	6.27896e+08	6.09155e+08	5.61736e+08	High	High	High	High	High	High	High	High	High
FALSE	High	Master Protein	AT2G31610.1	Ribosomal protein S3 family protein	0	114.093	70	17	302	3	250	27.5	9.54	6519	17	metabolic process;response to stimulus	cytoplasm;cytosol;Golgi;membrane;nucleus;ribosome;vacuole	catalytic activity;DNA binding;RNA binding;structural molecule activity	Pf00189, Pf07650	817719	AT2G31610	AT2G31610	2	Ribosome	Nonsense Mediated Decay (NMD) independent of the Exon Junction Complex (EJC); Nonsense Mediated Decay (NMD) enhanced by the Exon Junction Complex (EJC); Ribosomal scanning and start codon recognition; Formation of a pool of free 40S subunits; GTP hydrolysis and joining of the 60S ribosomal subunit; L13a-mediated translational silencing of Ceruloplasmin expression; Formation of the ternary complex…		15	1	1.42773e+08	1.50222e+08	1.44705e+08	1.57032e+08	1.51281e+08	1.56759e+08	1.38035e+08	1.51556e+08	1.57896e+08	1.56615e+08	1.33619e+08	1.39593e+08	High	High	High	High	High	High	High	High	High
FALSE	High	Master Protein	AT5G53170.1	FTSH protease 11	0	114.039	31	20	160	19	806	88.7	6.13	4489	20	metabolic process;response to stimulus	membrane;mitochondrion	catalytic activity;metal ion binding;nucleotide binding	Pf00004, Pf01057, Pf01078, Pf01434, Pf06068, Pf07724, Pf07726, Pf07728, Pf13173, Pf13191, Pf13207, Pf13238, Pf13401, Pf13481, Pf13521	835398	AT5G53170	FTSH11	5				0	1	9.22315e+07	8.14193e+07	8.74686e+07	1.06623e+08	9.54539e+07	9.92599e+07	8.93539e+07	8.4221e+07	1.00176e+08	8.31215e+07	8.07008e+07	7.99974e+07	High	High	High	High	High	High	High	High	High
FALSE	High	Master Protein	AT5G23010.1	methylthioalkylmalate synthase 1	0	114.004	47	19	133	14	506	55.1	7.25	2769	19	metabolic process;response to stimulus		catalytic activity	Pf00682	832365	AT5G23010	MAM1	5	2-Oxocarboxylic acid metabolism; Glucosinolate biosynthesis; Biosynthesis of secondary metabolites			3	5	8.93409e+07	1.41142e+08	3.6988e+07	3.70796e+07	1.02239e+08	1.35119e+08	3.36493e+07	4.55516e+07	8.42947e+07	1.46475e+08	4.98465e+07	4.47657e+07	High	High	High	High	High	High	High	High	High
FALSE	High	Master Protein	AT5G27470.1	seryl-tRNA synthetase / serine--tRNA ligase	0	113.721	52	22	195	22	451	51.6	6.67	4065	22	metabolic process;response to stimulus	cytoplasm;cytosol	catalytic activity;nucleotide binding	Pf00587, Pf02403	832806	AT5G27470	AT5G27470	5	Aminoacyl-tRNA biosynthesis			1	0	2.59577e+08	2.19999e+08	2.07618e+08	2.31217e+08	2.56624e+08	2.11157e+08	2.00054e+08	2.21371e+08	2.47565e+08	2.53613e+08	1.98512e+08	2.04805e+08	High	High	High	High	High	High	High	High	High
FALSE	High	Master Protein	AT3G55440.1	triosephosphate isomerase	0	113.546	60	14	265	13	254	27.2	5.5	7648	14	metabolic process;response to stimulus	cytoplasm;cytosol;extracellular;Golgi;membrane;mitochondrion;vacuole	catalytic activity;metal ion binding	Pf00121	824710	AT3G55440	TPI	3	Biosynthesis of secondary metabolites; Metabolic pathways; Biosynthesis of amino acids; Carbon fixation in photosynthetic organisms; Inositol phosphate metabolism; Fructose and mannose metabolism; Glycolysis / Gluconeogenesis; Carbon metabolism	Glycolysis; Gluconeogenesis		13	1	1.70833e+09	1.61896e+09	1.55394e+09	1.88337e+09	1.63423e+09	1.73821e+09	1.98183e+09	1.73913e+09	1.68262e+09	1.82348e+09	1.79629e+09	1.90273e+09	High	High	High	High	High	High	High	High	High
FALSE	High	Master Protein	AT1G24180.1	Thiamin diphosphate-binding fold (THDP-binding) superfamily protein	0	113.482	40	21	219	12	393	43.3	7.91	3504	21	metabolic process;response to stimulus	cytosol;mitochondrion;nucleus;organelle lumen	catalytic activity;metal ion binding	Pf00676	839031	AT1G24180	IAR4	1	Metabolic pathways; Biosynthesis of secondary metabolites; Pyruvate metabolism; Carbon metabolism; Citrate cycle (TCA cycle); Glycolysis / Gluconeogenesis	Regulation of pyruvate dehydrogenase (PDH) complex; Signaling by Retinoic Acid		14	0	1.3977e+08	1.31538e+08	1.30483e+08	143737138	1.4483e+08	1.44639e+08	1.425e+08	1.5382e+08	1.34641e+08	1.29192e+08	1.19292e+08	1.60518e+08	High	High	High	High	High	High	High	High	High
FALSE	High	Master Protein	AT1G54040.2	epithiospecifier protein	0	113.363	59	20	167	20	341	37	5.86	4357	20	defense response;metabolic process;regulation of biological process;response to stimulus	cytoplasm;nucleus	enzyme regulator activity;protein binding	Pf01344, Pf07646, Pf13415, Pf13418, Pf13854, Pf13964	841842	AT1G54040	ESP	1				0	0	1.11663e+08	1.17747e+08	1.91656e+09	2.05682e+09	1.09853e+08	1.19789e+08	1.99022e+09	2.02753e+09	1.13045e+08	1.2089e+08	1.92626e+09	2.25923e+09	Peak Found	Peak Found	High	High	Peak Found	Peak Found	High	High	Peak Found
FALSE	High	Master Protein	AT4G08390.1	stromal ascorbate peroxidase	0	113.302	56	17	152	12	372	40.4	8.28	3337	17	metabolic process;response to stimulus	membrane;mitochondrion	antioxidant activity;catalytic activity;metal ion binding	Pf00141	826396	AT4G08390	SAPX	4	Glutathione metabolism; Ascorbate and aldarate metabolism			2	1	1.01601e+08	1.37977e+08	1.21397e+08	1.58221e+08	1.03753e+08	1.40796e+08	1.16077e+08	1.41535e+08	9.87277e+07	1.23693e+08	1.12965e+08	1.51355e+08	High	High	High	High	High	High	High	High	High
FALSE	High	Master Protein	AT4G01690.1	Flavin containing amine oxidoreductase family	0	113.247	42	19	190	19	537	57.7	9.03	6019	19	metabolic process		catalytic activity;protein binding	Pf01593, Pf02089	827991	AT4G01690	PPOX	4	Porphyrin and chlorophyll metabolism; Biosynthesis of secondary metabolites; Metabolic pathways			3	0	1.72999e+08	1.78942e+08	1.79597e+08	2.33569e+08	1.83959e+08	2.0197e+08	1.99766e+08	2.30766e+08	1.87761e+08	2.1991e+08	1.94348e+08	2.2426e+08	High	High	High	High	High	High	High	High	High
FALSE	High	Master Protein	AT3G04790.1	Ribose 5-phosphate isomerase, type A protein	0	113.065	48	13	325	13	276	29.3	6.02	10266	13	defense response;metabolic process;response to stimulus	membrane	catalytic activity	Pf06026	819639	AT3G04790	AT3G04790; EMB3119	3	Metabolic pathways; Pentose phosphate pathway; Carbon fixation in photosynthetic organisms; Carbon metabolism; Biosynthesis of secondary metabolites; Biosynthesis of amino acids	Pentose phosphate pathway (hexose monophosphate shunt)		9	0	1.75622e+09	1.4493e+09	1.957e+09	1.91682e+09	1.6274e+09	1.42748e+09	1.92097e+09	1.86914e+09	1.4985e+09	1.333e+09	1.80241e+09	1.81887e+09	High	High	High	High	High	High	High	High	High
FALSE	High	Master Protein	AT1G29150.1	non-ATPase subunit 9	0	113.005	40	16	175	16	419	46.7	6.67	4054	16	cell organization and biogenesis;metabolic process;response to stimulus	cytosol;nucleus;proteasome	protein binding;structural molecule activity	Pf01399	839789	AT1G29150	ATS9	1	Proteasome	Antigen processing: Ubiquitination & Proteasome degradation; Ub-specific processing proteases; Signaling by WNT; Cdc20:Phospho-APC/C mediated degradation of Cyclin A; Hedgehog 'on' state; Orc1 removal from chromatin; Regulation of DNA replication; TCF dependent signaling in response to WNT; UCH proteinases; Cross-presentation of soluble exogenous antigens (endosomes); Degradation of DVL; Removal …		46	0	3.69381e+08	3.74288e+08	4.00464e+08	3.79028e+08	4.09893e+08	4.1068e+08	4.4206e+08	4.11278e+08	4.60317e+08	4.20818e+08	4.4269e+08	4.08526e+08	High	High	High	High	High	High	High	High	High
FALSE	High	Master Protein	AT2G47610.1	Ribosomal protein L7Ae/L30e/S12e/Gadd45 family protein	0	112.846	49	18	287	5	257	29.1	10.13	4642	18	metabolic process	cytoplasm;cytosol;membrane;ribosome	RNA binding;structural molecule activity	Pf01248	819374	AT2G47610	AT2G47610	2	Ribosome	Nonsense Mediated Decay (NMD) independent of the Exon Junction Complex (EJC); Nonsense Mediated Decay (NMD) enhanced by the Exon Junction Complex (EJC); Formation of a pool of free 40S subunits; GTP hydrolysis and joining of the 60S ribosomal subunit; L13a-mediated translational silencing of Ceruloplasmin expression; SRP-dependent cotranslational protein targeting to membrane		13	15	1.07207e+09	1.06015e+09	9.70476e+08	1.1031e+09	1.08155e+09	1.09498e+09	9.80288e+08	1.1395e+09	1.21527e+09	1.16678e+09	1.02867e+09	1.02047e+09	High	High	High	High	High	High	High	High	High
FALSE	High	Master Protein	AT2G02560.1	cullin-associated and neddylation dissociated	0	112.795	22	26	188	26	1219	134.8	6.1	3253	26	cell organization and biogenesis;metabolic process;regulation of biological process;response to stimulus	cytosol;membrane;nucleus	protein binding	Pf08623	814786	AT2G02560	CAND1	2		Neutrophil degranulation; Neddylation		6	0	2.78171e+08	2.66462e+08	2.7327e+08	2.33229e+08	2.83374e+08	2.65803e+08	2.75921e+08	2.34082e+08	2.93222e+08	2.64433e+08	2.95973e+08	2.34292e+08	High	High	High	High	High	High	High	High	High
FALSE	High	Master Protein	AT2G33340.1	MOS4-associated complex 3B	0	112.742	43	16	171	15	525	56.7	6.13	3546	16	cell organization and biogenesis;defense response;metabolic process;response to stimulus	nucleus;spliceosomal complex	catalytic activity;metal ion binding;nucleotide binding;protein binding	Pf00400, Pf04564, Pf08606, Pf11789	817897	AT2G33340	MAC3B	2	Spliceosome; Ubiquitin mediated proteolysis	Dual incision in TC-NER; Gap-filling DNA repair synthesis and ligation in TC-NER; mRNA Splicing - Major Pathway; Formation of TC-NER Pre-Incision Complex		12	1	5.85962e+07	7.82184e+07	6.50757e+07	7.98544e+07	6.12471e+07	7.79775e+07	7.09709e+07	8.67664e+07	7.55086e+07	7.74101e+07	7.27051e+07	7.87734e+07	High	High	High	High	High	High	High	High	High
FALSE	High	Master Protein	AT4G14040.1	selenium-binding protein 2	0	112.497	39	14	200	9	487	53.9	6.19	4600	14	cell organization and biogenesis		protein binding	Pf05694	827040	AT4G14040	SBP2	4				0	9	2.60901e+08	2.12783e+08	4.29114e+08	4.43304e+08	2.59999e+08	2.36507e+08	4.53027e+08	4.50986e+08	2.51767e+08	2.27326e+08	4.54699e+08	4.78768e+08	High	High	High	High	High	High	High	High	High
FALSE	High	Master Protein	AT3G58510.1	DEA(D/H)-box RNA helicase family protein	0	112.215	40	20	164	11	612	66	6.68	4263	20	metabolic process	cytoplasm;cytosol;membrane	catalytic activity;nucleotide binding;RNA binding	Pf00270, Pf00271	825020	AT3G58510	AT3G58510	3		Neutrophil degranulation		3	11	2.06809e+08	1.77365e+08	1.77662e+08	1.73554e+08	2.04213e+08	1.86945e+08	1.84377e+08	2.00475e+08	2.07627e+08	1.78258e+08	1.87121e+08	1.96728e+08	High	High	High	High	High	High	High	High	High
FALSE	High	Master Protein	AT5G64270.1	splicing factor, putative	0	112.159	22	24	175	24	1269	141.4	6.11	4044	24	cell organization and biogenesis;metabolic process	cytosol;nucleus;spliceosomal complex	RNA binding	Pf08920, Pf13513	836548	AT5G64270	AT5G64270	5	Spliceosome	mRNA Splicing - Minor Pathway; mRNA Splicing - Major Pathway		6	0	7.63935e+07	6.20009e+07	5.77412e+07	5.82263e+07	7.35652e+07	7.07766e+07	5.11918e+07	6.13315e+07	6.53019e+07	6.11563e+07	5.41546e+07	4.95905e+07	High	High	High	High	High	High	High	High	High
FALSE	High	Master Protein	AT5G60790.1	ABC transporter family protein	0	111.843	33	19	152	19	595	66.8	6.46	3893	19	transport	membrane	catalytic activity;nucleotide binding;transporter activity	Pf00005, Pf01926, Pf12848, Pf13304	836200	AT5G60790	GCN1; ABCF1	5				0	0	9.53613e+07	1.12246e+08	8.71076e+07	9.27338e+07	9.82617e+07	1.0405e+08	8.7315e+07	9.81525e+07	8.97672e+07	9.65977e+07	8.59656e+07	1.02384e+08	High	High	High	High	High	High	High	High	High
FALSE	High	Master Protein	AT1G30400.1	multidrug resistance-associated protein 1	0	111.833	16	21	131	13	1622	181.8	6.2	2418	21	response to stimulus;transport	membrane;nucleus;vacuole	catalytic activity;nucleotide binding;protein binding;transporter activity	Pf00005, Pf00664, Pf01926	839920	AT1G30400	MRP1; ABCC1	1		Cargo recognition for clathrin-mediated endocytosis; Ub-specific processing proteases; Platelet degranulation ; Hyaluronan biosynthesis and export; Hyaluronan metabolism; ABC-family proteins mediated transport		19	9	3.46035e+08	3.94069e+08	3.73993e+08	397907655	3.92614e+08	4.86604e+08	3.79453e+08	3.56983e+08	4.67321e+08	3.5256e+08	3.5727e+08	2.51818e+08	High	High	High	High	High	High	High	High	High
FALSE	High	Master Protein	AT4G14030.1	selenium-binding protein 1	0	111.732	32	12	176	7	490	54	5.67	4664	12	metabolic process;response to stimulus	cytosol;nucleus	protein binding	Pf05694	827039	AT4G14030	SBP1	4				0	0	8.58991e+07	7.41144e+07	1.17418e+08	1.15954e+08	9.36606e+07	7.69874e+07	1.2211e+08	1.2885e+08	1.0008e+08	7.52691e+07	1.25897e+08	1.21666e+08	High	High	High	High	High	High	High	High	High
FALSE	High	Master Protein	AT5G43330.1	Lactate/malate dehydrogenase family protein	0	111.582	52	15	180	5	332	35.7	6.79	4816	15	metabolic process	cytoplasm;cytosol;extracellular;membrane	catalytic activity;protein binding	Pf00056, Pf02866	834351	AT5G43330	AT5G43330; c-NAD-MDH2	5	Cysteine and methionine metabolism; Metabolic pathways; Pyruvate metabolism; Citrate cycle (TCA cycle); Biosynthesis of secondary metabolites; Glyoxylate and dicarboxylate metabolism; Carbon metabolism; Carbon fixation in photosynthetic organisms	Gluconeogenesis		12	0	1.39916e+07	1.5607e+07	8.47973e+06	1.20449e+07	1.37671e+07	1.63424e+07	8.98261e+06	1.11717e+07	1.37032e+07	1.32622e+07	8.71202e+06	1.07687e+07	High	High	High	High	High	High	High	High	High
FALSE	High	Master Protein	AT1G13320.1	protein phosphatase 2A subunit A3	0	111.266	37	17	159	10	587	65.5	5.07	2692	17	regulation of biological process	cytoplasm;cytosol;membrane;nucleus	protein binding	Pf02985, Pf12755, Pf13646	837892	AT1G13320	PP2AA3	1	mRNA surveillance pathway	Activated TLR4 signalling; RAF/MAP kinase cascade; Interleukin-20 family signaling; Nonsense Mediated Decay (NMD) enhanced by the Exon Junction Complex (EJC); Cyclin A/B1/B2 associated events during G2/M transition; Inhibition of replication initiation of damaged DNA by RB1/E2F1; RAF activation; ERKs are inactivated; Cyclin D associated events in G1; MAPK1/MAPK3 signaling; Negative regulation of …		52	0	6.09165e+07	6.65307e+07	5.00207e+07	4.36608e+07	6.55125e+07	6.14425e+07	4.67304e+07	4.41468e+07	6.75302e+07	6.48694e+07	5.11231e+07	4.22507e+07	High	High	High	High	High	High	High	High	High
FALSE	High	Master Protein	AT5G56680.1	Class II aminoacyl-tRNA and biotin synthetases superfamily protein	0	111.211	34	17	192	14	572	63.7	5.58	3697	17	metabolic process;response to stimulus	cytoplasm;cytosol;mitochondrion	catalytic activity;DNA binding;nucleotide binding	Pf00152, Pf01336	835769	AT5G56680	SYNC1	5	Aminoacyl-tRNA biosynthesis			1	4	2.45658e+08	2.54985e+08	2.35651e+08	2.59958e+08	2.39142e+08	2.60177e+08	2.33763e+08	2.53471e+08	2.47734e+08	2.53067e+08	2.26076e+08	2.40568e+08	High	High	High	High	High	High	High	High	High
FALSE	High	Master Protein	AT1G14810.1	semialdehyde dehydrogenase family protein	0	111.197	41	13	180	13	375	40.7	7.01	6298	13	metabolic process	cytoplasm;mitochondrion	catalytic activity;nucleotide binding;protein binding	Pf01118, Pf02774	838046	AT1G14810	AT1G14810	1	2-Oxocarboxylic acid metabolism; Glycine, serine and threonine metabolism; Cysteine and methionine metabolism; Metabolic pathways; Monobactam biosynthesis; Biosynthesis of secondary metabolites; Lysine biosynthesis; Biosynthesis of amino acids			8	0	2.54541e+08	2.50621e+08	2.59584e+08	2.67444e+08	2.90435e+08	2.43244e+08	2.77713e+08	2.94623e+08	2.87339e+08	2.44079e+08	2.97044e+08	2.98011e+08	High	High	High	High	High	High	High	High	High
FALSE	High	Master Protein	AT4G22240.1	Plastid-lipid associated protein PAP / fibrillin family protein	0	111.031	58	13	141	12	310	33.6	5.83	5239	13		membrane;mitochondrion	structural molecule activity	Pf04755	828319	AT4G22240	AT4G22240	4				0	0	2.69758e+08	1.71911e+08	2.49736e+08	2.35481e+08	2.99403e+08	1.67772e+08	2.70816e+08	2.12791e+08	2.93123e+08	1.93402e+08	2.65141e+08	2.54217e+08	High	High	High	High	High	High	High	High	High
FALSE	High	Master Protein	AT4G11380.2	Adaptin family protein	0	110.935	31	21	215	4	916	101.9	5.03	3654	21	transport	cytoplasm;cytosol;Golgi;membrane;nucleus	protein binding;transporter activity	Pf01602, Pf02883, Pf09066, Pf12717, Pf13646	826741	AT4G11380	AT4G11380	4				0	0	6.00207e+06	9.42331e+06	5.5454e+06	1.01051e+07	6.93175e+06	9.14236e+06	5.54381e+06	1.11957e+07	9.0499e+06	6.60825e+06	5.92554e+06	7.76801e+06	High	High	High	High	High	High	High	High	High
FALSE	High	Master Protein	AT4G00570.1	NAD-dependent malic enzyme 2	0	110.893	41	21	216	21	607	66.6	7.06	4756	21	metabolic process	mitochondrion	catalytic activity;metal ion binding;nucleotide binding;protein binding	Pf00390, Pf03949	828222	AT4G00570	NAD-ME2	4	Carbon fixation in photosynthetic organisms; Metabolic pathways; Pyruvate metabolism; Carbon metabolism			4	0	2.801e+08	2.75047e+08	2.9553e+08	263850693	2.79075e+08	3.03628e+08	2.44898e+08	3.78815e+08	2.55682e+08	2.40696e+08	2.42763e+08	2.548e+08	High	High	High	High	High	High	High	High	High
FALSE	High	Master Protein	AT4G39330.1	cinnamyl alcohol dehydrogenase 9	0	110.862	48	14	174	14	360	38.9	6.68	4714	14	metabolic process;response to stimulus	cytoplasm;extracellular	catalytic activity;metal ion binding	Pf00107, Pf08240	830088	AT4G39330	CAD9	4	Metabolic pathways; Phenylpropanoid biosynthesis; Biosynthesis of secondary metabolites			3	0	2.38079e+08	2.31943e+08	1.87298e+08	1.65413e+08	2.30285e+08	2.30617e+08	1.80603e+08	1.66721e+08	1.90309e+08	1.89934e+08	1.92385e+08	1.68201e+08	High	High	High	High	High	High	High	High	High
FALSE	High	Master Protein	AT4G33030.1	sulfoquinovosyldiacylglycerol 1	0	110.832	34	14	136	14	477	53.1	8.19	2703	14	cell communication;metabolic process;response to stimulus		catalytic activity;metal ion binding	Pf01073, Pf01370	829440	AT4G33030	SQD1	4	Amino sugar and nucleotide sugar metabolism; Glycerolipid metabolism			2	0	1.26482e+08	1.39148e+08	2.39318e+08	2.42611e+08	1.41195e+08	1.53243e+08	2.25565e+08	2.68198e+08	1.27926e+08	1.43237e+08	2.31741e+08	2.70105e+08	High	High	High	High	High	High	High	High	High
FALSE	High	Master Protein	AT3G57290.1	eukaryotic translation initiation factor 3E	0	110.82	50	20	197	20	441	51.7	5.86	4150	20	cell organization and biogenesis;development;metabolic process;regulation of biological process;response to stimulus	cytoplasm;cytosol;membrane;nucleus;proteasome	protein binding;RNA binding;translation regulator activity	Pf01399, Pf09440	824896	AT3G57290	EIF3E	3	RNA transport	Ribosomal scanning and start codon recognition; Formation of a pool of free 40S subunits; L13a-mediated translational silencing of Ceruloplasmin expression; Formation of the ternary complex, and subsequently, the 43S complex		9	0	1.39771e+08	1.78592e+08	1.58384e+08	1.52094e+08	1.3083e+08	1.77031e+08	1.38883e+08	1.47182e+08	1.53909e+08	1.64093e+08	1.31073e+08	1.38256e+08	High	High	High	High	High	High	High	High	High
FALSE	High	Master Protein	AT2G37040.1	PHE ammonia lyase 1	0	110.75	32	19	154	10	725	78.7	6.3	4392	19	defense response;development;metabolic process;response to stimulus	cytoplasm	catalytic activity;protein binding	Pf00221	818280	AT2G37040	PAL1	2	Phenylpropanoid biosynthesis; Metabolic pathways; Biosynthesis of secondary metabolites; Phenylalanine metabolism	Histidine catabolism		8	7	1.0431e+08	1.15515e+08	8.17561e+07	5.84658e+07	1.0769e+08	1.08541e+08	8.74781e+07	5.10235e+07	9.3937e+07	9.75879e+07	8.22612e+07	4.81165e+07	High	High	High	High	High	High	High	High	High
FALSE	High	Master Protein	AT1G53500.1	NAD-dependent epimerase/dehydratase family protein	0	110.682	36	22	218	11	667	75.2	6.46	2927	22	metabolic process	cytosol	catalytic activity	Pf01073, Pf01370, Pf02719, Pf04321, Pf07993	841785	AT1G53500	MUM4	1	Amino sugar and nucleotide sugar metabolism			1	5	8.72936e+07	8.83748e+07	1.03788e+08	7.88946e+07	7.85504e+07	6.96837e+07	8.20782e+07	8.64463e+07	9.67479e+07	8.41805e+07	7.77293e+07	7.6755e+07	High	High	High	High	High	High	High	High	High
FALSE	High	Master Protein	AT3G24430.1	ATP binding	0	110.486	38	16	170	16	532	57.7	6.29	3006	16	cell organization and biogenesis;metabolic process		metal ion binding;nucleotide binding	Pf00142, Pf01656, Pf01883, Pf06155, Pf07015, Pf09140, Pf10609, Pf13614	822033	AT3G24430	HCF101	3				0	0	7.09886e+07	8.49757e+07	6.64467e+07	6.99154e+07	6.53635e+07	7.92656e+07	6.47514e+07	6.86097e+07	6.96677e+07	8.29488e+07	6.49881e+07	6.41779e+07	High	High	High	High	High	High	High	High	High
FALSE	High	Master Protein	AT5G04590.1	sulfite reductase	0	110.458	35	20	246	20	642	71.9	8.31	4637	20	cell organization and biogenesis;metabolic process;regulation of biological process;response to stimulus	cytoplasm;cytosol;extracellular;membrane	catalytic activity;DNA binding;metal ion binding	Pf01077, Pf03460	830336	AT5G04590	SIR	5	Metabolic pathways; Sulfur metabolism			2	0	4.27338e+08	5.6431e+08	4.606e+08	4.82641e+08	4.34539e+08	5.48647e+08	4.74549e+08	5.27251e+08	4.37531e+08	5.74862e+08	4.73233e+08	4.79674e+08	High	High	High	High	High	High	High	High	High
FALSE	High	Master Protein	AT5G26710.1	Glutamyl/glutaminyl-tRNA synthetase, class Ic	0	110.447	36	27	214	27	719	81	7.03	2450	27	metabolic process	cytoplasm;cytosol	catalytic activity;nucleotide binding	Pf00749, Pf01406, Pf03950, Pf13410, Pf14497	832718	AT5G26710	AT5G26710	5	Metabolic pathways; Aminoacyl-tRNA biosynthesis; Biosynthesis of secondary metabolites; Porphyrin and chlorophyll metabolism			4	0	3.05483e+08	2.78684e+08	2.60018e+08	287126057	3.14884e+08	3.01248e+08	2.41724e+08	2.80222e+08	2.9788e+08	2.60572e+08	2.42947e+08	2.5431e+08	High	High	High	High	High	High	High	High	High
FALSE	High	Master Protein	AT2G05220.1	Ribosomal S17 family protein	0	110.146	68	15	188	3	140	15.9	10.04	4153	15	cell organization and biogenesis;metabolic process	cytoplasm;cytosol;Golgi;ribosome	structural molecule activity	Pf00833	815070	AT2G05220	AT2G05220	2	Ribosome	Nonsense Mediated Decay (NMD) independent of the Exon Junction Complex (EJC); Nonsense Mediated Decay (NMD) enhanced by the Exon Junction Complex (EJC); Ribosomal scanning and start codon recognition; Formation of a pool of free 40S subunits; GTP hydrolysis and joining of the 60S ribosomal subunit; L13a-mediated translational silencing of Ceruloplasmin expression; Formation of the ternary complex…		15	13	6.5939e+08	5.37846e+08	4.78899e+08	7.00239e+08	6.53559e+08	7.29733e+08	6.29749e+08	6.93485e+08	6.00585e+08	6.73783e+08	4.41438e+08	6.78168e+08	High	High	High	High	High	High	High	High	High
FALSE	High	Master Protein	AT5G35530.1	Ribosomal protein S3 family protein	0	110.101	68	16	274	5	248	27.4	9.54	5189	16	metabolic process;response to stimulus	cytoplasm;cytosol;Golgi;membrane;nucleus;ribosome	catalytic activity;DNA binding;RNA binding;structural molecule activity	Pf00189, Pf07650	833518	AT5G35530	AT5G35530	5	Ribosome	Nonsense Mediated Decay (NMD) independent of the Exon Junction Complex (EJC); Nonsense Mediated Decay (NMD) enhanced by the Exon Junction Complex (EJC); Ribosomal scanning and start codon recognition; Formation of a pool of free 40S subunits; GTP hydrolysis and joining of the 60S ribosomal subunit; L13a-mediated translational silencing of Ceruloplasmin expression; Formation of the ternary complex…		15	0	1.52539e+07	2.18229e+07	1.42548e+07	2.65983e+07	2.27715e+07	2.87425e+07	2.00603e+07	3.18494e+07	1.71033e+07	2.62426e+07	1.69607e+07	2.68063e+07	High	High	High	High	High	High	High	High	High
FALSE	High	Master Protein	AT3G25230.2	rotamase FKBP 1	0	110.089	40	23	192	23	562	62.9	5.58	3174	23	metabolic process;response to stimulus	cytoplasm;cytosol;nucleus	catalytic activity;protein binding	Pf00254, Pf00515, Pf07719, Pf12895, Pf13181, Pf13414, Pf13424, Pf13428, Pf13431, Pf13432, Pf14559	822117	AT3G25230	ROF1	3				0	0	2.99745e+08	2.63769e+08	2.64636e+08	2.49165e+08	2.7149e+08	2.6626e+08	2.74922e+08	2.55021e+08	2.85193e+08	2.74615e+08	2.73663e+08	2.8302e+08	High	High	High	High	High	High	High	High	High
FALSE	High	Master Protein	AT5G19510.1	Translation elongation factor EF1B/ribosomal protein S6 family protein	0	110.084	69	13	135	10	224	24.2	4.56	2917	13	defense response;metabolic process;response to stimulus	cytosol;extracellular;Golgi;membrane;vacuole	RNA binding	Pf00043, Pf00736, Pf13410	832071	AT5G19510	AT5G19510	5				0	2	6.02233e+08	6.62055e+08	6.01221e+08	6.96429e+08	6.04553e+08	6.58319e+08	5.57486e+08	6.77377e+08	5.85399e+08	5.97991e+08	5.82432e+08	7.53397e+08	High	High	High	High	High	High	High	High	High
FALSE	High	Master Protein	AT1G79690.1	nudix hydrolase homolog 3	0	110.016	30	21	178	21	772	86.8	5.44	3794	21	metabolic process	cytoplasm;cytosol;vacuole	catalytic activity;metal ion binding;protein binding	Pf00293, Pf03571	844308	AT1G79690	NUDT3	1				0	0	1.44599e+08	1.21465e+08	1.90574e+08	119524585	1.28985e+08	1.32476e+08	1.25826e+08	1.24247e+08	1.3901e+08	1.3396e+08	1.1517e+08	1.13628e+08	High	High	High	High	High	High	High	High	High
FALSE	High	Master Protein	AT3G06350.1	dehydroquinate dehydratase, putative / shikimate dehydrogenase, putative	0	110.016	38	18	182	18	603	65.8	6.87	5324	18	metabolic process	cytosol	catalytic activity;nucleotide binding	Pf01261, Pf01487, Pf01488, Pf08501	819809	AT3G06350	MEE32	3	Biosynthesis of secondary metabolites; Metabolic pathways; Phenylalanine, tyrosine and tryptophan biosynthesis; Biosynthesis of amino acids			4	0	1.58372e+08	1.36916e+08	1.36115e+08	1.38912e+08	1.62233e+08	1.33041e+08	1.35144e+08	1.33226e+08	1.56423e+08	1.36924e+08	1.38683e+08	1.3357e+08	High	High	High	High	High	High	High	High	High
FALSE	High	Master Protein	AT5G60640.1	PDI-like 1-4	0	109.969	40	24	188	24	597	66.3	4.61	4649	24	cellular homeostasis;metabolic process;regulation of biological process;response to stimulus	endoplasmic reticulum;extracellular;Golgi;membrane;mitochondrion;nucleus;organelle lumen;vacuole	catalytic activity	Pf00085, Pf13098, Pf13848, Pf13899, Pf13905	836185	AT5G60640	PDIL1-4	5	Protein processing in endoplasmic reticulum			1	0	3.97014e+08	3.82724e+08	3.04915e+08	2.98111e+08	3.29545e+08	3.52346e+08	2.86542e+08	2.67051e+08	2.82377e+08	3.53103e+08	2.73891e+08	2.63845e+08	High	High	High	High	High	High	High	High	High
FALSE	High	Master Protein	AT5G42790.1	proteasome alpha subunit F1	0	109.968	62	16	157	5	278	30.5	5.08	4222	16	metabolic process;response to stimulus	cytoplasm;cytosol;membrane;nucleus;proteasome	catalytic activity	Pf00227, Pf10584	834290	AT5G42790	PAF1	5	Proteasome	Antigen processing: Ubiquitination & Proteasome degradation; Ub-specific processing proteases; Signaling by WNT; Cdc20:Phospho-APC/C mediated degradation of Cyclin A; Hedgehog 'on' state; Orc1 removal from chromatin; Regulation of DNA replication; TCF dependent signaling in response to WNT; UCH proteinases; Cross-presentation of soluble exogenous antigens (endosomes); Degradation of DVL; Removal …		44	12	1.78616e+08	1.77774e+08	1.46648e+08	160577945	1.60884e+08	1.65272e+08	1.52759e+08	1.72191e+08	1.62032e+08	1.74717e+08	1.51801e+08	1.77402e+08	High	High	High	High	High	High	High	High	High
FALSE	High	Master Protein	AT2G19480.1	nucleosome assembly protein 1;2	0	109.844	42	13	128	13	379	43.5	4.44	3608	13	cell organization and biogenesis;metabolic process;response to stimulus	cytoplasm;cytosol;membrane;nucleus	DNA binding;protein binding	Pf00956	816467	AT2G19480	NAP1;2	2				0	0	1.33589e+08	1.45795e+08	1.61438e+08	1.91628e+08	1.40883e+08	1.52616e+08	1.47518e+08	1.9473e+08	1.48935e+08	1.51774e+08	1.56765e+08	1.83112e+08	High	High	High	High	High	High	High	High	High
FALSE	High	Master Protein	AT1G48850.1	chorismate synthase, putative / 5-enolpyruvylshikimate-3-phosphate phospholyase, putative	0	109.837	48	18	181	18	436	47.3	8.12	3060	18	metabolic process	cytosol	catalytic activity;nucleotide binding	Pf01264	841307	AT1G48850	EMB1144	1	Biosynthesis of secondary metabolites; Phenylalanine, tyrosine and tryptophan biosynthesis; Biosynthesis of amino acids; Metabolic pathways			4	0	1.96287e+08	1.71936e+08	1.84079e+08	1.77447e+08	1.92645e+08	1.6359e+08	1.83959e+08	1.72538e+08	1.7242e+08	1.63539e+08	1.77446e+08	1.5819e+08	High	High	High	High	High	High	High	High	High
FALSE	High	Master Protein	AT1G50380.1	Prolyl oligopeptidase family protein	0	109.704	38	18	126	18	710	80.9	5.81	2982	18	metabolic process	cytoplasm;cytosol;nucleus	catalytic activity	Pf00326, Pf02897	841460	AT1G50380	AT1G50380	1				0	0	5.59879e+07	5.29785e+07	5.02934e+07	4.22952e+07	5.8699e+07	5.13596e+07	5.05993e+07	4.33282e+07	5.46286e+07	4.23869e+07	4.41408e+07	4.38466e+07	High	High	High	High	High	High	High	High	High
FALSE	High	Master Protein	AT5G52310.1	low-temperature-responsive protein 78 (LTI78) / desiccation-responsive protein 29A (RD29A)	0	109.537	37	20	91	20	710	77.8	4.54	1542	20	regulation of biological process;response to stimulus	cytoplasm;nucleus			835307	AT5G52310	LTI78	5				0	0	2.09015e+07	5.21853e+07	1.94223e+07	2.75628e+07	1.63499e+07	5.16949e+07	1.84739e+07	2.43696e+07	1.70009e+07	5.19893e+07	1.3657e+07	2.30815e+07	High	High	High	High	High	High	High	High	High
FALSE	High	Master Protein	AT2G37620.1	actin 1	0	109.514	46	15	226	5	377	41.8	5.49	5026	15	cell growth;cell organization and biogenesis	cytoplasm;cytoskeleton;cytosol;extracellular;membrane;nucleus	nucleotide binding;structural molecule activity	Pf00022	824542; 818339	AT2G37620; AT3G53750	ACT3; ACT1	2; 3		RHO GTPases Activate WASPs and WAVEs; Regulation of actin dynamics for phagocytic cup formation		8	2	7.16593e+07	9.00038e+07	6.62725e+07	7.22925e+07	7.70877e+07	1.01968e+08	7.46378e+07	7.92893e+07	7.28383e+07	9.51083e+07	6.55003e+07	7.15054e+07	High	High	High	High	High	High	High	High	High
FALSE	High	Master Protein	AT1G33120.1	Ribosomal protein L6 family	0	109.132	59	11	170	7	194	22	9.45	4301	11	metabolic process	cytoplasm;cytosol;Golgi;membrane;ribosome;vacuole	RNA binding;structural molecule activity	Pf00347	840211; 840208	AT1G33120; AT1G33140	PGY2; AT1G33120	1	Ribosome	Nonsense Mediated Decay (NMD) independent of the Exon Junction Complex (EJC); Nonsense Mediated Decay (NMD) enhanced by the Exon Junction Complex (EJC); Formation of a pool of free 40S subunits; GTP hydrolysis and joining of the 60S ribosomal subunit; L13a-mediated translational silencing of Ceruloplasmin expression; SRP-dependent cotranslational protein targeting to membrane		13	4	7.26895e+08	7.67006e+08	7.25746e+08	8.48046e+08	7.45468e+08	7.76202e+08	7.23476e+08	8.80301e+08	7.5501e+08	7.67953e+08	7.19652e+08	8.16967e+08	High	High	High	High	High	High	High	High	High
FALSE	High	Master Protein	AT5G55230.2	microtubule-associated proteins 65-1	0	109.001	35	17	182	14	616	69	5.17	3929	17	cell organization and biogenesis;cell proliferation;regulation of biological process	cytoplasm;cytosol;nucleus	protein binding	Pf03999	835616	AT5G55230	MAP65-1	5				0	4	8.11306e+07	9.22982e+07	8.35972e+07	74030722	7.47516e+07	9.19711e+07	7.11794e+07	7.28595e+07	8.88919e+07	1.00434e+08	7.26833e+07	7.27923e+07	High	High	High	High	High	High	High	High	High
FALSE	High	Master Protein	AT5G15650.1	reversibly glycosylated polypeptide 2	0	108.857	51	17	187	7	360	40.9	6.13	2861	17	cell organization and biogenesis;development;metabolic process;response to stimulus	cytoplasm;cytosol;Golgi;membrane;nucleus;ribosome	catalytic activity;protein binding;structural molecule activity	Pf03214	831419	AT5G15650	RGP2	5	Amino sugar and nucleotide sugar metabolism			1	12	4.19482e+08	4.14229e+08	4.50849e+08	3.67057e+08	4.39608e+08	4.33781e+08	3.55418e+08	3.72207e+08	4.33122e+08	4.15232e+08	3.59333e+08	3.77559e+08	High	High	High	High	High	High	High	High	High
FALSE	High	Master Protein	AT4G35630.1	phosphoserine aminotransferase	0	108.817	38	14	163	8	430	47.3	8.06	4137	14	metabolic process;response to stimulus	cytosol	catalytic activity	Pf00266	829715	AT4G35630	PSAT	4	Glycine, serine and threonine metabolism; Vitamin B6 metabolism; Biosynthesis of amino acids; Metabolic pathways; Carbon metabolism	Serine biosynthesis		9	7	9.63705e+08	8.49618e+08	9.66202e+08	8.28842e+08	1.04996e+09	8.34808e+08	9.32042e+08	8.5328e+08	1.09154e+09	8.61208e+08	1.03481e+09	8.89054e+08	High	High	High	High	High	High	High	High	High
FALSE	High	Master Protein	AT4G22670.1	HSP70-interacting protein 1	0	108.746	40	16	176	16	441	46.6	4.93	4210	16	response to stimulus	cytoplasm;cytosol	protein binding	Pf00515, Pf13371, Pf13414, Pf13424, Pf13432, Pf14559	828363	AT4G22670	HIP1	4		Regulation of HSF1-mediated heat shock response		4	0	1.91787e+08	1.66996e+08	1.83841e+08	1.77698e+08	2.05684e+08	1.90104e+08	1.79297e+08	1.53949e+08	1.81709e+08	1.67027e+08	1.68225e+08	1.55767e+08	High	High	High	High	High	High	High	High	High
FALSE	High	Master Protein	AT3G19480.1	D-3-phosphoglycerate dehydrogenase	0	108.633	42	21	165	18	588	62.1	8.24	3605	21	metabolic process	mitochondrion	catalytic activity;nucleotide binding	Pf00208, Pf00389, Pf01842, Pf02826, Pf05221	821482	AT3G19480	AT3G19480	3	Carbon metabolism; Glycine, serine and threonine metabolism; Metabolic pathways; Biosynthesis of amino acids	Serine biosynthesis		8	0	1.47801e+08	1.2714e+08	1.17476e+08	1.21192e+08	1.33989e+08	1.28421e+08	1.20837e+08	1.11891e+08	1.44998e+08	1.37174e+08	1.17681e+08	1.14364e+08	High	High	High	High	High	High	High	High	High
FALSE	High	Master Protein	AT5G16070.1	TCP-1/cpn60 chaperonin family protein	0	108.443	48	20	175	5	535	58.9	6.25	3395	20	metabolic process	cytoplasm;cytosol	nucleotide binding;protein binding	Pf00118	831464	AT5G16070	AT5G16070	5		Cooperation of PDCL (PhLP1) and TRiC/CCT in G-protein beta folding; Association of TriC/CCT with target proteins during biosynthesis		5	0	2.82132e+07	3.62664e+07	3.18515e+07	2.30113e+07	3.14061e+07	3.31705e+07	2.4996e+07	3.0187e+07	2.89064e+07	2.96171e+07	2.9428e+07	2.74479e+07	High	High	High	High	High	High	High	High	High
FALSE	High	Master Protein	AT1G56050.1	GTP-binding protein-related	0	108.395	43	14	160	14	421	45.6	5.97	4598	14		cytoplasm	catalytic activity;nucleotide binding	Pf01926, Pf02421, Pf06071	842056	AT1G56050	AT1G56050	1				0	0	2.026e+08	2.05077e+08	2.41326e+08	2.45318e+08	2.23998e+08	2.29892e+08	2.49643e+08	2.71286e+08	2.30556e+08	2.18069e+08	2.33588e+08	3.28399e+08	High	High	High	High	High	High	High	High	High
FALSE	High	Master Protein	AT5G08280.1	hydroxymethylbilane synthase	0	108.378	47	17	210	17	382	41	8.47	5065	17	defense response;metabolic process;response to stimulus	extracellular	catalytic activity;protein binding	Pf01379, Pf03900	830724	AT5G08280	HEMC	5	Biosynthesis of secondary metabolites; Porphyrin and chlorophyll metabolism; Metabolic pathways	Heme biosynthesis		6	0	9.62058e+08	9.99916e+08	1.08362e+09	1.05674e+09	9.77072e+08	1.00597e+09	1.09255e+09	1.02644e+09	9.34443e+08	1.01259e+09	1.0572e+09	9.81737e+08	High	High	High	High	High	High	High	High	High
FALSE	High	Master Protein	AT5G11880.1	Pyridoxal-dependent decarboxylase family protein	0	108.367	42	15	132	5	489	54.1	6.67	3016	15	metabolic process	cytosol	catalytic activity	Pf00278, Pf01168, Pf02784	831061	AT5G11880	AT5G11880	5	Biosynthesis of amino acids; Biosynthesis of secondary metabolites; Metabolic pathways; Lysine biosynthesis	Agmatine biosynthesis		8	10	1.25202e+08	1.38672e+08	1.52692e+08	1.88512e+08	1.47688e+08	1.38767e+08	1.48908e+08	1.85189e+08	1.35788e+08	1.33285e+08	1.44011e+08	1.44079e+08	High	High	High	High	High	High	High	High	High
FALSE	High	Master Protein	AT3G44310.1	nitrilase 1	0	108.291	41	12	202	7	346	38.1	6.28	7195	12	metabolic process	cytosol;extracellular;membrane	catalytic activity	Pf00795	823556	AT3G44310	NIT1	3	Nitrogen metabolism; Tryptophan metabolism; Cyanoamino acid metabolism			3	0	4.21178e+08	4.07937e+08	4.56418e+08	464323937	4.03653e+08	3.92698e+08	4.63996e+08	4.83609e+08	4.41798e+08	4.10649e+08	4.84331e+08	4.60767e+08	High	High	High	High	High	High	High	High	High
FALSE	High	Master Protein	AT4G23670.1	Polyketide cyclase/dehydrase and lipid transport superfamily protein	0	108.01	68	14	177	11	151	17.5	6.37	2846	14	defense response;response to stimulus	vacuole	metal ion binding	Pf00407	828467	AT4G23670	AT4G23670	4				0	4	9.87796e+08	1.34072e+09	8.38743e+08	8.88709e+08	1.01056e+09	1.35624e+09	8.73352e+08	8.72669e+08	9.26219e+08	1.29009e+09	9.17356e+08	8.45729e+08	High	High	High	High	High	High	High	High	High
FALSE	High	Master Protein	AT3G04840.1	Ribosomal protein S3Ae	0	107.811	60	18	227	8	262	29.8	9.76	6237	18	metabolic process	cytoplasm;cytosol;Golgi;membrane;ribosome	RNA binding;structural molecule activity	Pf01015	819644	AT3G04840	AT3G04840	3	Ribosome	Nonsense Mediated Decay (NMD) independent of the Exon Junction Complex (EJC); Nonsense Mediated Decay (NMD) enhanced by the Exon Junction Complex (EJC); Ribosomal scanning and start codon recognition; Formation of a pool of free 40S subunits; GTP hydrolysis and joining of the 60S ribosomal subunit; L13a-mediated translational silencing of Ceruloplasmin expression; Formation of the ternary complex…		15	0	2.60776e+08	2.84365e+08	2.33304e+08	2.87154e+08	2.48665e+08	2.71415e+08	2.40045e+08	2.91878e+08	2.55242e+08	3.03907e+08	2.50781e+08	2.6521e+08	High	High	High	High	High	High	High	High	High
FALSE	High	Master Protein	AT2G34040.1	Apoptosis inhibitory protein 5 (API5)	0	107.502	39	21	182	17	553	61.6	7.99	4627	21		cytosol;nucleus	RNA binding	Pf05918	817965	AT2G34040	AT2G34040	2				0	4	1.48512e+08	1.53029e+08	1.51567e+08	1.46533e+08	1.48951e+08	1.49254e+08	1.3957e+08	1.38433e+08	1.56033e+08	1.59495e+08	1.56235e+08	1.61906e+08	High	High	High	High	High	High	High	High	High
FALSE	High	Master Protein	AT3G56190.1	alpha-soluble NSF attachment protein 2	0	107.366	63	17	137	17	289	32.7	5.33	4459	17	cell organization and biogenesis;transport	membrane;vacuole	protein binding	Pf13424, Pf14938	824785	AT3G56190	ALPHA-SNAP2	3		Retrograde transport at the Trans-Golgi-Network; COPI-mediated anterograde transport; Intra-Golgi traffic; COPII (Coat Protein 2) Mediated Vesicle Transport		12	0	1.08419e+08	1.08708e+08	1.1627e+08	1.2831e+08	1.18236e+08	1.11774e+08	1.12427e+08	1.29898e+08	1.20026e+08	1.12144e+08	1.219e+08	1.20726e+08	High	High	High	High	High	High	High	High	High
FALSE	High	Master Protein	AT5G39570.1	FUNCTIONS IN: molecular_function unknown; INVOLVED IN: biological_process unknown; LOCATED IN: cytosol, nucleus; EXPRESSED IN: 25 plant structures; EXPRESSED DURING: 14 growth stages; BEST Arabidopsis thaliana protein match is: glycine-rich protein (TAIR:AT3G29075.1); Has 30201 Blast hits to 17322 proteins in 780 species: Archae - 12; Bacteria - 1396; Metazoa - 17338; Fungi - 3422; Plants - 5037;…	0	107.189	51	14	137	13	381	43.5	4.78	4448	14		cytosol;nucleus	RNA binding		833953	AT5G39570	AT5G39570	5				0	1	3.09737e+08	3.296e+08	2.10898e+08	2.6696e+08	3.10976e+08	3.64185e+08	2.2795e+08	2.34362e+08	2.52e+08	2.89418e+08	2.29226e+08	2.79804e+08	High	High	High	High	High	High	High	High	High
FALSE	High	Master Protein	AT5G20250.4	Raffinose synthase family protein	0	107.124	26	18	158	16	844	94.2	7.37	3176	18	metabolic process;response to stimulus	cytoplasm	catalytic activity;RNA binding	Pf05691	832147	AT5G20250	DIN10	5				0	2	1.58802e+08	9.17943e+07	9.49753e+07	1.20685e+08	1.58742e+08	8.29468e+07	5.571e+07	1.04672e+08	1.41708e+08	1.01576e+08	7.15184e+07	1.14183e+08	High	High	High	High	High	High	High	High	High
FALSE	High	Master Protein	AT4G33510.1	3-deoxy-d-arabino-heptulosonate 7-phosphate synthase	0	106.979	39	19	207	13	507	56.1	8.78	3362	19	metabolic process		catalytic activity;protein binding	Pf01474	829489	AT4G33510	DHS2	4	Metabolic pathways; Phenylalanine, tyrosine and tryptophan biosynthesis; Biosynthesis of amino acids; Biosynthesis of secondary metabolites			4	3	1.86903e+08	1.76473e+08	1.92419e+08	1.85755e+08	1.9294e+08	1.87083e+08	1.90888e+08	1.8751e+08	1.9728e+08	2.06891e+08	1.9868e+08	1.89487e+08	High	High	High	High	High	High	High	High	High
FALSE	High	Master Protein	AT2G30200.1	catalytics;transferases;[acyl-carrier-protein] S-malonyltransferases;binding	0	106.952	35	12	161	12	393	41.5	8.56	4168	12	metabolic process	cytosol;mitochondrion	catalytic activity	Pf00698	817570	AT2G30200	AT2G30200; EMB3147	2	Metabolic pathways; Fatty acid metabolism; Fatty acid biosynthesis	Mitochondrial Fatty Acid Beta-Oxidation		7	0	2.17127e+08	2.14688e+08	1.3687e+08	1.44647e+08	2.18776e+08	2.04795e+08	1.48941e+08	1.4272e+08	2.0613e+08	1.7468e+08	1.47529e+08	1.52685e+08	High	High	High	High	High	High	High	High	High
FALSE	High	Master Protein	AT4G23460.1	Adaptin family protein	0	106.87	31	21	217	4	893	99	5.02	3571	21	transport	cytoplasm;Golgi;membrane;nucleus	protein binding;transporter activity	Pf01602, Pf02883, Pf09066, Pf12717, Pf13646	828445	AT4G23460	AT4G23460	4		Cargo recognition for clathrin-mediated endocytosis		4	16	1.42881e+08	1.44483e+08	1.37764e+08	1.19532e+08	1.50449e+08	1.40153e+08	1.22233e+08	1.07887e+08	1.48856e+08	1.28938e+08	1.36808e+08	1.00825e+08	High	High	High	High	High	High	High	High	High
FALSE	High	Master Protein	AT1G08360.1	Ribosomal protein L1p/L10e family	0	106.597	36	8	160	1	216	24.5	9.88	4424	8	metabolic process	cytoplasm;cytosol;membrane;ribosome	RNA binding;structural molecule activity	Pf00687	837356	AT1G08360	AT1G08360	1	Ribosome	Nonsense Mediated Decay (NMD) independent of the Exon Junction Complex (EJC); Nonsense Mediated Decay (NMD) enhanced by the Exon Junction Complex (EJC); Formation of a pool of free 40S subunits; GTP hydrolysis and joining of the 60S ribosomal subunit; L13a-mediated translational silencing of Ceruloplasmin expression; SRP-dependent cotranslational protein targeting to membrane		13	1	1.32964e+08	1.33707e+08	1.35251e+08	157396314	1.28153e+08	1.40225e+08	1.27564e+08	1.60692e+08	1.37078e+08	1.43612e+08	1.57e+08	1.47583e+08	High	High	High	High	High	High	High	Peak Found	High
FALSE	High	Master Protein	AT4G29130.1	hexokinase 1	0	106.521	44	16	153	12	496	53.7	6.1	3460	16	cell death;cellular homeostasis;metabolic process;regulation of biological process;response to stimulus;transport	cytosol;membrane;mitochondrion;nucleus;vacuole	catalytic activity;DNA binding;enzyme regulator activity;metal ion binding;nucleotide binding;protein binding	Pf00349, Pf03727	829034	AT4G29130	HXK1	4	Fructose and mannose metabolism; Starch and sucrose metabolism; Galactose metabolism; Glycolysis / Gluconeogenesis; Amino sugar and nucleotide sugar metabolism; Biosynthesis of secondary metabolites; Metabolic pathways; Carbon metabolism	Neutrophil degranulation; Regulation of Glucokinase by Glucokinase Regulatory Protein	Glucouse Sensing and Signaling in Arabidopsis	17	3	9.94849e+07	7.73613e+07	9.35737e+07	101553735	7.70125e+07	8.77971e+07	9.62659e+07	7.96003e+07	8.35578e+07	9.17386e+07	8.52112e+07	7.21129e+07	High	High	High	High	High	High	High	High	High
FALSE	High	Master Protein	AT4G17530.1	RAB GTPase homolog 1C	0	106.389	67	12	206	2	202	22.3	5.43	5085	12	cell growth;cell organization and biogenesis;development;regulation of biological process;response to stimulus;transport	cytosol;Golgi;membrane;vacuole	catalytic activity;nucleotide binding	Pf00025, Pf00071, Pf04670, Pf08477	827468	AT4G17530	RAB1C	4		COPI-mediated anterograde transport; RAB GEFs exchange GTP for GDP on RABs; COPII (Coat Protein 2) Mediated Vesicle Transport; RAB geranylgeranylation; COPI-dependent Golgi-to-ER retrograde traffic		15	12	3.04389e+08	3.08966e+08	2.56901e+08	2.69148e+08	2.82347e+08	2.72811e+08	2.37012e+08	2.70128e+08	2.94918e+08	2.64191e+08	2.48014e+08	2.64403e+08	High	High	High	High	High	High	High	High	Peak Found
FALSE	High	Master Protein	AT2G24050.1	MIF4G domain-containing protein / MA3 domain-containing protein	0	106.389	36	23	168	23	747	82.8	7.66	3097	23	metabolic process;regulation of biological process	cytoplasm;cytosol	protein binding;RNA binding	Pf02847, Pf02854	816939	AT2G24050	eIFiso4G2	2	RNA transport	Nonsense Mediated Decay (NMD) independent of the Exon Junction Complex (EJC); Ribosomal scanning and start codon recognition; Nonsense Mediated Decay (NMD) enhanced by the Exon Junction Complex (EJC); mTORC1-mediated signalling; L13a-mediated translational silencing of Ceruloplasmin expression; Activation of the mRNA upon binding of the cap-binding complex and eIFs, and subsequent binding to 43S		15	0	5.00517e+07	5.96728e+07	7.64313e+07	68196535	5.80275e+07	5.671e+07	8.10461e+07	6.69793e+07	6.1544e+07	6.26007e+07	6.48842e+07	5.71923e+07	High	High	High	High	High	High	High	High	High
FALSE	High	Master Protein	AT1G09130.3	ATP-dependent caseinolytic (Clp) protease/crotonase family protein	0	106.261	39	12	162	12	370	40.9	8.75	3302	12	metabolic process	mitochondrion	catalytic activity	Pf00574	837432	AT1G09130	AT1G09130	1				0	0	1.82064e+08	1.71209e+08	1.94729e+08	1.78607e+08	1.8017e+08	1.78444e+08	2.01778e+08	1.97041e+08	1.99124e+08	1.81549e+08	1.87705e+08	2.03473e+08	High	High	High	High	High	High	High	High	High
FALSE	High	Master Protein	AT1G12000.1	Phosphofructokinase family protein	0	106.064	37	20	200	10	566	61.4	6.1	4278	20	metabolic process;response to stimulus	cytoplasm;cytosol;membrane	catalytic activity;metal ion binding;nucleotide binding	Pf00365	837752	AT1G12000	AT1G12000	1	Biosynthesis of secondary metabolites; Fructose and mannose metabolism; Glycolysis / Gluconeogenesis; Pentose phosphate pathway; Metabolic pathways			5	0	1.54825e+08	1.64362e+08	1.34131e+08	1.3288e+08	1.48541e+08	1.62991e+08	1.26512e+08	1.16199e+08	1.54621e+08	1.70164e+08	1.34953e+08	1.21555e+08	High	High	High	High	High	High	High	High	High
FALSE	High	Master Protein	AT3G16950.2	lipoamide dehydrogenase 1	0	106.039	33	18	181	7	623	66.6	8.41	4227	18	cellular homeostasis;metabolic process;regulation of biological process;response to stimulus	cytosol;mitochondrion	catalytic activity;nucleotide binding	Pf00070, Pf00890, Pf02852, Pf07992, Pf13434	820951	AT3G16950	LPD1	3	Carbon metabolism; Biosynthesis of secondary metabolites; Glyoxylate and dicarboxylate metabolism; Glycolysis / Gluconeogenesis; Valine, leucine and isoleucine degradation; Citrate cycle (TCA cycle); Glycine, serine and threonine metabolism; Pyruvate metabolism; Metabolic pathways; Propanoate metabolism			10	11	4.4021e+08	3.6465e+08	3.28864e+08	3.55113e+08	3.92906e+08	3.25478e+08	3.19475e+08	2.95455e+08	3.62763e+08	3.68469e+08	3.29938e+08	2.94275e+08	High	High	High	High	High	High	High	High	High
FALSE	High	Master Protein	AT1G48600.2	S-adenosyl-L-methionine-dependent methyltransferases superfamily protein	0	105.942	41	18	201	10	491	56	5.19	5423	18	metabolic process	cytoplasm	catalytic activity	Pf01135, Pf01170, Pf01209, Pf01739, Pf02353, Pf03848, Pf05175, Pf05401, Pf05891, Pf07021, Pf08241, Pf08242, Pf12847, Pf13489, Pf13649, Pf13659, Pf13847	841281	AT1G48600	PMEAMT	1	Glycerophospholipid metabolism			1	8	1.68375e+08	2.4523e+08	1.63458e+08	1.73213e+08	1.7674e+08	2.72036e+08	1.62942e+08	1.55542e+08	1.72592e+08	2.55342e+08	1.6044e+08	1.80529e+08	High	High	High	High	High	High	High	High	High
FALSE	High	Master Protein	AT3G53110.1	P-loop containing nucleoside triphosphate hydrolases superfamily protein	0	105.925	46	20	149	20	496	55.3	5.29	3332	20	metabolic process;response to stimulus;transport	cytoplasm;cytosol;membrane;nucleus	catalytic activity;nucleotide binding;RNA binding	Pf00270, Pf00271	824477	AT3G53110	LOS4	3				0	0	8.40449e+07	8.47326e+07	8.39496e+07	7.19796e+07	9.01554e+07	8.51556e+07	7.99845e+07	8.24158e+07	9.49802e+07	8.30723e+07	8.33207e+07	7.86936e+07	High	High	High	High	High	High	High	High	High
FALSE	High	Master Protein	AT2G27530.1	Ribosomal protein L1p/L10e family	0	105.908	41	9	147	3	216	24.4	9.88	4375	9	metabolic process	cytosol;ribosome	RNA binding;structural molecule activity	Pf00687	817299	AT2G27530	PGY1	2	Ribosome	Nonsense Mediated Decay (NMD) independent of the Exon Junction Complex (EJC); Nonsense Mediated Decay (NMD) enhanced by the Exon Junction Complex (EJC); Formation of a pool of free 40S subunits; GTP hydrolysis and joining of the 60S ribosomal subunit; L13a-mediated translational silencing of Ceruloplasmin expression; SRP-dependent cotranslational protein targeting to membrane		13	9	8.39868e+08	8.22715e+08	8.67086e+08	815209467	8.61171e+08	8.53788e+08	8.64104e+08	7.94786e+08	8.79837e+08	8.49111e+08	8.32707e+08	7.83136e+08	High	High	High	High	High	High	High	High	High
FALSE	High	Master Protein	AT1G03160.1	FZO-like	0	105.855	32	24	148	24	912	100.7	5.92	3396	24	cell organization and biogenesis;development;regulation of biological process	membrane	catalytic activity;nucleotide binding	Pf00009, Pf00350, Pf01926, Pf05049	839566	AT1G03160	FZL	1				0	0	3.60684e+07	5.70361e+07	3.01142e+07	3.72066e+07	3.90962e+07	4.37633e+07	2.93535e+07	3.39241e+07	3.60246e+07	4.86612e+07	3.41888e+07	3.33647e+07	High	High	High	High	High	High	High	High	High
FALSE	High	Master Protein	AT1G18540.1	Ribosomal protein L6 family protein	0	105.831	56	19	204	8	233	26.1	10.1	4378	19	cell organization and biogenesis;metabolic process;response to stimulus	cytoplasm;cytosol;endoplasmic reticulum;membrane;ribosome	RNA binding;structural molecule activity	Pf01159, Pf03868	838435	AT1G18540	AT1G18540	1	Ribosome	Nonsense Mediated Decay (NMD) independent of the Exon Junction Complex (EJC); Nonsense Mediated Decay (NMD) enhanced by the Exon Junction Complex (EJC); Formation of a pool of free 40S subunits; GTP hydrolysis and joining of the 60S ribosomal subunit; L13a-mediated translational silencing of Ceruloplasmin expression; SRP-dependent cotranslational protein targeting to membrane		13	0	4.96246e+08	4.8361e+08	2.61451e+08	2.6147e+08	4.85574e+08	4.48676e+08	2.42891e+08	2.55934e+08	4.84203e+08	4.70091e+08	2.43313e+08	2.44575e+08	High	High	High	High	High	High	High	High	High
FALSE	High	Master Protein	AT1G48860.2	RNA 3'-terminal phosphate cyclase/enolpyruvate transferase, alpha/beta	0	105.628	38	16	177	4	489	52.4	5.99	5655	16	metabolic process	cytoplasm;cytosol	catalytic activity	Pf00275	841308	AT1G48860	AT1G48860	1				0	0	3.07639e+07	3.11824e+07	2.3709e+07	2.92186e+07	3.05481e+07	2.89568e+07	2.58931e+07	2.56762e+07	3.2359e+07	3.50715e+07	2.30632e+07	2.56574e+07	High	High	High	High	High	High	High	High	High
FALSE	High	Master Protein	AT5G24300.1	Glycogen/starch synthases, ADP-glucose type	0	105.626	31	16	132	16	652	72.1	6.46	3991	16	metabolic process	mitochondrion	catalytic activity	Pf00534, Pf08323, Pf13692	832497	AT5G24300	SSI1; SS1	5	Starch and sucrose metabolism; Metabolic pathways; Biosynthesis of secondary metabolites		Starch Metabolism	4	0	1.35498e+08	1.40551e+08	1.54454e+08	144400134	1.30622e+08	1.40885e+08	1.61023e+08	1.41959e+08	1.28162e+08	1.70929e+08	1.6909e+08	1.4267e+08	High	High	High	High	High	High	High	High	High
FALSE	High	Master Protein	AT4G26110.1	nucleosome assembly protein1;1	0	105.587	43	14	113	14	372	43	4.5	3336	14	cell differentiation;cell organization and biogenesis;cell proliferation;metabolic process;response to stimulus	cytoplasm;cytosol;membrane;nucleus	DNA binding;protein binding	Pf00956	828717	AT4G26110	NAP1;1	4				0	0	2.16636e+08	2.48891e+08	2.13055e+08	2.39329e+08	1.8496e+08	9.91923e+07	2.28193e+08	2.12788e+08	1.82737e+08	1.99841e+08	1.92663e+08	2.43644e+08	High	High	High	High	High	High	High	High	High
FALSE	High	Master Protein	AT4G39690.1	FUNCTIONS IN: molecular_function unknown; INVOLVED IN: biological_process unknown; LOCATED IN: mitochondrion; EXPRESSED IN: 26 plant structures; EXPRESSED DURING: 14 growth stages; CONTAINS InterPro DOMAIN/s: Mitochondrial inner membrane protein Mitofilin (InterPro:IPR019133); Has 30201 Blast hits to 17322 proteins in 780 species: Archae - 12; Bacteria - 1396; Metazoa - 17338; Fungi - 3422; Plant…	0	105.495	43	19	141	19	650	70.5	5.2	3157	19	cell organization and biogenesis	membrane;mitochondrion	protein binding	Pf09731	830124	AT4G39690	AT4G39690	4				0	0	8.41636e+07	7.3289e+07	7.90721e+07	7.14168e+07	8.11927e+07	7.3611e+07	8.23277e+07	7.35897e+07	8.68782e+07	7.68725e+07	7.43856e+07	6.9277e+07	High	High	High	High	High	High	High	High	High
FALSE	High	Master Protein	AT3G52300.1	ATP synthase D chain, mitochondrial	0	105.452	64	16	182	16	168	19.6	5.19	3931	16	metabolic process;response to stimulus;transport	Golgi;membrane;mitochondrion;ribosome	catalytic activity;metal ion binding;structural molecule activity;transporter activity	Pf05873	824395	AT3G52300	ATPQ	3	Metabolic pathways; Oxidative phosphorylation			2	0	4.93591e+08	4.8246e+08	4.83583e+08	4.78636e+08	5.04321e+08	4.81984e+08	4.62162e+08	4.78994e+08	4.75184e+08	4.87179e+08	4.53087e+08	4.93599e+08	High	High	High	High	High	High	High	High	High
FALSE	High	Master Protein	AT4G04040.1	Phosphofructokinase family protein	0	105.3	46	21	200	11	569	62.7	5.6	3516	21	metabolic process	cytoplasm;cytosol	catalytic activity;metal ion binding;nucleotide binding	Pf00365	825716	AT4G04040	MEE51	4	Pentose phosphate pathway; Metabolic pathways; Glycolysis / Gluconeogenesis; Fructose and mannose metabolism; Biosynthesis of secondary metabolites			5	11	2.00937e+08	1.9415e+08	1.80055e+08	1.55477e+08	2.08743e+08	2.02406e+08	1.91105e+08	1.66792e+08	2.1201e+08	1.89791e+08	1.82118e+08	1.80688e+08	High	High	High	High	High	High	High	High	High
FALSE	High	Master Protein	AT2G21170.1	triosephosphate isomerase	0	105.291	46	13	162	12	315	33.3	7.83	4838	13	cell organization and biogenesis;metabolic process;reproduction	cytosol;extracellular;mitochondrion	catalytic activity	Pf00121	816652	AT2G21170	TIM	2	Biosynthesis of secondary metabolites; Metabolic pathways; Biosynthesis of amino acids; Carbon fixation in photosynthetic organisms; Inositol phosphate metabolism; Fructose and mannose metabolism; Glycolysis / Gluconeogenesis; Carbon metabolism	Glycolysis; Gluconeogenesis		13	0	6.26777e+08	7.18625e+08	6.78934e+08	9.96686e+08	7.30562e+08	8.43722e+08	8.07304e+08	9.50197e+08	7.78753e+08	8.81269e+08	8.05503e+08	9.2431e+08	High	High	High	High	High	High	High	High	High
FALSE	High	Master Protein	AT5G22440.1	Ribosomal protein L1p/L10e family	0	105.273	37	8	152	2	217	24.5	9.82	4499	8	metabolic process	cytoplasm;cytosol;ribosome	RNA binding;structural molecule activity	Pf00687	832305	AT5G22440	AT5G22440	5	Ribosome	Nonsense Mediated Decay (NMD) independent of the Exon Junction Complex (EJC); Nonsense Mediated Decay (NMD) enhanced by the Exon Junction Complex (EJC); Formation of a pool of free 40S subunits; GTP hydrolysis and joining of the 60S ribosomal subunit; L13a-mediated translational silencing of Ceruloplasmin expression; SRP-dependent cotranslational protein targeting to membrane		13	0	1.17559e+07	1.38147e+07	7.4944e+06	8333369	9.7162e+06	9.34043e+06	9.20505e+06	7.60247e+06	1.27703e+07	8.88612e+06	1.05835e+07	6.05795e+06	High	High	High	High	High	High	High	High	High
FALSE	High	Master Protein	AT5G04800.1	Ribosomal S17 family protein	0	105.079	68	15	178	3	141	16	10.04	3450	15	cell organization and biogenesis;metabolic process	cytoplasm;cytosol;Golgi;ribosome	RNA binding;structural molecule activity	Pf00833	830359	AT5G04800	AT5G04800	5	Ribosome	Nonsense Mediated Decay (NMD) independent of the Exon Junction Complex (EJC); Nonsense Mediated Decay (NMD) enhanced by the Exon Junction Complex (EJC); Ribosomal scanning and start codon recognition; Formation of a pool of free 40S subunits; GTP hydrolysis and joining of the 60S ribosomal subunit; L13a-mediated translational silencing of Ceruloplasmin expression; Formation of the ternary complex…		15	0	7.95595e+06	5.62964e+06	5.04455e+06	5.11467e+06	7.1092e+06	6.11668e+06	6.29238e+06	1.60354e+06	5.29749e+06	1.81038e+06	5.90172e+06	4.37736e+06	High	High	High	High	High	High	High	High	High
FALSE	High	Master Protein	AT5G48880.2	peroxisomal 3-keto-acyl-CoA thiolase 2	0	105.075	47	13	111	12	457	47.9	7.4	3226	13	metabolic process	cytoplasm	catalytic activity	Pf00108, Pf02803, Pf08541	834946	AT5G48880	PKT2; KAT5	5	Biosynthesis of secondary metabolites; Fatty acid metabolism; Biosynthesis of unsaturated fatty acids; Fatty acid degradation; Metabolic pathways; Peroxisome; alpha-Linolenic acid metabolism; Valine, leucine and isoleucine degradation	Neutrophil degranulation; alpha-linolenic acid (ALA) metabolism; Beta-oxidation of very long chain fatty acids		18	0	7.22888e+07	9.2007e+07	4.80559e+07	4.83156e+07	6.9889e+07	8.43556e+07	4.89286e+07	4.46274e+07	6.81087e+07	7.70994e+07	4.88111e+07	5.31266e+07	High	High	High	High	High	High	High	High	High
FALSE	High	Master Protein	AT1G04810.1	26S proteasome regulatory complex, non-ATPase subcomplex, Rpn2/Psmd1 subunit	0	104.852	21	19	201	8	1001	108.8	5.35	4287	19	metabolic process;regulation of biological process	cytosol;membrane;nucleus;proteasome	catalytic activity;enzyme regulator activity	Pf01851, Pf13646	839409	AT1G04810	AT1G04810	1	Proteasome	Antigen processing: Ubiquitination & Proteasome degradation; Ub-specific processing proteases; Signaling by WNT; Cdc20:Phospho-APC/C mediated degradation of Cyclin A; Hedgehog 'on' state; Orc1 removal from chromatin; Regulation of DNA replication; TCF dependent signaling in response to WNT; UCH proteinases; Cross-presentation of soluble exogenous antigens (endosomes); Degradation of DVL; Removal …		46	0	1.69437e+07	1.64661e+07	1.41615e+07	3.06295e+07	1.73147e+07	3.32635e+07	1.16587e+07	3.07765e+07	1.65406e+07	1.31841e+07	1.35839e+07	2.91643e+07	High	High	High	High	High	High	High	High	High
FALSE	High	Master Protein	AT5G58330.1	lactate/malate dehydrogenase family protein	0	104.614	40	17	193	17	443	48.3	6.16	4712	17	metabolic process;response to stimulus	cytoplasm;extracellular;mitochondrion	catalytic activity	Pf00056, Pf02866	835945	AT5G58330	AT5G58330	5				0	0	5.85227e+08	5.22732e+08	5.74331e+08	5.64109e+08	5.97654e+08	5.63928e+08	5.87098e+08	5.35496e+08	5.90773e+08	5.62577e+08	5.46291e+08	5.04015e+08	High	High	High	High	High	High	High	High	High
FALSE	High	Master Protein	AT2G20990.2	synaptotagmin A	0	104.612	37	20	210	20	565	64.4	7.78	3350	20	cell organization and biogenesis;response to stimulus;transport	endoplasmic reticulum;endosome;membrane;vacuole	metal ion binding;protein binding	Pf00168	816633	AT2G20990	SYTA	2				0	0	1.33583e+08	1.26669e+08	1.16827e+08	1.33222e+08	1.31308e+08	1.32121e+08	1.21142e+08	1.29441e+08	1.47704e+08	1.45477e+08	1.31985e+08	1.18528e+08	High	High	High	High	High	High	High	High	High
FALSE	High	Master Protein	AT1G48520.1	GLU-ADT subunit B	0	104.508	35	19	203	19	550	60.9	7.62	3132	19	cell organization and biogenesis;metabolic process	mitochondrion	catalytic activity;nucleotide binding	Pf02637, Pf02934	841273	AT1G48520	GATB	1	Metabolic pathways; Aminoacyl-tRNA biosynthesis			2	0	2.1968e+08	1.83134e+08	1.98896e+08	1.82515e+08	2.40582e+08	1.84477e+08	1.9653e+08	1.97276e+08	2.35692e+08	1.94347e+08	1.94619e+08	1.7846e+08	High	High	High	High	High	High	High	High	High
FALSE	High	Master Protein	AT4G16143.1	importin alpha isoform 2	0	104.468	37	16	138	10	535	58.9	5.1	3301	16	transport	cytoplasm;cytosol;nucleus	protein binding;transporter activity	Pf00514, Pf01602, Pf01749, Pf02985, Pf13513, Pf13646	827302	AT4G16143	IMPA-2	4				0	6	1.28182e+08	1.29401e+08	1.01112e+08	1.13359e+08	1.07839e+08	1.22725e+08	1.00402e+08	1.17503e+08	1.11231e+08	1.24102e+08	9.77442e+07	9.87172e+07	High	High	High	High	High	High	High	High	High
FALSE	High	Master Protein	AT5G16970.1	alkenal reductase	0	104.454	55	14	160	8	345	38.1	6.18	4348	14	metabolic process;response to stimulus	cytoplasm;cytosol;nucleus	catalytic activity	Pf00107	831560	AT5G16970	AER	5				0	0	2.01279e+08	1.30489e+08	1.52708e+08	1.52702e+08	1.9839e+08	1.23359e+08	1.44997e+08	1.48642e+08	1.97334e+08	1.39015e+08	1.42923e+08	1.51874e+08	High	High	High	High	High	High	High	High	High
FALSE	High	Master Protein	AT3G14390.1	Pyridoxal-dependent decarboxylase family protein	0	104.298	39	13	129	3	484	53.5	6.98	3467	13	metabolic process		catalytic activity	Pf00278, Pf01168, Pf02784	820660	AT3G14390	AT3G14390	3	Metabolic pathways; Lysine biosynthesis; Biosynthesis of secondary metabolites; Biosynthesis of amino acids	Agmatine biosynthesis		8	0	1.12366e+07	1.20522e+07	1.28435e+07	12978910	1.15078e+07	9.13834e+06	1.11069e+07	1.25673e+07	1.31988e+07	1.33404e+07	1.15318e+07	1.34168e+07	High	High	High	High	High	High	High	High	High
[truncated: 7,361 more rows]
[truncated: 5 more columns]
