# Supplementary material for: Arabidopsis γ-H2A.X-INTERACTING PROTEIN participates in DNA damage response and safeguards chromatin stability
Source: Nat Commun. 2022 Dec 26;13:7942. doi: 10.1038/s41467-022-35715-2 (PMC9792525; doi:10.1038/s41467-022-35715-2)
Supplement: Supplementary file 8 — Supplementary Data 5 [file 41467_2022_35715_MOESM8_ESM.xlsx]

## Sheet: Note
Supplementary Table 5. Normalization of phosphor-peptides to the corresponding proteins, and the DPPs identified in this study.
This file includes 6 sheets:
Sheet 1	Normalization of phosphor-peptides to the corresponding proteins (All data)
Sheet 2	DPPs identified in WT-BLM vs WT-Mock.
Sheet 3	DPPs identified in xip-Mock vs WT-Mock.
Sheet 4	DPPs identified in xip-BLM vs xip-Mock.
Sheet 5	DPPs identified in xip-BLM vs WT-BLM.
Sheet 6	DPPs collection (p-value < 0.05)
Note: t-test (two-tail) was used for p-value.

## Sheet: 1. Normalization-All Data
Sheet 1. Normalization of phosphor-peptides to the corresponding proteins (All data)
Step 1. The abundance of phosphor-peptide was normalized to the abundance of corresponding protein (shown in red).
Step 2. The average of these normalized values from three biological repeats was shown in purple.
Step 3. The comparison of these averages was shown as Ratio at last in purple.
Annotated Sequence	Modifications	Positions in Master Proteins	Modifications in Master Proteins	Qvality PEP	Qvality q-value		Phosphopeptide Abundance: WT_Mock-1	Phosphopeptide Abundance: WT_Mock-2	Phosphopeptide Abundance: WT_Mock-3		Protein Abundances (Normalized) WT_Mock-1	Protein Abundances (Normalized) WT_Mock-2	Protein Abundances (Normalized) WT_Mock-3		Phosphopeptide Abundance /Protein Abundances (Normalized): WT_Mock-1	Phosphopeptide Abundance /Protein Abundances (Normalized): WT_Mock-2	Phosphopeptide Abundance /Protein Abundances (Normalized): WT_Mock-3	Phosphopeptide Abundance /Protein Abundances (Normalized)-Average: WT_Mock		Phosphopeptide Abundance: WT_BLM-1	Phosphopeptide Abundance: WT_BLM-2	Phosphopeptide Abundance: WT_BLM-3		Protein Abundances (Normalized) WT_BLM-1	Protein Abundances (Normalized) WT_BLM-2	Protein Abundances (Normalized) WT_BLM-3		Phosphopeptide Abundance /Protein Abundances (Normalized): WT_BLM-1	Phosphopeptide Abundance /Protein Abundances (Normalized): WT_BLM-2	Phosphopeptide Abundance /Protein Abundances (Normalized): WT_BLM-3	Phosphopeptide Abundance /Protein Abundances (Normalized)-Average: WT_BLM		Phosphopeptide Abundance: xip_Mock-1	Phosphopeptide Abundance: xip_Mock-2	Phosphopeptide Abundance: xip_Mock-3		Protein Abundances (Normalized) xip_Mock-1	Protein Abundances (Normalized) xip_Mock-2	Protein Abundances (Normalized) xip_Mock-3		Phosphopeptide Abundance /Protein Abundances (Normalized): xip_Mock-1	Phosphopeptide Abundance /Protein Abundances (Normalized): xip_Mock-2	Phosphopeptide Abundance /Protein Abundances (Normalized): xip_Mock-3	Phosphopeptide Abundance /Protein Abundances (Normalized)-Average: xip_Mock		Phosphopeptide Abundance: xip_BLM-1	Phosphopeptide Abundance: xip_BLM-2	Phosphopeptide Abundance: xip_BLM-3
[K].QKEMSEEDTEETGSEEGK.[S]	1xGln->pyro-Glu [N-Term]; 1xOxidation [M4]; 1xPhospho [S14(100)]	AT1G01320.1 [1180-1197]	AT1G01320.1 1xPhospho [S1193(100)]	3.05864e-08	8.35654e-05		3.88413e+06	2.62713e+06	1.95155e+06		3.66433e+08	3.61872e+08	3.57718e+08		0.0105999	0.00725983	0.00545556	0.00777175		1.62242e+06	1.35337e+06	1.40355e+06		3.42171e+08	3.42241e+08	3.33299e+08		0.00474155	0.00395444	0.00421107	0.00430235		2.89006e+06	2.81413e+06	1.9447e+06		3.73367e+08	3.62511e+08	3.74791e+08		0.00774053	0.00776288	0.00518876	0.00689739		1.67669e+06	2.04639e+06	1176614
[K].QSDTSPPPSPASK.[D]	1xPhospho [S5(100)]	AT1G01320.1 [145-157]	AT1G01320.1 1xPhospho [S149(100)]	1.92986e-05	8.35654e-05		4.82953e+07	4.52213e+07	40765818		3.66433e+08	3.61872e+08	3.57718e+08		0.131798	0.124965	0.113961	0.123575		3.64213e+07	3.27503e+07	2.31932e+07		3.42171e+08	3.42241e+08	3.33299e+08		0.106442	0.0956937	0.0695868	0.0905741		5.21684e+07	4.30703e+07	3.43595e+07		3.73367e+08	3.62511e+08	3.74791e+08		0.139724	0.118811	0.0916764	0.116737		5.48021e+07	4.408e+07	4.58504e+07
[K].NSVVSLGKSPSYK.[E]	1xPhospho [S9(100)]	AT1G01320.1 [1389-1401]	AT1G01320.1 1xPhospho [S1397(100)]	0.000142395	8.35654e-05		656346	955332	1.45933e+06		3.66433e+08	3.61872e+08	3.57718e+08		0.00179118	0.00263997	0.00407957	0.00283691		1.19772e+06		668135		3.42171e+08	3.42241e+08	3.33299e+08		0.00350035	#VALUE!	0.00200461	#VALUE!		1.22295e+06				3.73367e+08	3.62511e+08	3.74791e+08		0.00327547	#VALUE!	#VALUE!	#VALUE!		1.62795e+06	310933
[K].LSASAAPFNPSSPPSIIR.[P]	1xPhospho [S15(98.7)]	AT1G01320.1 [1565-1582]	AT1G01320.1 1xPhospho [S1579(98.7)]	0.000571807	8.35654e-05		1.37858e+07	11180105	12748685		3.66433e+08	3.61872e+08	3.57718e+08		0.0376215	0.0308952	0.0356389	0.0347186		11848531	13087953	12861906		3.42171e+08	3.42241e+08	3.33299e+08		0.0346276	0.0382419	0.0385897	0.037153		15730702	15080214	1.36907e+07		3.73367e+08	3.62511e+08	3.74791e+08		0.042132	0.0415993	0.0365288	0.0400867		2.21471e+07	14009274	11995508
[K].VEGLGKPLKSLNSSK.[K]	1xPhospho [S10(100)]	AT1G01320.1 [585-599]	AT1G01320.1 1xPhospho [S594(100)]	6.11023e-05	8.35654e-05						3.66433e+08	3.61872e+08	3.57718e+08		#VALUE!	#VALUE!	#VALUE!	#VALUE!						3.42171e+08	3.42241e+08	3.33299e+08		#VALUE!	#VALUE!	#VALUE!	#VALUE!						3.73367e+08	3.62511e+08	3.74791e+08		#VALUE!	#VALUE!	#VALUE!	#VALUE!		995686	1.42222e+06	586946
[K].TAGETSEEDGLK.[T]	1xPhospho [S6(100)]	AT1G01320.1 [1354-1365]	AT1G01320.1 1xPhospho [S1359(100)]	2.66646e-05	8.35654e-05		1.41981e+07	9829638	1.06936e+07		3.66433e+08	3.61872e+08	3.57718e+08		0.0387469	0.0271633	0.0298939	0.0319347		6.98935e+06	5585822	6.21187e+06		3.42171e+08	3.42241e+08	3.33299e+08		0.0204265	0.0163213	0.0186375	0.0184618		1.20791e+07	1.05535e+07	8.35959e+06		3.73367e+08	3.62511e+08	3.74791e+08		0.0323517	0.0291121	0.0223047	0.0279228		1.08576e+07	9.14361e+06	8.32991e+06
[K].TAGETSEEDGLKTDASSVEPPTLSSTVQSEAYHTK.[N]	1xPhospho [T/S/Y]	AT1G01320.1 [1354-1388]		6.73683e-06	8.35654e-05		3.37312e+06	7.80244e+06	1.07648e+06		3.66433e+08	3.61872e+08	3.57718e+08		0.00920529	0.0215613	0.00300929	0.0112586		4.76552e+06	604871	4.34386e+06		3.42171e+08	3.42241e+08	3.33299e+08		0.0139273	0.00176738	0.0130329	0.00957587			4.23405e+06	3.7178e+06		3.73367e+08	3.62511e+08	3.74791e+08		#VALUE!	0.0116798	0.00991965	#VALUE!		10379437	1.98841e+06	7.859e+06
[K].TDVSSPKTPQTALSSQVDAVSSEADTAASLQSDAEK.[N]	1xPhospho [T8(96.8)]	AT1G01320.1 [602-637]	AT1G01320.1 1xPhospho [T609(96.8)]	9.42226e-05	8.35654e-05		1.07056e+06	1.34988e+06	1.56734e+06		3.66433e+08	3.61872e+08	3.57718e+08		0.00292158	0.00373028	0.00438151	0.00367779		422052	725414	825772		3.42171e+08	3.42241e+08	3.33299e+08		0.00123346	0.0021196	0.00247757	0.00194354		2.28891e+06	732669	469683		3.73367e+08	3.62511e+08	3.74791e+08		0.00613044	0.00202109	0.00125319	0.00313491		2701352		680436
[K].TPQTALSSQVDAVSSEADTAASLQSDAEK.[N]	1xPhospho [S25(100)]	AT1G01320.1 [609-637]	AT1G01320.1 1xPhospho [S633(100)]	1.98236e-11	8.35654e-05		1.69271e+06	1.04301e+06	1.80494e+06		3.66433e+08	3.61872e+08	3.57718e+08		0.00461942	0.00288225	0.00504571	0.00418246		1.58628e+06		1.22435e+06		3.42171e+08	3.42241e+08	3.33299e+08		0.00463593	#VALUE!	0.00367343	#VALUE!			1.55873e+06	1.07634e+06		3.73367e+08	3.62511e+08	3.74791e+08		#VALUE!	0.00429981	0.00287185	#VALUE!			997999	532083
[K].SPSYKEVALAPPGSIAK.[Y]	1xPhospho [S3(100)]	AT1G01320.1 [1397-1413]	AT1G01320.1 1xPhospho [S1399(100)]	2.93225e-07	8.35654e-05		8230175	1.48146e+07	1.41606e+07		3.66433e+08	3.61872e+08	3.57718e+08		0.0224603	0.0409388	0.0395858	0.0343283		12116662	1.15519e+07	11780534		3.42171e+08	3.42241e+08	3.33299e+08		0.0354112	0.0337538	0.0353452	0.0348367		10831782	1.20902e+07	7.76635e+06		3.73367e+08	3.62511e+08	3.74791e+08		0.029011	0.0333513	0.0207218	0.0276947		31721525	28979494	19873275
[K].EMSEEDTEETGSEEGK.[S]	1xOxidation [M2]; 1xPhospho [S12(100)]	AT1G01320.1 [1182-1197]	AT1G01320.1 1xPhospho [S1193(100)]	1.26198e-05	8.35654e-05			2.45215e+06	2.00909e+06		3.66433e+08	3.61872e+08	3.57718e+08		#VALUE!	0.00677629	0.0056164	#VALUE!		2.28561e+06		1.75662e+06		3.42171e+08	3.42241e+08	3.33299e+08		0.00667975	#VALUE!	0.0052704	#VALUE!		2.3213e+06	2.23764e+06	1.44549e+06		3.73367e+08	3.62511e+08	3.74791e+08		0.00621721	0.00617262	0.0038568	0.00541554			1624727
[K].QSDTSPPPSPASK.[D]	2xPhospho [S5(100); S/T]	AT1G01320.1 [145-157]	AT1G01320.1 2xPhospho [S149(100); S/T]	0.00126881	0.000315417		3.99895e+06	2.26517e+06	2.0584e+06		3.66433e+08	3.61872e+08	3.57718e+08		0.0109132	0.00625959	0.00575425	0.00764235		4101566	2.39623e+06	1.32355e+06		3.42171e+08	3.42241e+08	3.33299e+08		0.0119869	0.00700157	0.00397106	0.00765318		2.91837e+06	1.98771e+06	2.19675e+06		3.73367e+08	3.62511e+08	3.74791e+08		0.00781635	0.00548318	0.00586128	0.00638693		5.45641e+06	4848734	4.73859e+06
[K].QSDTSPPPSPASK.[D]	1xGln->pyro-Glu [N-Term]; 1xPhospho [S5(100)]	AT1G01320.1 [145-157]	AT1G01320.1 1xPhospho [S149(100)]	0.0017235	0.000315417		25499418	20651286	23228310		3.66433e+08	3.61872e+08	3.57718e+08		0.0695882	0.057068	0.0649347	0.0638636		16662950	17008292	21725438		3.42171e+08	3.42241e+08	3.33299e+08		0.0486978	0.0496968	0.065183	0.0545259		25134386	23031818	21604782		3.73367e+08	3.62511e+08	3.74791e+08		0.0673181	0.0635341	0.0576449	0.0628324		31130312	25463516	25482020
[K].KTDVSSPK.[T]	1xPhospho [S6(99.3)]	AT1G01320.1 [601-608]	AT1G01320.1 1xPhospho [S606(99.3)]	0.00310743	0.000515838		7.61077e+06	5523425	2.38765e+06		3.66433e+08	3.61872e+08	3.57718e+08		0.0207699	0.0152635	0.00667467	0.014236		5.5757e+06	4545829	6.07835e+06		3.42171e+08	3.42241e+08	3.33299e+08		0.0162951	0.0132825	0.0182369	0.0159382		4.11102e+06	3271605	3.33053e+06		3.73367e+08	3.62511e+08	3.74791e+08		0.0110107	0.00902484	0.00888636	0.00964062		10607198	4950924	7.10523e+06
[K].QSDTSPPPSPASK.[D]	1xGln->pyro-Glu [N-Term]; 2xPhospho [S5(98.4); S9(98.5)]	AT1G01320.1 [145-157]	AT1G01320.1 2xPhospho [S149(98.4); S153(98.5)]	0.00488902	0.000712301		1.43317e+06	1523058			3.66433e+08	3.61872e+08	3.57718e+08		0.00391113	0.00420883	#VALUE!	#VALUE!		3.55101e+06	1.48191e+06	492934		3.42171e+08	3.42241e+08	3.33299e+08		0.0103779	0.00433003	0.00147895	0.00539563		990941	1330317	1.0097e+06		3.73367e+08	3.62511e+08	3.74791e+08		0.00265406	0.00366973	0.00269403	0.00300594		3.3159e+06	3.17777e+06	2.27677e+06
[K].TDVSSPK.[T]	1xPhospho [S5(100)]	AT1G01320.1 [602-608]	AT1G01320.1 1xPhospho [S606(100)]	0.0206049	0.00221433		11505075	7.65428e+06	4.17419e+06		3.66433e+08	3.61872e+08	3.57718e+08		0.0313975	0.0211519	0.0116689	0.0214061		7002274	5.35386e+06	8.15174e+06		3.42171e+08	3.42241e+08	3.33299e+08		0.0204643	0.0156436	0.0244577	0.0201885		7.32409e+06	4694999	4.07182e+06		3.73367e+08	3.62511e+08	3.74791e+08		0.0196163	0.0129513	0.0108642	0.0144773		12428624	7254374	8.17048e+06
[K].SLNSSKK.[K]	1xPhospho [S4(99.3)]	AT1G01320.1 [594-600]	AT1G01320.1 1xPhospho [S597(99.3)]	0.0394035	0.00360508		4.64848e+06	2748436	2656531		3.66433e+08	3.61872e+08	3.57718e+08		0.0126858	0.00759506	0.00742633	0.00923572		3.21765e+06	3.60535e+06			3.42171e+08	3.42241e+08	3.33299e+08		0.00940365	0.0105345	#VALUE!	#VALUE!		2.84069e+06	2.94256e+06	2.46062e+06		3.73367e+08	3.62511e+08	3.74791e+08		0.00760829	0.00811715	0.00656532	0.00743026		7.26843e+06	5.04885e+06	6.46593e+06
[R].KTPLEVMQESSPNQLVMSSK.[K]	2xOxidation [M7; M17]; 1xPhospho [S/T]	AT1G01510.1 [478-497]		1.03535e-05	8.35654e-05		3.02858e+06	3.03008e+06	2.20506e+06		7.18274e+06	6.44946e+06	6.38662e+06		0.421647	0.46982	0.345262	0.412243		2.37441e+06	2.04176e+06	1.93272e+06		1.20353e+07	5.56507e+06	6.53569e+06		0.197286	0.366888	0.295718	0.286631		3.0215e+06	1.9912e+06	1.00674e+06		5.41408e+06	6.57509e+06	6.56505e+06		0.558081	0.30284	0.153348	0.33809		2101112	1.58428e+06	1.21261e+06
[R].CASPEDSR.[S]	1xCarbamidomethyl [C1]; 1xPhospho [S3(100)]	AT1G01510.1 [468-475]	AT1G01510.1 1xPhospho [S470(100)]	0.0048424	0.000712301		4645177	2.91395e+06	2.41261e+06		7.18274e+06	6.44946e+06	6.38662e+06		0.646714	0.451814	0.377761	0.492096		3477869	2.7452e+06	2.65742e+06		1.20353e+07	5.56507e+06	6.53569e+06		0.288972	0.493292	0.406601	0.396288		2.78629e+06	2792550	2.09037e+06		5.41408e+06	6.57509e+06	6.56505e+06		0.514637	0.424716	0.318409	0.419254		2278793	2.02361e+06	1.36e+06
[K].QVQNVDRPSPTSSPTSSWGYNSLR.[E]	2xPhospho [S12(99.7); S13(99.7)]	AT1G01580.1 [631-654]	AT1G01580.1 2xPhospho [S642(99.7); S643(99.7)]	0.00179601	0.000315417		936862	1.52674e+06	695982		1.21145e+08	1.16973e+08	1.09528e+08		0.0077334	0.0130521	0.00635438	0.00904662			332573			1.22296e+08	1.12529e+08	1.31089e+08		#VALUE!	0.00295544	#VALUE!	#VALUE!				519220		1.12047e+08	1.26237e+08	1.26251e+08		#VALUE!	#VALUE!	0.00411261	#VALUE!		1.53212e+06
[R].IGESSESSDETEATDLK.[D]	1xPhospho [S7(99.4)]	AT1G01790.1 [114-130]	AT1G01790.1 1xPhospho [S120(99.4)]	2.47871e-10	8.35654e-05		6593944	6.51462e+06	6184699		1.65474e+08	1.67414e+08	1.67762e+08		0.0398489	0.0389132	0.036866	0.0385427		6.99538e+06	4.98929e+06	5312251		1.59439e+08	1.67519e+08	1.65668e+08		0.0438751	0.0297834	0.0320656	0.0352413		4.51664e+06	4318508	4.09445e+06		1.53862e+08	1.30848e+08	1.47474e+08		0.0293551	0.033004	0.0277638	0.030041		5.45302e+06	3.60033e+06	3929931
[R].IGESSESSDETEATDLKDAR.[V]	1xPhospho [S7(100)]	AT1G01790.1 [114-133]	AT1G01790.1 1xPhospho [S120(100)]	4.41961e-11	8.35654e-05		4.04489e+06	3.99257e+06	2.77662e+06		1.65474e+08	1.67414e+08	1.67762e+08		0.0244443	0.0238484	0.016551	0.0216146		2744014	2379471	2.34472e+06		1.59439e+08	1.67519e+08	1.65668e+08		0.0172105	0.0142042	0.0141531	0.0151892		1.63451e+06		2.27322e+06		1.53862e+08	1.30848e+08	1.47474e+08		0.0106232	#VALUE!	0.0154144	#VALUE!		3322136	2735589	2.5307e+06
[R].RNPPLSPQGGK.[I]	1xPhospho [S6(100)]	AT1G01960.1 [1302-1312]	AT1G01960.1 1xPhospho [S1307(100)]	0.000193452	8.35654e-05		2.20549e+06	2.04487e+06	1.91047e+06		7.23029e+07	7.00028e+07	7.68536e+07		0.0305035	0.0292113	0.0248585	0.0281911		1.52299e+06	1.50172e+06	1.60703e+06		6.75897e+07	6.41043e+07	6.18227e+07		0.0225329	0.0234261	0.0259942	0.0239844		1.51706e+06	1.37943e+06	1.31224e+06		5.10828e+07	5.42591e+07	4.8763e+07		0.0296981	0.025423	0.0269105	0.0273438		2.40031e+06	2.02763e+06	2.05862e+06
[R].SDSQSELSSGNSDALAIEQR.[R]	1xPhospho [S3(100)]	AT1G01960.1 [586-605]	AT1G01960.1 1xPhospho [S588(100)]	1.29137e-10	8.35654e-05		5.20122e+07	4.74386e+07	4.02077e+07		7.23029e+07	7.00028e+07	7.68536e+07		0.719365	0.677666	0.523173	0.640068		4.81603e+07	3.28892e+07	2.74258e+07		6.75897e+07	6.41043e+07	6.18227e+07		0.712539	0.513057	0.443619	0.556405		744001	5.80918e+06	2.43989e+06		5.10828e+07	5.42591e+07	4.8763e+07		0.0145646	0.107064	0.0500357	0.0572213			1.72773e+06	1290294
[R].NPPLSPQGGK.[I]	1xPhospho [S5(100)]	AT1G01960.1 [1303-1312]	AT1G01960.1 1xPhospho [S1307(100)]	0.00177963	0.000315417		5.92909e+06	5.4479e+06	5.23881e+06		7.23029e+07	7.00028e+07	7.68536e+07		0.0820036	0.077824	0.0681662	0.0759979		4856122	4.08973e+06	4969117		6.75897e+07	6.41043e+07	6.18227e+07		0.071847	0.0637981	0.0803768	0.0720073		5.15897e+06	4.14699e+06	3.77037e+06		5.10828e+07	5.42591e+07	4.8763e+07		0.100992	0.0764293	0.0773203	0.084914		7.01594e+06	5.24622e+06	5.97701e+06
[K].LQYAASAMIR.[G]	1xOxidation [M8]; 1xPhospho [S6(100)]	AT1G01960.1 [1016-1025]	AT1G01960.1 1xPhospho [S1021(100)]	0.0270908	0.00251688		490406	891527	1.03349e+06		7.23029e+07	7.00028e+07	7.68536e+07		0.00678266	0.0127356	0.0134475	0.0109886		777399	871654	613797		6.75897e+07	6.41043e+07	6.18227e+07		0.0115017	0.0135974	0.00992833	0.0116758						5.10828e+07	5.42591e+07	4.8763e+07		#VALUE!	#VALUE!	#VALUE!	#VALUE!		1261787		730218
[K].QIDLPLDVANSPNTDVPSK.[L]	1xGln->pyro-Glu [N-Term]; 1xPhospho [S11(99)]	AT1G02080.1 [1248-1266]	AT1G02080.1 1xPhospho [S1258(99)]	1.70103e-06	8.35654e-05		1.4191e+06	1.31663e+06	587229		9.13317e+07	8.97822e+07	1.04185e+08		0.0155379	0.0146648	0.0056364	0.0119464		1.4796e+06	552987			8.45026e+07	9.02765e+07	8.39758e+07		0.0175095	0.00612549	#VALUE!	#VALUE!		1.5319e+06				7.73867e+07	8.43731e+07	8.27486e+07		0.0197954	#VALUE!	#VALUE!	#VALUE!		1.89348e+06		1.29946e+06
[K].ETGTSLQTLTSAATMER.[L]	1xOxidation [M15]; 1xPhospho [T14(100)]	AT1G02080.1 [1636-1652]	AT1G02080.1 1xPhospho [T1649(100)]	2.29205e-07	8.35654e-05		1.75591e+06	1.32149e+06	1505117		9.13317e+07	8.97822e+07	1.04185e+08		0.0192256	0.0147188	0.0144466	0.0161303		1.51495e+06	1.51116e+06	1.81089e+06		8.45026e+07	9.02765e+07	8.39758e+07		0.0179279	0.0167392	0.0215644	0.0187438		1.07896e+06	1.21376e+06	735410		7.73867e+07	8.43731e+07	8.27486e+07		0.0139424	0.0143856	0.00888729	0.0124051		2373196	1.71701e+06	1.20684e+06
[K].VDSSASPEVVSDLPPSSPK.[G]	1xPhospho [S]	AT1G02120.1 [22-40]		1.25928e-07	8.35654e-05		5150137	5.18103e+06	5.48914e+06		1.16437e+07	1.06973e+07	1.28534e+07		0.442311	0.484332	0.427058	0.451234		4.44096e+06	3748793	3742296		6.09126e+06	8.33714e+06	6.64513e+06		0.729071	0.44965	0.563164	0.580628						4.58938e+06	5.51956e+06	6.42481e+06		#VALUE!	#VALUE!	#VALUE!	#VALUE!
[R].ARSSMDLANELDIPVR.[D]	1xOxidation [M5]; 1xPhospho [S4(98.6)]	AT1G02120.1 [201-216]	AT1G02120.1 1xPhospho [S204(98.6)]	0.000817044	0.000259633		1.92334e+06	1.22638e+06	2.19665e+06		1.16437e+07	1.06973e+07	1.28534e+07		0.165183	0.114644	0.170901	0.150243		1265933	2.67551e+06	779010		6.09126e+06	8.33714e+06	6.64513e+06		0.207828	0.320915	0.11723	0.215324			861244			4.58938e+06	5.51956e+06	6.42481e+06		#VALUE!	0.156035	#VALUE!	#VALUE!		458367	249514	402028
[K].GPGGDVAPVAAPAPAATPAPTAAVPK.[K]	1xPhospho [T17(100)]	AT1G02780.1 [184-209]	AT1G02780.1 1xPhospho [T200(100)]	9.58378e-06	8.35654e-05			497396			7.98899e+08	8.14037e+08	8.14077e+08		#VALUE!	0.000611023	#VALUE!	#VALUE!		706910	867603	1.15981e+06		8.44054e+08	8.27969e+08	7.97618e+08		0.000837518	0.00104787	0.00145409	0.00111316		926624	945275			7.90436e+08	8.25697e+08	8.40177e+08		0.00117229	0.00114482	#VALUE!	#VALUE!		978648	1.08239e+06	1.02453e+06
[K].TLSDQFEAK.[R]	1xPhospho [S3(100)]	AT1G02780.1 [154-162]	AT1G02780.1 1xPhospho [S156(100)]	0.00258171	0.000515838		5.44588e+08	5.1379e+08	418283904		7.98899e+08	8.14037e+08	8.14077e+08		0.681674	0.631163	0.513814	0.608884		3.95328e+08	349959264	353029280		8.44054e+08	8.27969e+08	7.97618e+08		0.468369	0.422672	0.442604	0.444548		1.03046e+09	757678592	529390240		7.90436e+08	8.25697e+08	8.40177e+08		1.30366	0.917623	0.630093	0.950458		952669568	823579968	718052288
[R].SRSPLPSVQK.[E]	1xPhospho [S3(100)]	AT1G02840.1 [271-280]	AT1G02840.1 1xPhospho [S273(100)]	0.0033327	0.000515838		1.59613e+06	1210267	2.26307e+06		2.04459e+07	1.3174e+07	1.13315e+07		0.0780659	0.0918676	0.199715	0.123216		353291	2.53891e+06	2.54995e+06		2.0339e+07	1.96539e+07	2.34623e+07		0.0173701	0.129181	0.108683	0.085078		354012	2272603	2.39774e+06		1.27234e+07	1.32369e+07	1.33813e+07		0.0278237	0.171687	0.179186	0.126232			728721
[R].SRSPLPSVQK.[E]	2xPhospho [S1(100); S3(100)]	AT1G02840.1 [271-280]	AT1G02840.1 2xPhospho [S271(100); S273(100)]	0.0456949	0.00447618		2.29356e+06	3352587	1.12845e+06		2.04459e+07	1.3174e+07	1.13315e+07		0.112177	0.254485	0.0995848	0.155415		1.01505e+06				2.0339e+07	1.96539e+07	2.34623e+07		0.0499067	#VALUE!	#VALUE!	#VALUE!			892929	904300		1.27234e+07	1.32369e+07	1.33813e+07		#VALUE!	0.0674576	0.0675794	#VALUE!		829347	1.00808e+06
[R].DSDDVTPSSSSSSVR.[A]	1xPhospho [S/T]	AT1G03475.1 [67-81]		0.0720386	0.00633242		3178074	2.08333e+06	2.50174e+06		3.57102e+08	3.59574e+08	3.36865e+08		0.00889962	0.00579388	0.00742653	0.00737335		2.04134e+06	1.90882e+06	2.16561e+06		3.60234e+08	3.57325e+08	3.40889e+08		0.00566672	0.00534197	0.00635284	0.00578718		2.50262e+06	2.23441e+06	2.0753e+06		4.04883e+08	4.05004e+08	3.84301e+08		0.0061811	0.00551702	0.0054002	0.00569944		2.6643e+06	2470868	1.75666e+06
[R].MVSLHNLVSIPNR.[I]	1xOxidation [M1]; 1xPhospho [S3(100)]	AT1G03590.1 [39-51]	AT1G03590.1 1xPhospho [S41(100)]	4.77908e-05	8.35654e-05		695284				6.7454e+07	6.0399e+07	6.17262e+07		0.0103075	#VALUE!	#VALUE!	#VALUE!		778580	512565			5.83308e+07	5.83577e+07	5.517e+07		0.0133477	0.00878315	#VALUE!	#VALUE!						6.0203e+07	6.05212e+07	5.61341e+07		#VALUE!	#VALUE!	#VALUE!	#VALUE!		792960	801892	432556
[R].VNSLVQLPR.[F]	1xPhospho [S3(100)]	AT1G03590.1 [446-454]	AT1G03590.1 1xPhospho [S448(100)]	4.44575e-05	8.35654e-05		9789524	7960265	6880568		6.7454e+07	6.0399e+07	6.17262e+07		0.145129	0.131795	0.111469	0.129464		7812708	5975112	6371846		5.83308e+07	5.83577e+07	5.517e+07		0.133938	0.102388	0.115495	0.117273		8954560	7057436	4210144		6.0203e+07	6.05212e+07	5.61341e+07		0.148739	0.116611	0.0750016	0.113451		11398956	10183234	6917760
[R].SLSTDQENNSYGK.[V]	1xPhospho [S3(100)]	AT1G03590.1 [405-417]	AT1G03590.1 1xPhospho [S407(100)]	0.000175805	8.35654e-05				487107		6.7454e+07	6.0399e+07	6.17262e+07		#VALUE!	#VALUE!	0.00789141	#VALUE!			480014	570231		5.83308e+07	5.83577e+07	5.517e+07		#VALUE!	0.00822537	0.0103359	#VALUE!			565739			6.0203e+07	6.05212e+07	5.61341e+07		#VALUE!	0.00934779	#VALUE!	#VALUE!		883492	735811	605524
[R].SQVDGSTEQSPK.[L]	1xPhospho [S10(100)]	AT1G04080.3 [295-306]	AT1G04080.3 1xPhospho [S304(100)]	0.000133148	8.35654e-05		4.03828e+07	4.59435e+07	3.42258e+07		6.20623e+07	6.46612e+07	6.6218e+07		0.650681	0.710526	0.516866	0.626025		2.2652e+07	2.851e+07	3.69866e+07		6.45456e+07	6.39988e+07	6.81911e+07		0.350945	0.445478	0.542396	0.446273		3.3691e+07	41005723	3.29688e+07		6.54749e+07	6.56479e+07	6.34952e+07		0.514563	0.624631	0.519232	0.552809		33733058	2.44155e+07	3.18018e+07
[R].SQVDGSTEQSPKLESASSTEPEELKK.[Y]	1xPhospho [T/S]	AT1G04080.3 [295-320]		4.13171e-07	8.35654e-05		87668568	85130856	77425488		6.20623e+07	6.46612e+07	6.6218e+07		1.41259	1.31657	1.16925	1.29947		65724356	58843588	53594624		6.45456e+07	6.39988e+07	6.81911e+07		1.01826	0.919449	0.785947	0.907886		87954464	77353144	55099024		6.54749e+07	6.56479e+07	6.34952e+07		1.34333	1.1783	0.867766	1.1298		102108952	86900904	79003896
[R].VISTLVEEMR.[V]	1xPhospho [S3(100)]	AT1G04280.1 [197-206]	AT1G04280.1 1xPhospho [S199(100)]	4.73323e-05	8.35654e-05		442216	672512	403908		1.2731e+07	1.32398e+07	1.33461e+07		0.0347355	0.0507949	0.030264	0.0385981		1.39554e+06	377040			1.33837e+07	1.64493e+07	1.56473e+07		0.104272	0.0229213	#VALUE!	#VALUE!						1.00414e+07	1.27319e+07	1.31475e+07		#VALUE!	#VALUE!	#VALUE!	#VALUE!		553182	409034	386253
[R].VISTLVEEMR.[V]	1xOxidation [M9]; 1xPhospho [S3(100)]	AT1G04280.1 [197-206]	AT1G04280.1 1xPhospho [S199(100)]	6.95858e-05	8.35654e-05		7180690	6.70891e+06	5057603		1.2731e+07	1.32398e+07	1.33461e+07		0.564033	0.506724	0.378957	0.483238		10391562	7103085	6.68551e+06		1.33837e+07	1.64493e+07	1.56473e+07		0.776436	0.431817	0.427263	0.545172		4.04229e+06	4.13665e+06			1.00414e+07	1.27319e+07	1.31475e+07		0.402563	0.324904	#VALUE!	#VALUE!		8665476		4.7825e+06
[K].VQTSSGEKPVR.[E]	1xPhospho [S5(100)]	AT1G04410.1 [201-211]	AT1G04410.1 1xPhospho [S205(100)]	0.000929348	0.000259633		8398880	4805381	6666264		2.2364e+09	2.15725e+09	2.09317e+09		0.00375554	0.00222755	0.00318476	0.00305595		7217018	5754679	4575272		1.94794e+09	1.88028e+09	1.86681e+09		0.00370495	0.00306054	0.00245085	0.00307211		6.96487e+06	5878644	5.56879e+06		2.06788e+09	1.98271e+09	1.98178e+09		0.00336812	0.00296495	0.00280999	0.00304769		6581433	5928761	5482386
[R].TVTIGDAIDGGEFSFAK.[H]	1xPhospho [T3(100)]	AT1G04530.1 [34-50]	AT1G04530.1 1xPhospho [T36(100)]	1.8826e-06	8.35654e-05		2458550	2.09302e+06	1.91371e+06		3.43843e+07	3.89745e+07	3.57937e+07		0.0715022	0.0537023	0.0534649	0.0595565		2.63681e+06	1.39044e+06			2.98387e+07	3.37066e+07	3.14473e+07		0.088369	0.0412512	#VALUE!	#VALUE!		2.38318e+06	3.9908e+06			3.03731e+07	2.79671e+07	2.71116e+07		0.0784635	0.142696	#VALUE!	#VALUE!		1678950	1.61434e+06	5224940
[K].AVEASPNDSIILGEYAR.[F]	1xPhospho [S5(100)]	AT1G04530.1 [287-303]	AT1G04530.1 1xPhospho [S291(100)]	1.93557e-07	8.35654e-05		544084	795061	851556		3.43843e+07	3.89745e+07	3.57937e+07		0.0158236	0.0203995	0.0237907	0.0200046		610427		697075		2.98387e+07	3.37066e+07	3.14473e+07		0.0204576	#VALUE!	0.0221665	#VALUE!						3.03731e+07	2.79671e+07	2.71116e+07		#VALUE!	#VALUE!	#VALUE!	#VALUE!			695985	301536
[R].DNDVPVSYSGSGGPTK.[S]	1xPhospho [S9(100)]	AT1G05150.1 [559-574]	AT1G05150.1 1xPhospho [S567(100)]	3.28068e-06	8.35654e-05		12911367	22607014	24537392		7.8027e+06	1.4058e+07	1.4673e+07		1.65473	1.60813	1.67228	1.64505		16309242	2.0468e+07	1.90588e+07		7.78243e+06	1.09666e+07	1.39171e+07		2.09565	1.8664	1.36945	1.77717		2.38972e+07	22983152	18776118		1.19012e+07	1.09794e+07	1.19187e+07		2.00797	2.0933	1.57535	1.89221		26934292	2.67414e+07	2.12134e+07
[K].NDTTDEENASSR.[K]	1xPhospho [S10(99.3)]	AT1G05500.1 [415-426]	AT1G05500.1 1xPhospho [S424(99.3)]	0.000337659	8.35654e-05		1.19377e+06	867644	542900		1.05883e+07	1.94114e+07	1.93189e+07		0.112745	0.0446976	0.028102	0.0618482		1.3352e+06	1.10824e+06	1417996		1.01656e+07	1.1001e+07	6.03406e+06		0.131345	0.10074	0.234998	0.155695		369202	568996	393279		1.397e+07	1.52789e+07	1.65076e+07		0.0264283	0.0372407	0.0238241	0.0291644		1291687		934843
[K].ESVTSPDRETPLTKD.[-]	1xPhospho [S2(97.5)]	AT1G06070.1 [409-423]	AT1G06070.1 1xPhospho [S410(97.5)]	0.00103274	0.000315417		9926975	9515449	8.14966e+06		2.97613e+06	2.86989e+06	3.43244e+06		3.33553	3.31561	2.3743	3.00848		10141427	7499983	8033242		3.09696e+06	2.9818e+06	4.22646e+06		3.27464	2.51525	1.9007	2.56353		11260574	7853774			3.20237e+06	3.41047e+06	3.65374e+06		3.51632	2.30284	#VALUE!	#VALUE!		11217152	9272513	8.08266e+06
[K].ESVTSPDRETPLTK.[D]	1xPhospho [T/S]	AT1G06070.1 [409-422]		0.00714558	0.00095398						2.97613e+06	2.86989e+06	3.43244e+06		#VALUE!	#VALUE!	#VALUE!	#VALUE!						3.09696e+06	2.9818e+06	4.22646e+06		#VALUE!	#VALUE!	#VALUE!	#VALUE!		2294352	1.80865e+06	1.09391e+06		3.20237e+06	3.41047e+06	3.65374e+06		0.716454	0.530322	0.299394	0.51539		2.55882e+06	1.22721e+06	1281828
[K].AELVELLGSDSS.[-]	1xPhospho [S]	AT1G06190.1 [390-401]		3.75545e-05	8.35654e-05		7.94398e+06	8.51185e+06	7.55989e+06		8.93943e+07	9.09012e+07	8.5149e+07		0.0888645	0.0936384	0.0887842	0.090429		7.69204e+06	2.9281e+06	1760409		8.75632e+07	9.6473e+07	8.23748e+07		0.0878456	0.0303515	0.0213707	0.0465226		612419	5.40081e+06	2.76931e+06		1.01342e+08	1.04171e+08	1.0168e+08		0.0060431	0.0518458	0.0272356	0.0283748		1.30985e+06	2.28453e+06	2.88154e+06
[K].KAELVELLGSDSS.[-]	1xPhospho [S]	AT1G06190.1 [389-401]		1.84431e-07	8.35654e-05		1.05077e+07	1.75971e+07	9.00518e+06		8.93943e+07	9.09012e+07	8.5149e+07		0.117543	0.193584	0.105758	0.138962		1.23719e+07	4.55182e+06	1.27275e+06		8.75632e+07	9.6473e+07	8.23748e+07		0.141292	0.0471823	0.0154507	0.0679749		1.32918e+06	7.61095e+06	5.04432e+06		1.01342e+08	1.04171e+08	1.0168e+08		0.0131158	0.0730623	0.0496099	0.0452627		5.71695e+06	5.45109e+06	4.21501e+06
[K].IELGLSSDEDEK.[-]	1xPhospho [S6(99.5)]	AT1G06210.1 [372-383]	AT1G06210.1 1xPhospho [S377(99.5)]	3.70167e-06	8.35654e-05		4.1613e+06	4062262	3.69634e+06		5.91463e+06	1.06065e+07	8.64974e+06		0.70356	0.382999	0.427336	0.504632		6076813	2.08645e+06	1.15261e+06		1.27194e+07	7.46608e+06	1.07328e+07		0.477758	0.279457	0.107391	0.288202		427895	1.44774e+06	1.04271e+06		9.82489e+06	5.59901e+06	1.82366e+06		0.0435522	0.258571	0.571769	0.291297		1191475	1.76581e+06
[R].FVTGYEMNLPTPTMR.[S]	2xOxidation [M7; M14]; 1xPhospho [T11(98.9)]	AT1G06230.1 [532-546]	AT1G06230.1 1xPhospho [T542(98.9)]	0.000780224	0.000259633			475748	493469		6.23137e+06	6.20145e+06	9.23982e+06		#VALUE!	0.0767156	0.0534068	#VALUE!		838373	574254	742603		5.16e+06	8.89181e+06	7.66487e+06		0.162475	0.0645824	0.0968839	0.107981						7.06297e+06	6.00778e+06	8.81517e+06		#VALUE!	#VALUE!	#VALUE!	#VALUE!		1.15421e+06	878755	704372
[R].QPTTTPGRTPTSATPSGR.[T]	1xGln->pyro-Glu [N-Term]; 1xPhospho [T9(99.9)]	AT1G06230.1 [573-590]	AT1G06230.1 1xPhospho [T581(99.9)]	0.00423744	0.000712301						6.23137e+06	6.20145e+06	9.23982e+06		#VALUE!	#VALUE!	#VALUE!	#VALUE!			1.25578e+06	1.31863e+06		5.16e+06	8.89181e+06	7.66487e+06		#VALUE!	0.141229	0.172035	#VALUE!		1.10752e+06	1.07628e+06	841614		7.06297e+06	6.00778e+06	8.81517e+06		0.156807	0.179147	0.0954733	0.143809		1.46618e+06	1.33496e+06	1250696
[R].QPTTTPGRTPTSATPSGR.[T]	2xPhospho [T5(95.6); T9(99.8)]	AT1G06230.1 [573-590]	AT1G06230.1 2xPhospho [T577(95.6); T581(99.8)]	0.0938905	0.00762197		825278		374859		6.23137e+06	6.20145e+06	9.23982e+06		0.132439	#VALUE!	0.0405699	#VALUE!		917522	325180	322003		5.16e+06	8.89181e+06	7.66487e+06		0.177814	0.0365707	0.0420103	0.0854651		771508	411786	277576		7.06297e+06	6.00778e+06	8.81517e+06		0.109233	0.0685421	0.0314884	0.0697544		480287	605469	566434
[R].QPTTTPGRTPTSATPSGR.[T]	1xGln->pyro-Glu [N-Term]; 2xPhospho [T5(95.5); T9(99.9)]	AT1G06230.1 [573-590]	AT1G06230.1 2xPhospho [T577(95.5); T581(99.9)]	0.104713	0.00796525		317821		296963		6.23137e+06	6.20145e+06	9.23982e+06		0.0510033	#VALUE!	0.0321395	#VALUE!		642930	449699	485689		5.16e+06	8.89181e+06	7.66487e+06		0.124599	0.0505745	0.0633656	0.079513		739753				7.06297e+06	6.00778e+06	8.81517e+06		0.104737	#VALUE!	#VALUE!	#VALUE!		1.04519e+06	728720	818513
[R].QGLLGSESDFSGPK.[K]	1xPhospho [S6(100)]	AT1G06410.1 [453-466]	AT1G06410.1 1xPhospho [S458(100)]	3.41016e-05	8.35654e-05			758275	575101		1.0401e+08	1.02782e+08	1.0066e+08		#VALUE!	0.00737747	0.00571332	#VALUE!			348534			7.81528e+07	8.17434e+07	8.10035e+07		#VALUE!	0.00426376	#VALUE!	#VALUE!		403810	616833			1.04298e+08	1.04921e+08	1.30637e+08		0.0038717	0.00587901	#VALUE!	#VALUE!		318396	399792	281690
[R].VMTVPGNVSEFDEDQAYSVSSDNPSSVSSDR.[M]	1xOxidation [M2]; 1xPhospho [T3(100)]	AT1G06410.1 [30-60]	AT1G06410.1 1xPhospho [T32(100)]	3.12227e-07	8.35654e-05		1.71773e+06	2.03596e+06	2.72097e+06		1.0401e+08	1.02782e+08	1.0066e+08		0.0165151	0.0198084	0.0270314	0.0211183		2375015	2165785	3.49634e+06		7.81528e+07	8.17434e+07	8.10035e+07		0.0303894	0.0264949	0.0431628	0.033349			881340	3078611		1.04298e+08	1.04921e+08	1.30637e+08		#VALUE!	0.00840002	0.0235661	#VALUE!		3.54208e+06	4.48843e+06	3.71128e+06
[R].SYTNLLDLASGNFPVMGR.[E]	1xOxidation [M16]; 1xPhospho [S1(100)]	AT1G06410.1 [5-22]	AT1G06410.1 1xPhospho [S5(100)]	4.14118e-09	8.35654e-05		4.29493e+07	6.0168e+07	5.44748e+07		1.0401e+08	1.02782e+08	1.0066e+08		0.412936	0.585392	0.541178	0.513169		3.6957e+07	3.37268e+07	7.04316e+06		7.81528e+07	8.17434e+07	8.10035e+07		0.472882	0.412593	0.0869488	0.324141		3.37031e+07	5.10624e+07	3.68115e+07		1.04298e+08	1.04921e+08	1.30637e+08		0.323142	0.486673	0.281784	0.363867		4.16992e+07	4.7167e+07	4.27878e+07
[R].QVSVDVPDVK.[G]	1xPhospho [S3(100)]	AT1G06430.1 [384-393]; AT2G30950.1 [391-400]	AT1G06430.1 1xPhospho [S386(100)]; AT2G30950.1 1xPhospho [S393(100)]	0.000200991	8.35654e-05		3.256e+07	3.11753e+07	2.86156e+07		2.94929e+08	2.95383e+08	3.0139e+08		0.110399	0.105542	0.0949453	0.103629		2.7807e+07	25129738	23691404		2.37204e+08	2.59595e+08	2.63615e+08		0.117228	0.0968035	0.0898714	0.101301		23362508	1.85812e+07	447967		2.83317e+08	2.81114e+08	2.98532e+08		0.0824607	0.0660983	0.00150057	0.0500199		2.18441e+07	22537756	17359002
[R].QASSAQGFFMR.[Q]	1xOxidation [M10]; 1xPhospho [S3(100)]	AT1G06460.1 [99-109]	AT1G06460.1 1xPhospho [S101(100)]	9.91322e-06	8.35654e-05		954411	499727	1.06595e+06		2.07145e+07	1.10297e+07	1.36803e+07		0.0460744	0.0453073	0.0779186	0.0564334						2.44669e+07	2.1574e+07	2.21326e+07		#VALUE!	#VALUE!	#VALUE!	#VALUE!				351934		1.84335e+07	2.97267e+07	1.52907e+07		#VALUE!	#VALUE!	0.0230161	#VALUE!		1226756	945411	962034
[K].LANLGTVWSPR.[S]	1xPhospho [S9(100)]	AT1G06460.1 [177-187]	AT1G06460.1 1xPhospho [S185(100)]	8.97993e-05	8.35654e-05		384856	663712	432328		2.07145e+07	1.10297e+07	1.36803e+07		0.018579	0.0601749	0.0316022	0.0367854		473167	411317			2.44669e+07	2.1574e+07	2.21326e+07		0.0193391	0.0190654	#VALUE!	#VALUE!		831401	764324			1.84335e+07	2.97267e+07	1.52907e+07		0.0451026	0.0257117	#VALUE!	#VALUE!		1.07529e+06
[K].EDIFFPSLSPNLQK.[E]	1xPhospho [S9(100)]	AT1G06460.1 [154-167]	AT1G06460.1 1xPhospho [S162(100)]	5.60276e-05	8.35654e-05		1.52143e+06	1.32468e+06	785911		2.07145e+07	1.10297e+07	1.36803e+07		0.0734472	0.120101	0.0574483	0.0836656		1.26657e+06	789581			2.44669e+07	2.1574e+07	2.21326e+07		0.0517667	0.0365988	#VALUE!	#VALUE!			779213	339267		1.84335e+07	2.97267e+07	1.52907e+07		#VALUE!	0.0262125	0.0221877	#VALUE!		700671	488406	604416
[R].ALTIDKDNSPK.[W]	1xPhospho [S9(100)]	AT1G06550.1 [325-335]	AT1G06550.1 1xPhospho [S333(100)]	0.000530643	8.35654e-05						4.74311e+07	5.29517e+07	4.68616e+07		#VALUE!	#VALUE!	#VALUE!	#VALUE!			1.21031e+06	1.03349e+06		4.98757e+07	4.85176e+07	5.7971e+07		#VALUE!	0.0249459	0.0178276	#VALUE!		1.9546e+06	1383566	1.32604e+06		2.69577e+07	3.74133e+07	2.88966e+07		0.0725062	0.0369806	0.0458891	0.0517919		2833609	1887253	2036757
[R].FEDNFDATSNLNVMVTPTDKK.[S]	1xOxidation [M14]; 1xPhospho [T16(98.4)]	AT1G06680.1 [126-146]	AT1G06680.1 1xPhospho [T141(98.4)]	0.00383678	0.00066183		1.65385e+06	1.674e+06	2.23921e+06		2.03892e+09	2.05341e+09	2.06859e+09		0.000811141	0.00081523	0.00108248	0.000902951		1.33602e+06	1.71825e+06	724013		2.78012e+09	2.83399e+09	2.71964e+09		0.000480564	0.0006063	0.000266217	0.000451027		1.61605e+06	1.01614e+06			2.23666e+09	2.23578e+09	2.18108e+09		0.000722528	0.00045449	#VALUE!	#VALUE!		1165835	2.40075e+06	780866
[M].SEVEIENAATIEGNTAADAPVTDAAVEK.[K]	1xAcetyl [N-Term]; 1xPhospho [S1(100)]	AT1G06760.1 [2-29]	AT1G06760.1 1xAcetyl [N-Term]; 1xPhospho [S2(100)]	8.4124e-06	8.35654e-05		839805	2.05855e+06	1.82308e+06		1.91126e+07	1.41513e+07	1.55554e+07		0.0439398	0.145467	0.117199	0.102202		1.66512e+06	620223			1.63844e+07	1.50953e+07	1.43539e+07		0.101629	0.0410871	#VALUE!	#VALUE!		450489	1.46505e+06	1.01175e+06		1.86406e+07	1.44753e+07	1.4313e+07		0.0241671	0.10121	0.0706874	0.0653549		372373		625919
[K].VTSPAKK.[A]	1xPhospho [S3(100)]	AT1G06760.1 [227-233]	AT1G06760.1 1xPhospho [S229(100)]	0.012815	0.00128648		19840944	19877054	18511072		1.91126e+07	1.41513e+07	1.55554e+07		1.03811	1.40461	1.19001	1.21091		15678279	17044624	19264442		1.63844e+07	1.50953e+07	1.43539e+07		0.956904	1.12913	1.3421	1.14271		24444420	21814846	24573758		1.86406e+07	1.44753e+07	1.4313e+07		1.31136	1.50703	1.71689	1.51176		18396516	13299349	13115490
[K].TVKSPAK.[R]	1xPhospho [S4(100)]	AT1G06760.1 [260-266]	AT1G06760.1 1xPhospho [S263(100)]	0.0151516	0.0016958		1.21903e+07	8.73807e+06	6.49252e+06		1.91126e+07	1.41513e+07	1.55554e+07		0.637814	0.617475	0.417379	0.557556		5.952e+06	5.9078e+06	2569071		1.63844e+07	1.50953e+07	1.43539e+07		0.363273	0.391366	0.17898	0.311206		8.92939e+06	8.81939e+06	7.73173e+06		1.86406e+07	1.44753e+07	1.4313e+07		0.47903	0.60927	0.540191	0.54283		7.28954e+06	4.59283e+06	6.01039e+06
[R].LAPVPDMEGISPQHVSTVVK.[G]	1xOxidation [M7]; 1xPhospho [S11(100)]	AT1G06840.1 [773-792]	AT1G06840.1 1xPhospho [S783(100)]	1.57453e-06	8.35654e-05		4.27082e+06	3.83767e+06	2.84629e+06		4.97912e+07	4.67802e+07	3.5329e+07		0.0857746	0.0820362	0.0805653	0.082792		3.81005e+06	2.08985e+06	2.35051e+06		5.07962e+07	4.38164e+07	3.93997e+07		0.0750066	0.0476957	0.0596579	0.0607867		3.31239e+06	5.10411e+06	2.91468e+06		4.52729e+07	4.63874e+07	4.18034e+07		0.073165	0.110032	0.0697236	0.084307		6404203	4.45336e+06	3.89903e+06
[K].ESEKDPLIAAENGSGVLSDGGGGVQQK.[T]	1xPhospho [S18(100)]	AT1G06890.1 [317-343]	AT1G06890.1 1xPhospho [S334(100)]	7.85428e-07	8.35654e-05		4588053	3607817	2.90848e+06		1.42541e+07	1.12592e+07	1.43046e+07		0.321876	0.320432	0.203325	0.281877		3.51236e+06	1.99429e+06	578927		1.41821e+07	1.22158e+07	1.80068e+07		0.247662	0.163255	0.0321505	0.147689			2.7766e+06	944727		1.44921e+07	1.3684e+07	1.57812e+07		#VALUE!	0.202909	0.059864	#VALUE!		1294227	2199233	1.36496e+06
[R].LANAVSSGDLEAQDSK.[A]	1xPhospho [S6(99.3)]	AT1G06950.1 [478-493]	AT1G06950.1 1xPhospho [S483(99.3)]	3.38084e-09	8.35654e-05		2.72648e+06	2.60681e+06	2.07125e+06		6.82604e+08	6.70219e+08	6.81225e+08		0.00399424	0.00388949	0.00304048	0.0036414		1.86855e+06	2.49163e+06	1.50842e+06		6.6699e+08	6.47416e+08	6.58332e+08		0.00280147	0.00384858	0.00229128	0.00298044		1.61531e+06	1.84453e+06	782477		6.30913e+08	6.3397e+08	6.49221e+08		0.00256028	0.00290949	0.00120526	0.00222501		1.96562e+06	1.9891e+06	1183678
[R].NSEDSGVTVDGSPSAK.[VE]	1xPhospho [S/T]	AT1G07110.1 [233-248]		1.3216e-07	8.35654e-05		15179047	10050150	11696335		8.41751e+07	8.50397e+07	7.57013e+07		0.180327	0.118182	0.154506	0.151005		10389857	8148676	8.29726e+06		5.3256e+07	5.82383e+07	6.66429e+07		0.195093	0.13992	0.124503	0.153172		10189955	8258679	6.44393e+06		6.29431e+07	6.53506e+07	6.22855e+07		0.161891	0.126375	0.103458	0.130575		13783008	11327322	10797356
[K].NTEEDDDGSNGGGGQLYVSLK.[M]	1xPhospho [S9(100)]	AT1G07110.1 [8-28]	AT1G07110.1 1xPhospho [S16(100)]	0.000187085	8.35654e-05		974501	1.99756e+06	1.23337e+06		8.41751e+07	8.50397e+07	7.57013e+07		0.0115771	0.0234898	0.0162926	0.0171198		1252456	652716			5.3256e+07	5.82383e+07	6.66429e+07		0.0235176	0.0112077	#VALUE!	#VALUE!			772997	696106		6.29431e+07	6.53506e+07	6.22855e+07		#VALUE!	0.0118284	0.0111761	#VALUE!		979439	1.35971e+06
[K].SVETLSPFQQK.[D]	1xPhospho [S6(100)]	AT1G07110.1 [271-281]	AT1G07110.1 1xPhospho [S276(100)]	0.000143767	8.35654e-05		2.27443e+07	2.44123e+07	2.21319e+07		8.41751e+07	8.50397e+07	7.57013e+07		0.270202	0.28707	0.292359	0.28321		2.77863e+07	2.13401e+07	2.23729e+07		5.3256e+07	5.82383e+07	6.66429e+07		0.521749	0.366427	0.335713	0.407963		17719188	1.59807e+07	10998192		6.29431e+07	6.53506e+07	6.22855e+07		0.281511	0.244538	0.176577	0.234209		38495596	34467224	25699170
[R].SLSASGSFRNDSTPK.[A]	1xPhospho [S7(100)]	AT1G07110.1 [214-228]	AT1G07110.1 1xPhospho [S220(100)]	4.55599e-06	8.35654e-05		9745670	6.51051e+06	5.88559e+06		8.41751e+07	8.50397e+07	7.57013e+07		0.115779	0.0765585	0.0777476	0.0900282		5.79222e+06	4.26001e+06	4.52262e+06		5.3256e+07	5.82383e+07	6.66429e+07		0.108762	0.0731479	0.0678635	0.0832577		5.12859e+06	5.2291e+06	3.20734e+06		6.29431e+07	6.53506e+07	6.22855e+07		0.0814798	0.080016	0.0514942	0.0709967		6.11136e+06	6.04251e+06	7.11627e+06
[K].SLSASSFLIDTK.[Q]	1xPhospho [S3(100)]	AT1G07110.1 [301-312]	AT1G07110.1 1xPhospho [S303(100)]	4.68993e-06	8.35654e-05		1.27389e+08	1.33921e+08	9.78644e+07		8.41751e+07	8.50397e+07	7.57013e+07		1.51338	1.57481	1.29277	1.46032		8.93207e+07	5.9914e+07	2.85928e+07		5.3256e+07	5.82383e+07	6.66429e+07		1.67719	1.02877	0.429046	1.045		4.40689e+07	8.70616e+07	4.69034e+07		6.29431e+07	6.53506e+07	6.22855e+07		0.700138	1.33222	0.753039	0.928467		9.58794e+07	9.33403e+07	3.85992e+07
[K].AAQRNSEDSGVTVDGSPSAK.[VE]	1xPhospho [S6(100)]	AT1G07110.1 [229-248]	AT1G07110.1 1xPhospho [S234(100)]	3.04777e-07	8.35654e-05				794981		8.41751e+07	8.50397e+07	7.57013e+07		#VALUE!	#VALUE!	0.0105016	#VALUE!		627086	581381	458427		5.3256e+07	5.82383e+07	6.66429e+07		0.0117749	0.0099828	0.00687886	0.00954553						6.29431e+07	6.53506e+07	6.22855e+07		#VALUE!	#VALUE!	#VALUE!	#VALUE!
[R].SLSASGSFR.[N]	1xPhospho [S3(100)]	AT1G07110.1 [214-222]	AT1G07110.1 1xPhospho [S216(100)]	0.00131605	0.000315417		6.20453e+07	5.54491e+07	7.39385e+07		8.41751e+07	8.50397e+07	7.57013e+07		0.737097	0.652038	0.976714	0.788617		3.99826e+07	4.62378e+07	4.37709e+07		5.3256e+07	5.82383e+07	6.66429e+07		0.750762	0.793942	0.656798	0.733834		4.55501e+07	4.16345e+07	3.00526e+07		6.29431e+07	6.53506e+07	6.22855e+07		0.72367	0.637093	0.482497	0.61442		5.64126e+07	5.32204e+07	4.78721e+07
[R].SLSASGSFRNDSTPK.[A]	2xPhospho [S7(100); T13(98.6)]	AT1G07110.1 [214-228]	AT1G07110.1 2xPhospho [S220(100); T226(98.6)]	0.0389749	0.00360508		472751	648508			8.41751e+07	8.50397e+07	7.57013e+07		0.00561628	0.00762594	#VALUE!	#VALUE!		1.36794e+06		350810		5.3256e+07	5.82383e+07	6.66429e+07		0.025686	#VALUE!	0.00526403	#VALUE!		437779		505935		6.29431e+07	6.53506e+07	6.22855e+07		0.00695515	#VALUE!	0.00812284	#VALUE!		917522	791354	764051
[K].ESEAEKSGEAK.[K]	1xPhospho [S7(100)]	AT1G07140.1 [209-219]	AT1G07140.1 1xPhospho [S215(100)]	0.0093176	0.00106329		395283	246212	277347		1.54483e+08	1.53513e+08	1.37205e+08		0.00255875	0.00160384	0.00202141	0.00206133		202363	456963	328472		1.52333e+08	1.35857e+08	1.45438e+08		0.00132843	0.00336357	0.00225851	0.00231684						1.53202e+08	1.56214e+08	1.37008e+08		#VALUE!	#VALUE!	#VALUE!	#VALUE!		256671
[R].YGVDAVEEEDDDEDETEGSEEA.[-]	1xPhospho [T/S/Y]	AT1G07320.1 [261-282]		6.60076e-07	8.35654e-05		4841436	14604722	10730435		4.28731e+08	4.08811e+08	3.95285e+08		0.0112925	0.0357248	0.0271461	0.0247211		12576897	8088005	3.8399e+06		4.22103e+08	3.89103e+08	3.70192e+08		0.0297958	0.0207863	0.0103727	0.0203183		634759	9848758	4.86662e+06		4.32487e+08	4.28547e+08	4.16835e+08		0.0014677	0.0229817	0.0116752	0.0120415		4.81286e+06	7.07322e+06	3.91549e+06
[R].PAPSPTAVSAISPDSAPAGSGAPSGSSQQAPDVSTATGSSQ.[-]	1xPhospho [S12(100)]	AT1G07360.1 [441-481]	AT1G07360.1 1xPhospho [S452(100)]	3.7376e-06	8.35654e-05		1.20352e+07	1.33787e+07	8.87585e+06		8.0414e+07	7.40199e+07	7.9912e+07		0.149665	0.180745	0.11107	0.14716		2.17704e+07	1.6961e+07	17448339		7.62983e+07	6.49052e+07	6.91968e+07		0.285332	0.26132	0.252155	0.266269		1.4095e+07	1.12936e+07	1.05146e+07		7.35478e+07	7.0459e+07	6.61853e+07		0.191643	0.160286	0.158865	0.170265		20994801	1.901e+07	1.54166e+07
[K].HAVSEGTK.[A]	1xPhospho [S4(100)]	AT1G07790.1 [133-140]; AT3G45980.1 [135-142]; AT5G22880.1 [130-137]; AT5G59910.1 [135-142]	AT1G07790.1 1xPhospho [S136(100)]; AT3G45980.1 1xPhospho [S138(100)]; AT5G22880.1 1xPhospho [S133(100)]; AT5G59910.1 1xPhospho [S138(100)]	0.0248544	0.00242109		675315	442802	263988		3.19846e+07	3.03148e+07	2.27512e+07		0.0211138	0.0146068	0.0116033	0.0157746		815960	899204			2.27893e+07	2.88388e+07	2.8053e+07		0.0358045	0.0311803	#VALUE!	#VALUE!						1.42745e+07	9.71845e+06	1.04739e+07		#VALUE!	#VALUE!	#VALUE!	#VALUE!		715382	388674
[K].MTPTKPMVVETFSEYPPLGR.[F]	2xOxidation [M1; M7]; 1xPhospho [T2(100)]	AT1G07920.1 [392-411]	AT1G07920.1 1xPhospho [T393(100)]	2.90407e-07	8.35654e-05		7.76523e+06	1.0577e+07	9.4144e+06		9.91066e+09	9.8977e+09	1.01828e+10		0.000783524	0.00106864	0.00092454	0.000925566		1.05431e+07	1.07559e+07	7.14357e+06		9.41006e+09	9.26058e+09	9.51616e+09		0.0011204	0.00116147	0.000750678	0.00101085		1.18607e+07	1.46743e+07	5421643		8.92576e+09	9.01165e+09	9.17607e+09		0.00132882	0.00162837	0.000590846	0.00118268		1.35907e+07	1.01023e+07	7.60711e+06
[M].ASEARESPANNPGLSTNRDEATK.[G]	1xAcetyl [N-Term]; 1xPhospho [S7(98.7)]	AT1G08110.1 [2-24]	AT1G08110.1 1xAcetyl [N-Term]; 1xPhospho [S8(98.7)]	6.92516e-05	8.35654e-05		999993	998272	1.05207e+06		9.93034e+07	9.82218e+07	1.09786e+08		0.0100701	0.0101634	0.00958286	0.00993879		590452	740582	723727		9.23257e+07	1.03458e+08	1.00593e+08		0.00639532	0.00715827	0.0071946	0.00691606		1023740	945076	905713		9.00719e+07	8.98146e+07	9.58307e+07		0.0113658	0.0105225	0.00945117	0.0104465		1.43002e+06	851941	838921
[K].LQSEAVR.[E]	1xPhospho [S3(100)]	AT1G08360.1 [4-10]; AT2G27530.1 [4-10]	AT1G08360.1 1xPhospho [S6(100)]; AT2G27530.1 1xPhospho [S6(100)]	0.0411673	0.00388221		813142	625796	503569		1.32964e+08	1.28153e+08	1.37078e+08		0.00611549	0.00488319	0.00367359	0.00489076			477507	495797		1.33707e+08	1.40225e+08	1.43612e+08		#VALUE!	0.0034053	0.00345234	#VALUE!		586076	438439	462534		1.35251e+08	1.27564e+08	1.57e+08		0.00433325	0.00343702	0.00294608	0.00357211			524242
[K].LIHPLPPALSSPETSPER.[H]	1xPhospho [S11(100)]	AT1G08420.1 [965-982]	AT1G08420.1 1xPhospho [S975(100)]	1.67656e-06	8.35654e-05		4.94689e+06	5.01869e+06	2.51244e+06		3.33655e+07	2.64214e+07	2.76475e+07		0.148264	0.189948	0.090874	0.143029		5.27012e+06	3.42271e+06	3.3028e+06		2.52627e+07	2.37249e+07	2.18876e+07		0.208613	0.144267	0.150898	0.167926		1.45908e+06	4.04779e+06	2.19569e+06		2.17498e+07	2.30319e+07	2.39885e+07		0.0670847	0.175747	0.0915309	0.111454		7.71683e+06	6613953	3.68059e+06
[R].LVLFGGATALEGNSGGTGTPTSAGSAGIR.[L]	1xPhospho [T19(100)]	AT1G08420.1 [129-157]	AT1G08420.1 1xPhospho [T147(100)]	3.77807e-09	8.35654e-05		7.81867e+06	5510446	3812696		3.33655e+07	2.64214e+07	2.76475e+07		0.234334	0.20856	0.137904	0.193599		9.81695e+06	6.40529e+06	3596253		2.52627e+07	2.37249e+07	2.18876e+07		0.388595	0.269982	0.164305	0.274294		2.75878e+06	3.86568e+06	2.60147e+06		2.17498e+07	2.30319e+07	2.39885e+07		0.126842	0.16784	0.108447	0.134376		7.93416e+06	5.87326e+06	5260240
[R].QMSINSVPK.[K]	1xGln->pyro-Glu [N-Term]; 1xOxidation [M2]; 1xPhospho [S3(100)]	AT1G08420.1 [656-664]; AT2G27210.1 [645-653]	AT1G08420.1 1xPhospho [S658(100)]; AT2G27210.1 1xPhospho [S647(100)]	0.000263777	8.35654e-05		15034786	13007085	14843049		3.33655e+07	2.64214e+07	2.76475e+07		0.450608	0.492294	0.536868	0.493257		11292221	11127801	10855767		2.52627e+07	2.37249e+07	2.18876e+07		0.446993	0.469035	0.495977	0.470668		14118247	12249770	10395078		2.17498e+07	2.30319e+07	2.39885e+07		0.64912	0.531861	0.433336	0.538106		14318886	14838179	14919193
[R].QMSINSVPK.[K]	1xPhospho [S3(100)]	AT1G08420.1 [656-664]; AT2G27210.1 [645-653]	AT1G08420.1 1xPhospho [S658(100)]; AT2G27210.1 1xPhospho [S647(100)]	0.000446112	8.35654e-05		1.21355e+06	1.89239e+06	1.49247e+06		3.33655e+07	2.64214e+07	2.76475e+07		0.0363714	0.0716237	0.0539823	0.0539924			1.6059e+06	1.38582e+06		2.52627e+07	2.37249e+07	2.18876e+07		#VALUE!	0.0676882	0.0633154	#VALUE!		1.98129e+06	1.1383e+06	1.43867e+06		2.17498e+07	2.30319e+07	2.39885e+07		0.0910945	0.0494225	0.0599735	0.0668302		4461190	3169080	2200058
[R].QLSIDQFENEGR.[R]	1xGln->pyro-Glu [N-Term]; 1xPhospho [S3(100)]	AT1G08420.1 [625-636]; AT2G27210.1 [614-625]	AT1G08420.1 1xPhospho [S627(100)]; AT2G27210.1 1xPhospho [S616(100)]	1.01065e-05	8.35654e-05		10548542	10503772	7546033		3.33655e+07	2.64214e+07	2.76475e+07		0.316151	0.397548	0.272938	0.328879		9398618	2.74254e+06	1.32383e+06		2.52627e+07	2.37249e+07	2.18876e+07		0.372036	0.115598	0.0604829	0.182705		277329	7.00016e+06	2654301		2.17498e+07	2.30319e+07	2.39885e+07		0.0127509	0.303933	0.110649	0.142444		2.82378e+06	5.09699e+06	2.27597e+06
[R].QLSIDQFENEGR.[R]	1xPhospho [S3(100)]	AT1G08420.1 [625-636]; AT2G27210.1 [614-625]	AT1G08420.1 1xPhospho [S627(100)]; AT2G27210.1 1xPhospho [S616(100)]	1.56817e-05	8.35654e-05		27166054	24617618	14437867		3.33655e+07	2.64214e+07	2.76475e+07		0.814195	0.931732	0.522213	0.756047		19256018	10595570	7.37185e+06		2.52627e+07	2.37249e+07	2.18876e+07		0.762233	0.446601	0.336804	0.515213		9071911	20664260	10577095		2.17498e+07	2.30319e+07	2.39885e+07		0.417103	0.897201	0.440924	0.585076		20429524	18931932	10129029
[R].QLSIDQFENEGRR.[V]	1xPhospho [S3(100)]	AT1G08420.1 [625-637]; AT2G27210.1 [614-626]	AT1G08420.1 1xPhospho [S627(100)]; AT2G27210.1 1xPhospho [S616(100)]	0.000246765	8.35654e-05		4.42844e+06	5.50292e+06	3917082		3.33655e+07	2.64214e+07	2.76475e+07		0.132725	0.208276	0.14168	0.160893		4.02443e+06	753603	605705		2.52627e+07	2.37249e+07	2.18876e+07		0.159304	0.0317642	0.0276734	0.0729138		766904	4.03884e+06	608579		2.17498e+07	2.30319e+07	2.39885e+07		0.0352603	0.175358	0.0253696	0.0786628		5422788	1.66285e+06	893078
[R].QMSINSVPK.[K]	1xOxidation [M2]; 1xPhospho [S3(100)]	AT1G08420.1 [656-664]; AT2G27210.1 [645-653]	AT1G08420.1 1xPhospho [S658(100)]; AT2G27210.1 1xPhospho [S647(100)]	0.00120109	0.000315417		38453704	30512154	31604914		3.33655e+07	2.64214e+07	2.76475e+07		1.1525	1.15483	1.14314	1.15016		26213052	24054640	23798360		2.52627e+07	2.37249e+07	2.18876e+07		1.03762	1.0139	1.0873	1.04627		34250592	28169728	21774464		2.17498e+07	2.30319e+07	2.39885e+07		1.57475	1.22307	0.907706	1.23518		40127044	29437270	30380452
[R].QMSINSVPK.[K]	1xGln->pyro-Glu [N-Term]; 1xPhospho [S3(100)]	AT1G08420.1 [656-664]; AT2G27210.1 [645-653]	AT1G08420.1 1xPhospho [S658(100)]; AT2G27210.1 1xPhospho [S647(100)]	0.0014753	0.000315417		377262	849675	1.01903e+06		3.33655e+07	2.64214e+07	2.76475e+07		0.0113069	0.0321586	0.0368581	0.0267745		796948	1.03098e+06	1.0101e+06		2.52627e+07	2.37249e+07	2.18876e+07		0.0315465	0.0434557	0.0461496	0.0403839		923214	738397			2.17498e+07	2.30319e+07	2.39885e+07		0.042447	0.0320598	#VALUE!	#VALUE!		2.07818e+06	2.00755e+06	1.68539e+06
[R].QLSIDQFENEGRR.[V]	1xGln->pyro-Glu [N-Term]; 1xPhospho [S3(100)]	AT1G08420.1 [625-637]; AT2G27210.1 [614-626]	AT1G08420.1 1xPhospho [S627(100)]; AT2G27210.1 1xPhospho [S616(100)]	0.00427785	0.000712301		3286497	3.33187e+06	3.32584e+06		3.33655e+07	2.64214e+07	2.76475e+07		0.0984998	0.126105	0.120294	0.114966		3.04906e+06	1.49976e+06	911242		2.52627e+07	2.37249e+07	2.18876e+07		0.120694	0.0632148	0.0416327	0.0751806			2.23876e+06	1172041		2.17498e+07	2.30319e+07	2.39885e+07		#VALUE!	0.0972025	0.0488585	#VALUE!		2052638	2.41659e+06	1.07334e+06
[K].KGVTFGSFK.[V]	1xPhospho [S7(100)]	AT1G08640.1 [130-138]	AT1G08640.1 1xPhospho [S136(100)]	5.73935e-05	8.35654e-05		2.44e+06	2.2819e+06	1.95132e+06		5.86641e+07	8.46224e+07	8.41641e+07		0.0415928	0.0269657	0.0231847	0.030581		1.22097e+06	536269	562233		8.42474e+07	8.90924e+07	8.62147e+07		0.0144927	0.00601925	0.00652131	0.00901108		1369230	1.19634e+06	767145		7.58997e+07	7.84723e+07	7.63309e+07		0.01804	0.0152453	0.0100502	0.0144452		1455717	1.5612e+06
[K].GVTFGSFK.[V]	1xPhospho [S6(100)]	AT1G08640.1 [131-138]	AT1G08640.1 1xPhospho [S136(100)]	0.00970401	0.00112662		15647060	11916586	11659170		5.86641e+07	8.46224e+07	8.41641e+07		0.266723	0.140821	0.138529	0.182024		8.29382e+06	6124373	6.01378e+06		8.42474e+07	8.90924e+07	8.62147e+07		0.098446	0.0687418	0.0697536	0.0789805		7682533	7.84999e+06	4.94803e+06		7.58997e+07	7.84723e+07	7.63309e+07		0.10122	0.100035	0.0648234	0.0886927		7986721	7.59844e+06	4.87768e+06
[R].SDIQSPNFQQEAEFR.[S]	1xPhospho [S5(100)]	AT1G08680.4 [232-246]	AT1G08680.4 1xPhospho [S236(100)]	2.76714e-07	8.35654e-05		7101761	6.38608e+06	5.68271e+06		1.06843e+07	1.246e+07	1.28914e+07		0.664689	0.512525	0.440814	0.539343		4.21139e+06	2730572	2.88469e+06		1.10083e+07	8.11862e+06	1.24587e+07		0.382566	0.336334	0.23154	0.316814		3.61052e+06	5.19894e+06			1.055e+07	6.73336e+06	9.49751e+06		0.342229	0.772117	#VALUE!	#VALUE!		5338992	4381118	3.31446e+06
[R].SPPVNLQQAPQTYSFTPANSFAGNLGQQPTSR.[P]	1xPhospho [S1(100)]	AT1G08680.4 [352-383]	AT1G08680.4 1xPhospho [S352(100)]	2.33083e-09	8.35654e-05		1.45815e+06	2.75848e+06	2382101		1.06843e+07	1.246e+07	1.28914e+07		0.136476	0.221386	0.184782	0.180882						1.10083e+07	8.11862e+06	1.24587e+07		#VALUE!	#VALUE!	#VALUE!	#VALUE!			1.30701e+06			1.055e+07	6.73336e+06	9.49751e+06		#VALUE!	0.19411	#VALUE!	#VALUE!		1.27647e+06	1.429e+06	1044233
[R].ASDYSVSSAGDPFR.[S]	1xPhospho [S8(100)]	AT1G08680.4 [218-231]	AT1G08680.4 1xPhospho [S225(100)]	5.16549e-06	8.35654e-05		2.98778e+06	5.40343e+06	5.05637e+06		1.06843e+07	1.246e+07	1.28914e+07		0.279641	0.433661	0.392228	0.36851		2.95782e+06	2639650	2.25447e+06		1.10083e+07	8.11862e+06	1.24587e+07		0.26869	0.325135	0.180956	0.258261		2.90938e+06	3.68247e+06	2.17097e+06		1.055e+07	6.73336e+06	9.49751e+06		0.275771	0.546899	0.228583	0.350418		3.65777e+06	4496215	2.14366e+06
[K].ASSFVYSPGR.[F]	1xPhospho [S7(100)]	AT1G08680.4 [190-199]	AT1G08680.4 1xPhospho [S196(100)]	3.51028e-05	8.35654e-05		7.62686e+06	15717810	1.52722e+07		1.06843e+07	1.246e+07	1.28914e+07		0.713836	1.26146	1.18468	1.05333		10536581	1.21321e+07	1.21344e+07		1.10083e+07	8.11862e+06	1.24587e+07		0.957151	1.49435	0.973972	1.14182		1.4675e+07	11982765	8569278		1.055e+07	6.73336e+06	9.49751e+06		1.39099	1.77961	0.902266	1.35762		17103406	1.51822e+07	1.26086e+07
[K].ASSFVYSPGR.[F]	2xPhospho [S3(100); S7(100)]	AT1G08680.4 [190-199]	AT1G08680.4 2xPhospho [S192(100); S196(100)]	0.00342759	0.000515838		794146	3.15457e+06	2.32552e+06		1.06843e+07	1.246e+07	1.28914e+07		0.0743281	0.253175	0.180393	0.169299		828346	218972			1.10083e+07	8.11862e+06	1.24587e+07		0.0752476	0.0269716	#VALUE!	#VALUE!			1.02701e+06			1.055e+07	6.73336e+06	9.49751e+06		#VALUE!	0.152525	#VALUE!	#VALUE!		368281	1243736
[R].TTSSGSVR.[S]	1xPhospho [S3(99)]	AT1G08680.4 [270-277]	AT1G08680.4 1xPhospho [S272(99)]	0.0182303	0.00186354		1.25473e+06	1.23271e+06	811879		1.06843e+07	1.246e+07	1.28914e+07		0.117437	0.0989327	0.0629783	0.0931159		1.31459e+06	1.14275e+06	1.25522e+06		1.10083e+07	8.11862e+06	1.24587e+07		0.119419	0.140757	0.10075	0.120309		1.02988e+06	915700	865080		1.055e+07	6.73336e+06	9.49751e+06		0.0976193	0.135995	0.0910849	0.108233		1.49338e+06	729114	965460
[R].AATLLSLGSHQR.[M]	1xPhospho [S9(100)]	AT1G08720.1 [106-117]	AT1G08720.1 1xPhospho [S114(100)]	1.57575e-05	8.35654e-05		2574726	1368846	1.94539e+06		5.38217e+07	5.153e+07	5.84355e+07		0.0478381	0.026564	0.0332913	0.0358978		1702707	1524111	1.02462e+06		2.70526e+07	2.49763e+07	2.59532e+07		0.0629406	0.0610223	0.0394795	0.0544808		1.81749e+06	1.73717e+06	671126		5.56058e+07	5.7644e+07	4.96273e+07		0.0326853	0.0301362	0.0135233	0.0254483		2.6855e+06	3.00557e+06	1.91324e+06
[R].VTLVPPSDSPELSPINTPK.[Q]	1xPhospho [S9(100)]	AT1G08820.1 [122-140]	AT1G08820.1 1xPhospho [S130(100)]	2.14482e-06	8.35654e-05		6369776	7007017	5.45647e+06		4.00442e+06	5.37972e+06	5.09376e+06		1.59069	1.30249	1.07121	1.32146		7.56773e+06	2.72523e+06	1544465		9.73293e+06	8.74055e+06	2.75577e+06		0.777538	0.311792	0.560448	0.549926			6.92936e+06	3.90104e+06		8.92945e+06	5.92176e+06	5.83041e+06		#VALUE!	1.17015	0.669085	#VALUE!		4.95974e+06	3.37071e+06	3.39941e+06
[K].NKGDIGSASQEF.[-]	1xPhospho [S9(100)]	AT1G08880.1 [131-142]	AT1G08880.1 1xPhospho [S139(100)]	0.000851619	0.000259633		3.46816e+06	3276650	3.0112e+06		2.67807e+07	2.90683e+07	2.80422e+07		0.129502	0.112722	0.107381	0.116535		1.53225e+07	1.23336e+07	1.22308e+07		2.32156e+07	2.73061e+07	2.6256e+07		0.660008	0.451679	0.465829	0.525839		4.45001e+06	2968596	2.18597e+06		3.08211e+07	3.11546e+07	3.17889e+07		0.144382	0.0952861	0.0687651	0.102811		15971203	1.52442e+07	1.15813e+07
[R].LRGSDVDISR.[E]	1xPhospho [S4(100)]	AT1G08930.1 [253-262]	AT1G08930.1 1xPhospho [S256(100)]	0.000320506	8.35654e-05		1.63267e+06	1.33095e+06	1.58486e+06		5.13809e+07	5.29747e+07	5.00828e+07		0.0317759	0.0251243	0.0316448	0.029515		598663	534292	535457		3.48008e+07	3.86554e+07	3.98263e+07		0.0172026	0.0138219	0.0134448	0.0148231		876513	1.04457e+06	574408		3.95482e+07	3.82293e+07	3.84994e+07		0.0221632	0.0273239	0.0149199	0.021469		684175	671111	559758
[K].VTISPTSTSSSPPSLQGLTFAIK.[D]	1xPhospho [S11(99.9)]	AT1G08980.1 [14-36]	AT1G08980.1 1xPhospho [S24(99.9)]	7.41989e-06	8.35654e-05		2809643	2.32687e+06	2.25947e+06		6.14145e+07	5.70756e+07	6.30453e+07		0.0457489	0.0407682	0.0358388	0.0407853		4.69777e+06	3.07583e+06			5.81462e+07	5.90747e+07	5.67071e+07		0.0807924	0.0520668	#VALUE!	#VALUE!			1.57636e+06	1.06299e+06		5.42348e+07	4.90569e+07	5.3193e+07		#VALUE!	0.0321333	0.0199836	#VALUE!		3.34554e+06	2.7741e+06	1.952e+06
[R].MSGVDLELSR.[H]	1xOxidation [M1]; 1xPhospho [S2(100)]	AT1G09020.1 [141-150]	AT1G09020.1 1xPhospho [S142(100)]	2.01553e-05	8.35654e-05		847774	1.18902e+06	632810		2.28841e+07	2.45395e+07	2.74765e+07		0.0370464	0.0484532	0.023031	0.0361768		815636	498305	510934		2.15567e+07	2.3909e+07	2.39702e+07		0.0378367	0.0208418	0.0213154	0.0266646				569594		2.16808e+07	2.19185e+07	1.92579e+07		#VALUE!	#VALUE!	0.0295772	#VALUE!		810362	796898	479622
[R].RFSPSVDR.[Y]	1xPhospho [S3(100)]	AT1G09140.1 [85-92]	AT1G09140.1 1xPhospho [S87(100)]	0.000518376	8.35654e-05		5.93321e+06	4.83338e+06	4.8435e+06		2.91551e+06	4.64476e+06	4.54482e+06		2.03505	1.04061	1.06572	1.38046		5328122	4836531	5.10433e+06		4.0411e+06	6.37145e+06	6.24269e+06		1.31848	0.759094	0.817648	0.965075		7157349	6047134	4921966		4.43149e+06	2.92391e+06	3.12409e+06		1.61511	2.06816	1.57549	1.75292		8820480	7.97238e+06	7.15448e+06
[R].FSPSVDR.[Y]	1xPhospho [S4(100)]	AT1G09140.1 [86-92]	AT1G09140.1 1xPhospho [S89(100)]	0.0447001	0.00447618		1.24102e+06	1.00837e+06	846800		2.91551e+06	4.64476e+06	4.54482e+06		0.425663	0.217098	0.186322	0.276361		602901	576145	524581		4.0411e+06	6.37145e+06	6.24269e+06		0.149192	0.0904261	0.0840312	0.107883		743769	701687	607995		4.43149e+06	2.92391e+06	3.12409e+06		0.167837	0.239982	0.194615	0.200811		863384	716301	626357
[K].NEEEESKDAPAESDAEDEPEDDEGGDDSDSESK.[A]	1xPhospho [S13(100)]	AT1G09210.1 [369-401]	AT1G09210.1 1xPhospho [S381(100)]	5.02375e-09	8.35654e-05		14388849	13436022	10739151		1.7215e+08	1.66895e+08	1.60295e+08		0.083583	0.0805057	0.0669962	0.0770283		14742882	8765573	7.62288e+06		1.78887e+08	1.70362e+08	1.67641e+08		0.0824144	0.0514526	0.0454713	0.0597794		6.72011e+06	8.10149e+06	4.45825e+06		1.58148e+08	1.52941e+08	1.53375e+08		0.0424926	0.0529713	0.0290676	0.0415105		9110945	9559666	5.20172e+06
[K].NEEEESKDAPAESDAEDEPEDDEGGDDSDSESKAEETK.[S]	1xPhospho [S13(100)]	AT1G09210.1 [369-406]	AT1G09210.1 1xPhospho [S381(100)]	1.86409e-10	8.35654e-05		1.90784e+07	1.33731e+07	1.13153e+07		1.7215e+08	1.66895e+08	1.60295e+08		0.110824	0.0801289	0.0705903	0.0871811		11481939	9.23833e+06	5.69251e+06		1.78887e+08	1.70362e+08	1.67641e+08		0.0641854	0.0542276	0.0339565	0.0507898		2544802	3.96809e+06	2.21271e+06		1.58148e+08	1.52941e+08	1.53375e+08		0.0160913	0.0259453	0.0144268	0.0188211		6.33276e+06	6230260	3.29202e+06
[K].KNEEEESKDAPAESDAEDEPEDDEGGDDSDSESK.[A]	1xPhospho [S14(100)]	AT1G09210.1 [368-401]	AT1G09210.1 1xPhospho [S381(100)]	4.75774e-10	8.35654e-05		14964694	1.24736e+07	1.04232e+07		1.7215e+08	1.66895e+08	1.60295e+08		0.086928	0.0747393	0.0650254	0.0755642		12314852	7.32264e+06	7.21845e+06		1.78887e+08	1.70362e+08	1.67641e+08		0.0688414	0.0429828	0.0430589	0.0516277		5.35159e+06	6.0901e+06	4.25765e+06		1.58148e+08	1.52941e+08	1.53375e+08		0.0338392	0.0398199	0.0277597	0.0338063		9.61044e+06	9936029	4.41206e+06
[K].DAPAESDAEDEPEDDEGGDDSDSESKAEETK.[S]	1xPhospho [S/T]	AT1G09210.1 [376-406]		2.86229e-07	8.35654e-05		9424790	6880719	5.5615e+06		1.7215e+08	1.66895e+08	1.60295e+08		0.0547474	0.0412278	0.0346954	0.0435569		9036157	4715157	3862380		1.78887e+08	1.70362e+08	1.67641e+08		0.0505132	0.0276773	0.0230395	0.0337433		1837886	2.30961e+06	1256573		1.58148e+08	1.52941e+08	1.53375e+08		0.0116213	0.0151013	0.00819282	0.0116385		2393757	2.0368e+06	1.20569e+06
[K].DAPAESDAEDEPEDDEGGDDSDSESK.[A]	1xPhospho [S6(100)]	AT1G09210.1 [376-401]	AT1G09210.1 1xPhospho [S381(100)]	5.41494e-07	8.35654e-05		3.11475e+06	2.00144e+06	1.15045e+06		1.7215e+08	1.66895e+08	1.60295e+08		0.0180932	0.0119922	0.00717706	0.0124208		2.25175e+06	1.35649e+06	1.30542e+06		1.78887e+08	1.70362e+08	1.67641e+08		0.0125875	0.0079624	0.00778699	0.00944564		631511	781179	337511		1.58148e+08	1.52941e+08	1.53375e+08		0.00399317	0.00510772	0.00220056	0.00376715			764268
[K].EIQTPNPMLTPSMTPGGAGLTPR.[I]	2xOxidation [M8; M13]; 1xPhospho [T21(100)]	AT1G09770.1 [404-426]	AT1G09770.1 1xPhospho [T424(100)]	0.000231937	8.35654e-05			2.69544e+06	2.7058e+06		5.50778e+07	4.80148e+07	5.60488e+07		#VALUE!	0.0561377	0.0482758	#VALUE!		2482295	2.09124e+06	2.88943e+06		5.48024e+07	4.57861e+07	5.4955e+07		0.0452954	0.0456742	0.0525781	0.0478493		2574408	496125	1.15253e+06		5.56953e+07	4.99904e+07	5.48404e+07		0.046223	0.00992442	0.0210161	0.0257212		2.49724e+06	2.56221e+06	1.95452e+06
[R].ALLANYSQTPR.[Q]	1xPhospho [T9(100)]	AT1G09770.1 [335-345]	AT1G09770.1 1xPhospho [T343(100)]	0.000114191	8.35654e-05			1.92162e+06	1.70671e+06		5.50778e+07	4.80148e+07	5.60488e+07		#VALUE!	0.0400214	0.0304505	#VALUE!		1.73019e+06	1619328	1.66123e+06		5.48024e+07	4.57861e+07	5.4955e+07		0.0315714	0.0353673	0.030229	0.0323892		2.66284e+06	1.3418e+06	960151		5.56953e+07	4.99904e+07	5.48404e+07		0.0478109	0.0268412	0.0175081	0.03072		3.26586e+06	2.39506e+06	1.93255e+06
[R].DGSSFSMTPK.[G]	1xOxidation [M7]; 1xPhospho [T8(100)]	AT1G09770.1 [434-443]	AT1G09770.1 1xPhospho [T441(100)]	0.00318068	0.000515838		2.60494e+06	2164664	2.07625e+06		5.50778e+07	4.80148e+07	5.60488e+07		0.0472957	0.0450833	0.0370437	0.0431409		2.33866e+06	2.15401e+06	2.48192e+06		5.48024e+07	4.57861e+07	5.4955e+07		0.0426745	0.047045	0.0451629	0.0449608		2.07067e+06	1715655	1.62752e+06		5.56953e+07	4.99904e+07	5.48404e+07		0.0371784	0.0343197	0.0296774	0.0337252		2.39961e+06	2.1815e+06	2.0273e+06
[R].IGLTPSR.[D]	1xPhospho [T4(100)]	AT1G09770.1 [427-433]	AT1G09770.1 1xPhospho [T430(100)]	0.00970401	0.00112662		3.67881e+06	3.36274e+06	3.16297e+06		5.50778e+07	4.80148e+07	5.60488e+07		0.0667931	0.0700354	0.0564324	0.0644203		3.8147e+06	3434238	3.10055e+06		5.48024e+07	4.57861e+07	5.4955e+07		0.0696082	0.0750062	0.0564198	0.0670114		4.14673e+06	3.66077e+06	3949574		5.56953e+07	4.99904e+07	5.48404e+07		0.0744537	0.0732295	0.0720194	0.0732342		3.82695e+06	3137672	3567940
[K].AHGTAVGLPSEDDMGNSEVGHNALGAGR.[I]	1xOxidation [M14]; 1xPhospho [S17(100)]	AT1G09780.1 [64-91]; AT3G08590.1 [66-93]	AT1G09780.1 1xPhospho [S80(100)]; AT3G08590.1 1xPhospho [S82(100)]	7.13837e-10	8.35654e-05		11152489	10810505	9433558		4.06532e+08	4.24017e+08	4.07938e+08		0.0274332	0.0254954	0.023125	0.0253512		10686407	7.76282e+06	4.34318e+06		3.94871e+08	4.25952e+08	3.89757e+08		0.027063	0.0182246	0.0111433	0.0188103		7.84904e+06	10546939	7640603		4.25409e+08	4.09785e+08	4.20807e+08		0.0184506	0.0257378	0.018157	0.0207818		13072472	13005605	7646930
[K].AHGTAVGLPSEDDMGNSEVGHNALGAGR.[I]	1xPhospho [S17(100)]	AT1G09780.1 [64-91]; AT3G08590.1 [66-93]	AT1G09780.1 1xPhospho [S80(100)]; AT3G08590.1 1xPhospho [S82(100)]	4.44729e-06	8.35654e-05		296130	749394			4.06532e+08	4.24017e+08	4.07938e+08		0.00072843	0.00176737	#VALUE!	#VALUE!		604387	411195			3.94871e+08	4.25952e+08	3.89757e+08		0.00153059	0.000965355	#VALUE!	#VALUE!		386776		702825		4.25409e+08	4.09785e+08	4.20807e+08		0.000909187	#VALUE!	0.00167018	#VALUE!		1.47288e+06	1.19679e+06	534659
[R].SGYFNEK.[L]	1xPhospho [S1(100)]	AT1G09780.1 [373-379]; AT3G08590.1 [375-381]	AT1G09780.1 1xPhospho [S373(100)]; AT3G08590.1 1xPhospho [S375(100)]	0.0249884	0.00247791			1.51671e+06	1.41345e+06		4.06532e+08	4.24017e+08	4.07938e+08		#VALUE!	0.003577	0.00346488	#VALUE!			2451553	1.18841e+06		3.94871e+08	4.25952e+08	3.89757e+08		#VALUE!	0.00575547	0.00304911	#VALUE!		1618330	1.6561e+06	1.04929e+06		4.25409e+08	4.09785e+08	4.20807e+08		0.00380418	0.00404138	0.00249351	0.00344636		2.43274e+06	2.47613e+06	1.71924e+06
[K].RTGSLEK.[S]	1xPhospho [S4(100)]	AT1G10200.1 [68-74]	AT1G10200.1 1xPhospho [S71(100)]	0.029061	0.0025642		6.47584e+06	4.31823e+06	3624043		3.95554e+07	3.81769e+07	4.25799e+07		0.163716	0.113111	0.0851115	0.120646		4.53878e+06	3.85848e+06	3.44696e+06		4.30244e+07	4.02395e+07	5.28213e+07		0.105493	0.0958879	0.0652571	0.0888793		7.28337e+06	4458524	4432924		6.72291e+07	6.5554e+07	7.97002e+07		0.108337	0.068013	0.05562	0.0773232		7220658	4500644	6282088
[R].YSDPAQNGDAASPGSGSNR.[R]	1xPhospho [S12(100)]	AT1G10290.1 [876-894]	AT1G10290.1 1xPhospho [S887(100)]	4.13653e-06	8.35654e-05				867703		6.45838e+07	6.34699e+07	5.46442e+07		#VALUE!	#VALUE!	0.0158792	#VALUE!		677138	343719	366837		6.29812e+07	6.7062e+07	7.13207e+07		0.0107514	0.00512539	0.00514348	0.00700677			742263	331782		5.25402e+07	5.31504e+07	5.69464e+07		#VALUE!	0.0139653	0.00582621	#VALUE!		1.56495e+06	1.33174e+06	1.21188e+06
[R].RYSDPAQNGDAASPGSGSNR.[R]	1xPhospho [S3(100)]	AT1G10290.1 [875-894]	AT1G10290.1 1xPhospho [S877(100)]	6.08045e-07	8.35654e-05		1.47253e+06	1.8333e+06	990504		6.45838e+07	6.34699e+07	5.46442e+07		0.0228003	0.0288845	0.0181264	0.0232704		2.19937e+06	1.86324e+06	2.27881e+06		6.29812e+07	6.7062e+07	7.13207e+07		0.0349211	0.0277838	0.0319516	0.0315522		1.13683e+06	1.39228e+06	966545		5.25402e+07	5.31504e+07	5.69464e+07		0.0216372	0.026195	0.0169729	0.0216017		2.00536e+06	3.00257e+06	2.97581e+06
[R].ATSPQPDGPTAGGSLK.[S]	1xPhospho [S3(100)]	AT1G10290.1 [531-546]	AT1G10290.1 1xPhospho [S533(100)]	1.96748e-05	8.35654e-05		101214130	81239680	8.24035e+07		6.45838e+07	6.34699e+07	5.46442e+07		1.56718	1.27997	1.508	1.45172		8.5331e+07	80778458	8.29107e+07		6.29812e+07	6.7062e+07	7.13207e+07		1.35487	1.20453	1.16251	1.24063		8.24223e+07	7.35754e+07	5.31368e+07		5.25402e+07	5.31504e+07	5.69464e+07		1.56874	1.38429	0.933102	1.29538		96394013	81198641	8.69769e+07
[R].AAAASSYSDNSGTESSPR.[A]	1xPhospho [S16(99.5)]	AT1G10290.1 [822-839]	AT1G10290.1 1xPhospho [S837(99.5)]	6.94331e-09	8.35654e-05		15142312	18065932	18011234		6.45838e+07	6.34699e+07	5.46442e+07		0.23446	0.284638	0.32961	0.282902		18720710	20431026	1.75725e+07		6.29812e+07	6.7062e+07	7.13207e+07		0.297243	0.304659	0.246387	0.282763		5412468	4.85735e+06	3.7977e+06		5.25402e+07	5.31504e+07	5.69464e+07		0.103016	0.0913886	0.066689	0.0870311		12402514	12441325	10141450
[K].KGQDAEQSLLSR.[A]	1xPhospho [S11(100)]	AT1G10290.1 [519-530]	AT1G10290.1 1xPhospho [S529(100)]	0.000758909	0.000259633		2.55589e+06	2.68672e+06	1.4488e+06		6.45838e+07	6.34699e+07	5.46442e+07		0.0395749	0.0423307	0.0265133	0.0361396		1.58153e+06	601478	582766		6.29812e+07	6.7062e+07	7.13207e+07		0.0251112	0.00896899	0.00817107	0.0140837		2.31661e+06	1.24084e+06	885001		5.25402e+07	5.31504e+07	5.69464e+07		0.044092	0.0233458	0.0155409	0.0276596		3.76075e+06	1.60811e+06	592854
[R].GGQVGSVSMR.[Q]	1xOxidation [M9]; 1xPhospho [S]	AT1G10290.1 [699-708]		0.122958	0.00858004		1.65651e+06	574039	602355		6.45838e+07	6.34699e+07	5.46442e+07		0.025649	0.00904426	0.0110232	0.0152388		439872	422465	364980		6.29812e+07	6.7062e+07	7.13207e+07		0.00698418	0.00629961	0.00511744	0.00613374		536971	521230	570736		5.25402e+07	5.31504e+07	5.69464e+07		0.0102202	0.00980669	0.0100223	0.0100164		473405	495774	561971
[K].VPFFTDDEESSSTPK.[A]	1xPhospho [T13(100)]	AT1G10390.1 [744-758]	AT1G10390.1 1xPhospho [T756(100)]	1.53311e-08	8.35654e-05		1.70211e+06	1.89059e+06	1.98603e+06		4.04183e+07	3.09086e+07	2.48661e+07		0.0421124	0.061167	0.0798691	0.0610495		3709194	2.75764e+06	2480101		3.26925e+07	2.98679e+07	2.37824e+07		0.113457	0.0923281	0.104283	0.103356		1.47857e+06	1.6941e+06	1.1006e+06		3.15764e+07	2.47789e+07	3.30657e+07		0.0468251	0.0683685	0.0332853	0.049493		4100163	3.40657e+06	2.57918e+06
[R].ISSLLTSR.[H]	1xPhospho [S3(100)]	AT1G10390.1 [714-721]	AT1G10390.1 1xPhospho [S716(100)]	0.000946572	0.000315417			1.29971e+06	1.23833e+06		4.04183e+07	3.09086e+07	2.48661e+07		#VALUE!	0.0420501	0.0497998	#VALUE!			889108	873802		3.26925e+07	2.98679e+07	2.37824e+07		#VALUE!	0.0297681	0.0367416	#VALUE!		1.16674e+06	1.18552e+06	698324		3.15764e+07	2.47789e+07	3.30657e+07		0.0369498	0.0478437	0.0211193	0.0353043		1.99636e+06	1.56508e+06	1.18055e+06
[K].SGGNSHLK.[L]	1xPhospho [S1(100)]	AT1G10760.1 [157-164]	AT1G10760.1 1xPhospho [S157(100)]	0.00527978	0.000767611						4.66894e+08	4.79668e+08	4.59926e+08		#VALUE!	#VALUE!	#VALUE!	#VALUE!		567389	580084			5.62145e+08	5.48857e+08	5.21727e+08		0.00100933	0.0010569	#VALUE!	#VALUE!						4.95049e+08	4.93436e+08	4.68862e+08		#VALUE!	#VALUE!	#VALUE!	#VALUE!		634573	579065	673443
[K].EVHASGEVR.[I]	1xPhospho [S5(100)]	AT1G10940.2 [361-369]	AT1G10940.2 1xPhospho [S365(100)]	0.00117933	0.000315417		1.82738e+06	1.3348e+06	976292		9.20137e+07	1.02437e+08	9.64291e+07		0.0198599	0.0130304	0.0101245	0.0143383		3307583	2.59755e+06	2399356		8.42189e+07	8.92667e+07	8.4148e+07		0.0392736	0.0290988	0.0285135	0.0322953		1.4414e+06	1.38193e+06	1.27362e+06		7.36884e+07	8.83656e+07	7.48504e+07		0.0195607	0.0156388	0.0170156	0.017405		5.28697e+06	4.41932e+06	4837491
[R].GVDDVSQEFDDLVAASK.[E]	1xPhospho [S6(100)]	AT1G11260.1 [247-263]	AT1G11260.1 1xPhospho [S252(100)]	4.86908e-07	8.35654e-05		2.17084e+06	890519	667850		4.71271e+07	5.11154e+07	4.68732e+07		0.0460635	0.0174217	0.014248	0.0259111		429758				3.27007e+07	2.93414e+07	3.33225e+07		0.0131422	#VALUE!	#VALUE!	#VALUE!			632918			3.73026e+07	3.86586e+07	3.42937e+07		#VALUE!	0.016372	#VALUE!	#VALUE!
[R].SVENYPSSPSPR.[Y]	1xPhospho [S10(100)]	AT1G11310.1 [503-514]	AT1G11310.1 1xPhospho [S512(100)]	2.38638e-05	8.35654e-05		14911008	2.10717e+07	22316393		6.17725e+06	5.22017e+06	4.75468e+06		2.41386	4.0366	4.69356	3.71467		1.2391e+07	1.49671e+07	1.67574e+07		5.38921e+06	4.71196e+06	2.52383e+06		2.29923	3.1764	6.63967	4.03843		21706719	18692941	14832791		5.15027e+06	5.59591e+06	5.52527e+06		4.21468	3.34046	2.68454	3.41323		23465693	19437841	1.91404e+07
[R].SVENYPSSPSPR.[Y]	2xPhospho [S8(99); S10(100)]	AT1G11310.1 [503-514]	AT1G11310.1 2xPhospho [S510(99); S512(100)]	0.00152327	0.000315417		2.5613e+06	4.75498e+06	4.21853e+06		6.17725e+06	5.22017e+06	4.75468e+06		0.414634	0.910886	0.887237	0.737586		1.35553e+06				5.38921e+06	4.71196e+06	2.52383e+06		0.251527	#VALUE!	#VALUE!	#VALUE!			2.89637e+06	1.84864e+06		5.15027e+06	5.59591e+06	5.52527e+06		#VALUE!	0.517588	0.33458	#VALUE!		3.64485e+06	4.21192e+06	851254
[K].NETKHGR.[H]	1xPhospho [T3(100)]	AT1G11310.1 [465-471]	AT1G11310.1 1xPhospho [T467(100)]	0.0279823	0.0025642		769165	615307	127125		6.17725e+06	5.22017e+06	4.75468e+06		0.124516	0.117871	0.0267368	0.0897079			496855	48713.6		5.38921e+06	4.71196e+06	2.52383e+06		#VALUE!	0.105446	0.0193015	#VALUE!			90490.5	48051.2		5.15027e+06	5.59591e+06	5.52527e+06		#VALUE!	0.0161708	0.00869663	#VALUE!		370318	325738	175783
[K].RMEALTSDNESASNQIK.[L]	1xOxidation [M2]; 1xPhospho [S7(100)]	AT1G11330.2 [489-505]	AT1G11330.2 1xPhospho [S495(100)]	2.16563e-06	8.35654e-05		1.44937e+06	1.26799e+06	865527		5.63761e+06	4.98177e+06	6.19407e+06		0.25709	0.254526	0.139735	0.217117		1302540	1.06925e+06	1.11614e+06		5.33329e+06	5.1274e+06	5.43763e+06		0.244228	0.208536	0.205261	0.219342		1.004e+06	838043	717528		4.06446e+06	4.12332e+06	4.01888e+06		0.24702	0.203245	0.178539	0.209601		1.87893e+06	3.85497e+06	1.51487e+06
[R].MEALTSDNESASNQIK.[L]	1xOxidation [M1]; 1xPhospho [S6(100)]	AT1G11330.2 [490-505]	AT1G11330.2 1xPhospho [S495(100)]	0.000798428	0.000259633				2.09116e+06		5.63761e+06	4.98177e+06	6.19407e+06		#VALUE!	#VALUE!	0.337607	#VALUE!			1.40566e+06	1.38722e+06		5.33329e+06	5.1274e+06	5.43763e+06		#VALUE!	0.274146	0.255114	#VALUE!		1528233	1.81897e+06	1.07841e+06		4.06446e+06	4.12332e+06	4.01888e+06		0.375999	0.441142	0.268335	0.361825		1.13345e+06	2.37496e+06
[R].KSPTVVTVQPSSPR.[F]	1xPhospho [S12(99.5)]	AT1G11360.1 [13-26]	AT1G11360.1 1xPhospho [S24(99.5)]	9.15551e-08	8.35654e-05		61512486	55906672	72418335		1.57038e+07	1.49383e+07	1.73108e+07		3.91704	3.74252	4.18342	3.94766		46654767	47751283	3.27028e+07		6.23319e+06	1.52029e+07	7.43812e+06		7.4849	3.14092	4.39665	5.00749		47611892	47467824	45097415		6.03892e+06	1.2499e+07	6.79033e+06		7.88418	3.79773	6.64142	6.10778		54503856	50856266	43700455
[K].SGDSGGENLMDSDK.[L]	1xOxidation [M10]; 1xPhospho [S4(100)]	AT1G11360.1 [205-218]	AT1G11360.1 1xPhospho [S208(100)]	2.67515e-07	8.35654e-05		4.74931e+06	3028431	2.97434e+06		1.57038e+07	1.49383e+07	1.73108e+07		0.302431	0.20273	0.17182	0.22566		1.94005e+06	1.72969e+06	1.37406e+06		6.23319e+06	1.52029e+07	7.43812e+06		0.311245	0.113774	0.184732	0.20325		2478819	2426780	1.93878e+06		6.03892e+06	1.2499e+07	6.79033e+06		0.410474	0.194158	0.285521	0.296718		1.67925e+06	1.2334e+06	1320712
[K].SPTVVTVQPSSPR.[F]	1xPhospho [S11(99.2)]	AT1G11360.1 [14-26]	AT1G11360.1 1xPhospho [S24(99.2)]	3.24527e-07	8.35654e-05		52970540	53067432	43256164		1.57038e+07	1.49383e+07	1.73108e+07		3.3731	3.55245	2.4988	3.14145		36801512	30261866	30225538		6.23319e+06	1.52029e+07	7.43812e+06		5.90413	1.99053	4.0636	3.98608		40598376	33243372	21282168		6.03892e+06	1.2499e+07	6.79033e+06		6.72279	2.65968	3.13419	4.17222		46365672	31350536	31092390
[K].SPTVVTVQPSSPRFPISTPTAGAQR.[K]	1xPhospho [S11(96.9)]	AT1G11360.1 [14-38]	AT1G11360.1 1xPhospho [S24(96.9)]	1.18412e-06	8.35654e-05			6333158	4991447		1.57038e+07	1.49383e+07	1.73108e+07		#VALUE!	0.423956	0.288343	#VALUE!		5127385	4.05104e+06	4199636		6.23319e+06	1.52029e+07	7.43812e+06		0.822595	0.266464	0.56461	0.551223		3.4274e+06		2.31403e+06		6.03892e+06	1.2499e+07	6.79033e+06		0.567552	#VALUE!	0.340783	#VALUE!		5.33571e+06	4.58658e+06	2.95965e+06
[R].FPISTPTAGAQR.[K]	1xPhospho [T5(100)]	AT1G11360.1 [27-38]	AT1G11360.1 1xPhospho [T31(100)]	0.000704785	0.000259633		808257	771725	915762		1.57038e+07	1.49383e+07	1.73108e+07		0.0514689	0.051661	0.0529012	0.0520104		1.11467e+06	759485	924190		6.23319e+06	1.52029e+07	7.43812e+06		0.178829	0.0499564	0.12425	0.117678		1.03193e+06	923891	464962		6.03892e+06	1.2499e+07	6.79033e+06		0.17088	0.0739172	0.0684742	0.104424		1359394	895033	806894
[M].TSPGKSPR.[S]	1xAcetyl [N-Term]; 1xPhospho [S6(100)]	AT1G11360.1 [2-9]	AT1G11360.1 1xAcetyl [N-Term]; 1xPhospho [S7(100)]	0.00404137	0.000712301		20359768	1.46962e+07	15663589		1.57038e+07	1.49383e+07	1.73108e+07		1.29649	0.983794	0.904845	1.06171		1.14843e+07	1.1478e+07	1.14488e+07		6.23319e+06	1.52029e+07	7.43812e+06		1.84245	0.754983	1.53921	1.37888		1.24683e+07	9.77215e+06	8.31301e+06		6.03892e+06	1.2499e+07	6.79033e+06		2.06465	0.781835	1.22424	1.35691		1.43337e+07	1.10069e+07	9121688
[R].FPDDKDGEDEKSGDSGGENLMDSDK.[L]	1xOxidation [M21]; 1xPhospho [S]	AT1G11360.1 [194-218]		0.00505601	0.000767611		751985	807328	783992		1.57038e+07	1.49383e+07	1.73108e+07		0.0478855	0.0540443	0.0452892	0.049073		1.65834e+06		798442		6.23319e+06	1.52029e+07	7.43812e+06		0.266051	#VALUE!	0.107345	#VALUE!		685557	644818	526226		6.03892e+06	1.2499e+07	6.79033e+06		0.113523	0.0515896	0.0774964	0.0808697		1.94756e+06	981475	705084
[K].RSNSNEQR.[E]	1xPhospho [S4(100)]	AT1G11430.1 [70-77]	AT1G11430.1 1xPhospho [S73(100)]	0.0548655	0.00504017		4.90296e+06	2.89469e+06	2.87733e+06		9.89671e+06	3.47458e+07	1.1981e+07		0.495413	0.0833105	0.240157	0.27296		2044979	1.97856e+06	415836		2.81577e+07	2.99488e+07	2.85437e+07		0.072626	0.0660649	0.0145684	0.0510864		2.74161e+06	2.07672e+06	1.76634e+06		2.69081e+07	3.10084e+07	3.51888e+07		0.101888	0.0669727	0.0501962	0.073019		2.23198e+06	1.9176e+06	1591320
[K].LDSPNGTGIR.[H]	1xPhospho [S3(100)]	AT1G11480.1 [510-519]	AT1G11480.1 1xPhospho [S512(100)]	0.000122718	8.35654e-05		638981	910497	828114		3.80784e+06	3.88237e+06	1.16254e+06		0.167807	0.234521	0.712331	0.371553		727093	916573	1.1467e+06		3.41387e+06	3.50406e+06	3.99962e+06		0.212982	0.261575	0.286703	0.253753		809858	687139	884158		3.26291e+06	3.65707e+06	2.52214e+06		0.248202	0.187893	0.350559	0.262218		1.90786e+06	1330546	1.7367e+06
[R].VPEHASQRPVSSPR.[D]	1xPhospho [S]	AT1G11480.1 [435-448]		3.57865e-05	8.35654e-05		1.72254e+06	1.53857e+06	1.62739e+06		3.80784e+06	3.88237e+06	1.16254e+06		0.452366	0.396296	1.39986	0.749506		4.9879e+06	4184325	2.46379e+06		3.41387e+06	3.50406e+06	3.99962e+06		1.46107	1.19414	0.616006	1.0904		1.89513e+06	1.49267e+06	1.31546e+06		3.26291e+06	3.65707e+06	2.52214e+06		0.580809	0.408161	0.521566	0.503512		9013413	7.43973e+06	6857699
[K].SGIGSSNSFNK.[S]	1xPhospho [S8(100)]	AT1G11480.1 [541-551]	AT1G11480.1 1xPhospho [S548(100)]	4.21615e-05	8.35654e-05		12127884	9505148	9712853		3.80784e+06	3.88237e+06	1.16254e+06		3.18497	2.44828	8.35484	4.6627		10422237	9174888	8666634		3.41387e+06	3.50406e+06	3.99962e+06		3.05291	2.61836	2.16687	2.61271		10345939	8647461	7657489		3.26291e+06	3.65707e+06	2.52214e+06		3.17077	2.36459	3.03611	2.85716		16347548	12683670	12723556
[K].SGLSTDEIPNQPAERPK.[L]	1xPhospho [S1(100)]	AT1G11480.1 [356-372]	AT1G11480.1 1xPhospho [S356(100)]	3.45967e-06	8.35654e-05		2.53028e+06	2.67102e+06	813714		3.80784e+06	3.88237e+06	1.16254e+06		0.664491	0.687987	0.699944	0.68414		1160244	710467	1.23614e+06		3.41387e+06	3.50406e+06	3.99962e+06		0.339861	0.202755	0.309065	0.283894		1.13654e+06		474114		3.26291e+06	3.65707e+06	2.52214e+06		0.348323	#VALUE!	0.187981	#VALUE!		1.69097e+06	1.79159e+06	565517
[R].GKPYEGSITK.[M]	1xPhospho [S7(99.3)]	AT1G11860.1 [387-396]	AT1G11860.1 1xPhospho [S393(99.3)]	0.0306771	0.00284866				1.09008e+06		1.47426e+09	1.46458e+09	1.5326e+09		#VALUE!	#VALUE!	0.000711264	#VALUE!						1.45812e+09	1.40741e+09	1.50298e+09		#VALUE!	#VALUE!	#VALUE!	#VALUE!		1.44636e+06	955454	1.17775e+06		1.53223e+09	1.50012e+09	1.59845e+09		0.00094396	0.000636919	0.000736805	0.000772561		1.72852e+06
[R].DLTAVGSPENAPAK.[G]	1xPhospho [S7(100)]	AT1G12000.1 [10-23]	AT1G12000.1 1xPhospho [S16(100)]	2.27279e-06	8.35654e-05		29263034	25266742	29713048		1.54825e+08	1.48541e+08	1.54621e+08		0.189007	0.170099	0.192167	0.183758		29073128	25784458	2.71498e+07		1.64362e+08	1.62991e+08	1.70164e+08		0.176885	0.158196	0.159551	0.164877		35932124	32767720	21638552		1.34131e+08	1.26512e+08	1.34953e+08		0.267889	0.259008	0.160341	0.229079		4.18744e+07	4.30142e+07	3.86447e+07
[R].GDLTPEELKER.[Q]	1xPhospho [T4(100)]	AT1G12270.1 [504-514]; AT1G62740.1 [503-513]	AT1G12270.1 1xPhospho [T507(100)]; AT1G62740.1 1xPhospho [T506(100)]	0.000769495	0.000259633				3.16894e+06		1.9423e+08	1.92094e+08	1.77678e+08		#VALUE!	#VALUE!	0.0178353	#VALUE!		2.88654e+06	2.16022e+06	2251297		1.97627e+08	1.98329e+08	1.97947e+08		0.014606	0.0108921	0.0113732	0.0122905		3.96801e+06	4268552	2774361		1.94617e+08	1.93124e+08	1.6682e+08		0.0203888	0.0221027	0.0166308	0.0197074			2.94129e+06	2.24241e+06
[K].PRGSDDGYSSDSVLR.[H]	1xPhospho [S4(100)]	AT1G12360.1 [579-593]	AT1G12360.1 1xPhospho [S582(100)]	0.00038005	8.35654e-05		1.17232e+06	2198541	1.98447e+06		9.56546e+06	3.89206e+06	9.92129e+06		0.122557	0.564879	0.200021	0.295819			1.00568e+06	615066		4.5884e+06	5.31824e+06	1.0182e+07		#VALUE!	0.189099	0.0604073	#VALUE!			1393584	836867		3.72944e+06	4.83906e+06	3.20995e+06		#VALUE!	0.287986	0.260711	#VALUE!			1631933	498182
[R].GSDDGYSSDSVLR.[H]	1xPhospho [S8(100)]	AT1G12360.1 [581-593]	AT1G12360.1 1xPhospho [S588(100)]	4.25814e-06	8.35654e-05		1.52034e+06	3.61137e+06	3.04063e+06		9.56546e+06	3.89206e+06	9.92129e+06		0.158941	0.927882	0.306475	0.464432		2.59302e+06	2.53919e+06	1.83277e+06		4.5884e+06	5.31824e+06	1.0182e+07		0.565124	0.477449	0.180002	0.407525		2.43306e+06	2.47401e+06	1.16031e+06		3.72944e+06	4.83906e+06	3.20995e+06		0.652392	0.511259	0.361472	0.508375		4.31005e+06	3.99923e+06	1.85736e+06
[R].HASSDFR.[K]	1xPhospho [S3(100)]	AT1G12360.1 [594-600]	AT1G12360.1 1xPhospho [S596(100)]	0.0894996	0.00732333		597620	349739	383661		9.56546e+06	3.89206e+06	9.92129e+06		0.0624768	0.0898597	0.0386705	0.063669		841010	846560	1.05317e+06		4.5884e+06	5.31824e+06	1.0182e+07		0.18329	0.15918	0.103435	0.148635		365106	357640			3.72944e+06	4.83906e+06	3.20995e+06		0.0978984	0.0739068	#VALUE!	#VALUE!		1.11485e+06	968002	974588
[R].KQSGSLAVR.[D]	1xPhospho [S3(100)]	AT1G12840.1 [156-164]	AT1G12840.1 1xPhospho [S158(100)]	0.00115267	0.000315417		2.31146e+06	2.11526e+06	1.96331e+06		5.05303e+08	4.70721e+08	5.00965e+08		0.0045744	0.00449366	0.00391906	0.00432904		1.45616e+06	1.42717e+06	877581		4.60881e+08	4.61641e+08	4.74639e+08		0.00315951	0.00309152	0.00184894	0.00269999		2.21044e+06	2338613	1.97502e+06		4.47539e+08	4.38874e+08	3.72664e+08		0.00493911	0.00532867	0.00529972	0.00518917		1.83122e+06	1.6825e+06	1474149
[R].ISSAAEHDR.[S]	1xPhospho [S3(100)]	AT1G12850.1 [109-117]	AT1G12850.1 1xPhospho [S111(100)]	0.000695061	0.000175843		9.37836e+06	5.95006e+06	4464139		3.82498e+06	3.67016e+06	4.26494e+06		2.45187	1.6212	1.04671	1.70659		6.12977e+06	6.78321e+06	6.42733e+06		9.08121e+06	9.0069e+06	1.10038e+07		0.674994	0.753113	0.584101	0.670736		4.1803e+06	4.13235e+06	5.07152e+06		4.4011e+06	4.75482e+06	5.24036e+06		0.949831	0.869087	0.967782	0.9289		1.13366e+07	8.50673e+06	9.3264e+06
[M].GTSSDPIQDGSDEQQKR.[S]	1xAcetyl [N-Term]; 1xPhospho [S/T]	AT1G12910.1 [2-18]	AT1G12910.1 1xAcetyl [N-Term]	0.000135728	8.35654e-05				771279		2.68829e+06	879588	1.31704e+06		#VALUE!	#VALUE!	0.585614	#VALUE!		914766	634893	660654		2.84437e+06	2.64067e+06	2.98797e+06		0.321606	0.240429	0.221104	0.261046						2.60812e+06	674823	966158		#VALUE!	#VALUE!	#VALUE!	#VALUE!		1.17275e+06	653720
[M].GTSSDPIQDGSDEQQKR.[S]	1xPhospho [S11(100)]	AT1G12910.1 [2-18]	AT1G12910.1 1xPhospho [S12(100)]	6.2059e-06	8.35654e-05		5.51186e+06	3.38712e+06	3.36945e+06		2.68829e+06	879588	1.31704e+06		2.05032	3.8508	2.55834	2.81982		3.30656e+06	2.47264e+06	2.23496e+06		2.84437e+06	2.64067e+06	2.98797e+06		1.1625	0.936368	0.747986	0.94895		3274697	2.6431e+06	2.36072e+06		2.60812e+06	674823	966158		1.25558	3.91674	2.44341	2.53857		5.27491e+06	3.04783e+06	1.09961e+06
[M].GTSSDPIQDGSDEQQK.[R]	1xPhospho [T/S]	AT1G12910.1 [2-17]		3.14171e-05	8.35654e-05		5838546	4728349	4.70204e+06		2.68829e+06	879588	1.31704e+06		2.17184	5.37564	3.57014	3.70588		2.97373e+06	3554381	3.84384e+06		2.84437e+06	2.64067e+06	2.98797e+06		1.04548	1.34602	1.28644	1.22598		3773314	3.73054e+06	3335824		2.60812e+06	674823	966158		1.44675	5.52817	3.45267	3.47586		3.95071e+06	3.62442e+06	3.95709e+06
[R].PSSAQSSRPSSAQSNR.[S]	1xPhospho [S11(99)]	AT1G13020.1 [329-344]	AT1G13020.1 1xPhospho [S339(99)]	4.68783e-05	8.35654e-05		5.02352e+06	3.39305e+06	3.05823e+06		1.92216e+08	1.91343e+08	1.58815e+08		0.0261348	0.0177328	0.0192566	0.0210414		3.43424e+06	3.46798e+06	3.66456e+06		1.81989e+08	1.81622e+08	1.64449e+08		0.0188706	0.0190945	0.0222839	0.020083		2.47757e+06	2.2981e+06	2.05471e+06		1.66641e+08	1.7169e+08	1.6013e+08		0.0148677	0.0133852	0.0128315	0.0136948		3.05786e+06	2.52246e+06	2.23909e+06
[R].YGGGGGSFGGGGGGGAGSYGGGGAGAGSGGGGGFSK.[A]	1xPhospho [S7(100)]	AT1G13020.1 [185-220]	AT1G13020.1 1xPhospho [S191(100)]	1.76803e-06	8.35654e-05			488180	1.14566e+06		1.92216e+08	1.91343e+08	1.58815e+08		#VALUE!	0.00255133	0.00721382	#VALUE!		589848	744882	1.30689e+06		1.81989e+08	1.81622e+08	1.64449e+08		0.00324113	0.00410127	0.00794709	0.00509649						1.66641e+08	1.7169e+08	1.6013e+08		#VALUE!	#VALUE!	#VALUE!	#VALUE!		572970	1.39223e+06	1.23046e+06
[R].KADTEVSETPTAVK.[T]	1xPhospho [T9(98.7)]	AT1G13020.1 [275-288]	AT1G13020.1 1xPhospho [T283(98.7)]	1.42596e-08	8.35654e-05		4.82076e+06	3.76013e+06	3683263		1.92216e+08	1.91343e+08	1.58815e+08		0.0250799	0.0196513	0.0231922	0.0226411		10776427	9391157	9207642		1.81989e+08	1.81622e+08	1.64449e+08		0.0592149	0.0517071	0.0559909	0.0556376		6042962	4.90472e+06	4423365		1.66641e+08	1.7169e+08	1.6013e+08		0.0362633	0.0285673	0.0276236	0.0308181		17933384	14146509	13784300
[R].PSSAQSSR.[P]	1xPhospho [S3(100)]	AT1G13020.1 [329-336]	AT1G13020.1 1xPhospho [S331(100)]	0.00330169	0.000515838		679734	261319	165228		1.92216e+08	1.91343e+08	1.58815e+08		0.00353631	0.00136571	0.00104038	0.0019808		293032	334164			1.81989e+08	1.81622e+08	1.64449e+08		0.00161017	0.00183989	#VALUE!	#VALUE!		285331	184881	145507		1.66641e+08	1.7169e+08	1.6013e+08		0.00171224	0.00107683	0.00090868	0.00123259		180964	173674	174920
[R].AGSIDESR.[S]	1xPhospho [S3(100)]	AT1G13020.1 [491-498]	AT1G13020.1 1xPhospho [S493(100)]	0.0049837	0.000712301		11154832	6965409	5.69976e+06		1.92216e+08	1.91343e+08	1.58815e+08		0.0580329	0.0364027	0.0358894	0.0434417		8.12505e+06	7499957	7820859		1.81989e+08	1.81622e+08	1.64449e+08		0.0446459	0.0412943	0.047558	0.0444994		6593939	6.61841e+06	5.64641e+06		1.66641e+08	1.7169e+08	1.6013e+08		0.0395696	0.0385486	0.0352614	0.0377932		7201319	5230904	6.92241e+06
[R].GGSYSERPHSR.[A]	1xPhospho [S10(100)]	AT1G13020.1 [480-490]	AT1G13020.1 1xPhospho [S489(100)]	0.0336414	0.00323467		266386	262355	2.24702e+06		1.92216e+08	1.91343e+08	1.58815e+08		0.00138587	0.00137112	0.0141487	0.00563524		254143	1.85638e+06			1.81989e+08	1.81622e+08	1.64449e+08		0.00139648	0.0102211	#VALUE!	#VALUE!		1.85488e+06	1.54034e+06	1.49577e+06		1.66641e+08	1.7169e+08	1.6013e+08		0.0111309	0.00897166	0.00934099	0.00981453		207980	2.67186e+06	1.75573e+06
[R].PSSAQSSRPSSAQSNR.[S]	2xPhospho [S]	AT1G13020.1 [329-344]		0.064975	0.00576361		1.54431e+06	1.20552e+06	581526		1.92216e+08	1.91343e+08	1.58815e+08		0.00803426	0.00630029	0.00366167	0.00599874		625407				1.81989e+08	1.81622e+08	1.64449e+08		0.00343652	#VALUE!	#VALUE!	#VALUE!		817483	436646			1.66641e+08	1.7169e+08	1.6013e+08		0.00490564	0.00254322	#VALUE!	#VALUE!			345114	521874
[R].AGSIDESRSVESMERPR.[S]	1xOxidation [M13]; 1xPhospho [S]	AT1G13020.1 [491-507]		0.11993	0.00848545		1.62279e+06	1936154	1.45753e+06		1.92216e+08	1.91343e+08	1.58815e+08		0.00844254	0.0101187	0.00917758	0.00924629		1.2186e+06	1.61421e+06	1.87409e+06		1.81989e+08	1.81622e+08	1.64449e+08		0.00669602	0.00888775	0.0113962	0.00899332		1.35149e+06	1.34394e+06	826334		1.66641e+08	1.7169e+08	1.6013e+08		0.00811015	0.0078277	0.00516039	0.00703275		4.50713e+06	3.09577e+06	3.23815e+06
[K].KGQTSRPSSAQSSR.[P]	2xPhospho [T/S]	AT1G13020.1 [323-336]		0.121434	0.00853003		1.31984e+06	1.08419e+06	1.1323e+06		1.92216e+08	1.91343e+08	1.58815e+08		0.00686647	0.00566621	0.00712967	0.00655412		1.00171e+06	745522			1.81989e+08	1.81622e+08	1.64449e+08		0.00550425	0.0041048	#VALUE!	#VALUE!			929407			1.66641e+08	1.7169e+08	1.6013e+08		#VALUE!	0.00541329	#VALUE!	#VALUE!		1.12829e+06	653886	449321
[R].PSSAQSNR.[S]	1xPhospho [S3(100)]	AT1G13020.1 [337-344]; AT3G26400.1 [326-333]	AT1G13020.1 1xPhospho [S339(100)]; AT3G26400.1 1xPhospho [S328(100)]	0.00246539	0.000515838		956725	546459	307117		1.92216e+08	1.91343e+08	1.58815e+08		0.00497735	0.00285591	0.00193381	0.00325569		452071	567726			1.81989e+08	1.81622e+08	1.64449e+08		0.00248406	0.00312586	#VALUE!	#VALUE!		498821	316760	244029		1.66641e+08	1.7169e+08	1.6013e+08		0.00299338	0.00184496	0.00152394	0.00212076		290020	220150	395533
[R].DRDSDEFDR.[G]	1xPhospho [S4(100)]	AT1G13190.1 [531-539]	AT1G13190.1 1xPhospho [S534(100)]	0.00452913	0.000712301		1.64346e+06	1424270	864865		2.13835e+07	1.7651e+07	1.96122e+07		0.0768562	0.0806907	0.0440982	0.067215		1.45261e+06	809060	389939		2.10228e+07	1.57098e+07	1.50296e+07		0.069097	0.0515004	0.0259447	0.0488474		1.49597e+06	1.16562e+06	794849		2.37339e+07	1.93208e+07	2.46806e+07		0.063031	0.06033	0.0322054	0.0518555		1.13931e+06	1.07033e+06	652648
[K].PALNPTSSVK.[H]	1xPhospho [S8(99.2)]	AT1G13220.2 [928-937]	AT1G13220.2 1xPhospho [S935(99.2)]	0.000105743	8.35654e-05		2.35075e+06		1.70945e+06		6.26197e+07	6.48249e+07	7.15797e+07		0.0375401	#VALUE!	0.0238817	#VALUE!		847443	1.31462e+06	1.56095e+06		5.32567e+07	5.95288e+07	7.61091e+07		0.0159124	0.0220837	0.0205094	0.0195018		2.06587e+06	2.17414e+06	1651811		6.40854e+07	6.66865e+07	8.78849e+07		0.0322362	0.0326023	0.0187952	0.0278779			3.02229e+06	3.20585e+06
[K].AKPALNPTSSVK.[H]	1xPhospho [S10(100)]	AT1G13220.2 [926-937]	AT1G13220.2 1xPhospho [S935(100)]	0.00284495	0.000515838		1.79941e+06	1.54013e+06	1.76144e+06		6.26197e+07	6.48249e+07	7.15797e+07		0.0287356	0.0237583	0.0246081	0.0257007		1.74253e+06	1.83164e+06	1.5859e+06		5.32567e+07	5.95288e+07	7.61091e+07		0.0327194	0.0307689	0.0208372	0.0281085		2.59001e+06	1.96767e+06	1681529		6.40854e+07	6.66865e+07	8.78849e+07		0.0404149	0.0295063	0.0191333	0.0296848		4453165	3623446	3.17513e+06
[K].CTSIIFSPSK.[R]	1xCarbamidomethyl [C1]; 1xPhospho [S3(100)]	AT1G13220.2 [836-845]	AT1G13220.2 1xPhospho [S838(100)]	0.0323864	0.0030118		1.30652e+06	4.54279e+06	2569474		6.26197e+07	6.48249e+07	7.15797e+07		0.0208644	0.0700779	0.0358967	0.0422797		929073	1.36616e+06	2.21099e+06		5.32567e+07	5.95288e+07	7.61091e+07		0.0174452	0.0229496	0.0290502	0.0231483		3.6325e+06	3.28874e+06	2.28531e+06		6.40854e+07	6.66865e+07	8.78849e+07		0.0566822	0.0493164	0.0260035	0.0440007		3.97069e+06	1.84233e+06	1.69591e+06
[R].AASFNIIPSSTGAAK.[A]	1xPhospho [S3(100)]	AT1G13440.1 [205-219]; AT3G04120.1 [205-219]	AT1G13440.1 1xPhospho [S207(100)]; AT3G04120.1 1xPhospho [S207(100)]	2.56446e-06	8.35654e-05		2.44722e+07	2.0161e+07	1.78603e+07		6.14438e+09	6.16013e+09	6.37308e+09		0.00398285	0.00327282	0.00280245	0.00335271		1.85178e+07	1.42909e+07	1.51204e+07		5.57176e+09	5.87249e+09	6.05188e+09		0.00332351	0.00243353	0.00249846	0.00275183		1.69029e+07	1.64807e+07	9894462		4.82245e+09	5.07797e+09	5.18793e+09		0.00350505	0.00324554	0.00190721	0.00288593		1.92233e+07	17849839	1.26838e+07
[K].LTGMSFR.[V]	1xOxidation [M4]; 1xPhospho [S5(100)]	AT1G13440.1 [232-238]; AT3G04120.1 [232-238]	AT1G13440.1 1xPhospho [S236(100)]; AT3G04120.1 1xPhospho [S236(100)]	0.00718102	0.00095398		29460520	31613102	26670582		6.14438e+09	6.16013e+09	6.37308e+09		0.00479471	0.00513189	0.00418488	0.00470383		28378972	26998232	27680518		5.57176e+09	5.87249e+09	6.05188e+09		0.00509336	0.00459741	0.00457387	0.00475488		35099988	35076424	20319576		4.82245e+09	5.07797e+09	5.18793e+09		0.00727846	0.00690757	0.0039167	0.00603424		27823022	27646318	24937456
[K].LTGMSFR.[V]	1xPhospho [S5(100)]	AT1G13440.1 [232-238]; AT3G04120.1 [232-238]	AT1G13440.1 1xPhospho [S236(100)]; AT3G04120.1 1xPhospho [S236(100)]	0.145772	0.00916803		682430	1273987			6.14438e+09	6.16013e+09	6.37308e+09		0.000111066	0.000206812	#VALUE!	#VALUE!		1.37163e+06	1.2718e+06	1.10193e+06		5.57176e+09	5.87249e+09	6.05188e+09		0.000246176	0.000216569	0.00018208	0.000214941			1.24988e+06	856484		4.82245e+09	5.07797e+09	5.18793e+09		#VALUE!	0.000246138	0.000165092	#VALUE!		2.90027e+06	2.72868e+06	1.83886e+06
[R].AEADALSHGDA.[-]	1xPhospho [S7(100)]	AT1G13690.1 [167-177]	AT1G13690.1 1xPhospho [S173(100)]	0.00650725	0.000893528		546464		439905		1.41108e+07	1.46288e+07	1.31893e+07		0.0387268	#VALUE!	0.0333533	#VALUE!		597524	499964	481789		1.01453e+07	1.42291e+07	1.46541e+07		0.0588967	0.0351368	0.0328774	0.0423036			504440			1.46835e+07	1.49671e+07	1.54088e+07		#VALUE!	0.0337032	#VALUE!	#VALUE!		1.30396e+06	811224	987501
[K].ASPAKPK.[S]	1xPhospho [S2(100)]	AT1G13730.1 [236-242]	AT1G13730.1 1xPhospho [S237(100)]	0.1534	0.00961222		925928	797684	559200		2.24389e+07	1.60819e+07	1.69333e+07		0.0412645	0.0496012	0.0330237	0.0412965			708450	819384		1.11203e+07	1.39191e+07	8.56496e+06		#VALUE!	0.0508977	0.095667	#VALUE!						2.07791e+07	1.44844e+07	1.35705e+07		#VALUE!	#VALUE!	#VALUE!	#VALUE!		1.05508e+06	580088
[K].VAGASADILDAAEK.[Y]	1xPhospho [S5(100)]	AT1G13930.1 [67-80]	AT1G13930.1 1xPhospho [S71(100)]	7.43851e-08	8.35654e-05		13712514	12218170	10642446		1.55549e+09	1.54023e+09	1.48603e+09		0.00881556	0.00793272	0.00716168	0.00796999		5876852	3.85397e+06	3.46976e+06		1.45342e+09	1.46959e+09	1.4546e+09		0.00404346	0.00262248	0.00238537	0.0030171		4884514	5763140	3.57052e+06		9.86347e+08	1.00807e+09	9.97098e+08		0.00495213	0.00571702	0.00358091	0.00475002		4868125	4684001	2.89578e+06
[K].FDEKSSTGQYLDK.[A]	1xPhospho [S5(100)]	AT1G13930.1 [84-96]	AT1G13930.1 1xPhospho [S88(100)]	2.02528e-05	8.35654e-05		1.24878e+06	3.08217e+06	3.06139e+06		1.55549e+09	1.54023e+09	1.48603e+09		0.00080282	0.00200112	0.00206012	0.00162135		1911043	2.57529e+06	2191284		1.45342e+09	1.46959e+09	1.4546e+09		0.00131486	0.00175239	0.00150645	0.00152457		2.0969e+06	1.80615e+06	1.25371e+06		9.86347e+08	1.00807e+09	9.97098e+08		0.00212593	0.0017917	0.00125736	0.001725		2.51829e+06	3.14355e+06	1.36936e+06
[K].KDDEESGGGLGGYAK.[M]	1xPhospho [S6(100)]	AT1G13930.1 [134-148]	AT1G13930.1 1xPhospho [S139(100)]	2.86884e-09	8.35654e-05		2.48768e+06	3.97167e+06	4.6572e+06		1.55549e+09	1.54023e+09	1.48603e+09		0.00159929	0.00257863	0.003134	0.0024373		2307575	3.34174e+06	3.20184e+06		1.45342e+09	1.46959e+09	1.4546e+09		0.00158768	0.00227392	0.00220118	0.00202093		3.00963e+06	2.16733e+06			9.86347e+08	1.00807e+09	9.97098e+08		0.00305128	0.00214999	#VALUE!	#VALUE!		3.49491e+06	3.25509e+06	3070524
[K].SSTGQYLDK.[A]	1xPhospho [S2(99)]	AT1G13930.1 [88-96]	AT1G13930.1 1xPhospho [S89(99)]	0.00167682	0.000315417			1.63249e+06	1.77302e+06		1.55549e+09	1.54023e+09	1.48603e+09		#VALUE!	0.0010599	0.00119313	#VALUE!			1.00094e+06	1.57976e+06		1.45342e+09	1.46959e+09	1.4546e+09		#VALUE!	0.0006811	0.00108605	#VALUE!		1.07529e+06	573291	530835		9.86347e+08	1.00807e+09	9.97098e+08		0.00109017	0.000568703	0.00053238	0.000730418		699677	1.58576e+06	530502
[R].NESDKLDK.[G]	1xPhospho [S3(100)]	AT1G13930.1 [57-64]	AT1G13930.1 1xPhospho [S59(100)]	0.0231786	0.00236136			1.94702e+06	2191737		1.55549e+09	1.54023e+09	1.48603e+09		#VALUE!	0.00126411	0.0014749	#VALUE!		3.91925e+06	2.13963e+06	2.5709e+06		1.45342e+09	1.46959e+09	1.4546e+09		0.00269657	0.00145593	0.00176743	0.00197331						9.86347e+08	1.00807e+09	9.97098e+08		#VALUE!	#VALUE!	#VALUE!	#VALUE!		2688189		2330367
[R].FSQLLSLDTEEPR.[S]	1xPhospho [S6(100)]	AT1G13980.1 [956-968]	AT1G13980.1 1xPhospho [S961(100)]	4.31527e-07	8.35654e-05		1.28433e+06	1.35598e+06	1.46025e+06		5.0956e+06	5.08527e+06	5.0963e+06		0.252046	0.266648	0.286531	0.268408		1.14228e+06				5.53321e+06	5.85427e+06	5.68177e+06		0.206442	#VALUE!	#VALUE!	#VALUE!		1219345	1.68365e+06			3.96621e+06	4.97885e+06	4.06706e+06		0.307433	0.33816	#VALUE!	#VALUE!		1.11409e+06	391095
[R].AGSIKQEK.[A]	1xPhospho [S3(100)]	AT1G13980.1 [240-247]	AT1G13980.1 1xPhospho [S242(100)]	0.0171067	0.001807			4.40604e+06	4133359		5.0956e+06	5.08527e+06	5.0963e+06		#VALUE!	0.866432	0.811051	#VALUE!		5686346	6.02991e+06			5.53321e+06	5.85427e+06	5.68177e+06		1.02768	1.03	#VALUE!	#VALUE!		3.13391e+06	2.97515e+06	2.54048e+06		3.96621e+06	4.97885e+06	4.06706e+06		0.790152	0.597558	0.624648	0.670786		7.46788e+06	5.57319e+06	5528801
[K].VQNSHDVYKMTGETGSYR.[Y]	1xOxidation [M10]; 1xPhospho [T11(100)]	AT1G14000.1 [314-331]	AT1G14000.1 1xPhospho [T324(100)]	1.34371e-05	8.35654e-05		518609	1.5855e+06	1.32556e+06		8.28244e+08	7.71468e+08	7.76274e+08		0.000626155	0.00205517	0.00170759	0.00146297		1.39546e+06	1.94421e+06	2.55966e+06		9.79742e+08	9.33043e+08	9.07799e+08		0.00142432	0.00208373	0.00281964	0.00210923		1.41209e+06				8.6853e+08	8.00338e+08	8.8895e+08		0.00162584	#VALUE!	#VALUE!	#VALUE!		5.21543e+06	4297824	3.97726e+06
[M].SSDSPAAGDGGEQAAAGTSVPSPSYDK.[Q]	1xAcetyl [N-Term]; 1xPhospho [S22(100)]	AT1G14000.1 [2-28]	AT1G14000.1 1xAcetyl [N-Term]; 1xPhospho [S23(100)]	5.52678e-06	8.35654e-05			5093881	5190574		8.28244e+08	7.71468e+08	7.76274e+08		#VALUE!	0.00660284	0.00668652	#VALUE!		5.73505e+06	5.35638e+06	6.41992e+06		9.79742e+08	9.33043e+08	9.07799e+08		0.00585363	0.00574076	0.00707196	0.00622212		4927328	3928298	3.40447e+06		8.6853e+08	8.00338e+08	8.8895e+08		0.00567318	0.0049083	0.00382977	0.00480375		10141920	9971079	8796824
[K].MTGETGSYR.[Y]	1xOxidation [M1]; 1xPhospho [T2(100)]	AT1G14000.1 [323-331]	AT1G14000.1 1xPhospho [T324(100)]	0.00215759	0.000467861		549099	763395	656475		8.28244e+08	7.71468e+08	7.76274e+08		0.000662968	0.000989535	0.000845674	0.000832726			1.0887e+06	1.15743e+06		9.79742e+08	9.33043e+08	9.07799e+08		#VALUE!	0.00116683	0.00127498	#VALUE!		823935	745082	739150		8.6853e+08	8.00338e+08	8.8895e+08		0.000948655	0.000930959	0.000831486	0.0009037		2.13944e+06	2.05525e+06	1.77914e+06
[K].LSTTTMSPR.[A]	1xOxidation [M6]; 1xPhospho [S7(100)]	AT1G14380.1 [620-628]	AT1G14380.1 1xPhospho [S626(100)]	0.0132912	0.00134714		14385356	8275275	8639277		2.78231e+07	3.31352e+07	1.54792e+08		0.517029	0.249743	0.0558122	0.274195		9659656	8510738	7298736		2.54246e+07	2.60647e+07	1.26785e+08		0.379933	0.326524	0.057568	0.254675		10255290	8668409	8212687		2.5183e+07	1.79253e+08	2.6583e+07		0.40723	0.0483586	0.308945	0.254845		12128195	9382130	10200432
[R].VKGEASPR.[F]	1xPhospho [S6(100)]	AT1G14380.1 [588-595]	AT1G14380.1 1xPhospho [S593(100)]	0.0176592	0.001807		2580476	1.73484e+06	1.3026e+06		2.78231e+07	3.31352e+07	1.54792e+08		0.0927458	0.0523563	0.00841515	0.0511724		2.24e+06	2315339			2.54246e+07	2.60647e+07	1.26785e+08		0.0881038	0.0888305	#VALUE!	#VALUE!		1.61862e+06	1.51092e+06	1.24251e+06		2.5183e+07	1.79253e+08	2.6583e+07		0.0642741	0.00842901	0.0467406	0.0398146		3775445	2.75534e+06	2.60365e+06
[K].ASKMSPPPR.[K]	1xOxidation [M4]; 1xPhospho [S5(100)]	AT1G14510.1 [172-180]	AT1G14510.1 1xPhospho [S176(100)]	0.00235447	0.000467861		9.29111e+06	7.40114e+06	6.01669e+06		8.78643e+06	9.44021e+06	8.54936e+06		1.05744	0.784002	0.703759	0.8484		5.35939e+06	5.54994e+06	6639577		1.10978e+07	1.19235e+07	1.29399e+07		0.482922	0.465463	0.513111	0.487165		7.62804e+06	5.76209e+06	3.82137e+06		9.39229e+06	1.09767e+07	1.06177e+07		0.81216	0.524939	0.359904	0.565668		5.67393e+06	4.99473e+06	3.41518e+06
[K].SAADLTTVLER.[C]	1xPhospho [S1(100)]	AT1G14650.1 [259-269]	AT1G14650.1 1xPhospho [S259(100)]	0.000302766	8.35654e-05		698772	979344	658630		4.32432e+07	3.90349e+07	3.91967e+07		0.0161591	0.0250889	0.0168032	0.0193504		831380		539566		3.80379e+07	3.61767e+07	3.85905e+07		0.0218566	#VALUE!	0.0139818	#VALUE!		496816	1.09803e+06			3.13297e+07	3.10418e+07	3.30552e+07		0.0158577	0.0353725	#VALUE!	#VALUE!		1.02238e+06	447724	287165
[R].SPNQHIR.[H]	1xPhospho [S1(100)]	AT1G14710.1 [465-471]	AT1G14710.1 1xPhospho [S465(100)]	0.00922364	0.00106329			244320			2.65888e+07	2.55625e+07	3.06583e+07		#VALUE!	0.00955775	#VALUE!	#VALUE!		2529793				2.36844e+07	2.69679e+07	2.23311e+07		0.106813	#VALUE!	#VALUE!	#VALUE!		460018	265922	327656		2.49389e+07	2.35808e+07	2.03555e+07		0.0184458	0.0112771	0.0160967	0.0152732		1.81652e+06	974050
[R].MGSSPTR.[S]	1xOxidation [M1]; 1xPhospho [S4(99.2)]	AT1G14850.1 [1392-1398]	AT1G14850.1 1xPhospho [S1395(99.2)]	0.0451946	0.00447618		4.46003e+06	3.36599e+06	2706400		7.71212e+07	7.82428e+07	8.03907e+07		0.0578314	0.0430198	0.0336656	0.0448389		2.60433e+06	3.55064e+06	1627659		6.55373e+07	6.29062e+07	6.2348e+07		0.0397381	0.0564433	0.026106	0.0407625		2.55249e+06	3.37362e+06	2.9302e+06		7.55282e+07	6.72131e+07	6.64857e+07		0.0337952	0.050193	0.0440726	0.0426869		3078738	3.04217e+06	2873127
[R].VPSPSSLSPLPAFSMVKPMNMTDILDASK.[E]	3xOxidation [M15; M19; M21]; 1xPhospho [S3(100)]	AT1G15130.1 [334-362]	AT1G15130.1 1xPhospho [S336(100)]	2.12542e-05	8.35654e-05		4.03004e+06	3.75398e+06	518198		1.61767e+08	1.70995e+08	1.72441e+08		0.0249126	0.0219537	0.00300507	0.0166238		2.27984e+06	6.67242e+06	951528		1.47111e+08	1.32789e+08	1.45876e+08		0.0154974	0.0502484	0.00652287	0.0240895		1008610	9402021	1.81142e+06		1.48302e+08	1.47009e+08	1.43435e+08		0.00680106	0.0639554	0.0126288	0.0277951		3.71057e+06	1.96376e+06	3.48852e+06
[K].GSTPGVSAK.[I]	1xPhospho [T3(100)]	AT1G15130.1 [210-218]	AT1G15130.1 1xPhospho [T212(100)]	0.0728759	0.00638058		1.15849e+06	583854	609777		1.61767e+08	1.70995e+08	1.72441e+08		0.00716149	0.00341444	0.00353615	0.00470403				533646		1.47111e+08	1.32789e+08	1.45876e+08		#VALUE!	#VALUE!	0.00365823	#VALUE!			808677	458978		1.48302e+08	1.47009e+08	1.43435e+08		#VALUE!	0.00550087	0.0031999	#VALUE!		695577	714396	698548
[K].AGSNKETEMESVSAK.[K]	1xOxidation [M9]; 1xPhospho [S3(100)]	AT1G15210.1 [814-828]	AT1G15210.1 1xPhospho [S816(100)]	0.000492344	8.35654e-05		1.7899e+06	497576	445093		1.20962e+07	1.25745e+07	1.33811e+07		0.147972	0.0395702	0.0332627	0.0736015		1.049e+06	777097	1.1121e+06		1.14474e+07	1.23702e+07	1.29403e+07		0.0916369	0.0628203	0.0859409	0.0801327		870088	643478	647761		9.3243e+06	1.1171e+07	1.1287e+07		0.093314	0.0576026	0.0573901	0.0694356		574497	465078
[K].ETEMESVSAK.[K]	1xOxidation [M4]; 1xPhospho [S6(100)]	AT1G15210.1 [819-828]	AT1G15210.1 1xPhospho [S824(100)]	0.0017715	0.000315417		453971	429582	366035		1.20962e+07	1.25745e+07	1.33811e+07		0.0375299	0.0341628	0.0273546	0.0330158		1354799	1.01957e+06	940540		1.14474e+07	1.23702e+07	1.29403e+07		0.11835	0.0824217	0.0726833	0.0911516		271228	403339	236875		9.3243e+06	1.1171e+07	1.1287e+07		0.0290883	0.036106	0.0209866	0.0287269		780488	756771	825785
[K].ASQKGSFGGSGLK.[K]	1xPhospho [S6(100)]	AT1G15270.1 [47-59]	AT1G15270.1 1xPhospho [S52(100)]	0.00023416	8.35654e-05		885250	704110			1.26612e+08	1.21502e+08	1.23311e+08		0.00699183	0.00579504	#VALUE!	#VALUE!		715865	820700	1.00722e+06		1.03336e+08	1.08404e+08	1.15461e+08		0.00692758	0.00757073	0.00872351	0.00774061			1.72094e+06	1.12614e+06		1.29975e+08	1.31532e+08	1.30986e+08		#VALUE!	0.0130838	0.00859737	#VALUE!		235421	817909
[K].GSFGGSGLKK.[S]	1xPhospho [S2(100)]	AT1G15270.1 [51-60]	AT1G15270.1 1xPhospho [S52(100)]	0.00697123	0.000893528		3263381	2.95655e+06	2.75879e+06		1.26612e+08	1.21502e+08	1.23311e+08		0.0257746	0.0243333	0.0223727	0.0241602		2.55002e+06	2.02135e+06	1.82708e+06		1.03336e+08	1.08404e+08	1.15461e+08		0.024677	0.0186464	0.0158243	0.0197159		2.81425e+06	3.71733e+06	2.24048e+06		1.29975e+08	1.31532e+08	1.30986e+08		0.0216522	0.0282619	0.0171047	0.0223396		3.67677e+06	3.34493e+06	3.13153e+06
[R].TETQIYR.[T]	1xPhospho [T3(100)]	AT1G15290.1 [1333-1339]	AT1G15290.1 1xPhospho [T1335(100)]	0.142114	0.00912516		418341	558608	328184		2.66848e+07	2.69924e+07	3.00388e+07		0.0156771	0.020695	0.0109254	0.0157658		599242	619321	557811		2.51773e+07	2.12287e+07	2.43141e+07		0.0238009	0.0291738	0.0229419	0.0253055		1.30702e+06	957789	822756		2.99218e+07	2.98328e+07	2.70055e+07		0.0436812	0.0321052	0.0304662	0.0354176		764258	520367	804199
[R].SLEANQVQQQQGAAASVSC.[-]	1xCarbamidomethyl [C19]; 1xPhospho [S18(100)]	AT1G15340.1 [366-384]	AT1G15340.1 1xPhospho [S383(100)]	1.92861e-06	8.35654e-05		5.92093e+06	4784822	5.40246e+06		3.25015e+08	1.46973e+08	1.66843e+08		0.0182174	0.0325559	0.0323804	0.0277179		4748999	3084958	1.9545e+06		2.3672e+08	1.64027e+08	1.75037e+08		0.0200616	0.0188076	0.0111662	0.0166785		3.70853e+06	5.31851e+06	4520945		2.76213e+08	2.51758e+08	2.40036e+08		0.0134263	0.0211255	0.0188345	0.0177954		2.52331e+06	2.79177e+06	1.70798e+06
[K].ATTPTPDKEPLLK.[K]	1xPhospho [T3(100)]	AT1G15340.1 [87-99]	AT1G15340.1 1xPhospho [T89(100)]	0.000162064	8.35654e-05		4.15188e+06	6.29624e+06	3.95445e+06		3.25015e+08	1.46973e+08	1.66843e+08		0.0127744	0.0428395	0.0237016	0.0264385		5.90607e+06	4.77283e+06	5.00444e+06		2.3672e+08	1.64027e+08	1.75037e+08		0.0249496	0.0290978	0.0285909	0.0275461		8.22707e+06	6.454e+06	4.08153e+06		2.76213e+08	2.51758e+08	2.40036e+08		0.0297852	0.0256358	0.0170038	0.0241416		7833025	4.76606e+06	5.6382e+06
[R].DKKESMEVDTSELEK.[K]	1xOxidation [M6]; 1xPhospho [S5(100)]	AT1G15340.1 [210-224]	AT1G15340.1 1xPhospho [S214(100)]	0.0776849	0.00651466			437915	299931		3.25015e+08	1.46973e+08	1.66843e+08		#VALUE!	0.00297957	0.00179768	#VALUE!		293517	206244	349082		2.3672e+08	1.64027e+08	1.75037e+08		0.00123993	0.00125738	0.00199434	0.00149721			359910			2.76213e+08	2.51758e+08	2.40036e+08		#VALUE!	0.00142959	#VALUE!	#VALUE!		282894	290670	239113
[R].QGSSGIVFDDR.[L]	1xPhospho [S3(100)]	AT1G15400.3 [14-24]	AT1G15400.3 1xPhospho [S16(100)]	4.5762e-05	8.35654e-05		8427290	8698815	7822099		1.30834e+08	1.19175e+08	1.1006e+08		0.064412	0.0729922	0.0710711	0.0694918		6433828	4.39322e+06	4.42334e+06		1.67356e+08	1.82141e+08	1.99809e+08		0.0384439	0.0241199	0.0221378	0.0282339		7467126	6840159	3.91382e+06		1.45188e+08	1.40599e+08	1.4468e+08		0.0514308	0.04865	0.0270516	0.0423775		6312570	5156135	3.65535e+06
[R].QGSSGIVFDDR.[L]	1xGln->pyro-Glu [N-Term]; 1xPhospho [S3(100)]	AT1G15400.3 [14-24]	AT1G15400.3 1xPhospho [S16(100)]	0.000214889	8.35654e-05		2.77285e+06	2.94284e+06	2661722		1.30834e+08	1.19175e+08	1.1006e+08		0.0211936	0.0246935	0.0241842	0.0233571		1.45039e+06	920994	1275918		1.67356e+08	1.82141e+08	1.99809e+08		0.00866647	0.00505649	0.00638569	0.00670288		1.19958e+06	2.16885e+06	1.15981e+06		1.45188e+08	1.40599e+08	1.4468e+08		0.00826226	0.0154257	0.00801641	0.0105681		1.33179e+06	2.13599e+06	770304
[R].RQGSSGIVFDDR.[L]	1xPhospho [S4(100)]	AT1G15400.3 [13-24]	AT1G15400.3 1xPhospho [S16(100)]	6.82774e-07	8.35654e-05		10594564	10989142	8270546		1.30834e+08	1.19175e+08	1.1006e+08		0.080977	0.0922105	0.0751457	0.0827777		8035518	5.68023e+06	5.17355e+06		1.67356e+08	1.82141e+08	1.99809e+08		0.0480144	0.0311859	0.0258925	0.0350309		9744085	6431939	4.99473e+06		1.45188e+08	1.40599e+08	1.4468e+08		0.0671136	0.0457466	0.0345227	0.0491276		10166227	7499935	4.91314e+06
[R].TTGRVSPAVDPPSPR.[I]	2xPhospho [S6(100); S13(100)]	AT1G15400.3 [95-109]	AT1G15400.3 2xPhospho [S100(100); S107(100)]	0.000731363	0.000259633		5332605	6.10193e+06	4708309		1.30834e+08	1.19175e+08	1.1006e+08		0.0407585	0.0512016	0.0427794	0.0449132		4656031	2.75701e+06	1.69886e+06		1.67356e+08	1.82141e+08	1.99809e+08		0.0278211	0.0151367	0.00850242	0.0171534		4865032	3.8402e+06	3.12985e+06		1.45188e+08	1.40599e+08	1.4468e+08		0.0335085	0.0273131	0.0216329	0.0274848		5434790	4.59475e+06	2.30668e+06
[R].SRSNGGGAQR.[H]	1xPhospho [S3(100)]	AT1G15400.3 [82-91]	AT1G15400.3 1xPhospho [S84(100)]	0.0933282	0.00757946		2.20119e+06	1.7416e+06	1.42156e+06		1.30834e+08	1.19175e+08	1.1006e+08		0.0168243	0.0146138	0.0129162	0.0147848		1.07763e+06	1.0314e+06	182639		1.67356e+08	1.82141e+08	1.99809e+08		0.00643914	0.00566266	0.000914067	0.00433862		1.46968e+06	1.18063e+06	996088		1.45188e+08	1.40599e+08	1.4468e+08		0.0101226	0.00839711	0.00688477	0.00846815		1.25379e+06	1.06667e+06	773858
[K].MTEAGPIDLIDDDNSDEEGGIDK.[Q]	1xOxidation [M1]; 1xPhospho [S15(100)]	AT1G15440.1 [679-701]	AT1G15440.1 1xPhospho [S693(100)]	1.34738e-07	8.35654e-05		2.73137e+06	5.28462e+06	3.97671e+06		4.99532e+06	4.12524e+06	4.64099e+06		0.546786	1.28104	0.856866	0.894899		7040899				6.29418e+06	5.40633e+06	5.66813e+06		1.11864	#VALUE!	#VALUE!	#VALUE!			3.25919e+06	1.67369e+06		5.07677e+06	5.83313e+06	4.56714e+06		#VALUE!	0.558738	0.366465	#VALUE!			2.16894e+06	374955
[K].KMTEAGPIDLIDDDNSDEEGGIDK.[Q]	1xOxidation [M2]; 1xPhospho [S16(100)]	AT1G15440.1 [678-701]	AT1G15440.1 1xPhospho [S693(100)]	2.90038e-08	8.35654e-05		3.57549e+06		1.71226e+06		4.99532e+06	4.12524e+06	4.64099e+06		0.715769	#VALUE!	0.368942	#VALUE!			869991	444158		6.29418e+06	5.40633e+06	5.66813e+06		#VALUE!	0.160921	0.0783605	#VALUE!			2.29561e+06	1.31469e+06		5.07677e+06	5.83313e+06	4.56714e+06		#VALUE!	0.393547	0.287859	#VALUE!		417812	1.091e+06	462227
[K].GLESDEEGDDDDEEYMHR.[G]	1xOxidation [M16]; 1xPhospho [S4(100)]	AT1G15440.1 [272-289]	AT1G15440.1 1xPhospho [S275(100)]	3.20241e-06	8.35654e-05		1.51043e+06	2.64468e+06	2.22702e+06		4.99532e+06	4.12524e+06	4.64099e+06		0.302369	0.641096	0.479859	0.474441		4404547	2.22921e+06	1.2709e+06		6.29418e+06	5.40633e+06	5.66813e+06		0.699781	0.412333	0.224219	0.445444		2.96655e+06	2.44179e+06	1.40989e+06		5.07677e+06	5.83313e+06	4.56714e+06		0.584338	0.418607	0.308702	0.437216		3.67176e+06	3.67968e+06	2.00229e+06
[R].ASSVKIPVVSQEDAPSGETTSQLSEK.[S]	1xPhospho [S/T]	AT1G15500.1 [587-612]		6.61593e-09	8.35654e-05		6535129	6.39095e+06	5915524		6.2009e+07	6.32071e+07	6.72937e+07		0.10539	0.101111	0.0879061	0.0981358		4768970	4219736	4.22284e+06		6.54475e+07	6.17878e+07	6.60531e+07		0.0728671	0.068294	0.0639311	0.0683641		4052199	4.51818e+06	3305805		6.57407e+07	6.1049e+07	6.17768e+07		0.0616391	0.0740091	0.053512	0.0630534		5155366	5240258	4.12278e+06
[K].LTSDLGASSSGGANNGK.[N]	1xPhospho [S8(100)]	AT1G15690.1 [39-55]	AT1G15690.1 1xPhospho [S46(100)]	2.3143e-07	8.35654e-05		1.47432e+06	1.20655e+06			1.59126e+09	1.58965e+09	1.55402e+09		0.000926509	0.000758999	#VALUE!	#VALUE!		1.31744e+06				1.4448e+09	1.45499e+09	1.4314e+09		0.000911849	#VALUE!	#VALUE!	#VALUE!		726382	632974	446246		1.57024e+09	1.5043e+09	1.48138e+09		0.000462594	0.000420778	0.000301237	0.00039487		1.42803e+06	1.01894e+06	1.28823e+06
[R].TPPTNASLDYPSADSEHVSK.[R]	1xPhospho [T1(100)]	AT1G15750.1 [286-305]	AT1G15750.1 1xPhospho [T286(100)]	3.8196e-08	8.35654e-05		1.42917e+06	3673829	3.0913e+06		1.59038e+07	1.58701e+07	1.27974e+07		0.0898631	0.231494	0.241557	0.187638		3.11334e+06	2.58275e+06	2.63714e+06		1.85948e+07	1.12957e+07	2.15199e+07		0.16743	0.228649	0.122545	0.172875		4.51108e+06	4.01445e+06	2.74306e+06		1.08575e+07	1.47929e+07	1.78116e+07		0.415479	0.271377	0.154004	0.280287		6.42989e+06	5.04762e+06	4.11183e+06
[R].APSPVNNPLLGGIPK.[A]	1xPhospho [S3(100)]	AT1G15750.1 [212-226]	AT1G15750.1 1xPhospho [S214(100)]	3.0844e-09	8.35654e-05		128780496	1.24887e+08	1.03737e+08		1.59038e+07	1.58701e+07	1.27974e+07		8.09745	7.86931	8.10611	8.02429		9.75205e+07	7.85976e+07	6.81633e+07		1.85948e+07	1.12957e+07	2.15199e+07		5.24449	6.95817	3.16746	5.12338		1.18931e+08	1.21626e+08	7.14539e+07		1.08575e+07	1.47929e+07	1.78116e+07		10.9538	8.2219	4.01166	7.72911		1.28701e+08	1.14805e+08	6.77923e+07
[K].TAENFANYTGDQGYPGGR.[F]	1xPhospho [T1(100)]	AT1G15820.1 [181-198]	AT1G15820.1 1xPhospho [T181(100)]	5.30462e-08	8.35654e-05		1.67887e+06	3404941	3.70082e+06		1.53996e+09	1.70532e+09	1.7239e+09		0.00109021	0.00199666	0.00214677	0.00174455		934394	1.02067e+06	1.31214e+06		2.23828e+09	2.3295e+09	2.26024e+09		0.00041746	0.00043815	0.00058053	0.000478713		3.47288e+06	2.71994e+06	2.34996e+06		1.74148e+09	1.72798e+09	1.72703e+09		0.00199421	0.00157405	0.0013607	0.00164299		3.47403e+06	3240354	2.63628e+06
[M].SGDEAAPVVVPPPVAEPAAIPEDMDLMTALELTLR.[K]	1xAcetyl [N-Term]; 2xOxidation [M24; M27]; 1xPhospho [S1(100)]	AT1G15930.2 [2-36]	AT1G15930.2 1xAcetyl [N-Term]; 1xPhospho [S2(100)]	8.47632e-05	8.35654e-05		5.63815e+07	4.58806e+07	4.77607e+07		2.09526e+08	2.20936e+08	1.83106e+08		0.269091	0.207665	0.260837	0.245864		5.09137e+07	3.99478e+07	1.20295e+07		2.36021e+08	2.56328e+08	2.58728e+08		0.215716	0.155846	0.0464948	0.139352		2.5685e+07	6.25435e+07	3.90357e+07		2.21784e+08	2.49306e+08	2.05257e+08		0.115811	0.250871	0.19018	0.185621		3.24035e+07	3.52065e+07	5.39689e+07
[M].PVDVASPAGK.[T]	1xPhospho [S6(100)]	AT1G15950.1 [2-11]	AT1G15950.1 1xPhospho [S7(100)]	6.72797e-05	8.35654e-05		18355590	13205242	12724923		6.05648e+07	6.51085e+07	6.85715e+07		0.303074	0.202819	0.185572	0.230488		10435454	10973832	10565478		5.7181e+07	6.12848e+07	6.18966e+07		0.182499	0.179063	0.170696	0.177419		14751249	12409055	11149432		6.21351e+07	6.55301e+07	5.55192e+07		0.237406	0.189364	0.200821	0.209197		15773247	11705348	13960282
[R].SESLKPSVSR.[A]	1xPhospho [S3(100)]	AT1G16080.1 [25-34]	AT1G16080.1 1xPhospho [S27(100)]	0.0911177	0.0073732		499452	639188	376795		4.4298e+08	4.63294e+08	4.1758e+08		0.00112748	0.00137966	0.00090233	0.00113649						4.34044e+08	4.78346e+08	4.15764e+08		#VALUE!	#VALUE!	#VALUE!	#VALUE!			599766			4.77438e+08	5.04515e+08	4.42064e+08		#VALUE!	0.0011888	#VALUE!	#VALUE!				318804
[R].SETVDVR.[E]	1xPhospho [T3(100)]	AT1G16410.1 [182-188]	AT1G16410.1 1xPhospho [T184(100)]	0.11993	0.00848545		410509	347620	335566		1.8396e+07	2.05203e+07	1.35046e+07		0.0223151	0.0169403	0.0248482	0.0213679		324054	262331	209536		3.35796e+07	3.80795e+07	4.84139e+07		0.00965033	0.00688905	0.00432802	0.0069558		721020	741984	670443		2.01031e+07	1.82906e+07	1.39518e+07		0.0358661	0.0405664	0.0480543	0.0414956		524266	491035	643624
[K].FSMTSYISPR.[L]	1xOxidation [M3]; 1xPhospho [S8(100)]	AT1G16520.1 [184-193]	AT1G16520.1 1xPhospho [S191(100)]	2.4803e-05	8.35654e-05		3.29857e+06	6475633	7090070		4.57513e+06	1.67076e+06	1.58834e+06		0.720977	3.87585	4.46383	3.02022		4079694	4.67391e+06	5.52347e+06		1.38419e+06	5.31401e+06	1.80837e+06		2.94736	0.879546	3.05438	2.29376		8.27588e+06	6267552	4871969		1.89209e+06	2.38615e+06	2.38402e+06		4.37393	2.62663	2.04359	3.01472		6594917	5435966	4.45445e+06
[K].ATLWYPSSQQSSAANSPPR.[N]	1xPhospho [S16(100)]	AT1G16520.1 [230-248]	AT1G16520.1 1xPhospho [S245(100)]	5.89931e-08	8.35654e-05		2.03201e+06	3.96738e+06	3.68511e+06		4.57513e+06	1.67076e+06	1.58834e+06		0.444142	2.37459	2.32011	1.71295		2.7333e+06	3828943	4285074		1.38419e+06	5.31401e+06	1.80837e+06		1.97466	0.720538	2.36957	1.68826		4.07928e+06	4.35378e+06	1.92871e+06		1.89209e+06	2.38615e+06	2.38402e+06		2.15596	1.8246	0.809017	1.59653		5.22479e+06	5317052	3.64811e+06
[R].TSGAVSPTK.[A]	1xPhospho [S6(99.2)]	AT1G16520.1 [221-229]	AT1G16520.1 1xPhospho [S226(99.2)]	0.00117933	0.000315417		14120929	10102295	6.70576e+06		4.57513e+06	1.67076e+06	1.58834e+06		3.08645	6.04651	4.22187	4.45161		7.72923e+06	11089398	12287947		1.38419e+06	5.31401e+06	1.80837e+06		5.58395	2.08682	6.79502	4.82193		10927731	8390221	6.33758e+06		1.89209e+06	2.38615e+06	2.38402e+06		5.77548	3.51621	2.65836	3.98335		14428640	7.84651e+06	9415884
[R].GYSAAGSPKR.[T]	1xPhospho [S7(100)]	AT1G16520.1 [211-220]	AT1G16520.1 1xPhospho [S217(100)]	0.00124014	0.000315417		2.99798e+06	3.70356e+06	3906171		4.57513e+06	1.67076e+06	1.58834e+06		0.655277	2.21669	2.45928	1.77708		3.81578e+06	4.43028e+06	4.92714e+06		1.38419e+06	5.31401e+06	1.80837e+06		2.7567	0.8337	2.72463	2.10501		4.79914e+06	4409223	3.35431e+06		1.89209e+06	2.38615e+06	2.38402e+06		2.53642	1.84784	1.407	1.93042		5.51954e+06	5.02685e+06	4908220
[K].IISTSVSPR.[G]	1xPhospho [S7(100)]	AT1G16520.1 [202-210]	AT1G16520.1 1xPhospho [S208(100)]	0.00195939	0.000315417		14990945	14165222	16223220		4.57513e+06	1.67076e+06	1.58834e+06		3.27661	8.47829	10.214	7.32295		16034426	20408414	18798006		1.38419e+06	5.31401e+06	1.80837e+06		11.584	3.8405	10.395	8.60649		16495977	14676941	11242726		1.89209e+06	2.38615e+06	2.38402e+06		8.71838	6.15088	4.71586	6.52838		21010354	21522264	16503960
[K].IISTSVSPR.[G]	2xPhospho [S3(100); S7(100)]	AT1G16520.1 [202-210]	AT1G16520.1 2xPhospho [S204(100); S208(100)]	0.00165396	0.000315417		2.34837e+06	2.0151e+06	1.13991e+06		4.57513e+06	1.67076e+06	1.58834e+06		0.513289	1.2061	0.717674	0.812354		1.7305e+06	513755	314125		1.38419e+06	5.31401e+06	1.80837e+06		1.2502	0.0966793	0.173706	0.50686		285483	1.24393e+06	532501		1.89209e+06	2.38615e+06	2.38402e+06		0.150882	0.521311	0.223362	0.298519		1.56919e+06	1.4971e+06	1.62812e+06
[K].RTSGAVSPTK.[A]	2xPhospho [S3(100); S7(100)]	AT1G16520.1 [220-229]	AT1G16520.1 2xPhospho [S222(100); S226(100)]	0.00425759	0.000712301		4791794	3.17878e+06	2335071		4.57513e+06	1.67076e+06	1.58834e+06		1.04736	1.90259	1.47013	1.47336		3.65203e+06	2.47177e+06	2.69675e+06		1.38419e+06	5.31401e+06	1.80837e+06		2.63839	0.465143	1.49126	1.5316		3.04544e+06	2.95299e+06	2.07713e+06		1.89209e+06	2.38615e+06	2.38402e+06		1.60957	1.23755	0.871269	1.23946		4009622	2.74735e+06	2.30059e+06
[K].RTSGAVSPTK.[A]	1xPhospho [S7(100)]	AT1G16520.1 [220-229]	AT1G16520.1 1xPhospho [S226(100)]	0.00493612	0.000712301		4.71448e+06	3.03895e+06	2.13254e+06		4.57513e+06	1.67076e+06	1.58834e+06		1.03046	1.8189	1.34262	1.39733			3020337	3532084		1.38419e+06	5.31401e+06	1.80837e+06		#VALUE!	0.568373	1.95318	#VALUE!						1.89209e+06	2.38615e+06	2.38402e+06		#VALUE!	#VALUE!	#VALUE!	#VALUE!		4.05894e+06	2994086	2.81376e+06
[R].GYSAAGSPKR.[T]	2xPhospho [S3(100); S7(100)]	AT1G16520.1 [211-220]	AT1G16520.1 2xPhospho [S213(100); S217(100)]	0.0142264	0.00152734		728223	414980	555311		4.57513e+06	1.67076e+06	1.58834e+06		0.15917	0.248377	0.349617	0.252388		646926	390334	218495		1.38419e+06	5.31401e+06	1.80837e+06		0.467369	0.0734538	0.120824	0.220549		2.39583e+06	586022	568704		1.89209e+06	2.38615e+06	2.38402e+06		1.26623	0.245593	0.238548	0.583458		656832	486862	417283
[R].LTPTATPK.[I]	1xPhospho [T2(100)]	AT1G16520.1 [194-201]	AT1G16520.1 1xPhospho [T195(100)]	0.0153119	0.0016958		2.64408e+06	2001610	2.27464e+06		4.57513e+06	1.67076e+06	1.58834e+06		0.577923	1.19802	1.43209	1.06934		2.33741e+06	2.32886e+06	2.52251e+06		1.38419e+06	5.31401e+06	1.80837e+06		1.68865	0.438249	1.3949	1.17393		3266926	3.03919e+06	2.57719e+06		1.89209e+06	2.38615e+06	2.38402e+06		1.72662	1.27368	1.08103	1.36044		2.91668e+06	2.25971e+06	2.86155e+06
[R].GYSAAGSPK.[R]	1xPhospho [S7(100)]	AT1G16520.1 [211-219]	AT1G16520.1 1xPhospho [S217(100)]	0.0188208	0.00192055		3.08949e+06	3.85408e+06	3.51828e+06		4.57513e+06	1.67076e+06	1.58834e+06		0.675278	2.30678	2.21507	1.73238		3.4296e+06	4.16147e+06	4.96195e+06		1.38419e+06	5.31401e+06	1.80837e+06		2.4777	0.783113	2.74387	2.00156		4.40453e+06	4.18995e+06	3.58934e+06		1.89209e+06	2.38615e+06	2.38402e+06		2.32787	1.75594	1.50558	1.86313		5.03901e+06	3.92966e+06	5004334
[R].RGKSPAGPAR.[R]	1xPhospho [S4(100)]	AT1G16610.3 [64-73]	AT1G16610.3 1xPhospho [S67(100)]	0.000120963	8.35654e-05		9961247	7.80961e+06	7.05791e+06		2.21333e+07	7.64859e+06	1.9867e+07		0.450057	1.02105	0.355259	0.608789		6.74004e+06	7.42436e+06	7200796		8.88028e+06	2.02861e+07	9.58637e+06		0.75899	0.365982	0.751149	0.625374		6.85959e+06	5.71243e+06	5309915		1.35869e+07	1.34457e+07	1.4131e+07		0.504868	0.424851	0.375764	0.435161		13082210	9843369	9542444
[R].RGRSPPPPPSK.[G]	1xPhospho [S4(100)]	AT1G16610.3 [74-84]	AT1G16610.3 1xPhospho [S77(100)]	0.000168392	8.35654e-05		13892353	8830766	7682851		2.21333e+07	7.64859e+06	1.9867e+07		0.627667	1.15456	0.386715	0.722981		8629101	9247948	8.10217e+06		8.88028e+06	2.02861e+07	9.58637e+06		0.971715	0.455875	0.845177	0.757589		10059825	10513801	10029243		1.35869e+07	1.34457e+07	1.4131e+07		0.740406	0.781944	0.709735	0.744029		12692646	9815900	12569208
[R].GRSPPPPPSK.[G]	1xPhospho [S3(100)]	AT1G16610.3 [75-84]	AT1G16610.3 1xPhospho [S77(100)]	2.54086e-05	8.35654e-05		86769576	5.2004e+07	5.79087e+07		2.21333e+07	7.64859e+06	1.9867e+07		3.92032	6.79917	2.91482	4.54477		5.18187e+07	4.48752e+07	37299076		8.88028e+06	2.02861e+07	9.58637e+06		5.83526	2.21211	3.89085	3.9794		5.73629e+07	5.48212e+07	52681672		1.35869e+07	1.34457e+07	1.4131e+07		4.22193	4.07722	3.7281	4.00908		5.68915e+07	4.67988e+07	55551504
[K].VSSPPKPVSAAPK.[R]	1xPhospho [S3(100)]	AT1G16610.3 [181-193]	AT1G16610.3 1xPhospho [S183(100)]	0.000663575	0.000175843		180951360	161848176	166261712		2.21333e+07	7.64859e+06	1.9867e+07		8.17552	21.1605	8.36876	12.5683		152346784	142432768	144142320		8.88028e+06	2.02861e+07	9.58637e+06		17.1556	7.02119	15.0362	13.071		178792320	161311152	120786352		1.35869e+07	1.34457e+07	1.4131e+07		13.1592	11.9972	8.54763	11.2347		183756720	149274720	149489424
[R].RSPLPLR.[R]	1xPhospho [S2(100)]	AT1G16610.3 [306-312]	AT1G16610.3 1xPhospho [S307(100)]	0.00142235	0.000315417		6.52772e+06	6.4872e+06	6955997		2.21333e+07	7.64859e+06	1.9867e+07		0.294927	0.848156	0.350129	0.497737		5101830	4477549	4807918		8.88028e+06	2.02861e+07	9.58637e+06		0.574512	0.22072	0.501537	0.432256		7394088	6.54769e+06	4.8506e+06		1.35869e+07	1.34457e+07	1.4131e+07		0.544207	0.486972	0.34326	0.458147		6.10624e+06	6061738	5.28334e+06
[R].RPGSPIR.[R]	1xPhospho [S4(100)]	AT1G16610.3 [253-259]	AT1G16610.3 1xPhospho [S256(100)]	0.00435992	0.000712301		49148640	32355660	30542928		2.21333e+07	7.64859e+06	1.9867e+07		2.22057	4.23028	1.53737	2.66274		34023144	28480624	23696830		8.88028e+06	2.02861e+07	9.58637e+06		3.83131	1.40394	2.47193	2.56906		27903884	24609794	24703488		1.35869e+07	1.34457e+07	1.4131e+07		2.05374	1.83031	1.74818	1.87741		33047770	28610768	35303724
[R].SPDSPHR.[R]	1xPhospho [S4(100)]	AT1G16610.3 [245-251]	AT1G16610.3 1xPhospho [S248(100)]	0.00850815	0.00106329		288293	252041	214638		2.21333e+07	7.64859e+06	1.9867e+07		0.0130253	0.0329526	0.0108038	0.0189272		280031	601900	592888		8.88028e+06	2.02861e+07	9.58637e+06		0.0315341	0.0296705	0.061847	0.0410172		255611		202907		1.35869e+07	1.34457e+07	1.4131e+07		0.0188131	#VALUE!	0.014359	#VALUE!		327449	189371	297296
[R].RRSPLPLR.[R]	1xPhospho [S3(100)]	AT1G16610.3 [305-312]	AT1G16610.3 1xPhospho [S307(100)]	0.0100565	0.0011889		1.19596e+07	1.402e+07	14252244		2.21333e+07	7.64859e+06	1.9867e+07		0.540346	1.83302	0.717384	1.03025		19082600	1.60674e+07	1.40167e+07		8.88028e+06	2.02861e+07	9.58637e+06		2.14887	0.792039	1.46215	1.46769		12195479	1.28269e+07	9.63987e+06		1.35869e+07	1.34457e+07	1.4131e+07		0.897591	0.953976	0.68218	0.844583		39732206	34244637	28693318
[R].RGDTPPR.[R]	1xPhospho [T4(100)]	AT1G16610.3 [261-267]	AT1G16610.3 1xPhospho [T264(100)]	0.0104229	0.00123953		14521793	12390682	10821505		2.21333e+07	7.64859e+06	1.9867e+07		0.656106	1.62	0.544699	0.940267		17215086	11436002	10817194		8.88028e+06	2.02861e+07	9.58637e+06		1.93857	0.563735	1.12839	1.21023		18379804	10498393	7.59484e+06		1.35869e+07	1.34457e+07	1.4131e+07		1.35276	0.780798	0.537461	0.89034		11975568	9688799	9100449
[R].RPASPSR.[G]	1xPhospho [S4(99.4)]	AT1G16610.3 [269-275]	AT1G16610.3 1xPhospho [S272(99.4)]	0.0113748	0.00123953		68859872	73265528	48487864		2.21333e+07	7.64859e+06	1.9867e+07		3.11114	9.57896	2.44063	5.04358		51854300	45055220	57425160		8.88028e+06	2.02861e+07	9.58637e+06		5.83926	2.22098	5.99029	4.68351		1.45068e+06	1.40965e+06	1.11602e+06		1.35869e+07	1.34457e+07	1.4131e+07		0.10677	0.10484	0.0789772	0.0968626		2.12539e+06	1.3499e+06	1.83227e+06
[R].RRSPPPR.[R]	1xPhospho [S3(100)]	AT1G16610.3 [313-319]	AT1G16610.3 1xPhospho [S315(100)]	0.0116122	0.00128648		12912560	12611423	10717057		2.21333e+07	7.64859e+06	1.9867e+07		0.5834	1.64886	0.539441	0.923899		11216989	8.19014e+06	12953884		8.88028e+06	2.02861e+07	9.58637e+06		1.26313	0.403731	1.35128	1.00605		8578631	4.99675e+06	6637562		1.35869e+07	1.34457e+07	1.4131e+07		0.63139	0.371624	0.469717	0.49091		16776984	14732191	13444837
[R].GRSPSSPPPR.[R]	2xPhospho [S3(100); S]	AT1G16610.3 [276-285]	AT1G16610.3 2xPhospho [S278(100); S]	0.0170164	0.001807		2.0156e+07	7.40787e+06	6.22142e+06		2.21333e+07	7.64859e+06	1.9867e+07		0.910662	0.968528	0.313154	0.730781		1.22637e+07	3.41789e+06	2.13651e+06		8.88028e+06	2.02861e+07	9.58637e+06		1.381	0.168484	0.22287	0.590786		5.29751e+06	4.43725e+06	4.0641e+06		1.35869e+07	1.34457e+07	1.4131e+07		0.389898	0.330012	0.287602	0.335837		9.53954e+06	1.21516e+07	4.96728e+06
[R].GKSPAGPAR.[R]	1xPhospho [S3(100)]	AT1G16610.3 [65-73]	AT1G16610.3 1xPhospho [S67(100)]	0.0292186	0.0026223		113231896	85992240	81536352		2.21333e+07	7.64859e+06	1.9867e+07		5.11591	11.2429	4.10412	6.82097		56514204	57546068	58158692		8.88028e+06	2.02861e+07	9.58637e+06		6.36401	2.83672	6.06681	5.08918		69195456	56615588	51956544		1.35869e+07	1.34457e+07	1.4131e+07		5.09281	4.21068	3.67678	4.32676		83335608	65829836	59988712
[R].SSSISPR.[K]	1xPhospho [S5(100)]	AT1G16610.3 [346-352]	AT1G16610.3 1xPhospho [S350(100)]	0.0347572	0.00328491		1.23026e+06	874995	596941		2.21333e+07	7.64859e+06	1.9867e+07		0.055584	0.1144	0.0300469	0.0666768		951044	893434			8.88028e+06	2.02861e+07	9.58637e+06		0.107096	0.0440416	#VALUE!	#VALUE!		602295	606368	484106		1.35869e+07	1.34457e+07	1.4131e+07		0.0443291	0.0450975	0.0342585	0.0412284		1.16179e+06	417970	970411
[R].RRSPLPR.[R]	1xPhospho [S3(100)]	AT1G16610.3 [230-236]	AT1G16610.3 1xPhospho [S232(100)]	0.0353294	0.00328491		24064864	20033694	22288200		2.21333e+07	7.64859e+06	1.9867e+07		1.08727	2.61927	1.12187	1.60947		32207380	26456804	15996812		8.88028e+06	2.02861e+07	9.58637e+06		3.62684	1.30418	1.6687	2.19991		20221136	18660254	17595914		1.35869e+07	1.34457e+07	1.4131e+07		1.48828	1.38782	1.2452	1.37377		44722884	40271356	37680588
[K].SPAGPAR.[R]	1xPhospho [S1(100)]	AT1G16610.3 [67-73]	AT1G16610.3 1xPhospho [S67(100)]	0.0482861	0.00462896		14248208	9629604	6546974		2.21333e+07	7.64859e+06	1.9867e+07		0.643745	1.259	0.329541	0.744097		8.27522e+06	7875202	10123155		8.88028e+06	2.02861e+07	9.58637e+06		0.931865	0.388206	1.05599	0.792022		7.40749e+06	5.81479e+06	6115001		1.35869e+07	1.34457e+07	1.4131e+07		0.545194	0.432464	0.432737	0.470132		10753340	7.30002e+06	8483913
[R].RRPGSPIR.[R]	1xPhospho [S5(100)]	AT1G16610.3 [252-259]	AT1G16610.3 1xPhospho [S256(100)]	0.0507528	0.00489138		4.06972e+06	3.25159e+06	3346380		2.21333e+07	7.64859e+06	1.9867e+07		0.183873	0.425122	0.168439	0.259145		5153759	4434790	3.69151e+06		8.88028e+06	2.02861e+07	9.58637e+06		0.58036	0.218612	0.38508	0.394684		3.33452e+06	3318299	2.84034e+06		1.35869e+07	1.34457e+07	1.4131e+07		0.245422	0.246792	0.201001	0.231072		6.66654e+06	5.4908e+06	5.89801e+06
[R].KTGLSPR.[R]	1xPhospho [S5(100)]	AT1G16610.3 [223-229]	AT1G16610.3 1xPhospho [S227(100)]	0.0564216	0.0052572		9862804	7658075	6.80513e+06		2.21333e+07	7.64859e+06	1.9867e+07		0.445609	1.00124	0.342535	0.596462		7.66447e+06	6.33084e+06	5396171		8.88028e+06	2.02861e+07	9.58637e+06		0.863089	0.312077	0.5629	0.579355		8068246	7020844	6022804		1.35869e+07	1.34457e+07	1.4131e+07		0.593826	0.522162	0.426213	0.514067		8675618	5959883	7.72461e+06
[K].GASSPSKK.[A]	1xPhospho [S4(100)]	AT1G16610.3 [85-92]	AT1G16610.3 1xPhospho [S88(100)]	0.0596823	0.00545493		23423262	7.72178e+06	1.02393e+07		2.21333e+07	7.64859e+06	1.9867e+07		1.05828	1.00957	0.515395	0.861082		1.10249e+07	7.86355e+06	3.27965e+06		8.88028e+06	2.02861e+07	9.58637e+06		1.24151	0.387631	0.342116	0.657085		11123144	5.87175e+06	5.86524e+06		1.35869e+07	1.34457e+07	1.4131e+07		0.818667	0.4367	0.415063	0.55681		9159720	9531951	4.31392e+06
[R].IRGSPVR.[R]	1xPhospho [S4(100)]	AT1G16610.3 [298-304]	AT1G16610.3 1xPhospho [S301(100)]	0.0642397	0.00576361		106115120	60147860	54157648		2.21333e+07	7.64859e+06	1.9867e+07		4.79436	7.86392	2.72602	5.1281		65935648	53025488	52931012		8.88028e+06	2.02861e+07	9.58637e+06		7.42495	2.61388	5.52149	5.18677		56635268	50639440	49689816		1.35869e+07	1.34457e+07	1.4131e+07		4.16837	3.76621	3.51638	3.81699		66299368	52511124	67899792
[R].PGSPIRR.[R]	1xPhospho [S3(100)]	AT1G16610.3 [254-260]	AT1G16610.3 1xPhospho [S256(100)]	0.0763383	0.00646833		3.1731e+06	1683110	1.41623e+06		2.21333e+07	7.64859e+06	1.9867e+07		0.143363	0.220055	0.0712857	0.144901		1.69289e+06	1.16577e+06	1.26175e+06		8.88028e+06	2.02861e+07	9.58637e+06		0.190634	0.0574664	0.131619	0.126573		1771447	1.2892e+06	1.07669e+06		1.35869e+07	1.34457e+07	1.4131e+07		0.130379	0.095882	0.0761939	0.100818		1.89722e+06	1.24466e+06	1.38684e+06
[R].SPDSPHR.[R]	2xPhospho [S1(100); S4(100)]	AT1G16610.3 [245-251]	AT1G16610.3 2xPhospho [S245(100); S248(100)]	0.0754554	0.00646833		1.1344e+06	1.00456e+06	913293		2.21333e+07	7.64859e+06	1.9867e+07		0.0512531	0.13134	0.0459705	0.0761878		812814	768856	616490		8.88028e+06	2.02861e+07	9.58637e+06		0.0915302	0.0379006	0.064309	0.0645799		677266	746170	342409		1.35869e+07	1.34457e+07	1.4131e+07		0.049847	0.055495	0.0242311	0.0431911		984244	691244	365302
[R].RRSPDSPHR.[R]	2xPhospho [S3(100); S6(100)]	AT1G16610.3 [243-251]	AT1G16610.3 2xPhospho [S245(100); S248(100)]	0.0967618	0.00767396			1.18583e+06	1.81909e+06		2.21333e+07	7.64859e+06	1.9867e+07		#VALUE!	0.155039	0.0915638	#VALUE!		1.29683e+06	197660	984047		8.88028e+06	2.02861e+07	9.58637e+06		0.146035	0.00974359	0.102651	0.086143		327635	1069590			1.35869e+07	1.34457e+07	1.4131e+07		0.0241141	0.0795488	#VALUE!	#VALUE!		2.94995e+06	3.22791e+06	956823
[R].RGDTPPRR.[R]	1xPhospho [T4(100)]	AT1G16610.3 [261-268]	AT1G16610.3 1xPhospho [T264(100)]	0.107309	0.00810948		11419040	9430032	7852510		2.21333e+07	7.64859e+06	1.9867e+07		0.515921	1.23291	0.395255	0.714696		9820826	8856418	9319138		8.88028e+06	2.02861e+07	9.58637e+06		1.10591	0.436575	0.972124	0.838204		7.80844e+06	7111902	5796205		1.35869e+07	1.34457e+07	1.4131e+07		0.574704	0.528934	0.410177	0.504605		8690493	7849488	7.16264e+06
[R].ETSPQRK.[T]	1xPhospho [S3(100)]	AT1G16610.3 [217-223]	AT1G16610.3 1xPhospho [S219(100)]	0.118448	0.00838741		44336036	32023048	35297520		2.21333e+07	7.64859e+06	1.9867e+07		2.00314	4.18679	1.77669	2.65554		25651420	29406296	13435844		8.88028e+06	2.02861e+07	9.58637e+06		2.88858	1.44958	1.40156	1.91324		23852706	21178314	26142106		1.35869e+07	1.34457e+07	1.4131e+07		1.75557	1.5751	1.84999	1.72688		26674736	25966194	24448552
[K].KLDVAPPSPQSPPSPPTLK.[L]	1xPhospho [S14(99.1)]	AT1G16720.1 [82-100]	AT1G16720.1 1xPhospho [S95(99.1)]	1.06064e-05	8.35654e-05		1.62512e+06	1.2404e+06	1363297		2.44121e+08	2.19732e+08	2.18925e+08		0.00665701	0.00564507	0.00622724	0.00617644		918941	638775	549432		1.99159e+08	2.02684e+08	2.0303e+08		0.00461411	0.00315158	0.00270616	0.00349062		1563337	1411825	862086		2.0379e+08	1.87869e+08	1.84985e+08		0.00767133	0.00751493	0.00466029	0.00661552		1.45445e+06	1.23528e+06	1.06148e+06
[R].MSGSLASAGSVSMKK.[T]	2xOxidation [M1; M13]; 2xPhospho [S2(100); S12(100)]	AT1G16860.1 [94-108]	AT1G16860.1 2xPhospho [S95(100); S105(100)]	1.56817e-05	8.35654e-05		1.59265e+06	1.69717e+06	1.74753e+06		7.01024e+06	9.59246e+06	9.80899e+06		0.227189	0.176928	0.178156	0.194091		1.26617e+06	1.10112e+06	1.16462e+06		1.02733e+07	1.13603e+07	9.77038e+06		0.123249	0.096927	0.119199	0.113125		1.36829e+06	1.41438e+06	807799		8.23851e+06	5.66262e+06	6.78073e+06		0.166085	0.249775	0.119132	0.178331		1.73206e+06		842007
[R].MSGSLASAGSVSMKK.[T]	2xOxidation [M1; M13]; 1xPhospho [S12(100)]	AT1G16860.1 [94-108]	AT1G16860.1 1xPhospho [S105(100)]	5.949e-09	8.35654e-05		6432047	5083793	5234690		7.01024e+06	9.59246e+06	9.80899e+06		0.917521	0.529978	0.533662	0.660387		3608816	3642182	4199228		1.02733e+07	1.13603e+07	9.77038e+06		0.351282	0.320607	0.429792	0.367227		5230021	4.21191e+06	4.494e+06		8.23851e+06	5.66262e+06	6.78073e+06		0.634826	0.74381	0.662761	0.680466		5357711	4.13209e+06	4.40886e+06
[R].MSGSLASAGSVSMK.[K]	2xOxidation [M1; M13]; 1xPhospho [S12(100)]	AT1G16860.1 [94-107]	AT1G16860.1 1xPhospho [S105(100)]	5.0545e-08	8.35654e-05		3.62303e+06	3.26069e+06	4.20248e+06		7.01024e+06	9.59246e+06	9.80899e+06		0.51682	0.339922	0.428431	0.428391		3.34896e+06	3.46515e+06	3.79097e+06		1.02733e+07	1.13603e+07	9.77038e+06		0.325987	0.305023	0.388006	0.339672		4.384e+06	5.10217e+06	5.26898e+06		8.23851e+06	5.66262e+06	6.78073e+06		0.532135	0.901028	0.777052	0.736738		4.20628e+06	5.06343e+06	3.91094e+06
[R].MSGSLASAGSVSMK.[K]	2xOxidation [M1; M13]; 2xPhospho [S2(100); S12(98.9)]	AT1G16860.1 [94-107]	AT1G16860.1 2xPhospho [S95(100); S105(98.9)]	0.000125698	8.35654e-05		1.08233e+06	666106	949010		7.01024e+06	9.59246e+06	9.80899e+06		0.154393	0.0694406	0.096749	0.106861		942493	727462	541662		1.02733e+07	1.13603e+07	9.77038e+06		0.0917421	0.0640355	0.0554392	0.0704056		828676	980570	649114		8.23851e+06	5.66262e+06	6.78073e+06		0.100586	0.173166	0.0957292	0.12316		1.18951e+06	915477	632079
[R].MSGSLASAGSVSMK.[K]	1xOxidation [M1]; 1xPhospho [S]	AT1G16860.1 [94-107]		0.000456722	8.35654e-05		508924	401029	439276		7.01024e+06	9.59246e+06	9.80899e+06		0.0725972	0.0418066	0.0447829	0.0530623		690216	630936	559853		1.02733e+07	1.13603e+07	9.77038e+06		0.0671855	0.0555387	0.0573011	0.0600084		634293	595277	296227		8.23851e+06	5.66262e+06	6.78073e+06		0.0769913	0.105124	0.0436866	0.0752673		719237	679056	883880
[R].QNSGSIPILPATGLITSGPITSGPLNSSGAPR.[K]	1xPhospho [S3(98.3)]	AT1G16860.1 [135-166]	AT1G16860.1 1xPhospho [S137(98.3)]	1.05053e-09	8.35654e-05		8856450	5767242	4259687		7.01024e+06	9.59246e+06	9.80899e+06		1.26336	0.601227	0.434263	0.766283		5736277	3.36728e+06			1.02733e+07	1.13603e+07	9.77038e+06		0.558368	0.296408	#VALUE!	#VALUE!		1.80698e+06	4.10161e+06	3.19256e+06		8.23851e+06	5.66262e+06	6.78073e+06		0.219334	0.724331	0.470829	0.471498		2365826	2.31326e+06
[K].QGSEQVSPDFVR.[W]	1xPhospho [S7(100)]	AT1G16860.1 [381-392]	AT1G16860.1 1xPhospho [S387(100)]	0.000294261	8.35654e-05						7.01024e+06	9.59246e+06	9.80899e+06		#VALUE!	#VALUE!	#VALUE!	#VALUE!						1.02733e+07	1.13603e+07	9.77038e+06		#VALUE!	#VALUE!	#VALUE!	#VALUE!			567418			8.23851e+06	5.66262e+06	6.78073e+06		#VALUE!	0.100204	#VALUE!	#VALUE!		1.52424e+06	938667	650584
[R].KVSGPLDSSGLMK.[S]	1xPhospho [S3(100)]	AT1G16860.1 [167-179]	AT1G16860.1 1xPhospho [S169(100)]	0.00014585	8.35654e-05		245735				7.01024e+06	9.59246e+06	9.80899e+06		0.0350537	#VALUE!	#VALUE!	#VALUE!			584027	498858		1.02733e+07	1.13603e+07	9.77038e+06		#VALUE!	0.0514096	0.0510582	#VALUE!			574344	570092		8.23851e+06	5.66262e+06	6.78073e+06		#VALUE!	0.101427	0.0840753	#VALUE!		1145686	1555956	691554
[R].KVSGPLDSSGLMK.[S]	1xOxidation [M12]; 1xPhospho [S3(100)]	AT1G16860.1 [167-179]	AT1G16860.1 1xPhospho [S169(100)]	2.39936e-09	8.35654e-05		16403896	20129010	18343084		7.01024e+06	9.59246e+06	9.80899e+06		2.33999	2.09842	1.87003	2.10281		18111096	16655456	15498854		1.02733e+07	1.13603e+07	9.77038e+06		1.76293	1.46611	1.58631	1.60512		20217300	18112380	12631546		8.23851e+06	5.66262e+06	6.78073e+06		2.454	3.19859	1.86286	2.50515		21368210	18948380	15780565
[K].SGPIPGAPSR.[S]	1xPhospho [S1(100)]	AT1G16860.1 [64-73]	AT1G16860.1 1xPhospho [S64(100)]	9.5133e-05	8.35654e-05		7.06202e+06	6.86669e+06	6.75015e+06		7.01024e+06	9.59246e+06	9.80899e+06		1.00739	0.715842	0.688159	0.803796		6.75718e+06	5.48044e+06	5.58406e+06		1.02733e+07	1.13603e+07	9.77038e+06		0.657743	0.482421	0.571529	0.570564		7.67057e+06	6.69158e+06	4.57316e+06		8.23851e+06	5.66262e+06	6.78073e+06		0.931063	1.18171	0.674435	0.92907		6.71083e+06	7034034	5.71683e+06
[R].SGSFAGTAQSGPGAPMATGR.[M]	1xPhospho [S/T]	AT1G16860.1 [74-93]		2.03384e-06	8.35654e-05		425980	1.85505e+06	967105		7.01024e+06	9.59246e+06	9.80899e+06		0.0607654	0.193387	0.0985937	0.117582		1.18066e+06	916774	1.26496e+06		1.02733e+07	1.13603e+07	9.77038e+06		0.114925	0.0806999	0.129469	0.108364		631662	1.60767e+06	876743		8.23851e+06	5.66262e+06	6.78073e+06		0.0766719	0.28391	0.129299	0.163294		1.87434e+06	1.21235e+06	715620
[R].SGSFAGTAQSGPGAPMATGR.[M]	1xOxidation [M16]; 1xPhospho [S3(100)]	AT1G16860.1 [74-93]	AT1G16860.1 1xPhospho [S76(100)]	2.8725e-08	8.35654e-05		14521468	14420637	15532119		7.01024e+06	9.59246e+06	9.80899e+06		2.07146	1.50333	1.58346	1.71942		13898664	14746628	12777265		1.02733e+07	1.13603e+07	9.77038e+06		1.35289	1.29809	1.30776	1.31958		13904965	13066474	9180832		8.23851e+06	5.66262e+06	6.78073e+06		1.6878	2.3075	1.35396	1.78309		14797301	15975990	11051392
[K].KSSGPQSGGVTR.[Q]	1xPhospho [S3(100)]	AT1G16860.1 [123-134]; AT1G78880.1 [117-128]	AT1G16860.1 1xPhospho [S125(100)]; AT1G78880.1 1xPhospho [S119(100)]	4.3412e-06	8.35654e-05		20942706	10881358	9677362		7.01024e+06	9.59246e+06	9.80899e+06		2.98744	1.13437	0.98658	1.7028		13405593	12614238	11320673		1.02733e+07	1.13603e+07	9.77038e+06		1.3049	1.11038	1.15867	1.19132		10462551	10026743	7.32351e+06		8.23851e+06	5.66262e+06	6.78073e+06		1.26996	1.77069	1.08005	1.37357		15028801	8994805	8534154
[K].SSGPQSGGVTR.[Q]	1xPhospho [S2(97.8)]	AT1G16860.1 [124-134]; AT1G78880.1 [118-128]	AT1G16860.1 1xPhospho [S125(97.8)]; AT1G78880.1 1xPhospho [S119(97.8)]	0.000390972	8.35654e-05		19495520	12988507	13977183		7.01024e+06	9.59246e+06	9.80899e+06		2.781	1.35403	1.42494	1.85332		12733629	11890791	12559165		1.02733e+07	1.13603e+07	9.77038e+06		1.23949	1.0467	1.28543	1.19054		12116946	11633485	10420608		8.23851e+06	5.66262e+06	6.78073e+06		1.47077	2.05444	1.5368	1.68733		15149013	12511606	12211994
[K].SSGPQSGGVTR.[Q]	2xPhospho [S6(100); S/T]	AT1G16860.1 [124-134]; AT1G78880.1 [118-128]	AT1G16860.1 2xPhospho [S129(100); S/T]; AT1G78880.1 2xPhospho [S123(100); S/T]	0.000745013	0.000259633		4800749	2.17828e+06	1.58435e+06		7.01024e+06	9.59246e+06	9.80899e+06		0.684819	0.227083	0.161521	0.357807		3.08033e+06	871214	905045		1.02733e+07	1.13603e+07	9.77038e+06		0.299839	0.0766895	0.0926316	0.156387		1917749	1.52588e+06	1.22791e+06		8.23851e+06	5.66262e+06	6.78073e+06		0.232779	0.269465	0.181088	0.227777		1.91906e+06	1.72395e+06	1.031e+06
[K].KTNSGPLSK.[H]	1xPhospho [S4(100)]	AT1G16860.1 [108-116]; AT1G78880.1 [102-110]	AT1G16860.1 1xPhospho [S111(100)]; AT1G78880.1 1xPhospho [S105(100)]	0.000824607	0.000259633		8661394	6.13822e+06	5911511		7.01024e+06	9.59246e+06	9.80899e+06		1.23553	0.639901	0.602662	0.826032		8800270	6.50624e+06	6183902		1.02733e+07	1.13603e+07	9.77038e+06		0.856617	0.572718	0.632924	0.687419		6.27318e+06	5.98982e+06	5.43982e+06		8.23851e+06	5.66262e+06	6.78073e+06		0.761447	1.05778	0.802247	0.873826		9388941	7726834	7.78676e+06
[K].TNSGPLSK.[H]	1xPhospho [S3(100)]	AT1G16860.1 [109-116]; AT1G78880.1 [103-110]	AT1G16860.1 1xPhospho [S111(100)]; AT1G78880.1 1xPhospho [S105(100)]	0.00137129	0.000315417		26286940	19365580	18188764		7.01024e+06	9.59246e+06	9.80899e+06		3.74979	2.01883	1.85429	2.54097		17792852	18310302	14675978		1.02733e+07	1.13603e+07	9.77038e+06		1.73195	1.61178	1.50209	1.61527		19470980	16628746	16302355		8.23851e+06	5.66262e+06	6.78073e+06		2.36341	2.93658	2.40422	2.56807		21552890	16620989	19446336
[K].KSSGPQSGGVTR.[Q]	2xPhospho [S3(100); S7(100)]	AT1G16860.1 [123-134]; AT1G78880.1 [117-128]	AT1G16860.1 2xPhospho [S125(100); S129(100)]; AT1G78880.1 2xPhospho [S119(100); S123(100)]	0.00221788	0.000467861		4202603	4146598	2.52476e+06		7.01024e+06	9.59246e+06	9.80899e+06		0.599495	0.432277	0.257392	0.429721		3.53104e+06	1.44273e+06			1.02733e+07	1.13603e+07	9.77038e+06		0.343711	0.126997	#VALUE!	#VALUE!		2.13411e+06	2.73562e+06	2235973		8.23851e+06	5.66262e+06	6.78073e+06		0.259041	0.483101	0.329754	0.357299		2.97834e+06	2.04075e+06	2.6215e+06
[R].QNSNFMFLLER.[S]	1xOxidation [M6]; 1xPhospho [S3(100)]	AT1G17580.1 [1508-1518]	AT1G17580.1 1xPhospho [S1510(100)]	4.84868e-05	8.35654e-05		1.49138e+06	1.40931e+06	844242		1.8366e+07	1.74725e+07	1.47627e+07		0.0812034	0.0806586	0.0571875	0.0730165		1481337	732269			1.10842e+07	1.22355e+07	1.16844e+07		0.133643	0.0598479	#VALUE!	#VALUE!			829040	317671		1.55804e+07	1.53174e+07	1.47881e+07		#VALUE!	0.054124	0.0214816	#VALUE!		1.32379e+06	768195	542336
[K].AGATGSITTPR.[R]	1xPhospho [T9(98.7)]	AT1G17580.1 [1187-1197]	AT1G17580.1 1xPhospho [T1195(98.7)]	0.0219697	0.0023192						1.8366e+07	1.74725e+07	1.47627e+07		#VALUE!	#VALUE!	#VALUE!	#VALUE!			619474	499327		1.10842e+07	1.22355e+07	1.16844e+07		#VALUE!	0.0506291	0.0427345	#VALUE!		253701				1.55804e+07	1.53174e+07	1.47881e+07		0.0162834	#VALUE!	#VALUE!	#VALUE!		960228	909018	760365
[R].RGSESPGTEANGNAYDFTTK.[L]	1xPhospho [S5(99.3)]	AT1G17720.1 [456-475]	AT1G17720.1 1xPhospho [S460(99.3)]	2.66835e-09	8.35654e-05		1.19984e+06	2.95954e+06	3.12912e+06		4.10673e+07	4.46552e+07	3.72627e+07		0.0292164	0.0662754	0.0839745	0.0598221		2.23963e+06	3.84785e+06	4.84443e+06		5.98724e+07	4.30615e+07	4.27722e+07		0.0374068	0.0893571	0.113261	0.0800084				984938		4.62256e+07	4.13179e+07	3.47794e+07		#VALUE!	#VALUE!	0.0283195	#VALUE!		4318111	6.17639e+06	4.47543e+06
[R].GSESPGTEANGNAYDFTTK.[L]	1xPhospho [S4(98.9)]	AT1G17720.1 [457-475]	AT1G17720.1 1xPhospho [S460(98.9)]	3.42235e-07	8.35654e-05		2.02456e+06	2.46635e+06	5066614		4.10673e+07	4.46552e+07	3.72627e+07		0.0492986	0.055231	0.13597	0.0801666		2.0729e+06	5178085	2.36942e+06		5.98724e+07	4.30615e+07	4.27722e+07		0.0346219	0.120249	0.0553963	0.070089		2.39784e+06	4373395	3.12679e+06		4.62256e+07	4.13179e+07	3.47794e+07		0.0518725	0.105848	0.0899035	0.0825412		3.46984e+06	3.06819e+06	5057123
[R].SIGSMTR.[V]	1xOxidation [M5]; 1xPhospho [S/T]	AT1G17720.1 [446-452]		0.160423	0.00985098		4.96883e+06	2.65218e+06	2455214		4.10673e+07	4.46552e+07	3.72627e+07		0.120992	0.0593923	0.0658893	0.0820914		3.35346e+06	2.96383e+06	2.92147e+06		5.98724e+07	4.30615e+07	4.27722e+07		0.0560101	0.0688278	0.0683032	0.0643804		2.6794e+06	2.88847e+06	2.43968e+06		4.62256e+07	4.13179e+07	3.47794e+07		0.0579636	0.0699084	0.0701473	0.0660064		4.17348e+06	3.24231e+06	4.08447e+06
[R].FSTVGSDSDEYNPTLPKPR.[I]	1xPhospho [S6(100)]	AT1G17745.2 [66-84]	AT1G17745.2 1xPhospho [S71(100)]	3.58715e-08	8.35654e-05		3.95532e+06	6547918	4.68246e+06		4.89563e+07	4.87677e+07	4.70451e+07		0.0807929	0.134267	0.0995314	0.104864		9973112	1.75071e+06			6.88705e+07	6.8076e+07	6.75607e+07		0.14481	0.025717	#VALUE!	#VALUE!			2648005	1.48286e+06		4.66943e+07	4.73327e+07	4.834e+07		#VALUE!	0.0559445	0.0306756	#VALUE!			6.40178e+06	3.64391e+06
[K].NGTQNTTVAPDGLTQSPSLR.[N]	1xPhospho [S16(99.2)]	AT1G17840.1 [671-690]	AT1G17840.1 1xPhospho [S686(99.2)]	1.17695e-07	8.35654e-05		3.05481e+07	1.71219e+07	18711278		1.11922e+07	1.21658e+07	1.2766e+07		2.72941	1.40738	1.46571	1.8675		1.38857e+07	1.22892e+07	9.65806e+06		1.41627e+07	1.65567e+07	1.3513e+07		0.980442	0.742247	0.714724	0.812471		1.72298e+07	14649260	1.07531e+07		1.82069e+07	1.43586e+07	9.47976e+06		0.946337	1.02024	1.13432	1.03363		22529490	1.33966e+07	1.12652e+07
[R].QQTTVPVSVGGGNFPVGGLSPLSEAIWR.[E]	1xPhospho [S20(100)]	AT1G17840.1 [8-35]	AT1G17840.1 1xPhospho [S27(100)]	3.54423e-06	8.35654e-05		2.81524e+06	1.62709e+06	1.48464e+06		1.11922e+07	1.21658e+07	1.2766e+07		0.251536	0.133743	0.116296	0.167192		1679135	1.58889e+06			1.41627e+07	1.65567e+07	1.3513e+07		0.11856	0.0959667	#VALUE!	#VALUE!		2.75492e+06	5.21872e+06	1.82234e+06		1.82069e+07	1.43586e+07	9.47976e+06		0.151312	0.363455	0.192235	0.235667		2.40792e+06	1.98772e+06	1.4308e+06
[R].ATLKGSMK.[L]	1xOxidation [M7]; 1xPhospho [S6(100)]	AT1G17840.1 [314-321]	AT1G17840.1 1xPhospho [S319(100)]	0.0116122	0.00128648		13122979	9690111	7.01425e+06		1.11922e+07	1.21658e+07	1.2766e+07		1.17251	0.796506	0.549446	0.839487		12400274	10915991	15877312		1.41627e+07	1.65567e+07	1.3513e+07		0.875559	0.65931	1.17497	0.903278		9664792	7313832	7.20521e+06		1.82069e+07	1.43586e+07	9.47976e+06		0.530833	0.509368	0.760063	0.600088		17044276	13914710	14144620
[R].ATLKGSMK.[L]	1xPhospho [S6(100)]	AT1G17840.1 [314-321]	AT1G17840.1 1xPhospho [S319(100)]	0.0143011	0.00152734		416019				1.11922e+07	1.21658e+07	1.2766e+07		0.0371704	#VALUE!	#VALUE!	#VALUE!				497300		1.41627e+07	1.65567e+07	1.3513e+07		#VALUE!	#VALUE!	0.0368016	#VALUE!						1.82069e+07	1.43586e+07	9.47976e+06		#VALUE!	#VALUE!	#VALUE!	#VALUE!		2.4209e+06	1.41593e+06	1.3329e+06
[K].VTELLSSVSSA.[-]	1xPhospho [S10(97.9)]	AT1G18070.3 [533-543]	AT1G18070.3 1xPhospho [S542(97.9)]	0.0300198	0.00279214		1.53262e+06	1.44563e+06	990622		1.95667e+08	1.92399e+08	1.79113e+08		0.0078328	0.00751367	0.0055307	0.00695906		1.14881e+06	685972	289087		1.82632e+08	2.03387e+08	1.99929e+08		0.00629032	0.00337274	0.00144595	0.003703		690066	1.05862e+06	459337		1.86395e+08	1.97153e+08	2.20207e+08		0.00370217	0.00536953	0.00208594	0.00371921		1.05322e+06	1.13862e+06	577641
[R].AAAAVASTLESEEADNGGGYSAR.[N]	1xPhospho [S21(100)]	AT1G18150.2 [519-541]	AT1G18150.2 1xPhospho [S539(100)]	1.80442e-09	8.35654e-05		2.72315e+06	6177152	5.20833e+06		5.95768e+06	8.8111e+06	7.98038e+06		0.457082	0.701065	0.652642	0.603596		5.97464e+06	6.3634e+06	6176634		6.93335e+06	7.31985e+06	8.67319e+06		0.861725	0.869335	0.712153	0.814404		1.38512e+06	2.47204e+06	2.52399e+06		5.71047e+06	7.62411e+06	5.56974e+06		0.242559	0.32424	0.453162	0.339987		1.15809e+07	10131753	6.93739e+06
[K].SASISGSK.[C]	1xPhospho [S3(100)]	AT1G18150.2 [546-553]	AT1G18150.2 1xPhospho [S548(100)]	0.00917705	0.00106329		19342604	11817093	6.11235e+06		5.95768e+06	8.8111e+06	7.98038e+06		3.24666	1.34116	0.765922	1.78458		10944109	7196942	10292212		6.93335e+06	7.31985e+06	8.67319e+06		1.57847	0.98321	1.18667	1.24945		10169725	6.62151e+06	5836692		5.71047e+06	7.62411e+06	5.56974e+06		1.78089	0.868496	1.04793	1.23244		11672718	6291811	7.60194e+06
[R].HHASLPR.[E]	1xPhospho [S4(100)]	AT1G18150.2 [492-498]	AT1G18150.2 1xPhospho [S495(100)]	0.0504721	0.00484269		8.91193e+06	5.90684e+06	6.37613e+06		5.95768e+06	8.8111e+06	7.98038e+06		1.49587	0.670386	0.798976	0.988411		6307080	5393047	5.06396e+06		6.93335e+06	7.31985e+06	8.67319e+06		0.909673	0.736771	0.583864	0.743436		5.78566e+06	4.85464e+06	4188531		5.71047e+06	7.62411e+06	5.56974e+06		1.01317	0.636748	0.752016	0.800644		7.9128e+06	7.31216e+06	6.50019e+06
[R].VGGGATPR.[A]	1xPhospho [T6(100)]	AT1G18170.1 [132-139]	AT1G18170.1 1xPhospho [T137(100)]	0.0163982	0.0016958		1.3573e+06	651958	520904		2.76278e+07	2.76835e+07	2.68299e+07		0.0491281	0.0235504	0.0194151	0.0306979		1.76685e+06	652254	2.69596e+06		2.78344e+07	2.55596e+07	2.47947e+07		0.0634771	0.025519	0.108731	0.0659091		997873	727007	445208		2.54072e+07	2.48786e+07	2.92796e+07		0.0392752	0.0292222	0.0152054	0.0279009		1.14365e+06	1.07125e+06	684872
[R].LGMSCSVEDCTR.[M]	2xCarbamidomethyl [C5; C10]; 1xOxidation [M3]; 1xPhospho [S6(100)]	AT1G18210.1 [120-131]	AT1G18210.1 1xPhospho [S125(100)]	1.22004e-05	8.35654e-05		1.7854e+06	1.49705e+06	1.41358e+06		1.62562e+08	1.63898e+08	1.63906e+08		0.0109829	0.00913402	0.00862435	0.00958041		615539	550644	498314		1.38322e+08	1.41045e+08	1.43187e+08		0.00445005	0.00390404	0.00348016	0.00394475		992208	800806	864246		1.28486e+08	1.30459e+08	1.23031e+08		0.00772233	0.00613838	0.0070246	0.00696177		670826	719078	547947
[K].AMGTSYTETELNR.[V]	1xOxidation [M2]; 1xPhospho [T7(98.4)]	AT1G18210.1 [50-62]	AT1G18210.1 1xPhospho [T56(98.4)]	0.00034575	8.35654e-05		4.6204e+06	7.39065e+06	9072721		1.62562e+08	1.63898e+08	1.63906e+08		0.0284223	0.0450931	0.0553532	0.0429562		5.86092e+06	7.3251e+06	9434015		1.38322e+08	1.41045e+08	1.43187e+08		0.0423717	0.0519346	0.0658859	0.0533974		5.88161e+06	5.84826e+06	4023771		1.28486e+08	1.30459e+08	1.23031e+08		0.0457764	0.0448284	0.0327053	0.0411034		7.60206e+06	7.38571e+06	7.11008e+06
[R].SSSSAAEIR.[D]	1xPhospho [S3(99.4)]	AT1G18210.1 [86-94]	AT1G18210.1 1xPhospho [S88(99.4)]	0.00330169	0.000515838		9327303		5.5424e+06		1.62562e+08	1.63898e+08	1.63906e+08		0.0573768	#VALUE!	0.0338145	#VALUE!				5348075		1.38322e+08	1.41045e+08	1.43187e+08		#VALUE!	#VALUE!	0.0373502	#VALUE!		6471403		3.97064e+06		1.28486e+08	1.30459e+08	1.23031e+08		0.0503668	#VALUE!	0.0322734	#VALUE!		8650153	6225229	7108347
[K].TNSNSEDSKTESEK.[E]	1xPhospho [S3(100)]	AT1G18450.1 [55-68]	AT1G18450.1 1xPhospho [S57(100)]	6.54445e-06	8.35654e-05		1.16465e+06	616781	693297		6.45603e+08	6.1745e+08	6.28752e+08		0.00180397	0.000998916	0.00110266	0.00130185		930270		576443		8.3082e+08	8.39236e+08	8.39772e+08		0.0011197	#VALUE!	0.000686428	#VALUE!		803085	766181			7.4766e+08	6.16683e+08	7.12131e+08		0.00107413	0.00124242	#VALUE!	#VALUE!		496986		656660
[K].TNSNSEDSKTESEKEK.[S]	1xPhospho [S3(100)]	AT1G18450.1 [55-70]	AT1G18450.1 1xPhospho [S57(100)]	7.06252e-07	8.35654e-05		3.5381e+06	2.73782e+06	1.84493e+06		6.45603e+08	6.1745e+08	6.28752e+08		0.00548031	0.00443408	0.00293428	0.00428289		2.23146e+06	2.2867e+06			8.3082e+08	8.39236e+08	8.39772e+08		0.00268585	0.00272474	#VALUE!	#VALUE!				1.60522e+06		7.4766e+08	6.16683e+08	7.12131e+08		#VALUE!	#VALUE!	0.0022541	#VALUE!		3.32322e+06	1.77437e+06	2.26529e+06
[R].DGEQSPGATLTSK.[E]	1xPhospho [S5(100)]	AT1G18500.1 [98-110]; AT1G74040.1 [96-108]	AT1G18500.1 1xPhospho [S102(100)]; AT1G74040.1 1xPhospho [S100(100)]	8.64099e-05	8.35654e-05		1054107	798430	769711		1.41392e+08	1.51761e+08	1.46045e+08		0.00745522	0.00526111	0.00527037	0.00599557		856178	853664	794532		1.52644e+08	1.56588e+08	1.6023e+08		0.00560899	0.00545164	0.00495869	0.00533977		1.46165e+06	1.24967e+06	1.20815e+06		2.00549e+08	2.26458e+08	2.09589e+08		0.00728826	0.00551831	0.00576438	0.00619032		1.61506e+06	1.39373e+06	1442697
[R].IGSGAVVR.[S]	1xPhospho [S3(100)]	AT1G19020.1 [22-29]	AT1G19020.1 1xPhospho [S24(100)]	0.00444367	0.000712301			445730	1.15314e+06		3.11265e+08	2.46262e+08	2.35574e+08		#VALUE!	0.00180998	0.00489501	#VALUE!		549243	691976	519264		2.31511e+08	2.23777e+08	2.81213e+08		0.00237243	0.00309226	0.00184651	0.00243707						2.26626e+08	2.30261e+08	2.36527e+08		#VALUE!	#VALUE!	#VALUE!	#VALUE!		655591	1.60297e+06	1196069
[M].SSKMVKSSEIVGK.[L]	1xOxidation [M4]; 1xPhospho [S]	AT1G19130.1 [2-14]		0.0306771	0.00284866			965212	679741		3.31713e+07	3.25992e+07	3.40367e+07		#VALUE!	0.0296084	0.0199708	#VALUE!		3.5873e+06	3.40933e+06	4.5532e+06		3.48492e+07	4.54331e+07	4.58301e+07		0.102938	0.0750406	0.0993495	0.0924426		6.85812e+06	4.18677e+06	4.00218e+06		2.66993e+07	2.63408e+07	2.60604e+07		0.256865	0.158946	0.153573	0.189795		5.98529e+06	6.46165e+06	5517606
[K].IEEDVTSEVEMASK.[V]	1xOxidation [M11]; 1xPhospho [S7(100)]	AT1G19870.1 [174-187]	AT1G19870.1 1xPhospho [S180(100)]	2.91813e-07	8.35654e-05		12390886	12029062	11617022		8.00688e+07	9.10793e+07	8.05372e+07		0.154753	0.132072	0.144244	0.14369		12697066	8.86639e+06	8.31842e+06		8.61754e+07	9.3667e+07	8.45043e+07		0.14734	0.0946586	0.0984378	0.113479		9554741	10306719	5.8914e+06		8.5498e+07	8.47588e+07	7.93312e+07		0.111754	0.121601	0.0742634	0.102539		11260348	8.49305e+06	6.46326e+06
[R].KVSNPSFIAAQSK.[F]	1xPhospho [S3(100)]	AT1G19870.1 [457-469]	AT1G19870.1 1xPhospho [S459(100)]	3.86549e-10	8.35654e-05		79426800	86452200	80736184		8.00688e+07	9.10793e+07	8.05372e+07		0.991982	0.949197	1.00247	0.981217		67764984	61749832	60754760		8.61754e+07	9.3667e+07	8.45043e+07		0.786361	0.659249	0.718954	0.721522		80569568	70013352	49190912		8.5498e+07	8.47588e+07	7.93312e+07		0.942356	0.826031	0.62007	0.796152		86622600	77620280	68034520
[K].ITSSPKQEIGTGEATEQEEGKEQK.[S]	1xPhospho [S3(97.3)]	AT1G19870.1 [677-700]	AT1G19870.1 1xPhospho [S679(97.3)]	5.74391e-10	8.35654e-05		3.49612e+06	2801730	3.0536e+06		8.00688e+07	9.10793e+07	8.05372e+07		0.0436639	0.0307614	0.0379154	0.0374469		2.79887e+06	1.96015e+06	2.61253e+06		8.61754e+07	9.3667e+07	8.45043e+07		0.0324787	0.0209268	0.030916	0.0281072		2968274	2.8847e+06	1.9275e+06		8.5498e+07	8.47588e+07	7.93312e+07		0.0347174	0.0340342	0.0242969	0.0310162		3.96218e+06	2.8489e+06	3025884
[K].ISPQADFVNSDSTVENK.[T]	1xPhospho [S2(100)]	AT1G19870.1 [368-384]	AT1G19870.1 1xPhospho [S369(100)]	6.99463e-07	8.35654e-05		1.17662e+06	1167099	1.0771e+06		8.00688e+07	9.10793e+07	8.05372e+07		0.0146951	0.0128141	0.013374	0.0136277		1.23126e+06	1.09287e+06	959123		8.61754e+07	9.3667e+07	8.45043e+07		0.0142878	0.0116676	0.01135	0.0124351			1556282	590691		8.5498e+07	8.47588e+07	7.93312e+07		#VALUE!	0.0183613	0.00744589	#VALUE!		1.0946e+06	795304	698191
[K].VEGQNVELSETEK.[M]	1xPhospho [S9(99.2)]	AT1G19870.1 [397-409]	AT1G19870.1 1xPhospho [S405(99.2)]	6.47446e-07	8.35654e-05		967711	800334	2.12297e+06		8.00688e+07	9.10793e+07	8.05372e+07		0.012086	0.00878722	0.0263601	0.0157444		933066				8.61754e+07	9.3667e+07	8.45043e+07		0.0108275	#VALUE!	#VALUE!	#VALUE!		1.23985e+06	1.2001e+06			8.5498e+07	8.47588e+07	7.93312e+07		0.0145015	0.014159	#VALUE!	#VALUE!		876878	895244
[K].VEPEESESDDVIIVR.[K]	1xPhospho [S6(100)]	AT1G19870.1 [188-202]	AT1G19870.1 1xPhospho [S193(100)]	4.03313e-07	8.35654e-05		2.56443e+07	3.03957e+07	2.70206e+07		8.00688e+07	9.10793e+07	8.05372e+07		0.320278	0.333728	0.335505	0.329837		2.80659e+07	1.44878e+07	1.22701e+07		8.61754e+07	9.3667e+07	8.45043e+07		0.325683	0.154673	0.145201	0.208519		8.94523e+06	2.46704e+07	1.34224e+07		8.5498e+07	8.47588e+07	7.93312e+07		0.104625	0.291066	0.169194	0.188295		1.80059e+07	1.97291e+07	9.541e+06
[R].TEVSPVIVESK.[G]	1xPhospho [S4(100)]	AT1G19870.1 [139-149]	AT1G19870.1 1xPhospho [S142(100)]	9.37707e-05	8.35654e-05				2.38154e+06		8.00688e+07	9.10793e+07	8.05372e+07		#VALUE!	#VALUE!	0.0295707	#VALUE!		3.49067e+06	1668006	1.74668e+06		8.61754e+07	9.3667e+07	8.45043e+07		0.0405066	0.0178078	0.0206697	0.026328		9013635	6.84468e+06			8.5498e+07	8.47588e+07	7.93312e+07		0.105425	0.0807548	#VALUE!	#VALUE!		1.73659e+06	1.7138e+06
[R].RTSFGYDQEAR.[E]	1xPhospho [S3(100)]	AT1G19870.1 [704-714]	AT1G19870.1 1xPhospho [S706(100)]	1.55746e-07	8.35654e-05		11282176	20242700	18229184		8.00688e+07	9.10793e+07	8.05372e+07		0.140906	0.222254	0.226345	0.196502		10740901	13187645	12865367		8.61754e+07	9.3667e+07	8.45043e+07		0.12464	0.140793	0.152245	0.139226		21197952	21434416	13049748		8.5498e+07	8.47588e+07	7.93312e+07		0.247935	0.252887	0.164497	0.221773		19519230	15029834	13309323
[K].SPSPDNNNVSEK.[Q]	1xPhospho [S3(100)]	AT1G19870.1 [78-89]	AT1G19870.1 1xPhospho [S80(100)]	3.09657e-05	8.35654e-05		5271532	3933140	4.00747e+06		8.00688e+07	9.10793e+07	8.05372e+07		0.0658375	0.0431837	0.0497593	0.0529268		4.97166e+06	4.30674e+06	4517534		8.61754e+07	9.3667e+07	8.45043e+07		0.0576924	0.0459792	0.0534592	0.0523769		3.74242e+06	3838391	3199623		8.5498e+07	8.47588e+07	7.93312e+07		0.043772	0.0452861	0.0403325	0.0431302		4631348	3.88673e+06	4.69544e+06
[R].ETLESALLKSPSPDNNNVSEK.[Q]	2xPhospho [S10(100); S12(100)]	AT1G19870.1 [69-89]	AT1G19870.1 2xPhospho [S78(100); S80(100)]	0.00035403	8.35654e-05		4.34978e+06	2.78151e+06	4.85563e+06		8.00688e+07	9.10793e+07	8.05372e+07		0.0543255	0.0305395	0.0602905	0.0483852		1.64787e+06	442939			8.61754e+07	9.3667e+07	8.45043e+07		0.0191223	0.00472887	#VALUE!	#VALUE!		337457	1.77418e+06	2.754e+06		8.5498e+07	8.47588e+07	7.93312e+07		0.00394695	0.0209321	0.0347152	0.0198648		445823	2.16772e+06	2.04898e+06
[K].FEELTSSTGSNK.[A]	1xPhospho [S10(100)]	AT1G19870.1 [470-481]	AT1G19870.1 1xPhospho [S479(100)]	2.25213e-05	8.35654e-05		9708571	8847944	7292738		8.00688e+07	9.10793e+07	8.05372e+07		0.121253	0.0971455	0.0905512	0.102983		15028549	9.07752e+06	5.98394e+06		8.61754e+07	9.3667e+07	8.45043e+07		0.174395	0.0969127	0.0708123	0.11404		7.44865e+06	5.92187e+06	2779275		8.5498e+07	8.47588e+07	7.93312e+07		0.0871207	0.0698674	0.0350338	0.0640073		13409238	1.36251e+07	6.80022e+06
[R].KESDEKVDEK.[L]	1xPhospho [S3(100)]	AT1G19870.1 [203-212]	AT1G19870.1 1xPhospho [S205(100)]	5.82289e-05	8.35654e-05		2.87579e+06	1.99553e+06	2107150		8.00688e+07	9.10793e+07	8.05372e+07		0.0359165	0.0219098	0.0261637	0.0279967		1.84232e+06	1.86781e+06	2.22662e+06		8.61754e+07	9.3667e+07	8.45043e+07		0.0213787	0.019941	0.0263491	0.0225563		2.11218e+06	1.61622e+06	1.38183e+06		8.5498e+07	8.47588e+07	7.93312e+07		0.0247044	0.0190685	0.0174185	0.0203971		1.88872e+06	1.80754e+06	1.50773e+06
[R].GLITSVVSETTPASR.[T]	1xPhospho [S14(100)]	AT1G19870.1 [52-66]	AT1G19870.1 1xPhospho [S65(100)]	2.25094e-06	8.35654e-05		904955	1.31151e+06	1.22604e+06		8.00688e+07	9.10793e+07	8.05372e+07		0.0113022	0.0143997	0.0152232	0.0136417		2.81226e+06	1.13993e+06	910566		8.61754e+07	9.3667e+07	8.45043e+07		0.0326342	0.01217	0.0107754	0.0185265				619473		8.5498e+07	8.47588e+07	7.93312e+07		#VALUE!	#VALUE!	0.00780869	#VALUE!		2.67841e+06		1.3194e+06
[K].GTETEEDDLIGTELQGPSAADAAK.[I]	1xPhospho [T/S]	AT1G19870.1 [150-173]		9.9137e-10	8.35654e-05		9.9658e+06	9.42586e+06	3.73892e+06		8.00688e+07	9.10793e+07	8.05372e+07		0.124465	0.103491	0.0464248	0.0914603		8.66026e+06	6.7239e+06	4.09392e+06		8.61754e+07	9.3667e+07	8.45043e+07		0.100496	0.0717852	0.0484463	0.0735757			7.68238e+06	3.04961e+06		8.5498e+07	8.47588e+07	7.93312e+07		#VALUE!	0.0906382	0.0384416	#VALUE!		6.08499e+06	7820812	5.20719e+06
[K].QQQSFSVDEK.[K]	1xPhospho [S4(100)]	AT1G19870.1 [90-99]	AT1G19870.1 1xPhospho [S93(100)]	0.000672873	0.000175843		783672	1144504	817673		8.00688e+07	9.10793e+07	8.05372e+07		0.00978748	0.012566	0.0101527	0.0108354			839006	785321		8.61754e+07	9.3667e+07	8.45043e+07		#VALUE!	0.00895733	0.00929326	#VALUE!			519461	569102		8.5498e+07	8.47588e+07	7.93312e+07		#VALUE!	0.0061287	0.00717376	#VALUE!		903031	975227	1.02314e+06
[R].SASQAQQGTK.[D]	1xPhospho [S3(100)]	AT1G19870.1 [779-788]	AT1G19870.1 1xPhospho [S781(100)]	0.000593528	0.000175843		12250929	8530425	6.71525e+06		8.00688e+07	9.10793e+07	8.05372e+07		0.153005	0.0936593	0.0833807	0.110015		5774000	6893883	3.85327e+06		8.61754e+07	9.3667e+07	8.45043e+07		0.0670029	0.0735999	0.0455985	0.0620671		8019733	8604814	5482204		8.5498e+07	8.47588e+07	7.93312e+07		0.0938002	0.101521	0.0691053	0.0881422		7.20268e+06	5746852	4.95649e+06
[K].RKVSNPSFIAAQSK.[F]	1xPhospho [S4(100)]	AT1G19870.1 [456-469]	AT1G19870.1 1xPhospho [S459(100)]	0.00149567	0.000315417		825142	625062			8.00688e+07	9.10793e+07	8.05372e+07		0.0103054	0.00686283	#VALUE!	#VALUE!		658355	435375	666921		8.61754e+07	9.3667e+07	8.45043e+07		0.00763972	0.00464812	0.00789215	0.00672666		356290				8.5498e+07	8.47588e+07	7.93312e+07		0.00416723	#VALUE!	#VALUE!	#VALUE!		1.05578e+06	825109
[K].SDAEGAEPR.[V]	1xPhospho [S1(100)]	AT1G19870.1 [544-552]	AT1G19870.1 1xPhospho [S544(100)]	0.0017715	0.000315417		4.37469e+06		2.8223e+06		8.00688e+07	9.10793e+07	8.05372e+07		0.0546366	#VALUE!	0.0350435	#VALUE!		2.62839e+06	1.09024e+06	2.90287e+06		8.61754e+07	9.3667e+07	8.45043e+07		0.0305004	0.0116396	0.0343517	0.0254973		2.37188e+06	2.38073e+06	1.66641e+06		8.5498e+07	8.47588e+07	7.93312e+07		0.0277419	0.0280883	0.0210057	0.025612			2.8506e+06	1.96124e+06
[K].VQEHNSPR.[S]	1xPhospho [S6(100)]	AT1G19870.1 [737-744]	AT1G19870.1 1xPhospho [S742(100)]	0.00201405	0.000394231		3.86614e+06	2.86262e+06	2589615		8.00688e+07	9.10793e+07	8.05372e+07		0.0482852	0.03143	0.0321543	0.0372898		3.4608e+06	3467669			8.61754e+07	9.3667e+07	8.45043e+07		0.04016	0.0370213	#VALUE!	#VALUE!		3.25206e+06	2786364	2439149		8.5498e+07	8.47588e+07	7.93312e+07		0.0380366	0.0328741	0.0307464	0.0338857		4.42659e+06	3.56611e+06	3461712
[K].DATSMGTVEDPKEK.[V]	1xOxidation [M5]; 1xPhospho [S4(98.6)]	AT1G19870.1 [577-590]	AT1G19870.1 1xPhospho [S580(98.6)]	0.0021976	0.000467861		2.75385e+06	2.55934e+06	1.89113e+06		8.00688e+07	9.10793e+07	8.05372e+07		0.0343935	0.0281001	0.0234814	0.0286583		2.16648e+06	1.79066e+06	1.07854e+06		8.61754e+07	9.3667e+07	8.45043e+07		0.0251404	0.0191173	0.0127631	0.0190069		2.49054e+06	2.35542e+06	1.28695e+06		8.5498e+07	8.47588e+07	7.93312e+07		0.0291297	0.0277896	0.0162225	0.0243806		1.02259e+06	1.37147e+06	816761
[K].DATSMGTVEDPKEK.[V]	1xOxidation [M5]; 2xPhospho [S4(100); T7(100)]	AT1G19870.1 [577-590]	AT1G19870.1 2xPhospho [S580(100); T583(100)]	0.00253452	0.000515838		1.68935e+06	1.03948e+06	679267		8.00688e+07	9.10793e+07	8.05372e+07		0.0210987	0.0114129	0.00843421	0.0136486		1.46812e+06	230043			8.61754e+07	9.3667e+07	8.45043e+07		0.0170364	0.00245597	#VALUE!	#VALUE!		753393	556875	345517		8.5498e+07	8.47588e+07	7.93312e+07		0.00881181	0.00657012	0.00435538	0.0065791		782022	559344
[R].WMSVPKPEK.[T]	1xOxidation [M2]; 1xPhospho [S3(100)]	AT1G19870.1 [339-347]	AT1G19870.1 1xPhospho [S341(100)]	0.00535673	0.000767611		1.44752e+06	2752835	3.74888e+06		8.00688e+07	9.10793e+07	8.05372e+07		0.0180784	0.0302246	0.0465485	0.0316172		2125723	2.97169e+06	2.18984e+06		8.61754e+07	9.3667e+07	8.45043e+07		0.0246674	0.0317262	0.0259139	0.0274358		3.8643e+06	3.70846e+06	3.69709e+06		8.5498e+07	8.47588e+07	7.93312e+07		0.0451975	0.0437531	0.0466032	0.0451846		3.94669e+06	3343964	3.43659e+06
[R].FMQPTQSAK.[A]	1xOxidation [M2]; 1xPhospho [S7(100)]	AT1G19870.1 [726-734]	AT1G19870.1 1xPhospho [S732(100)]	0.00533095	0.000767611		2.70064e+06	1516367	1.67238e+06		8.00688e+07	9.10793e+07	8.05372e+07		0.033729	0.0166489	0.0207654	0.0237144		1.61026e+06	1.34299e+06	1.32844e+06		8.61754e+07	9.3667e+07	8.45043e+07		0.0186858	0.0143379	0.0157203	0.016248		1.75826e+06	1.32026e+06	1.61125e+06		8.5498e+07	8.47588e+07	7.93312e+07		0.0205649	0.0155767	0.0203104	0.0188173		2.03257e+06	1.89138e+06	1.41001e+06
[K].KITSSPK.[Q]	1xPhospho [S5(99.3)]	AT1G19870.1 [676-682]	AT1G19870.1 1xPhospho [S680(99.3)]	0.0430136	0.00415154		4054361	3.13689e+06			8.00688e+07	9.10793e+07	8.05372e+07		0.0506359	0.0344413	#VALUE!	#VALUE!		3.15171e+06	2.38239e+06	2.43514e+06		8.61754e+07	9.3667e+07	8.45043e+07		0.0365732	0.0254347	0.0288167	0.0302749			2.05703e+06	1.23413e+06		8.5498e+07	8.47588e+07	7.93312e+07		#VALUE!	0.0242692	0.0155567	#VALUE!		2826387	1.61986e+06	2.13408e+06
[M].GRSPASSCLR.[L]	1xCarbamidomethyl [C8]; 1xPhospho [S3(100)]	AT1G19870.1 [2-11]	AT1G19870.1 1xPhospho [S4(100)]	0.0672384	0.00602554		778650	634063			8.00688e+07	9.10793e+07	8.05372e+07		0.00972476	0.00696166	#VALUE!	#VALUE!				312843		8.61754e+07	9.3667e+07	8.45043e+07		#VALUE!	#VALUE!	0.00370209	#VALUE!		527812				8.5498e+07	8.47588e+07	7.93312e+07		0.00617338	#VALUE!	#VALUE!	#VALUE!		785665	181259	689216
[K].ANLTTEEQNLEETQNVKISPQADFVNSDSTVENK.[T]	1xPhospho [T5(94.5)]	AT1G19870.1 [351-384]	AT1G19870.1 1xPhospho [T355(94.5)]	0.099132	0.00777064			957722	1.22536e+06		8.00688e+07	9.10793e+07	8.05372e+07		#VALUE!	0.0105153	0.0152148	#VALUE!		1.31062e+06	551272	746330		8.61754e+07	9.3667e+07	8.45043e+07		0.0152087	0.00588544	0.00883186	0.00997535		1.36315e+06	857163			8.5498e+07	8.47588e+07	7.93312e+07		0.0159436	0.010113	#VALUE!	#VALUE!			899669
[R].SSPDLQER.[D]	1xPhospho [S]	AT1G19870.1 [745-752]		0.114832	0.00818493		965467	765988	672966		8.00688e+07	9.10793e+07	8.05372e+07		0.012058	0.00841012	0.00835597	0.00960802		553784	505552	408724		8.61754e+07	9.3667e+07	8.45043e+07		0.00642625	0.00539734	0.00483672	0.00555344		662498	717592	615482		8.5498e+07	8.47588e+07	7.93312e+07		0.00774869	0.00846629	0.00775839	0.00799113		533831	478970	491370
[R].NVSLQSHEDLAR.[K]	1xPhospho [S3(100)]	AT1G20110.1 [528-539]	AT1G20110.1 1xPhospho [S530(100)]	0.000212847	8.35654e-05		472341	1.41104e+06	578160		3.64709e+07	3.02571e+07	2.73794e+07		0.0129512	0.046635	0.0211166	0.0269009		942597	1.37262e+06	1.19824e+06		2.91831e+07	2.69012e+07	2.57267e+07		0.0322995	0.0510245	0.0465756	0.0432999			1.06827e+06	468995		2.77032e+07	2.16255e+07	2.14941e+07		#VALUE!	0.0493989	0.0218198	#VALUE!		2.22556e+06	1.19171e+06	1.58201e+06
[R].SRSDLGSDLYGK.[R]	1xPhospho [S3(100)]	AT1G20110.1 [216-227]	AT1G20110.1 1xPhospho [S218(100)]	2.29485e-06	8.35654e-05		11711882	22058864	20579052		3.64709e+07	3.02571e+07	2.73794e+07		0.32113	0.729049	0.751626	0.600602		13342325	11906768	9757902		2.91831e+07	2.69012e+07	2.57267e+07		0.457194	0.442611	0.379291	0.426366		19657966	18066258	12847715		2.77032e+07	2.16255e+07	2.14941e+07		0.709591	0.835416	0.597734	0.714247		24525364	23250952	12689007
[R].SISFSSSGR.[D]	1xPhospho [S3(100)]	AT1G20110.1 [277-285]	AT1G20110.1 1xPhospho [S279(100)]	0.00950866	0.00112662		29328214	28870368	32411684		3.64709e+07	3.02571e+07	2.73794e+07		0.804155	0.95417	1.1838	0.980708		21630990	21054824	19428096		2.91831e+07	2.69012e+07	2.57267e+07		0.741217	0.782673	0.755173	0.759688		29441396	29252144	16714961		2.77032e+07	2.16255e+07	2.14941e+07		1.06274	1.35267	0.777655	1.06436		34939284	37008672	36041036
[M].TQDVEMKDNNTPSQSIISSSTSTMQNLK.[E]	2xOxidation [M6; M24]; 2xPhospho [T11(97.8); S18(97.9)]	AT1G20200.1 [2-29]	AT1G20200.1 2xPhospho [T12(97.8); S19(97.9)]	3.06253e-07	8.35654e-05		2297151	2.89799e+06	1.69682e+06		2.13438e+08	2.0262e+08	2.52043e+08		0.0107626	0.0143026	0.00673228	0.0105992		1582460	777946			1.93377e+08	1.9589e+08	2.25769e+08		0.0081833	0.00397135	#VALUE!	#VALUE!			1.37841e+06			1.89686e+08	1.89366e+08	1.96096e+08		#VALUE!	0.00727908	#VALUE!	#VALUE!		1.38823e+06
[M].TQDVEMKDNNTPSQSIISSSTSTMQNLK.[E]	2xOxidation [M6; M24]; 1xPhospho [T11(98.4)]	AT1G20200.1 [2-29]	AT1G20200.1 1xPhospho [T12(98.4)]	1.06722e-08	8.35654e-05		9105813	1.15114e+07	4.21635e+06		2.13438e+08	2.0262e+08	2.52043e+08		0.0426626	0.0568131	0.0167287	0.0387348		7.47148e+06	6.53711e+06	8.76325e+06		1.93377e+08	1.9589e+08	2.25769e+08		0.0386369	0.0333714	0.0388151	0.0369411		8.1714e+06	6.82025e+06	2.50836e+06		1.89686e+08	1.89366e+08	1.96096e+08		0.0430786	0.0360162	0.0127915	0.0306288		1.04403e+07	8.3284e+06	7.27003e+06
[K].DNNTPSQSIISSSTSTMQNLK.[E]	1xPhospho [S8(99.1)]	AT1G20200.1 [9-29]	AT1G20200.1 1xPhospho [S16(99.1)]	2.26714e-08	8.35654e-05		1.79566e+06		2.19943e+06		2.13438e+08	2.0262e+08	2.52043e+08		0.00841305	#VALUE!	0.00872638	#VALUE!		5.52052e+06	3.65993e+06	3.79198e+06		1.93377e+08	1.9589e+08	2.25769e+08		0.028548	0.0186836	0.0167958	0.0213425		1.62872e+06	2.50743e+06	1.09891e+06		1.89686e+08	1.89366e+08	1.96096e+08		0.00858641	0.0132411	0.00560396	0.00914384		5.93928e+06	4.52481e+06	4.58013e+06
[K].DNNTPSQSIISSSTSTMQNLK.[E]	1xOxidation [M17]; 1xPhospho [S11(98.8)]	AT1G20200.1 [9-29]	AT1G20200.1 1xPhospho [S19(98.8)]	4.19201e-07	8.35654e-05		1.70332e+07	1.64949e+07	1.59786e+07		2.13438e+08	2.0262e+08	2.52043e+08		0.0798039	0.0814081	0.0633962	0.0748694		14034821	1.63139e+07	13917431		1.93377e+08	1.9589e+08	2.25769e+08		0.0725776	0.083281	0.0616445	0.072501		1.73016e+07	1.46982e+07	1.33691e+07		1.89686e+08	1.89366e+08	1.96096e+08		0.0912119	0.0776178	0.0681766	0.0790021		17582751	1.78532e+07	1.16736e+07
[K].PLAEIDYEGQDGSPR.[G]	1xPhospho [S13(100)]	AT1G20220.1 [135-149]	AT1G20220.1 1xPhospho [S147(100)]	5.52678e-06	8.35654e-05		704173	1.51302e+06	1.24064e+06		6.3004e+07	4.94294e+07	5.21188e+07		0.0111767	0.0306098	0.0238041	0.0218635		1.44037e+06	1.00443e+06	819115		4.97659e+07	5.10383e+07	4.70076e+07		0.0289428	0.01968	0.0174252	0.022016			1.15541e+06	756986		4.129e+07	3.68039e+07	3.9422e+07		#VALUE!	0.0313935	0.0192022	#VALUE!			1.24516e+06	765043
[K].ADTPIAENEIR.[I]	1xPhospho [T3(100)]	AT1G20220.1 [12-22]	AT1G20220.1 1xPhospho [T14(100)]	0.000471989	8.35654e-05			1.31586e+06			6.3004e+07	4.94294e+07	5.21188e+07		#VALUE!	0.026621	#VALUE!	#VALUE!		2.03807e+06	1.8134e+06	1.34385e+06		4.97659e+07	5.10383e+07	4.70076e+07		0.040953	0.0355302	0.028588	0.0350237		2.13696e+06		1.27069e+06		4.129e+07	3.68039e+07	3.9422e+07		0.051755	#VALUE!	0.0322331	#VALUE!			1724641	1.13266e+06
[K].EQLNTSSVGYQCPIPIEMVKPLAEIDYEGQDGSPR.[G]	1xCarbamidomethyl [C12]; 1xOxidation [M18]; 1xPhospho [S33(100)]	AT1G20220.1 [115-149]	AT1G20220.1 1xPhospho [S147(100)]	0.00433924	0.000712301		3.84883e+06	1.64966e+06	1.81691e+06		6.3004e+07	4.94294e+07	5.21188e+07		0.0610887	0.033374	0.034861	0.0431079		1.00756e+06	1752193			4.97659e+07	5.10383e+07	4.70076e+07		0.0202459	0.0343309	#VALUE!	#VALUE!		1.21172e+06	490047	833489		4.129e+07	3.68039e+07	3.9422e+07		0.0293467	0.0133151	0.0211428	0.0212682		964398	1.07742e+06	755559
[R].KPESPEESS.[-]	1xPhospho [S8(99.3)]	AT1G20330.1 [353-361]	AT1G20330.1 1xPhospho [S360(99.3)]	0.00773629	0.00106329		15381612	11705118	9646075		1.09614e+08	9.49987e+07	9.29109e+07		0.140325	0.123213	0.103821	0.122453		11689126	9645153	11603411		1.3856e+08	1.40067e+08	1.05355e+08		0.0843613	0.068861	0.110137	0.0877863		11895690	9560930	8122941		8.89389e+07	9.63535e+07	9.10958e+07		0.133751	0.0992276	0.0891692	0.107383		13586830	10791703	9397542
[R].AVDLSGGSISAEK.[V]	1xPhospho [S8(98.5)]	AT1G20330.1 [34-46]	AT1G20330.1 1xPhospho [S41(98.5)]	0.0275328	0.00251688		291537		1170378		1.09614e+08	9.49987e+07	9.29109e+07		0.00265966	#VALUE!	0.0125968	#VALUE!		233835	640579	481596		1.3856e+08	1.40067e+08	1.05355e+08		0.0016876	0.00457338	0.00457119	0.00361073		611412		1.12323e+06		8.89389e+07	9.63535e+07	9.10958e+07		0.00687452	#VALUE!	0.0123302	#VALUE!			2.86979e+06	2.37527e+06
[K].NNVPEHETPTVATEESPATTTEVTDR.[G]	1xPhospho [T8(100)]	AT1G20440.1 [7-32]	AT1G20440.1 1xPhospho [T14(100)]	5.0636e-05	8.35654e-05						1.43004e+08	1.38074e+08	1.2265e+08		#VALUE!	#VALUE!	#VALUE!	#VALUE!						1.58106e+08	1.73072e+08	1.52662e+08		#VALUE!	#VALUE!	#VALUE!	#VALUE!						1.4003e+08	1.39103e+08	1.32376e+08		#VALUE!	#VALUE!	#VALUE!	#VALUE!		1792120	1.78386e+06	1.67097e+06
[R].SNSSSSSSSDEEGEEKKEK.[K]	2xPhospho [S3(100); S9(98.6)]	AT1G20440.1 [107-125]	AT1G20440.1 2xPhospho [S109(100); S115(98.6)]	2.20907e-05	8.35654e-05			1.58071e+06	1.04774e+06		1.43004e+08	1.38074e+08	1.2265e+08		#VALUE!	0.0114483	0.00854256	#VALUE!		2.51025e+06	1.92772e+06	4.03509e+06		1.58106e+08	1.73072e+08	1.52662e+08		0.015877	0.0111382	0.0264315	0.0178156		2.63294e+06	1.93537e+06	1.38297e+06		1.4003e+08	1.39103e+08	1.32376e+08		0.0188026	0.0139132	0.0104473	0.0143877		2.27793e+06	2.52768e+06	3.0795e+06
[R].SNSSSSSSSDEEGEEKKEK.[K]	1xPhospho [S3(100)]	AT1G20440.1 [107-125]	AT1G20440.1 1xPhospho [S109(100)]	1.25928e-07	8.35654e-05		14729919	12491921	8.24814e+06		1.43004e+08	1.38074e+08	1.2265e+08		0.103004	0.0904725	0.0672495	0.0869086		10575307	1.36221e+07	18142058		1.58106e+08	1.73072e+08	1.52662e+08		0.0668875	0.0787078	0.118838	0.0881445		1.08216e+07	7.72761e+06	11045107		1.4003e+08	1.39103e+08	1.32376e+08		0.0772801	0.0555531	0.0834375	0.0720902		30222180	19644940	17304924
[R].SNSSSSSSSDEEGEEKK.[E]	2xPhospho [S3(100); S9(100)]	AT1G20440.1 [107-123]	AT1G20440.1 2xPhospho [S109(100); S115(100)]	2.81178e-05	8.35654e-05		1.02078e+06	632880	773032		1.43004e+08	1.38074e+08	1.2265e+08		0.00713817	0.00458362	0.00630276	0.00600818		672940	966214	741646		1.58106e+08	1.73072e+08	1.52662e+08		0.00425626	0.00558272	0.00485809	0.00489902		869699	948637	704939		1.4003e+08	1.39103e+08	1.32376e+08		0.00621078	0.00681967	0.00532529	0.00611858		833392	1.0345e+06	944701
[R].SNSSSSSSSDEEGEEK.[K]	1xPhospho [S3(100)]	AT1G20440.1 [107-122]	AT1G20440.1 1xPhospho [S109(100)]	1.86221e-07	8.35654e-05		2.88267e+06	1.47129e+06	1.7824e+06		1.43004e+08	1.38074e+08	1.2265e+08		0.020158	0.0106558	0.0145324	0.0151154		2225849	3.26968e+06			1.58106e+08	1.73072e+08	1.52662e+08		0.0140782	0.018892	#VALUE!	#VALUE!		2.33941e+06	2.72576e+06	2.38736e+06		1.4003e+08	1.39103e+08	1.32376e+08		0.0167064	0.0195953	0.0180347	0.0181121		2.63655e+06	2.21917e+06	2.12361e+06
[R].SNSSSSSSSDEEGEEKK.[E]	1xPhospho [S3(100)]	AT1G20440.1 [107-123]	AT1G20440.1 1xPhospho [S109(100)]	4.31527e-07	8.35654e-05		6.89746e+06	6.18554e+06	4.71131e+06		1.43004e+08	1.38074e+08	1.2265e+08		0.0482328	0.0447986	0.0384127	0.0438147		6.37165e+06	6.01404e+06	4.91201e+06		1.58106e+08	1.73072e+08	1.52662e+08		0.0402999	0.0347487	0.0321757	0.0357414		6.18751e+06	5701798	4.31137e+06		1.4003e+08	1.39103e+08	1.32376e+08		0.0441869	0.0409897	0.0325692	0.0392486		7.75343e+06	5.00572e+06	6079854
[R].SNSSSSSSSDEEGEEK.[K]	2xPhospho [S3(94.3); S]	AT1G20440.1 [107-122]	AT1G20440.1 2xPhospho [S109(94.3); S]	0.0182303	0.00186354		255567	138442	315579		1.43004e+08	1.38074e+08	1.2265e+08		0.00178714	0.00100267	0.00257301	0.0017876		283273	248683			1.58106e+08	1.73072e+08	1.52662e+08		0.00179167	0.00143687	#VALUE!	#VALUE!		296280	461545	260076		1.4003e+08	1.39103e+08	1.32376e+08		0.00211582	0.00331801	0.00196468	0.00246617		200535	291940
[K].NTVPEQETPKVATEESSAPEIK.[E]	1xPhospho [T8(100)]	AT1G20450.1 [7-28]	AT1G20450.1 1xPhospho [T14(100)]	4.82537e-05	8.35654e-05		1.82246e+06	664836	2444186		8.73824e+07	7.70661e+07	8.53049e+07		0.0208561	0.00862683	0.0286523	0.0193784		5.8493e+06	6.65827e+06	5.91682e+06		1.65657e+08	1.63696e+08	1.71353e+08		0.0353096	0.0406745	0.0345301	0.0368381		1761029	1949822	1.37583e+06		5.97068e+07	6.11485e+07	5.7715e+07		0.0294946	0.0318867	0.0238384	0.0284066		2553986	2.16837e+06	1.88638e+06
[R].SNSSSSSSSDEEGEDGEK.[K]	1xPhospho [S3(99.3)]	AT1G20450.1 [104-121]	AT1G20450.1 1xPhospho [S106(99.3)]	6.44327e-07	8.35654e-05		486178	317992			8.73824e+07	7.70661e+07	8.53049e+07		0.0055638	0.00412622	#VALUE!	#VALUE!		626322	369683	566534		1.65657e+08	1.63696e+08	1.71353e+08		0.00378083	0.00225835	0.00330624	0.00311514						5.97068e+07	6.11485e+07	5.7715e+07		#VALUE!	#VALUE!	#VALUE!	#VALUE!		388545		203253
[K].NTVPEQETPK.[V]	1xPhospho [T8(100)]	AT1G20450.1 [7-16]	AT1G20450.1 1xPhospho [T14(100)]	0.00515418	0.000767611		1.41437e+06	886165	891741		8.73824e+07	7.70661e+07	8.53049e+07		0.016186	0.0114988	0.0104536	0.0127128		5647869	3.70228e+06	3.12487e+06		1.65657e+08	1.63696e+08	1.71353e+08		0.0340937	0.0226167	0.0182365	0.0249823						5.97068e+07	6.11485e+07	5.7715e+07		#VALUE!	#VALUE!	#VALUE!	#VALUE!
[K].VPTPTNSYTGIR.[T]	1xPhospho [T3(100)]	AT1G20620.1 [406-417]	AT1G20620.1 1xPhospho [T408(100)]	9.11041e-05	8.35654e-05		925379	2.25611e+06	1.72817e+06		1.52833e+09	1.55617e+09	1.49815e+09		0.000605485	0.00144978	0.00115354	0.0010696		2452670	2367820	2.68313e+06		1.77803e+09	1.70966e+09	1.71479e+09		0.00137943	0.00138496	0.0015647	0.00144303		2.39923e+06				1.52417e+09	1.58115e+09	1.5308e+09		0.00157411	#VALUE!	#VALUE!	#VALUE!				1.9309e+06
[R].NATEVPSPDYSQGK.[N]	1xPhospho [S7(100)]	AT1G20760.1 [782-795]	AT1G20760.1 1xPhospho [S788(100)]	1.33724e-05	8.35654e-05		10644340	20600456	21958538		2.50592e+07	3.0468e+07	2.60172e+07		0.424767	0.676134	0.844002	0.648301		13372540	17478406	13214394		1.5676e+07	1.83384e+07	2.48426e+07		0.853058	0.953102	0.531925	0.779361		18469120	26069054	14786165		1.64237e+07	1.45601e+07	1.77024e+07		1.12454	1.79045	0.835265	1.25009		22227682	20942262	22817360
[K].VSSDESPTKR.[S]	1xPhospho [S6(99.6)]	AT1G20760.1 [1003-1012]	AT1G20760.1 1xPhospho [S1008(99.6)]	0.000272711	8.35654e-05		28899866	20224886	17509044		2.50592e+07	3.0468e+07	2.60172e+07		1.15326	0.663808	0.67298	0.830017		20669978	21944596	18309810		1.5676e+07	1.83384e+07	2.48426e+07		1.31857	1.19664	0.737033	1.08408		17782812	17103878	13562636		1.64237e+07	1.45601e+07	1.77024e+07		1.08275	1.17471	0.766148	1.00787		25286050	21933402	18196212
[K].SQFAFDDSVPSTPLSR.[F]	1xPhospho [S/T]	AT1G20760.1 [859-874]		8.87128e-06	8.35654e-05			3.81453e+06	1.83611e+06		2.50592e+07	3.0468e+07	2.60172e+07		#VALUE!	0.125198	0.0705728	#VALUE!			621513	2822897		1.5676e+07	1.83384e+07	2.48426e+07		#VALUE!	0.0338913	0.113631	#VALUE!		2.57806e+06	1.09205e+06	2.37449e+06		1.64237e+07	1.45601e+07	1.77024e+07		0.156972	0.075003	0.134134	0.122036		3316444	3.5103e+06	2.67511e+06
[K].ENGTVDDGSGPPDSPTHVEDNYGPFSETSDR.[H]	1xPhospho [S14(100)]	AT1G20760.1 [728-758]	AT1G20760.1 1xPhospho [S741(100)]	0.000417658	8.35654e-05			1.2675e+06	1.05277e+06		2.50592e+07	3.0468e+07	2.60172e+07		#VALUE!	0.0416011	0.0404645	#VALUE!		960793	642505			1.5676e+07	1.83384e+07	2.48426e+07		0.0612906	0.035036	#VALUE!	#VALUE!						1.64237e+07	1.45601e+07	1.77024e+07		#VALUE!	#VALUE!	#VALUE!	#VALUE!		1.67479e+06	735479	909306
[R].FDSFNTSEAGAGFSSQPER.[L]	1xPhospho [S3(100)]	AT1G20760.1 [898-916]	AT1G20760.1 1xPhospho [S900(100)]	1.76764e-10	8.35654e-05		1.48011e+07	1.34355e+07	1.17535e+07		2.50592e+07	3.0468e+07	2.60172e+07		0.590645	0.44097	0.45176	0.494458		9514194	6.6834e+06	5.49992e+06		1.5676e+07	1.83384e+07	2.48426e+07		0.606927	0.364448	0.221391	0.397588		5.08554e+06	9.73253e+06	5.8387e+06		1.64237e+07	1.45601e+07	1.77024e+07		0.309646	0.668441	0.329826	0.435971		9.25722e+06	9873958	5.64465e+06
[R].FDSINSSK.[D]	1xPhospho [S6(99.4)]	AT1G20760.1 [920-927]; [955-962]	AT1G20760.1 1xPhospho [S925(99.4)]; 1xPhospho [S960(99.4)]	0.000518376	8.35654e-05		3.05146e+07	21172808	2.0754e+07		2.50592e+07	3.0468e+07	2.60172e+07		1.2177	0.69492	0.797704	0.903441		1.58079e+07	14839577	1.52842e+07		1.5676e+07	1.83384e+07	2.48426e+07		1.00841	0.809206	0.615242	0.810953		2.04696e+07	1.91272e+07	15139829		1.64237e+07	1.45601e+07	1.77024e+07		1.24635	1.31368	0.855243	1.13842		2.31179e+07	1.8218e+07	2.08408e+07
[R].FDSINSSKDFGGAAFSR.[F]	1xPhospho [S6(100)]	AT1G20760.1 [920-936]	AT1G20760.1 1xPhospho [S925(100)]	1.10532e-07	8.35654e-05		3.00341e+06	3.12932e+06	3.7403e+06		2.50592e+07	3.0468e+07	2.60172e+07		0.119853	0.102709	0.143763	0.122108		2.5625e+06	951376	979943		1.5676e+07	1.83384e+07	2.48426e+07		0.163466	0.0518788	0.0394461	0.0849303		3.42527e+06	4.32562e+06	2.71699e+06		1.64237e+07	1.45601e+07	1.77024e+07		0.208556	0.297088	0.153482	0.219709		1984353	2.44846e+06	1.34046e+06
[R].FDSINSSKDFGGPSLSR.[F]	1xPhospho [S]	AT1G20760.1 [955-971]		6.31998e-07	8.35654e-05		7.4587e+06	4.3389e+06	5.09392e+06		2.50592e+07	3.0468e+07	2.60172e+07		0.297643	0.142408	0.195791	0.211947		6.14519e+06	4.34564e+06	5.83902e+06		1.5676e+07	1.83384e+07	2.48426e+07		0.392012	0.236969	0.235041	0.288007		6.64424e+06	6.32539e+06	6.04171e+06		1.64237e+07	1.45601e+07	1.77024e+07		0.404552	0.434435	0.341294	0.393427		6.45506e+06	6.85175e+06	1.95662e+06
[R].FDSMNSTK.[D]	1xOxidation [M4]; 1xPhospho [S3(100)]	AT1G20760.1 [972-979]	AT1G20760.1 1xPhospho [S974(100)]	0.000899939	0.000259633		13886847	8971312	6424653		2.50592e+07	3.0468e+07	2.60172e+07		0.554161	0.29445	0.246939	0.365183		7.31989e+06	4570936	7194141		1.5676e+07	1.83384e+07	2.48426e+07		0.466948	0.249254	0.289589	0.335264		7.63385e+06	3.85653e+06	4.33936e+06		1.64237e+07	1.45601e+07	1.77024e+07		0.464807	0.264871	0.245129	0.324936		8299632	4.30793e+06	5.53867e+06
[R].DNNFDSFSR.[F]	1xPhospho [S6(99.3)]	AT1G20760.1 [889-897]	AT1G20760.1 1xPhospho [S894(99.3)]	0.00190623	0.000315417		818226	985226	685503		2.50592e+07	3.0468e+07	2.60172e+07		0.0326517	0.0323364	0.0263481	0.0304454						1.5676e+07	1.83384e+07	2.48426e+07		#VALUE!	#VALUE!	#VALUE!	#VALUE!						1.64237e+07	1.45601e+07	1.77024e+07		#VALUE!	#VALUE!	#VALUE!	#VALUE!
[K].VSSDESPTK.[R]	1xPhospho [S6(99.3)]	AT1G20760.1 [1003-1011]	AT1G20760.1 1xPhospho [S1008(99.3)]	0.00461636	0.000712301		1744708	1.21087e+06	639923		2.50592e+07	3.0468e+07	2.60172e+07		0.0696234	0.0397423	0.0245962	0.0446539		1.012e+06	919241			1.5676e+07	1.83384e+07	2.48426e+07		0.0645574	0.0501264	#VALUE!	#VALUE!		753570	785911	545125		1.64237e+07	1.45601e+07	1.77024e+07		0.0458831	0.0539772	0.0307939	0.0435514		1.39847e+06	718648	843146
[R].FDSMNSTK.[D]	1xPhospho [S3(100)]	AT1G20760.1 [972-979]	AT1G20760.1 1xPhospho [S974(100)]	0.00527978	0.000767611			639379	594356		2.50592e+07	3.0468e+07	2.60172e+07		#VALUE!	0.0209853	0.0228448	#VALUE!		667957	593016	428637		1.5676e+07	1.83384e+07	2.48426e+07		0.0426102	0.0323373	0.0172541	0.0307339		825174	643826	694547		1.64237e+07	1.45601e+07	1.77024e+07		0.0502429	0.0442186	0.0392347	0.0445654		1.46006e+06	979746	872581
[R].ADSPSSR.[S]	1xPhospho [S3(100)]	AT1G20760.1 [845-851]	AT1G20760.1 1xPhospho [S847(100)]	0.00554101	0.000767611		2771315	2.15888e+06	1.87998e+06		2.50592e+07	3.0468e+07	2.60172e+07		0.110591	0.0708574	0.0722592	0.0845691		2.53974e+06	2927242	974673		1.5676e+07	1.83384e+07	2.48426e+07		0.162015	0.159623	0.0392339	0.120291		2.00063e+06	2.11761e+06	1885533		1.64237e+07	1.45601e+07	1.77024e+07		0.121814	0.14544	0.106513	0.124589		2969369	3.07836e+06	3023716
[R].FGNSPPR.[F]	1xPhospho [S4(100)]	AT1G20760.1 [875-881]	AT1G20760.1 1xPhospho [S878(100)]	0.00527978	0.000767611		37646764	35108628	33901764		2.50592e+07	3.0468e+07	2.60172e+07		1.50231	1.15231	1.30305	1.31923		29040056	29101436	30904626		1.5676e+07	1.83384e+07	2.48426e+07		1.85252	1.58691	1.24402	1.56115		33393742	28804852	27668884		1.64237e+07	1.45601e+07	1.77024e+07		2.03327	1.97835	1.56301	1.85821		39834888	31283170	34366028
[R].FDSINSSR.[D]	1xPhospho [S3(100)]	AT1G20760.1 [937-944]	AT1G20760.1 1xPhospho [S939(100)]	0.00631879	0.000893528		2.47606e+07	1.80511e+07	1.75021e+07		2.50592e+07	3.0468e+07	2.60172e+07		0.988083	0.592462	0.672713	0.751086		12834317	1.24478e+07	1.2273e+07		1.5676e+07	1.83384e+07	2.48426e+07		0.818723	0.678784	0.49403	0.663846		1.76934e+07	15560626	12345894		1.64237e+07	1.45601e+07	1.77024e+07		1.07731	1.06872	0.697415	0.947816		1.96541e+07	15578407	1.69547e+07
[K].DFGGPSLSR.[F]	1xPhospho [S6(100)]	AT1G20760.1 [963-971]	AT1G20760.1 1xPhospho [S968(100)]	0.0127485	0.00128648		767677	727144	860342		2.50592e+07	3.0468e+07	2.60172e+07		0.0306345	0.0238658	0.0330682	0.0291895		379820	294398	332855		1.5676e+07	1.83384e+07	2.48426e+07		0.0242294	0.0160536	0.0133985	0.0178938		408995	813645	448282		1.64237e+07	1.45601e+07	1.77024e+07		0.0249027	0.055882	0.0253233	0.0353693			588964	377806
[R].YYLKEDGAESR.[R]	1xPhospho [S10(100)]	AT1G20840.1 [437-447]	AT1G20840.1 1xPhospho [S446(100)]	0.000200033	8.35654e-05		1.06148e+06	1.60466e+06	1.69178e+06		1.77618e+07	1.89186e+07	1.67108e+07		0.0597617	0.084819	0.101239	0.0819399		1.67471e+06	2114578	1.62728e+06		1.68854e+07	1.82546e+07	1.51146e+07		0.0991804	0.115838	0.107663	0.10756		1.89097e+06	1602141	1.13858e+06		3.01324e+07	1.9824e+07	2.04762e+07		0.0627553	0.0808182	0.0556053	0.0663929		2.10241e+06	2.22659e+06	1.47874e+06
[R].PVPEQNSSLGLR.[S]	1xPhospho [S7(99.2)]	AT1G20840.1 [271-282]	AT1G20840.1 1xPhospho [S277(99.2)]	0.000895812	0.000259633		4938329	5529641	4.41305e+06		1.77618e+07	1.89186e+07	1.67108e+07		0.278031	0.292286	0.264084	0.278134		11057485	8424025	10163118		1.68854e+07	1.82546e+07	1.51146e+07		0.654853	0.461473	0.672405	0.596244		9295193	3.35833e+06	2.99816e+06		3.01324e+07	1.9824e+07	2.04762e+07		0.308478	0.169407	0.146422	0.208103		12604974	6752257	5.42025e+06
[R].LYGTHENQSYLAR.[P]	1xPhospho [S9(100)]	AT1G20840.1 [258-270]	AT1G20840.1 1xPhospho [S266(100)]	0.0398369	0.0037173			1.54474e+06	1.83728e+06		1.77618e+07	1.89186e+07	1.67108e+07		#VALUE!	0.0816519	0.109946	#VALUE!		423053	1.43741e+06	1.26414e+06		1.68854e+07	1.82546e+07	1.51146e+07		0.0250543	0.078742	0.0836372	0.0624778			1.41875e+06	1786051		3.01324e+07	1.9824e+07	2.04762e+07		#VALUE!	0.0715674	0.0872259	#VALUE!		644709	2497624	1.51725e+06
[R].QTTSMDKDMIPHPTSGSTLSMR.[R]	1xGln->pyro-Glu [N-Term]; 3xOxidation [M5; M9; M21]; 1xPhospho [S20(100)]	AT1G20840.1 [382-403]	AT1G20840.1 1xPhospho [S401(100)]	0.119187	0.00843623		2.20797e+06	2.04525e+06			1.77618e+07	1.89186e+07	1.67108e+07		0.12431	0.108108	#VALUE!	#VALUE!		2.50794e+06	2.54773e+06	1.97536e+06		1.68854e+07	1.82546e+07	1.51146e+07		0.148527	0.139566	0.130692	0.139595		1.16525e+06	995500	859450		3.01324e+07	1.9824e+07	2.04762e+07		0.0386709	0.0502169	0.0419732	0.0436203		2.51719e+06	959248	2.64978e+06
[K].DMIPHPTSGSTLSMR.[R]	2xOxidation [M2; M14]; 1xPhospho [T7(97.2)]	AT1G20840.1 [389-403]	AT1G20840.1 1xPhospho [T395(97.2)]	0.143019	0.00912516		542229		563584		1.77618e+07	1.89186e+07	1.67108e+07		0.0305278	#VALUE!	0.0337258	#VALUE!		779408	349219	495398		1.68854e+07	1.82546e+07	1.51146e+07		0.0461586	0.0191304	0.0327762	0.0326884		744492	578986	628739		3.01324e+07	1.9824e+07	2.04762e+07		0.0247073	0.0292063	0.0307059	0.0282065		1101657	1.06621e+06	770528
[R].IIQGEDSDSDYSEPK.[NS]	1xPhospho [S7(100)]	AT1G20920.1 [436-450]	AT1G20920.1 1xPhospho [S442(100)]	7.638e-06	8.35654e-05			1.21452e+06	949117		552106	725733	1.67593e+06		#VALUE!	1.6735	0.566324	#VALUE!		1.31089e+06	736474	566282		658490	765000	2.04363e+06		1.99075	0.962711	0.277097	1.07685		1.10536e+06	1.04611e+06	530649		639839	694876	2.31908e+06		1.72756	1.50546	0.228819	1.15395		846854	1.1228e+06
[R].SREVGNEESDDDVKR.[D]	1xPhospho [S9(100)]	AT1G20920.1 [202-216]	AT1G20920.1 1xPhospho [S210(100)]	9.13204e-06	8.35654e-05		1.96265e+06	1.51998e+06	1.10348e+06		552106	725733	1.67593e+06		3.55485	2.09441	0.658427	2.10256		2.11371e+06	1.45307e+06	863467		658490	765000	2.04363e+06		3.20993	1.89944	0.422517	1.84396		1.65462e+06	1.39861e+06	1.02057e+06		639839	694876	2.31908e+06		2.586	2.01275	0.440074	1.67961		2.89756e+06	2.12309e+06	2.152e+06
[R].EVGNEESDDDVKR.[D]	1xPhospho [S7(100)]	AT1G20920.1 [204-216]	AT1G20920.1 1xPhospho [S210(100)]	6.35756e-06	8.35654e-05		2.14678e+07	1.17801e+07	1.09984e+07		552106	725733	1.67593e+06		38.8835	16.232	6.56258	20.5593		1.46566e+07	8874582	5.21751e+06		658490	765000	2.04363e+06		22.2579	11.6008	2.55307	12.1373		1.58854e+07	12015403	1.07161e+07		639839	694876	2.31908e+06		24.8271	17.2914	4.62084	15.5798		1.43774e+07	14855439	1.18221e+07
[K].RKSVEDNGEK.[K]	1xPhospho [S3(100)]	AT1G20920.1 [249-258]	AT1G20920.1 1xPhospho [S251(100)]	0.0292186	0.0026223		472032	400657	337071		552106	725733	1.67593e+06		0.854967	0.552072	0.201125	0.536054		250083	281963			658490	765000	2.04363e+06		0.379782	0.368579	#VALUE!	#VALUE!		455029		216512		639839	694876	2.31908e+06		0.711161	#VALUE!	0.0933615	#VALUE!		308885	197024
[R].HEDSPKRK.[S]	1xPhospho [S4(100)]	AT1G20920.1 [243-250]	AT1G20920.1 1xPhospho [S246(100)]	0.0684035	0.00613076		4630688	3.21633e+06	2.31876e+06		552106	725733	1.67593e+06		8.38732	4.43183	1.38357	4.73424		2923009	3232135	1.73208e+06		658490	765000	2.04363e+06		4.43896	4.22501	0.847552	3.17051		3686481	4079666	2593522		639839	694876	2.31908e+06		5.76158	5.87107	1.11834	4.25033		3.14031e+06	2.4984e+06	2.39111e+06
[K].SELESTDDGPEEVVEIPK.[S]	1xPhospho [S5(100)]	AT1G20970.1 [120-137]	AT1G20970.1 1xPhospho [S124(100)]	3.9893e-08	8.35654e-05		4368451	4.87183e+06	3.15386e+06		3.02236e+07	2.56465e+07	3.29217e+07		0.144538	0.189961	0.095799	0.143433		4.62324e+06	1.10121e+06			2.93082e+07	2.51068e+07	3.50833e+07		0.157745	0.0438608	#VALUE!	#VALUE!		935587	2.98527e+06	1.39153e+06		1.85715e+07	2.13839e+07	2.23701e+07		0.0503777	0.139604	0.062205	0.0840622		2.95894e+06	2.34472e+06	1.80523e+06
[R].SSINTDEEVATASVASEIK.[T]	1xPhospho [S/T]	AT1G20970.1 [695-713]		0.000981961	0.000315417		1.17127e+06	847697	1.41453e+06		3.02236e+07	2.56465e+07	3.29217e+07		0.0387536	0.0330532	0.0429665	0.0382577		355824				2.93082e+07	2.51068e+07	3.50833e+07		0.0121408	#VALUE!	#VALUE!	#VALUE!			1.50064e+06			1.85715e+07	2.13839e+07	2.23701e+07		#VALUE!	0.0701763	#VALUE!	#VALUE!		1.14449e+06	916099
[R].EIETPKKQTVEESQQMK.[K]	1xOxidation [M16]; 1xPhospho [T4(100)]	AT1G20970.1 [1284-1300]	AT1G20970.1 1xPhospho [T1287(100)]	0.110657	0.00815301		45905172	31432940	35622504		3.02236e+07	2.56465e+07	3.29217e+07		1.51885	1.22562	1.08204	1.2755		30874568	25805640	18931660		2.93082e+07	2.51068e+07	3.50833e+07		1.05344	1.02783	0.539621	0.873633		32389676	22549630	23599050		1.85715e+07	2.13839e+07	2.23701e+07		1.74406	1.05451	1.05494	1.2845		34806464	25326318	24947852
[K].KQNVIVASPSR.[F]	1xPhospho [S8(99.4)]	AT1G21060.1 [25-35]	AT1G21060.1 1xPhospho [S32(99.4)]	0.000307109	8.35654e-05			659355	796572		1.86022e+06	2.17522e+06	1.96558e+06		#VALUE!	0.303121	0.405262	#VALUE!		570274	527751	647539		1.96955e+06	2.52597e+06	2.79992e+06		0.289545	0.208929	0.231271	0.243248						1.41109e+07	1.39416e+07	1.31027e+07		#VALUE!	#VALUE!	#VALUE!	#VALUE!
[R].STVGPQEPQSPYVEAPK.[L]	1xPhospho [S10(100)]	AT1G21080.1 [352-368]	AT1G21080.1 1xPhospho [S361(100)]	7.0598e-05	8.35654e-05		1.84073e+06	1.6117e+06	1.37369e+06		7.19043e+07	7.51885e+07	7.45543e+07		0.0255997	0.0214355	0.0184253	0.0218202		2.16156e+06	1.71352e+06	1.68716e+06		6.43395e+07	6.33252e+07	6.46129e+07		0.0335962	0.0270591	0.0261118	0.0289224		1.91244e+06	1719551	1746318		6.6397e+07	6.94117e+07	6.62337e+07		0.0288031	0.0247732	0.026366	0.0266474		4.39383e+06	4076892	2.81932e+06
[K].SPEHALFTK.[P]	1xPhospho [S1(100)]	AT1G21380.1 [383-391]	AT1G21380.1 1xPhospho [S383(100)]	0.00038913	8.35654e-05		1.12828e+06	1.39159e+06	1.11142e+06		3.25352e+07	2.80903e+07	3.48035e+07		0.0346789	0.0495398	0.0319342	0.0387176		919682	951142	734474		2.87768e+07	2.81091e+07	3.5834e+07		0.0319591	0.0338375	0.0204966	0.0287644				658990		2.96445e+07	2.97666e+07	2.72355e+07		#VALUE!	#VALUE!	0.024196	#VALUE!		1.73885e+06	1444188
[R].YDSFNAQSYDSSSNNNASETPK.[A]	1xPhospho [S3(100)]	AT1G21630.2 [1172-1193]	AT1G21630.2 1xPhospho [S1174(100)]	2.30255e-11	8.35654e-05		6.08155e+06	1.1159e+07	9.25909e+06		7.42921e+07	3.28344e+07	3.66416e+07		0.0818599	0.339856	0.252693	0.224803		4.57981e+06	5.5984e+06	5.10268e+06		6.57759e+07	3.23618e+07	6.12011e+07		0.0696274	0.172994	0.0833755	0.108666		9468384	8.1558e+06	8712215		3.09447e+07	6.29547e+07	3.2655e+07		0.305978	0.12955	0.266796	0.234108		8.43384e+06	7.93854e+06	4.95053e+06
[R].FDSFNSNNNDAFSLSR.[T]	1xPhospho [S3(100)]	AT1G21630.2 [1132-1147]	AT1G21630.2 1xPhospho [S1134(100)]	1.94e-09	8.35654e-05		1.13053e+07	10061332	10289960		7.42921e+07	3.28344e+07	3.66416e+07		0.152174	0.306426	0.280827	0.246476		7.92962e+06	3.79673e+06	2.73541e+06		6.57759e+07	3.23618e+07	6.12011e+07		0.120555	0.117321	0.0446955	0.0941906		1.84942e+06	9.93055e+06	4666315		3.09447e+07	6.29547e+07	3.2655e+07		0.0597654	0.157741	0.142898	0.120135		5.28859e+06	6.07062e+06	3.48835e+06
[R].FDSFNYQR.[Y]	1xPhospho [S3(100)]	AT1G21630.2 [1164-1171]	AT1G21630.2 1xPhospho [S1166(100)]	0.000467577	8.35654e-05			6.21237e+06	5.19997e+06		7.42921e+07	3.28344e+07	3.66416e+07		#VALUE!	0.189203	0.141914	#VALUE!		2.46326e+06	2814054	2.06368e+06		6.57759e+07	3.23618e+07	6.12011e+07		0.0374492	0.0869561	0.0337196	0.0527083		4313939	3.79931e+06	2663153		3.09447e+07	6.29547e+07	3.2655e+07		0.139408	0.0603499	0.0815543	0.0937707		4.77962e+06	4.0968e+06	2.86006e+06
[K].EGEDVSFSDADSK.[T]	1xPhospho [S8(100)]	AT1G21630.2 [839-851]	AT1G21630.2 1xPhospho [S846(100)]	0.000105743	8.35654e-05		998330	935056	938836		7.42921e+07	3.28344e+07	3.66416e+07		0.0134379	0.0284779	0.0256221	0.0225126		919964	693077	465917		6.57759e+07	3.23618e+07	6.12011e+07		0.0139863	0.0214165	0.00761288	0.0143386		660761	793852			3.09447e+07	6.29547e+07	3.2655e+07		0.021353	0.0126099	#VALUE!	#VALUE!		1.06922e+06	1.02504e+06	522897
[R].KGIEADSSPR.[T]	1xPhospho [S8(99.3)]	AT1G21630.2 [889-898]	AT1G21630.2 1xPhospho [S896(99.3)]	1.31167e-05	8.35654e-05		3.96892e+07	24446748	2.34673e+07		7.42921e+07	3.28344e+07	3.66416e+07		0.534231	0.744546	0.640454	0.639744		2.60377e+07	2.14205e+07	1.94184e+07		6.57759e+07	3.23618e+07	6.12011e+07		0.395854	0.661907	0.317289	0.45835		2.02878e+07	19261440	1.78363e+07		3.09447e+07	6.29547e+07	3.2655e+07		0.655616	0.305957	0.546205	0.502593		26792362	2.24468e+07	21106944
[K].LSIFADSVPSPPANASDVSPTKPSLFADSVPSTPATNNASYPGQK.[S]	1xPhospho [S/T/Y]	AT1G21630.2 [981-1025]		0.000802118	0.000259633		1.59616e+07	1.70281e+07	13695618		7.42921e+07	3.28344e+07	3.66416e+07		0.214849	0.518605	0.373772	0.369075		8.1861e+06	7.8959e+06	2.09933e+06		6.57759e+07	3.23618e+07	6.12011e+07		0.124454	0.243988	0.0343022	0.134248		1.00458e+06	1.02975e+07	4.54711e+06		3.09447e+07	6.29547e+07	3.2655e+07		0.0324636	0.16357	0.139247	0.11176		1.07532e+07	7138059	9772396
[R].FDSIGSTR.[D]	1xPhospho [S3(100)]	AT1G21630.2 [1199-1206]	AT1G21630.2 1xPhospho [S1201(100)]	0.0048424	0.000712301		2.53643e+07	22938920	20571560		7.42921e+07	3.28344e+07	3.66416e+07		0.341413	0.698624	0.561426	0.533821		1.63499e+07	14233639	1.46759e+07		6.57759e+07	3.23618e+07	6.12011e+07		0.248569	0.439829	0.239798	0.309399		2.16695e+07	20161266	15489675		3.09447e+07	6.29547e+07	3.2655e+07		0.700265	0.320251	0.474344	0.498286		2.42183e+07	17848910	18939626
[K].GIEADSSPR.[T]	1xPhospho [S7(100)]	AT1G21630.2 [890-898]	AT1G21630.2 1xPhospho [S896(100)]	0.00562208	0.000767611		18321678	11613075	10570569		7.42921e+07	3.28344e+07	3.66416e+07		0.246617	0.353686	0.288485	0.296263		13440930	11132264	9780153		6.57759e+07	3.23618e+07	6.12011e+07		0.204344	0.343994	0.159803	0.236047		11084537	9483058	8.33988e+06		3.09447e+07	6.29547e+07	3.2655e+07		0.358205	0.150633	0.255394	0.254744		13322286	10645709	12516101
[R].TDSMRSTSEPDPFASR.[F]	1xOxidation [M4]; 1xPhospho [S3(100)]	AT1G21630.2 [1148-1163]	AT1G21630.2 1xPhospho [S1150(100)]	0.00813251	0.00106329		2.71806e+06	2.79466e+06	1.70662e+06		7.42921e+07	3.28344e+07	3.66416e+07		0.0365861	0.0851136	0.046576	0.0560919		2025705	668095	1.68938e+06		6.57759e+07	3.23618e+07	6.12011e+07		0.0307971	0.0206446	0.0276037	0.0263485		1.45203e+06	879253	1.52812e+06		3.09447e+07	6.29547e+07	3.2655e+07		0.0469234	0.0139664	0.0467959	0.0358952		2.8394e+06	2.08137e+06	620538
[K].DIPSFIR.[AT]	1xPhospho [S4(100)]	AT1G22400.1 [200-206]	AT1G22400.1 1xPhospho [S203(100)]	0.148584	0.0093138		670587	1.14089e+06	783552		1.47806e+07	1.54492e+07	2.2503e+07		0.0453693	0.0738474	0.03482	0.0513456		935749	548719	611248		8.78967e+06	8.40194e+06	7.6462e+06		0.10646	0.0653086	0.0799414	0.0839034		963421	951341	693451		9.42893e+06	1.04321e+07	8.70943e+06		0.102177	0.0911936	0.0796207	0.0909971		1.21715e+06	1.32284e+06	644889
[K].EILQSESFKEEGYLASELQEAEK.[N]	1xPhospho [S/Y]	AT1G22530.1 [73-95]		1.80902e-07	8.35654e-05		3.24651e+07	2.29775e+07	2.41396e+07		7.53787e+08	7.76569e+08	7.46203e+08		0.0430693	0.0295884	0.03235	0.0350026		2.73154e+07	1.97752e+07	3.08659e+07		6.40264e+08	6.33667e+08	6.26068e+08		0.0426628	0.0312075	0.0493011	0.0410571		3.33418e+07	3.81418e+07	1.6854e+07		5.56869e+08	5.38931e+08	5.41682e+08		0.0598737	0.0707732	0.0311143	0.0539204		2.64617e+07	2.67413e+07	3.70067e+07
[K].TFGSIITSPR.[T]	1xPhospho [S8(100)]	AT1G22530.1 [529-538]; AT1G72150.1 [421-430]	AT1G22530.1 1xPhospho [S536(100)]; AT1G72150.1 1xPhospho [S428(100)]	0.000215918	8.35654e-05		1751991	1.85664e+06	1.55151e+06		7.53787e+08	7.76569e+08	7.46203e+08		0.00232425	0.00239082	0.0020792	0.00226476		1.40301e+06	1.22628e+06	1.02084e+06		6.40264e+08	6.33667e+08	6.26068e+08		0.0021913	0.00193521	0.00163056	0.00191902		1.04362e+06	1.21681e+06			5.56869e+08	5.38931e+08	5.41682e+08		0.00187408	0.00225783	#VALUE!	#VALUE!		1.78557e+06	1.69955e+06	1183564
[R].THSAALR.[I]	1xPhospho [S3(100)]	AT1G22750.4 [249-255]	AT1G22750.4 1xPhospho [S251(100)]	0.0303466	0.00279214		7.34377e+06	4.51863e+06	3979477		1.45731e+07	1.29907e+07	1.28019e+07		0.503928	0.347836	0.310849	0.387538		7.36761e+06	5943592	6.19161e+06		1.10098e+07	1.0241e+07	7.64539e+06		0.669188	0.580374	0.809849	0.68647			6787867			1.22373e+07	7.7876e+06	9.35845e+06		#VALUE!	0.871625	#VALUE!	#VALUE!		11479010	9680167	10962806
[M].SLVANEEFQHILR.[V]	1xAcetyl [N-Term]; 1xPhospho [S1(100)]	AT1G22780.1 [2-14]	AT1G22780.1 1xAcetyl [N-Term]; 1xPhospho [S2(100)]	8.51719e-05	8.35654e-05		864098	676439	563862		8.72076e+08	8.9014e+08	8.98486e+08		0.000990853	0.000759925	0.000627569	0.000792782		939558	350278			9.21418e+08	9.30579e+08	9.52485e+08		0.00101969	0.000376409	#VALUE!	#VALUE!		540155				8.53239e+08	8.68233e+08	9.14549e+08		0.000633064	#VALUE!	#VALUE!	#VALUE!		1.08612e+06	1.07567e+06	769611
[R].PSNFEESCAMASSPR.[F]	1xCarbamidomethyl [C8]; 1xPhospho [S13(99.4)]	AT1G23080.1 [285-299]	AT1G23080.1 1xPhospho [S297(99.4)]	3.48025e-09	8.35654e-05		4016520				3.62129e+06	2.87276e+06	1.23037e+06		1.10914	#VALUE!	#VALUE!	#VALUE!		1.44949e+06	1471088	963800		4.57198e+06	7.28376e+06	5.38941e+06		0.317037	0.201968	0.178832	0.232613						5.96251e+06	3.02921e+06	3.02491e+06		#VALUE!	#VALUE!	#VALUE!	#VALUE!
[R].PSNFEESCAMASSPR.[F]	1xCarbamidomethyl [C8]; 1xOxidation [M10]; 1xPhospho [S13(99.5)]	AT1G23080.1 [285-299]	AT1G23080.1 1xPhospho [S297(99.5)]	3.52206e-11	8.35654e-05		1.68322e+07	11946684	1.1393e+07		3.62129e+06	2.87276e+06	1.23037e+06		4.64814	4.1586	9.25984	6.02219		1.8639e+07	1.70023e+07	1.74679e+07		4.57198e+06	7.28376e+06	5.38941e+06		4.07679	2.33427	3.24116	3.21741		1.09093e+07	9.79697e+06	6.86539e+06		5.96251e+06	3.02921e+06	3.02491e+06		1.82965	3.23417	2.26962	2.44448		1.50496e+07	1.24459e+07	1.20861e+07
[R].PSNLTGAEIYSLNTTPR.[G]	1xPhospho [T15(99.5)]	AT1G23080.1 [228-244]	AT1G23080.1 1xPhospho [T242(99.5)]	2.02103e-11	8.35654e-05		1.54972e+06	3.1126e+06	2.59427e+06		3.62129e+06	2.87276e+06	1.23037e+06		0.427947	1.08349	2.10853	1.20666		4.14944e+06	3.86853e+06	3.86916e+06		4.57198e+06	7.28376e+06	5.38941e+06		0.90758	0.531117	0.71792	0.718872		1.93804e+06	1.95497e+06	1.24684e+06		5.96251e+06	3.02921e+06	3.02491e+06		0.325038	0.645373	0.41219	0.460867		3.15266e+06	2.63252e+06	2.19972e+06
[R].CNSTAELNPK.[E]	1xCarbamidomethyl [C1]; 1xPhospho [S3(100)]	AT1G23080.1 [429-438]	AT1G23080.1 1xPhospho [S431(100)]	7.51567e-05	8.35654e-05		4455972	3.43616e+06	2.76321e+06		3.62129e+06	2.87276e+06	1.23037e+06		1.23049	1.19612	2.24584	1.55748		4.80303e+06	4.73066e+06	5.22094e+06		4.57198e+06	7.28376e+06	5.38941e+06		1.05054	0.649481	0.968742	0.889586		3965118	2978013	2.27448e+06		5.96251e+06	3.02921e+06	3.02491e+06		0.665009	0.983099	0.751914	0.800007		5.92628e+06	3.05368e+06	4.36884e+06
[R].LSNFGPADMYSVQSSR.[G]	1xOxidation [M9]; 1xPhospho [S/Y]	AT1G23080.1 [264-279]; AT1G70940.1 [261-276]		4.79904e-07	8.35654e-05		2.63354e+06	1.94831e+06	4.5322e+06		3.62129e+06	2.87276e+06	1.23037e+06		0.727238	0.678201	3.68361	1.69635		2.86525e+06	4595439	3.96236e+06		4.57198e+06	7.28376e+06	5.38941e+06		0.626698	0.630916	0.735213	0.664276		1091190	5.84793e+06	1.55197e+06		5.96251e+06	3.02921e+06	3.02491e+06		0.183009	1.93051	0.513064	0.875529		1172856	4.58528e+06	2.77381e+06
[R].LSNFGPADMYSVQSSRGPTPR.[P]	1xOxidation [M9]; 1xPhospho [S/T/Y]	AT1G23080.1 [264-284]; AT1G70940.1 [261-281]		0.000883543	0.000259633		771305	1.46557e+06	703590		3.62129e+06	2.87276e+06	1.23037e+06		0.212992	0.510159	0.571854	0.431668		1.01534e+06	642834	978570		4.57198e+06	7.28376e+06	5.38941e+06		0.222079	0.0882558	0.181573	0.163969		902577				5.96251e+06	3.02921e+06	3.02491e+06		0.151375	#VALUE!	#VALUE!	#VALUE!		1.56538e+06	1.05223e+06	873889
[K].KASDTADVSDGGR.[S]	1xPhospho [S9(100)]	AT1G23170.2 [88-100]	AT1G23170.2 1xPhospho [S96(100)]	0.00173935	0.000315417		897381	458617	655178		1.58903e+06	1.44201e+06	1.13587e+06		0.564734	0.31804	0.576808	0.486527		658844	687341	525502		1.42964e+06	1.61705e+06	1.4936e+06		0.460844	0.425058	0.351836	0.41258		737732		470383		1.6671e+06	1.45095e+06	1.14165e+06		0.442525	#VALUE!	0.412019	#VALUE!		634589	706167	559691
[R].SDVASVASADEFEYKDPVDGSISK.[H]	1xPhospho [S5(100)]	AT1G23190.1 [484-507]	AT1G23190.1 1xPhospho [S488(100)]	1.05045e-05	8.35654e-05		5.03039e+07	47389720	3.72304e+07		6.61598e+08	6.52554e+08	6.53967e+08		0.076034	0.0726219	0.0569301	0.0685287		40066772	16561044	951874		6.3251e+08	6.3043e+08	6.12856e+08		0.0633456	0.0262694	0.00155318	0.0303894		1.14278e+06	34090192	20257350		6.43288e+08	6.16913e+08	6.30456e+08		0.00177647	0.0552594	0.0321313	0.0297224		2.76062e+07	31267466	14845896
[K].ATGAFILTASHNPGGPTEDFGIK.[Y]	1xPhospho [S10(100)]	AT1G23190.1 [114-136]; AT1G70730.3 [192-214]	AT1G23190.1 1xPhospho [S123(100)]; AT1G70730.3 1xPhospho [S201(100)]	1.69677e-08	8.35654e-05		4.89583e+07	6.24809e+07	4.89106e+07		6.61598e+08	6.52554e+08	6.53967e+08		0.074	0.0957482	0.0747907	0.0815129		8.28384e+07	5.29219e+07	2.47769e+07		6.3251e+08	6.3043e+08	6.12856e+08		0.130968	0.0839457	0.0404286	0.085114		3.65169e+07	5.18743e+07	3.48647e+07		6.43288e+08	6.16913e+08	6.30456e+08		0.056766	0.084087	0.0553007	0.0653846		9.06582e+07	6.62882e+07	5.04841e+07
[K].ETSATDLK.[R]	1xPhospho [S3(99.1)]	AT1G23820.1 [49-56]	AT1G23820.1 1xPhospho [S51(99.1)]	0.0102641	0.00123953		2.95429e+06	1.69382e+06	1.62191e+06		8.151e+07	8.56207e+07	1.02291e+08		0.0362445	0.0197829	0.0158559	0.0239611		1233841	1.15811e+06	1.94917e+06		1.09752e+08	1.00383e+08	1.22826e+08		0.0112421	0.0115369	0.0158694	0.0128828		2.25245e+06	1.4539e+06	1.28534e+06		7.40431e+07	8.03762e+07	7.84893e+07		0.0304208	0.0180887	0.016376	0.0216285		1.88682e+06	1.58257e+06	1.29872e+06
[R].VLSLSPSFR.[K]	1xPhospho [S7(100)]	AT1G23870.1 [567-575]; AT1G70290.1 [562-570]	AT1G23870.1 1xPhospho [S573(100)]; AT1G70290.1 1xPhospho [S568(100)]	0.000444018	8.35654e-05		19324976	17108244	13951875		9.17339e+06	9.17876e+06	7.53835e+06		2.10663	1.8639	1.85079	1.94044		14836769	8321539	6.3367e+06		4.78625e+06	5.99509e+06	4.36815e+06		3.09987	1.38806	1.45066	1.97953		6.22857e+06	10786577	5.89071e+06		5.25944e+06	7.23256e+06	7.81877e+06		1.18427	1.49139	0.753406	1.14302		14880987	14355168	7.89603e+06
[R].VLSLSPSFRK.[L]	1xPhospho [S7(100)]	AT1G23870.1 [567-576]; AT1G70290.1 [562-571]	AT1G23870.1 1xPhospho [S573(100)]; AT1G70290.1 1xPhospho [S568(100)]	0.000202921	8.35654e-05		10533306	10978702	9988987		9.17339e+06	9.17876e+06	7.53835e+06		1.14825	1.1961	1.32509	1.22314		11201741	7337976	8469443		4.78625e+06	5.99509e+06	4.36815e+06		2.3404	1.224	1.93891	1.83444		8.13448e+06	7210272	4889883		5.25944e+06	7.23256e+06	7.81877e+06		1.54664	0.996919	0.625403	1.05632		14301732	13820083	9741939
[R].YHGHSMSDPGSTYR.[T]	1xOxidation [M6]; 1xPhospho [S5(100)]	AT1G24180.1 [292-305]	AT1G24180.1 1xPhospho [S296(100)]	5.39493e-06	8.35654e-05		7.04283e+06	21324304	2.59115e+07		1.3977e+08	1.4483e+08	1.34641e+08		0.0503886	0.147237	0.192449	0.130025		4.57282e+06	6.52563e+06	4.71219e+06		1.31538e+08	1.44639e+08	1.29192e+08		0.0347643	0.0451166	0.0364742	0.038785		16888319	1.90194e+07	1.622e+07		1.30483e+08	1.425e+08	1.19292e+08		0.12943	0.133469	0.135969	0.132956		24277057	2.35285e+07	16609070
[R].YHGHSMSDPGSTYR.[T]	1xPhospho [S/Y/T]	AT1G24180.1 [292-305]		0.0186218	0.00192055			356709			1.3977e+08	1.4483e+08	1.34641e+08		#VALUE!	0.00246295	#VALUE!	#VALUE!						1.31538e+08	1.44639e+08	1.29192e+08		#VALUE!	#VALUE!	#VALUE!	#VALUE!						1.30483e+08	1.425e+08	1.19292e+08		#VALUE!	#VALUE!	#VALUE!	#VALUE!		794490	812463	578717
[R].NNSLLSGIIDGGR.[S]	1xPhospho [S3(100)]	AT1G24300.1 [1259-1271]	AT1G24300.1 1xPhospho [S1261(100)]	3.94151e-06	8.35654e-05		1.3213e+07	1.04616e+07	9.20304e+06		2.19264e+08	2.19189e+08	2.15217e+08		0.0602609	0.0477285	0.0427617	0.0502504		1.29553e+07	4.80959e+06	2.67784e+06		2.47112e+08	2.47042e+08	2.67615e+08		0.0524269	0.0194687	0.0100063	0.0273006		4.20621e+06	8.14977e+06	4.22612e+06		1.87543e+08	2.25839e+08	2.05606e+08		0.0224279	0.0360866	0.0205545	0.0263563		1.02209e+07	8.07868e+06	5.28322e+06
[R].AFSDEQINR.[S]	1xPhospho [S3(100)]	AT1G24300.1 [1237-1245]	AT1G24300.1 1xPhospho [S1239(100)]	0.000883543	0.000259633		3.20677e+06	3.38062e+06	3.16236e+06		2.19264e+08	2.19189e+08	2.15217e+08		0.0146252	0.0154233	0.0146938	0.0149141		1.4282e+06	1.06165e+06	1.029e+06		2.47112e+08	2.47042e+08	2.67615e+08		0.00577957	0.00429743	0.00384509	0.0046407		2.83504e+06	2.5908e+06	1.72429e+06		1.87543e+08	2.25839e+08	2.05606e+08		0.0151167	0.0114719	0.00838641	0.0116583		1.99233e+06	2138436	1596907
[R].MMSFEAQDR.[M]	2xOxidation [M1; M2]; 1xPhospho [S3(100)]	AT1G24300.1 [1309-1317]	AT1G24300.1 1xPhospho [S1311(100)]	0.0029525	0.000515838		4439711	3.62622e+06	3.55881e+06		2.19264e+08	2.19189e+08	2.15217e+08		0.0202483	0.0165438	0.0165359	0.017776		2.89608e+06	2886186	3.39982e+06		2.47112e+08	2.47042e+08	2.67615e+08		0.0117197	0.011683	0.0127041	0.0120356		3.62128e+06	3.35338e+06	2.6813e+06		1.87543e+08	2.25839e+08	2.05606e+08		0.0193091	0.0148485	0.013041	0.0157329		5434333	4241054	4446471
[K].MDVRSPTPMPMGNPSDPNLK.[D]	3xOxidation [M1; M9; M11]; 1xPhospho [S5(100)]	AT1G24300.1 [46-65]	AT1G24300.1 1xPhospho [S50(100)]	0.00714558	0.00095398		497574	631109			2.19264e+08	2.19189e+08	2.15217e+08		0.0022693	0.00287929	#VALUE!	#VALUE!		1.02892e+06	908302	1.05472e+06		2.47112e+08	2.47042e+08	2.67615e+08		0.00416379	0.00367671	0.00394116	0.00392722		1.48627e+06	1689471	1.58656e+06		1.87543e+08	2.25839e+08	2.05606e+08		0.00792495	0.00748086	0.0077165	0.00770744			791330	753037
[R].LNSVASESYGSFGAGYQVSHGSPEAVR.[S]	1xPhospho [S22(100)]	AT1G24300.1 [405-431]	AT1G24300.1 1xPhospho [S426(100)]	0.0119783	0.00128648		871961	1.24969e+06			2.19264e+08	2.19189e+08	2.15217e+08		0.00397677	0.00570144	#VALUE!	#VALUE!		1.22624e+06	365640	447171		2.47112e+08	2.47042e+08	2.67615e+08		0.00496228	0.00148007	0.00167095	0.00270443			814139	485737		1.87543e+08	2.25839e+08	2.05606e+08		#VALUE!	0.00360495	0.00236247	#VALUE!		1.03761e+06		592677
[R].SRSSTGFR.[Q]	1xPhospho [S/T]	AT1G24300.1 [1005-1012]	AT1G24300.1 1xPhospho [S1007(99.1)]	0.0158035	0.0016958		1.34621e+06	1.14083e+06	1.04667e+06		2.19264e+08	2.19189e+08	2.15217e+08		0.00613966	0.00520479	0.00486334	0.0054026		841567	727543	695347		2.47112e+08	2.47042e+08	2.67615e+08		0.0034056	0.00294501	0.00259831	0.00298297		845498	758763	591310		1.87543e+08	2.25839e+08	2.05606e+08		0.00450829	0.00335975	0.00287594	0.00358133		1280308	1.05735e+06
[K].ELASDNSIPLSPQWLYTK.[S]	1xPhospho [S11(100)]	AT1G24300.1 [23-40]; AT1G27430.1 [23-40]	AT1G24300.1 1xPhospho [S33(100)]; AT1G27430.1 1xPhospho [S33(100)]	0.00118473	0.000315417		1.07629e+06	3.41907e+06	3.07777e+06		2.19264e+08	2.19189e+08	2.15217e+08		0.00490867	0.0155987	0.0143008	0.0116027		1.15181e+06	2.17463e+06			2.47112e+08	2.47042e+08	2.67615e+08		0.00466108	0.00880265	#VALUE!	#VALUE!		2772321	4.04179e+06	2.03609e+06		1.87543e+08	2.25839e+08	2.05606e+08		0.0147823	0.0178968	0.00990288	0.014194		3.52564e+06	2.33342e+06	1.31583e+06
[K].SISPVPTAAQVR.[T]	1xPhospho [S3(100)]	AT1G24460.2 [1629-1640]	AT1G24460.2 1xPhospho [S1631(100)]	6.31973e-05	8.35654e-05		581050				1.85875e+07	1.85382e+07	1.73931e+07		0.0312603	#VALUE!	#VALUE!	#VALUE!		519516	393150	3.05265e+06		1.54656e+07	1.68165e+07	1.56227e+07		0.0335917	0.0233788	0.195398	0.0841228			566960	1866522		1.18492e+07	1.51833e+07	8.06901e+06		#VALUE!	0.037341	0.23132	#VALUE!		710332		360944
[R].APSTSEISEIEDK.[G]	1xPhospho [S3(100)]	AT1G24460.2 [1610-1622]	AT1G24460.2 1xPhospho [S1612(100)]	2.16684e-05	8.35654e-05		1.48018e+06	1.43225e+06	1.59551e+06		1.85875e+07	1.85382e+07	1.73931e+07		0.0796331	0.0772592	0.0917327	0.082875		1.2601e+06	845858	1.13797e+06		1.54656e+07	1.68165e+07	1.56227e+07		0.0814776	0.0502992	0.0728408	0.0682059		1.04938e+06	761609	494007		1.18492e+07	1.51833e+07	8.06901e+06		0.0885617	0.0501609	0.0612228	0.0666485		994962	1.17069e+06
[R].FQELTPEK.[L]	1xPhospho [T5(100)]	AT1G24510.1 [341-348]	AT1G24510.1 1xPhospho [T345(100)]	0.0396196	0.00366122		525044				2.11647e+08	2.12703e+08	2.27996e+08		0.00248076	#VALUE!	#VALUE!	#VALUE!		792227		719459		2.28602e+08	2.28988e+08	2.25453e+08		0.00346552	#VALUE!	0.00319117	#VALUE!		930201	678998	558884		2.04457e+08	2.00814e+08	1.99757e+08		0.00454962	0.00338123	0.00279782	0.00357622
[M].ANGADEDAVLSDVESDEPAPVVLK.[D]	1xAcetyl [N-Term]; 1xPhospho [S11(100)]	AT1G24560.1 [2-25]	AT1G24560.1 1xAcetyl [N-Term]; 1xPhospho [S12(100)]	7.17328e-06	8.35654e-05		1099202	826827	671480		1.96911e+06	2.80414e+06	1.72841e+06		0.558222	0.294859	0.388496	0.413859		1.02863e+06				2.87717e+06	2.30544e+06	2.27628e+06		0.357513	#VALUE!	#VALUE!	#VALUE!		384189	642796			2.22207e+06	2.27694e+06	1.54358e+06		0.172896	0.282307	#VALUE!	#VALUE!
[R].TSTADKDLNYLESR.[Q]	1xPhospho [T3(100)]	AT1G24706.2 [1374-1387]	AT1G24706.2 1xPhospho [T1376(100)]	1.75952e-06	8.35654e-05		1.07315e+06	2.05456e+06	2.29052e+06		1.5396e+09	1.5787e+09	1.53986e+09		0.000697037	0.00130143	0.00148749	0.00116199		1.4362e+06	1.14115e+06	1.64497e+06		1.56623e+09	1.40307e+09	1.52801e+09		0.000916976	0.000813326	0.00107654	0.000935615		1.34268e+06		886913		1.37495e+09	1.29703e+09	1.41875e+09		0.000976528	#VALUE!	0.000625136	#VALUE!		1.69228e+06	1708474	1.42962e+06
[K].RRSEENLSVSVDDAK.[R]	1xPhospho [S3(100)]	AT1G24706.2 [1644-1658]	AT1G24706.2 1xPhospho [S1646(100)]	6.29645e-06	8.35654e-05		3.60351e+06	3.29831e+06	5.16694e+06		1.5396e+09	1.5787e+09	1.53986e+09		0.00234056	0.00208926	0.00335546	0.00259509		3.20527e+06	1.77716e+06	1.07915e+06		1.56623e+09	1.40307e+09	1.52801e+09		0.00204649	0.00126662	0.000706245	0.00133979		1.74049e+06	1.27131e+06	1.88085e+06		1.37495e+09	1.29703e+09	1.41875e+09		0.00126585	0.000980171	0.00132571	0.00119058			3.01925e+06	706660
[K].SLPLKEDFEASK.[R]	1xPhospho [S1(100)]	AT1G24706.2 [1696-1707]	AT1G24706.2 1xPhospho [S1696(100)]	0.000196246	8.35654e-05		2505261	1.78648e+06	1.85997e+06		1.5396e+09	1.5787e+09	1.53986e+09		0.00162722	0.00113162	0.00120788	0.00132224		1715001	778004	689698		1.56623e+09	1.40307e+09	1.52801e+09		0.00109499	0.000554501	0.00045137	0.000700286		771317	1.21958e+06	939915		1.37495e+09	1.29703e+09	1.41875e+09		0.000560977	0.000940287	0.000662493	0.000721252		1509646	1.49769e+06	522335
[K].ETDETPRISDENPVKPASK.[Y]	1xPhospho [S9(98.9)]	AT1G24706.2 [1318-1336]	AT1G24706.2 1xPhospho [S1326(98.9)]	2.19844e-05	8.35654e-05		2.42793e+06	1.66885e+06	1.67313e+06		1.5396e+09	1.5787e+09	1.53986e+09		0.00157699	0.00105711	0.00108654	0.00124021		2.05324e+06	1.43743e+06	1.33871e+06		1.56623e+09	1.40307e+09	1.52801e+09		0.00131094	0.00102449	0.000876116	0.00107051		1391617	1.40798e+06			1.37495e+09	1.29703e+09	1.41875e+09		0.00101212	0.00108554	#VALUE!	#VALUE!		1836223	1763902	1.21768e+06
[R].EKSLPLKEDFEASK.[R]	1xPhospho [S3(100)]	AT1G24706.2 [1694-1707]	AT1G24706.2 1xPhospho [S1696(100)]	0.000100299	8.35654e-05		1.99576e+06	3.99648e+06	3.45861e+06		1.5396e+09	1.5787e+09	1.53986e+09		0.00129629	0.00253151	0.00224606	0.00202462		2.91064e+06	1.50843e+06	516849		1.56623e+09	1.40307e+09	1.52801e+09		0.00185837	0.00107509	0.00033825	0.00109057		1.58057e+06	1.77311e+06	1.9639e+06		1.37495e+09	1.29703e+09	1.41875e+09		0.00114954	0.00136705	0.00138424	0.00130028		2.46183e+06	2.277e+06	701721
[R].DRSVEAR.[L]	1xPhospho [S3(100)]	AT1G24706.2 [1482-1488]	AT1G24706.2 1xPhospho [S1484(100)]	0.044455	0.00447618		2.51199e+07	18510882	1.04624e+07		1.5396e+09	1.5787e+09	1.53986e+09		0.0163159	0.0117254	0.00679441	0.0116119		20586804	1.94614e+07	16168793		1.56623e+09	1.40307e+09	1.52801e+09		0.0131442	0.0138706	0.0105816	0.0125321		1.8085e+06	3.42496e+06	2497548		1.37495e+09	1.29703e+09	1.41875e+09		0.00131532	0.00264062	0.00176038	0.00190544		5.15667e+06	2.19799e+06	3564070
[R].EDLSELYREDLSDVETS.[-]	1xPhospho [S12(100)]	AT1G25260.1 [219-235]	AT1G25260.1 1xPhospho [S230(100)]	2.99376e-05	8.35654e-05		1.0904e+06	5.06031e+06	6.53786e+06		1.90733e+07	1.43694e+07	1.66189e+07		0.057169	0.35216	0.393399	0.267576		3.64568e+06	1.39951e+06			2.06876e+07	1.36447e+07	1.9257e+07		0.176225	0.102568	#VALUE!	#VALUE!		1134073	3.70835e+06	2.47624e+06		1.80504e+07	1.67293e+07	2.00847e+07		0.062828	0.221668	0.12329	0.135929		2.09098e+06	1.09854e+06	3.77616e+06
[K].PLLVTPGQLLQSGSSAVSLSPPSTNADK.[D]	1xPhospho [S20(100)]	AT1G26110.1 [363-390]	AT1G26110.1 1xPhospho [S382(100)]	3.56892e-12	8.35654e-05		9689728	6.04362e+06	5.51954e+06		1.31587e+08	1.26127e+08	2.56823e+07		0.0736374	0.0479168	0.214916	0.112157		5.13954e+06	3.42248e+06			1.28183e+08	1.27993e+08	2.739e+07		0.0400954	0.0267395	#VALUE!	#VALUE!		2.04521e+06	5.75131e+06	2.68275e+06		1.27935e+08	1.18013e+08	1.17443e+08		0.0159864	0.0487345	0.022843	0.029188		4.101e+06	2.79404e+06	2.98221e+06
[K].STTLDGDEDDDSPTVDEAELPK.[I]	1xPhospho [T14(99.2)]	AT1G26110.1 [486-507]	AT1G26110.1 1xPhospho [T499(99.2)]	1.63827e-09	8.35654e-05		2189572	1.98111e+06	1412514		1.31587e+08	1.26127e+08	2.56823e+07		0.0166397	0.0157072	0.0549994	0.0291155		3.13047e+06	978212			1.28183e+08	1.27993e+08	2.739e+07		0.0244219	0.00764269	#VALUE!	#VALUE!						1.27935e+08	1.18013e+08	1.17443e+08		#VALUE!	#VALUE!	#VALUE!	#VALUE!
[M].SDDEHHFEASESGASK.[T]	1xPhospho [S1(100)]	AT1G26630.1 [2-17]	AT1G26630.1 1xPhospho [S2(100)]	0.000147255	8.35654e-05		1279627	813720	2.45753e+06		6.52267e+08	6.9513e+08	6.44098e+08		0.00196181	0.0011706	0.00381546	0.00231596		2.46274e+06	1.70668e+06	1.26964e+06		6.72308e+08	6.42328e+08	6.45359e+08		0.00366311	0.00265703	0.00196734	0.00276249		1.32735e+06	1.40269e+06	1.55404e+06		6.07648e+08	6.55616e+08	6.19805e+08		0.00218441	0.0021395	0.00250731	0.00227707		4269131	4.37739e+06	3.40724e+06
[M].SDDEHHFEASESGASK.[T]	1xAcetyl [N-Term]; 1xPhospho [S1(100)]	AT1G26630.1 [2-17]	AT1G26630.1 1xAcetyl [N-Term]; 1xPhospho [S2(100)]	4.07703e-06	8.35654e-05		4.80202e+07	4.34215e+07	3.96725e+07		6.52267e+08	6.9513e+08	6.44098e+08		0.0736205	0.0624653	0.0615939	0.0658932		5.40454e+07	4.40331e+07	3.96913e+07		6.72308e+08	6.42328e+08	6.45359e+08		0.0803879	0.0685523	0.0615027	0.0701477		5.12571e+07	4.33873e+07	3.39016e+07		6.07648e+08	6.55616e+08	6.19805e+08		0.0843533	0.0661779	0.0546972	0.0684095		94889924	8.17043e+07	6.35184e+07
[R].AYGGVLSGSAVR.[E]	1xPhospho [S9(100)]	AT1G26880.1 [77-88]	AT1G26880.1 1xPhospho [S85(100)]	8.8513e-05	8.35654e-05				729587		1.09315e+08	9.46253e+07	8.49635e+07		#VALUE!	#VALUE!	0.00858707	#VALUE!		719882	701483	619170		7.18275e+07	8.59923e+07	9.483e+07		0.0100224	0.00815751	0.00652926	0.00823638				638618		7.93799e+07	8.81689e+07	8.99654e+07		#VALUE!	#VALUE!	0.00709849	#VALUE!		759161		767439
[M].GSFDLPHSSSFKGESEIFLR.[N]	1xAcetyl [N-Term]; 1xPhospho [S]	AT1G27030.1 [2-21]	AT1G27030.1 1xAcetyl [N-Term]	1.17382e-05	8.35654e-05						6.1503e+06	7.06713e+06	5.20036e+06		#VALUE!	#VALUE!	#VALUE!	#VALUE!		978363	535397			1.13185e+07	1.16733e+07	1.10424e+07		0.0864394	0.0458651	#VALUE!	#VALUE!						4.62176e+06	5.86252e+06	4.31126e+06		#VALUE!	#VALUE!	#VALUE!	#VALUE!		402779	651121	796473
[R].ASSDQTTASEQK.[E]	1xPhospho [S3(100)]	AT1G27090.1 [90-101]	AT1G27090.1 1xPhospho [S92(100)]	0.000444018	8.35654e-05		822337		316567		8.27557e+07	8.24319e+07	6.60686e+07		0.00993692	#VALUE!	0.0047915	#VALUE!		605819	506755	709832		8.80728e+07	8.65076e+07	7.42983e+07		0.00687862	0.00585792	0.00955381	0.00743012		447869	537289	274949		8.05964e+07	6.9151e+07	6.58939e+07		0.00555694	0.0077698	0.0041726	0.00583311		448314	312903	486934
[M].AATASSEASEGPVMGLINK.[R]	1xOxidation [M14]; 1xPhospho [S6(100)]	AT1G27090.1 [2-20]	AT1G27090.1 1xPhospho [S7(100)]	7.40267e-08	8.35654e-05		6445210	6.10199e+06	4.66373e+06		8.27557e+07	8.24319e+07	6.60686e+07		0.0778824	0.0740246	0.0705893	0.0741654		6.84794e+06	3731537	3.06206e+06		8.80728e+07	8.65076e+07	7.42983e+07		0.0777532	0.0431354	0.041213	0.0540339			5719225	2.11435e+06		8.05964e+07	6.9151e+07	6.58939e+07		#VALUE!	0.0827064	0.0320872	#VALUE!		4.11361e+06	4.7789e+06	1.92539e+06
[M].AATASSEASEGPVMGLINK.[R]	1xAcetyl [N-Term]; 1xOxidation [M14]; 1xPhospho [S6(100)]	AT1G27090.1 [2-20]	AT1G27090.1 1xAcetyl [N-Term]; 1xPhospho [S7(100)]	1.24272e-06	8.35654e-05		7.1029e+06	7.33619e+06	5.37592e+06		8.27557e+07	8.24319e+07	6.60686e+07		0.0858298	0.088997	0.0813689	0.0853985		7.18158e+06	1.37245e+06			8.80728e+07	8.65076e+07	7.42983e+07		0.0815415	0.0158651	#VALUE!	#VALUE!			5.64349e+06			8.05964e+07	6.9151e+07	6.58939e+07		#VALUE!	0.0816112	#VALUE!	#VALUE!		2.02904e+06	3.00207e+06	1523353
[-].MEFSTADFER.[L]	1xAcetyl [N-Term]; 1xOxidation [M1]; 1xPhospho [S/T]	AT1G27390.1 [1-10]	AT1G27390.1 1xAcetyl [N-Term]	0.000280604	8.35654e-05		3.44313e+06	2.21847e+06	1.73763e+06		7.16087e+07	7.24861e+07	6.96462e+07		0.0480826	0.0306055	0.0249494	0.0345458		2154927	871389	549765		6.3212e+07	7.70927e+07	6.50212e+07		0.0340905	0.0113031	0.00845516	0.0179496						5.50371e+07	5.94111e+07	5.55055e+07		#VALUE!	#VALUE!	#VALUE!	#VALUE!		315736	463361
[K].RGGSPGGGR.[E]	1xPhospho [S4(100)]	AT1G27650.1 [263-271]	AT1G27650.1 1xPhospho [S266(100)]	2.51539e-06	8.35654e-05		33304886	25169280	30787048		1.27272e+07	1.71547e+07	1.97218e+07		2.61683	1.46719	1.56106	1.8817		22409256	25329136	14007799		2.3351e+07	2.10264e+07	2.132e+07		0.959671	1.20464	0.657026	0.940444		19911490	15943421	17070008		1.78079e+07	1.27991e+07	1.34188e+07		1.11813	1.24567	1.2721	1.21196		27140444	27314600	24067484
[K].RGGSPGGGREGSEER.[R]	2xPhospho [S4(100); S12(100)]	AT1G27650.1 [263-277]	AT1G27650.1 2xPhospho [S266(100); S274(100)]	0.00538264	0.000767611		3178877	13604075			1.27272e+07	1.71547e+07	1.97218e+07		0.249771	0.793021	#VALUE!	#VALUE!		7.55293e+06		11120202		2.3351e+07	2.10264e+07	2.132e+07		0.323452	#VALUE!	0.521585	#VALUE!				31031998		1.78079e+07	1.27991e+07	1.34188e+07		#VALUE!	#VALUE!	2.31257	#VALUE!		13327412	19106312	30791312
[R].GGSPGGGR.[E]	1xPhospho [S3(100)]	AT1G27650.1 [264-271]	AT1G27650.1 1xPhospho [S266(100)]	0.157373	0.00969999		1.67905e+06	750355	842708		1.27272e+07	1.71547e+07	1.97218e+07		0.131926	0.0437404	0.0427297	0.0727988		761960	705266	17934		2.3351e+07	2.10264e+07	2.132e+07		0.0326308	0.0335419	0.000841181	0.022338		793213	608761	375971		1.78079e+07	1.27991e+07	1.34188e+07		0.0445427	0.0475629	0.0280182	0.0400413		424289	1.0712e+06	334938
[K].VVDQLQSGSSSK.[K]	1xPhospho [S9(99.3)]	AT1G27980.1 [87-98]	AT1G27980.1 1xPhospho [S95(99.3)]	7.30173e-05	8.35654e-05		472720		603407		1.36961e+08	1.46394e+08	1.72876e+08		0.00345149	#VALUE!	0.00349041	#VALUE!		607820	560562	599478		1.27938e+08	1.19573e+08	1.35723e+08		0.00475091	0.00468801	0.00441693	0.00461862			549832	491968		1.36294e+08	1.47937e+08	1.5338e+08		#VALUE!	0.00371667	0.00320752	#VALUE!		1.60083e+06	1443594	1.27562e+06
[R].KSEVPVSPEEKPLLLPGPPVVR.[R]	1xPhospho [S7(100)]	AT1G29530.1 [196-217]	AT1G29530.1 1xPhospho [S202(100)]	1.71542e-07	8.35654e-05		6.31382e+06	4.68602e+06	3687980		9.75747e+06	5.80994e+06	5.42475e+06		0.647076	0.806551	0.679843	0.711157		3.74009e+06	1.33281e+06	810053		6.39675e+06	4.01636e+06	7.10411e+06		0.584686	0.331846	0.114026	0.343519			4561601	2.85393e+06		7.63799e+06	4.18877e+06	6.68697e+06		#VALUE!	1.08901	0.426789	#VALUE!		3.19474e+06	3199970	2.12792e+06
[K].SEVPVSPEEKPLLLPGPPVVR.[R]	1xPhospho [S6(100)]	AT1G29530.1 [197-217]	AT1G29530.1 1xPhospho [S202(100)]	2.25094e-06	8.35654e-05		1.74783e+06	1.84506e+06	1.46208e+06		9.75747e+06	5.80994e+06	5.42475e+06		0.179127	0.317569	0.269521	0.255405		1323170				6.39675e+06	4.01636e+06	7.10411e+06		0.20685	#VALUE!	#VALUE!	#VALUE!			1.37484e+06			7.63799e+06	4.18877e+06	6.68697e+06		#VALUE!	0.32822	#VALUE!	#VALUE!		683820		548651
[R].GSDSSLSSPGSQGNQEFGTK.[D]	1xPhospho [S8(100)]	AT1G29530.1 [37-56]	AT1G29530.1 1xPhospho [S44(100)]	6.28953e-07	8.35654e-05		5.88207e+06	4696443	4245602		9.75747e+06	5.80994e+06	5.42475e+06		0.602828	0.808346	0.782636	0.73127		5050399	5417562	5127641		6.39675e+06	4.01636e+06	7.10411e+06		0.789526	1.34887	0.721785	0.953394		4.85373e+06	3.43946e+06	4.16495e+06		7.63799e+06	4.18877e+06	6.68697e+06		0.635473	0.821116	0.622846	0.693145		6345521	6.52655e+06	5.331e+06
[K].LSPAASEVLGSGR.[V]	1xPhospho [S11(100)]	AT1G29930.1 [20-32]	AT1G29930.1 1xPhospho [S30(100)]	0.000126911	8.35654e-05		1.03868e+06	1.16497e+06	720625		2.04058e+09	1.9126e+09	2.15486e+09		0.000509013	0.000609101	0.000334419	0.000484178		1.16072e+06	584768	609047		2.27784e+09	2.62207e+09	2.76876e+09		0.000509569	0.000223018	0.000219971	0.000317519		1.07353e+06	991292	367648		2.11046e+09	2.09609e+09	2.40363e+09		0.000508669	0.000472923	0.000152955	0.000378183		1.4898e+06	1166788
[K].GPSGSPWYGSDR.[V]	1xPhospho [S5(100)]	AT1G29930.1 [44-55]	AT1G29930.1 1xPhospho [S48(100)]	4.25814e-06	8.35654e-05		6.70714e+06	1.50417e+07	1.52962e+07		2.04058e+09	1.9126e+09	2.15486e+09		0.00328689	0.0078645	0.00709848	0.00608329		1.34973e+07	2.22587e+07	2.03572e+07		2.27784e+09	2.62207e+09	2.76876e+09		0.0059255	0.00848897	0.00735245	0.00725564		1.6464e+07	1.79407e+07	13812773		2.11046e+09	2.09609e+09	2.40363e+09		0.00780113	0.0085591	0.00574662	0.00736895		2.70366e+07	2.64068e+07	1.90065e+07
[R].KTVAKPK.[G]	1xPhospho [T2(100)]	AT1G29930.1 [37-43]	AT1G29930.1 1xPhospho [T38(100)]	0.045444	0.00447618		9.72723e+08	7.24477e+08	5.08206e+08		2.04058e+09	1.9126e+09	2.15486e+09		0.47669	0.378791	0.235842	0.363774		3.07917e+08	301497376	2.47524e+08		2.27784e+09	2.62207e+09	2.76876e+09		0.13518	0.114984	0.0893989	0.113188		1047476608	9.05159e+08	6.61778e+08		2.11046e+09	2.09609e+09	2.40363e+09		0.496326	0.431831	0.275324	0.40116		7.59895e+08	5.06747e+08	4.95033e+08
[K].VFSQSLLTLSTK.[R]	1xPhospho [S3(100)]	AT1G30000.1 [27-38]	AT1G30000.1 1xPhospho [S29(100)]	9.12284e-07	8.35654e-05		1.24583e+06	801728	588110		753077	896569	894445		1.65432	0.894218	0.657513	1.06868		871217				721453	643549	804150		1.20759	#VALUE!	#VALUE!	#VALUE!						446148	737402	488563		#VALUE!	#VALUE!	#VALUE!	#VALUE!			307410
[R].ISGVSAEGSGVIVEGSAPITEEAVATPPAADSK.[D]	1xPhospho [T26(100)]	AT1G30230.2 [66-98]	AT1G30230.2 1xPhospho [T91(100)]	1.49462e-09	8.35654e-05		3.28577e+07	3.36043e+07	4.49507e+07		8.08068e+08	7.6173e+08	7.74994e+08		0.0406621	0.0441158	0.0580014	0.0475931		2.94993e+07	2.85776e+07	1.5986e+07		7.15796e+08	6.94549e+08	7.15043e+08		0.0412118	0.0411455	0.0223567	0.0349047		1.68344e+07	4.86407e+07	2.77946e+07		7.5964e+08	7.07086e+08	7.84321e+08		0.0221611	0.0687904	0.0354377	0.0421297		2.59996e+07	2.39263e+07	2.45046e+07
[K].SIISPTK.[L]	1xPhospho [S4(100)]	AT1G30320.1 [12-18]	AT1G30320.1 1xPhospho [S15(100)]	0.1594	0.00974811		1.03501e+06	783461	1.17239e+06		4.51661e+06	5.19254e+06	4.74667e+06		0.229156	0.150882	0.246992	0.20901		622294	715130	971420		4.59605e+06	4.01317e+06	3.60891e+06		0.135398	0.178196	0.269173	0.194255		965532	742947	677427		3.51139e+06	3.82852e+06	4.08718e+06		0.274972	0.194056	0.165745	0.211591			979806	1.59296e+06
[R].SITLENKR.[T]	1xPhospho [T3(100)]	AT1G30400.1 [1483-1490]	AT1G30400.1 1xPhospho [T1485(100)]	0.0094126	0.00106329		12687453	9663004	9691057		3.46035e+08	3.92614e+08	4.67321e+08		0.0366653	0.024612	0.0207375	0.0273382		11898822	11384415	11408641		3.94069e+08	4.86604e+08	3.5256e+08		0.0301948	0.0233957	0.0323594	0.02865		9558231	8.28609e+06	6.74042e+06		3.73993e+08	3.79453e+08	3.5727e+08		0.0255572	0.021837	0.0188664	0.0220869		17257438	14087289	15039330
[R].SITLENK.[R]	1xPhospho [T3(100)]	AT1G30400.1 [1483-1489]	AT1G30400.1 1xPhospho [T1485(100)]	0.0135718	0.00146653		1.799e+06	1.69102e+06	1.33873e+06		3.46035e+08	3.92614e+08	4.67321e+08		0.00519891	0.00430707	0.00286469	0.00412356		1.43598e+06	1.64631e+06	1.74437e+06		3.94069e+08	4.86604e+08	3.5256e+08		0.00364398	0.00338327	0.00494773	0.00399166			1.31307e+06	1.04326e+06		3.73993e+08	3.79453e+08	3.5727e+08		#VALUE!	0.00346044	0.00292009	#VALUE!		2.67606e+06	2.13152e+06	2.3448e+06
[K].LPDESGVEPTENSPK.[A]	1xPhospho [S13(100)]	AT1G30470.1 [727-741]	AT1G30470.1 1xPhospho [S739(100)]	7.04465e-09	8.35654e-05		2.3752e+06	1.75408e+06	1.58534e+06		4.15859e+07	4.36375e+07	4.1012e+07		0.0571154	0.0401966	0.0386556	0.0453225			1.98055e+06	1.72927e+06		3.32666e+07	3.39699e+07	4.00543e+07		#VALUE!	0.0583031	0.0431733	#VALUE!		1.76926e+06	1.94745e+06	1.13645e+06		4.14199e+07	4.04814e+07	4.07195e+07		0.0427153	0.0481074	0.0279094	0.0395773		1.80924e+06	1.80299e+06	1.8559e+06
[K].TPGVPGDETTEKLPDESGVEPTENSPK.[A]	1xPhospho [S25(100)]	AT1G30470.1 [715-741]	AT1G30470.1 1xPhospho [S739(100)]	5.11003e-07	8.35654e-05		10364789	13279459	10333720		4.15859e+07	4.36375e+07	4.1012e+07		0.249238	0.304313	0.251968	0.268506		11702208	9049911	7346330		3.32666e+07	3.39699e+07	4.00543e+07		0.351771	0.26641	0.183409	0.267196		7.6602e+06	9377827	4126680		4.14199e+07	4.04814e+07	4.07195e+07		0.18494	0.231658	0.101344	0.172647		15156208	13168748	8855883
[R].SRDSDDDDYHDR.[D]	1xPhospho [S4(100)]	AT1G30470.1 [506-517]	AT1G30470.1 1xPhospho [S509(100)]	4.62053e-05	8.35654e-05				2.51124e+06		4.15859e+07	4.36375e+07	4.1012e+07		#VALUE!	#VALUE!	0.0612317	#VALUE!			1223484			3.32666e+07	3.39699e+07	4.00543e+07		#VALUE!	0.0360167	#VALUE!	#VALUE!		1187143	2.14085e+06	1.80468e+06		4.14199e+07	4.04814e+07	4.07195e+07		0.0286612	0.0528847	0.0443198	0.0419552			2.33846e+06
[K].ASGIEPTESSPK.[A]	1xPhospho [S10(100)]	AT1G30470.1 [742-753]	AT1G30470.1 1xPhospho [S751(100)]	2.61549e-05	8.35654e-05		11077218	8242067	8710725		4.15859e+07	4.36375e+07	4.1012e+07		0.26637	0.188876	0.212394	0.222547		8994861	7768451	7807418		3.32666e+07	3.39699e+07	4.00543e+07		0.270387	0.228686	0.194921	0.231331		8.34005e+06	7252116	5715434		4.14199e+07	4.04814e+07	4.07195e+07		0.201354	0.179147	0.140361	0.173621		12362330	9575687	9889325
[K].SSEPESPHGTK.[E]	1xPhospho [S6(100)]	AT1G30470.1 [777-787]	AT1G30470.1 1xPhospho [S782(100)]	0.0170164	0.001807		1.00864e+06	753099	655590		4.15859e+07	4.36375e+07	4.1012e+07		0.0242544	0.0172581	0.0159853	0.0191659		1.21876e+06	1.09217e+06	1.29426e+06		3.32666e+07	3.39699e+07	4.00543e+07		0.0366361	0.032151	0.0323125	0.0336999		637568	479920	309004		4.14199e+07	4.04814e+07	4.07195e+07		0.0153928	0.0118553	0.00758861	0.0116122		1955244	1.64283e+06	1.08678e+06
[K].FNVSGGGKK.[-]	1xPhospho [S4(100)]	AT1G30580.1 [386-394]	AT1G30580.1 1xPhospho [S389(100)]	0.0646062	0.00576361				313973		4.167e+08	4.15489e+08	3.94936e+08		#VALUE!	#VALUE!	0.000794996	#VALUE!			248970	208029		4.20271e+08	4.088e+08	4.0914e+08		#VALUE!	0.000609026	0.000508453	#VALUE!		382312		251525		3.77311e+08	4.0391e+08	3.96789e+08		0.00101325	#VALUE!	0.000633902	#VALUE!		513070	512275	467333
[R].AASAEDNFER.[A]	1xPhospho [S3(100)]	AT1G30630.1 [277-286]	AT1G30630.1 1xPhospho [S279(100)]	0.00124583	0.000315417		3.46786e+06	2661162	3.20087e+06		8.63915e+07	8.94952e+07	8.57795e+07		0.0401412	0.0297353	0.0373151	0.0357305		2.38267e+06	2.19603e+06	2.33323e+06		8.22266e+07	8.78729e+07	8.54351e+07		0.0289769	0.024991	0.02731	0.0270926		2.3337e+06	2.25683e+06	1.8529e+06		6.99122e+07	7.17512e+07	7.03898e+07		0.0333805	0.0314536	0.0263234	0.0303858		2813504	2448661	2.02971e+06
[K].RAASAEDNFER.[A]	1xPhospho [S4(100)]	AT1G30630.1 [276-286]	AT1G30630.1 1xPhospho [S279(100)]	0.00216753	0.000467861		1.39255e+06	941488	912128		8.63915e+07	8.94952e+07	8.57795e+07		0.0161191	0.01052	0.0106334	0.0124242		779307	766980			8.22266e+07	8.78729e+07	8.54351e+07		0.00947755	0.00872828	#VALUE!	#VALUE!		900938	612440	379469		6.99122e+07	7.17512e+07	7.03898e+07		0.0128867	0.0085356	0.00539097	0.00893776		1.13277e+06	976647	905457
[K].SASFKEESDFFADLK.[E]	1xPhospho [S3(100)]	AT1G30690.1 [51-65]	AT1G30690.1 1xPhospho [S53(100)]	2.794e-07	8.35654e-05		4.9587e+07	2.57996e+07	3.65333e+07		1.13264e+08	1.19709e+08	1.19897e+08		0.4378	0.215519	0.304706	0.319342		2.2862e+07	3.19278e+07	1.68174e+07		1.64677e+08	1.41506e+08	1.22533e+08		0.138829	0.225628	0.137249	0.167235		1.48053e+07	3.0244e+07	3.09926e+07		1.39837e+08	1.35391e+08	1.16525e+08		0.105875	0.223383	0.265973	0.19841		4.66325e+07	3.2533e+07	2.97214e+07
[K].ESSPMKEK.[K]	1xOxidation [M5]; 1xPhospho [S3(100)]	AT1G30690.1 [95-102]	AT1G30690.1 1xPhospho [S97(100)]	0.0213899	0.0023192		9502309	7832323	8.06041e+06		1.13264e+08	1.19709e+08	1.19897e+08		0.0838953	0.065428	0.0672278	0.0721837		6760615	7572026	5612295		1.64677e+08	1.41506e+08	1.22533e+08		0.0410538	0.0535101	0.0458024	0.0467888		6666886	7.19924e+06	6.12166e+06		1.39837e+08	1.35391e+08	1.16525e+08		0.047676	0.0531738	0.052535	0.0511283		6.97923e+06	6.28621e+06	5555665
[R].QAPVSPFMEVATPSSESASASTTIANDSDEEMDDEKK.[N]	2xOxidation [M8; M32]; 1xPhospho [S28(100)]	AT1G30880.1 [51-87]	AT1G30880.1 1xPhospho [S78(100)]	0.0040223	0.000712301		2.86374e+06	2.44932e+06	2166514		1.63493e+06	1.47159e+06	1.70471e+06		1.7516	1.66441	1.2709	1.5623		3.99402e+06				2.17827e+06	1.55006e+06	2.16383e+06		1.83358	#VALUE!	#VALUE!	#VALUE!			869384			1.36625e+06	1.72867e+06	1.23865e+06		#VALUE!	0.502921	#VALUE!	#VALUE!
[R].ENGALTAATTTTTAVTSPPPMASSPR.[Q]	1xOxidation [M21]; 1xPhospho [S17(99.9)]	AT1G31070.2 [9-34]	AT1G31070.2 1xPhospho [S25(99.9)]	8.47632e-05	8.35654e-05		7.0294e+06	13533034	6.32466e+06		1.02381e+07	1.12859e+07	9.15763e+06		0.686594	1.19911	0.690643	0.858783		5.29789e+06	5.33702e+06	3.93336e+06		1.45477e+07	1.34625e+07	1.06591e+07		0.364173	0.396435	0.369013	0.37654		7.85199e+06	3.34925e+06	4.29831e+06		7.3748e+06	1.34779e+07	1.3767e+07		1.06471	0.248499	0.31222	0.541808		6.72928e+06	1.05689e+07	7.87936e+06
[K].KLESSLK.[L]	1xPhospho [S4(99.4)]	AT1G31330.1 [91-97]	AT1G31330.1 1xPhospho [S94(99.4)]	0.00189751	0.000315417		5.8995e+06	4.88562e+06	4.83534e+06		1.39437e+09	1.63982e+09	1.39121e+09		0.00423095	0.00297936	0.00347564	0.00356199		5471541	5.85931e+06	6.67033e+06		2.36257e+09	2.30381e+09	2.20566e+09		0.00231592	0.00254332	0.00302419	0.00262781		13536211	11622957	9232325		1.61984e+09	1.74562e+09	1.62048e+09		0.00835651	0.00665835	0.00569728	0.00690404		16155320	13464208	14142923
[K].LHSEMIAEEEAIGSSPK.[S]	1xOxidation [M5]; 1xPhospho [S]	AT1G31440.1 [250-266]		2.43748e-08	8.35654e-05		4911777	5.17429e+06	3.75534e+06		2.36244e+07	2.49121e+07	2.60901e+07		0.207911	0.207702	0.143937	0.186517		4.81609e+06	3.00038e+06	2323192		2.19877e+07	2.11507e+07	1.90729e+07		0.219035	0.141858	0.121806	0.1609						2.53069e+07	2.30198e+07	1.99291e+07		#VALUE!	#VALUE!	#VALUE!	#VALUE!				386385
[K].DEMKSSPQEETK.[S]	1xOxidation [M3]; 1xPhospho [S6(100)]	AT1G31440.1 [321-332]	AT1G31440.1 1xPhospho [S326(100)]	0.000352358	8.35654e-05		2651609	2.26508e+06	1412311		2.36244e+07	2.49121e+07	2.60901e+07		0.11224	0.0909232	0.054132	0.0857652		1.56139e+06	1.39545e+06	6395939		2.19877e+07	2.11507e+07	1.90729e+07		0.0710118	0.0659767	0.335342	0.157444		1.04648e+06	1.61684e+06	1255249		2.53069e+07	2.30198e+07	1.99291e+07		0.0413517	0.0702369	0.0629858	0.0581915		1.93786e+06	1.32768e+06	1.41233e+06
[K].SSPQEEIKK.[S]	1xPhospho [S2(99.1)]	AT1G31440.1 [341-349]	AT1G31440.1 1xPhospho [S342(99.1)]	0.00736111	0.00095398		2.12638e+06		1518844		2.36244e+07	2.49121e+07	2.60901e+07		0.090008	#VALUE!	0.0582153	#VALUE!			1190530	811462		2.19877e+07	2.11507e+07	1.90729e+07		#VALUE!	0.056288	0.0425454	#VALUE!			1.56076e+06	1.17329e+06		2.53069e+07	2.30198e+07	1.99291e+07		#VALUE!	0.0678007	0.0588735	#VALUE!		1.25872e+06	1.42028e+06	1.31159e+06
[R].LAASLFGGSSSR.[T]	1xPhospho [S9(98.7)]	AT1G31730.1 [780-791]	AT1G31730.1 1xPhospho [S788(98.7)]	4.40455e-06	8.35654e-05		5.34476e+06	4814802	4433659		4.40694e+07	4.60495e+07	4.80484e+07		0.121281	0.104557	0.0922748	0.106038		5.58788e+06	2777485	1685414		4.3642e+07	3.98065e+07	3.91481e+07		0.128039	0.0697747	0.0430523	0.0802886		3.11755e+06	3.63843e+06	1714537		3.97129e+07	3.8502e+07	4.29509e+07		0.0785021	0.0944997	0.0399185	0.0709734		5.48424e+06	4.39857e+06	2385692
[R].TYQPQTSKGPNTK.[E]	1xPhospho [S7(100)]	AT1G31730.1 [897-909]	AT1G31730.1 1xPhospho [S903(100)]	0.00244279	0.000515838		742158	906577	1.1263e+06		4.40694e+07	4.60495e+07	4.80484e+07		0.0168407	0.019687	0.023441	0.0199895		1.47094e+06	1.26078e+06	1.01701e+06		4.3642e+07	3.98065e+07	3.91481e+07		0.0337047	0.0316726	0.0259785	0.0304519		989095	908843	791226		3.97129e+07	3.8502e+07	4.29509e+07		0.0249061	0.0236051	0.0184216	0.0223109		2963909	2.55661e+06	2.55846e+06
[K].PVSLDSDMSPPR.[K]	1xOxidation [M8]; 1xPhospho [S]	AT1G31870.1 [170-181]		0.000326642	8.35654e-05		790664		591572		1.74128e+07	1.62316e+07	1.6543e+07		0.045407	#VALUE!	0.0357597	#VALUE!		656914	469131	577404		1.64528e+07	6.78884e+06	1.45572e+07		0.0399272	0.0691033	0.0396646	0.049565		542918	578833			1.03344e+07	1.45764e+07	1.53693e+07		0.0525349	0.0397103	#VALUE!	#VALUE!		632766
[R].VDTDMSPPR.[R]	1xOxidation [M5]; 1xPhospho [S6(100)]	AT1G31870.1 [143-151]	AT1G31870.1 1xPhospho [S148(100)]	0.00018354	8.35654e-05		9102861	7.19249e+06	2.43027e+06		1.74128e+07	1.62316e+07	1.6543e+07		0.522768	0.443117	0.146906	0.37093		7229671	5.59876e+06	5.0652e+06		1.64528e+07	6.78884e+06	1.45572e+07		0.439419	0.824701	0.347952	0.537357		6.42199e+06		1.63608e+06		1.03344e+07	1.45764e+07	1.53693e+07		0.621417	#VALUE!	0.106452	#VALUE!		10629653	1.88541e+06	7896230
[K].YLSEDLSPPR.[R]	1xPhospho [S7(100)]	AT1G31870.1 [198-207]	AT1G31870.1 1xPhospho [S204(100)]	0.000513546	8.35654e-05		1.52263e+06	2268624	3089800		1.74128e+07	1.62316e+07	1.6543e+07		0.087443	0.139766	0.186774	0.137994		1.82675e+06	2.4445e+06	2.83963e+06		1.64528e+07	6.78884e+06	1.45572e+07		0.11103	0.360076	0.195068	0.222058		1.19634e+06	1.71928e+06	1.39516e+06		1.03344e+07	1.45764e+07	1.53693e+07		0.115763	0.11795	0.0907759	0.108163		3.26687e+06	3.13822e+06	2163883
[K].SFGSNADLSPPGR.[N]	1xPhospho [S9(100)]	AT1G31870.1 [278-290]	AT1G31870.1 1xPhospho [S286(100)]	5.04226e-06	8.35654e-05		8891511	8820186	6.66659e+06		1.74128e+07	1.62316e+07	1.6543e+07		0.51063	0.543396	0.402985	0.485671		8937601	5638878	5.33963e+06		1.64528e+07	6.78884e+06	1.45572e+07		0.543227	0.83061	0.366804	0.580214		5.69451e+06	5189880	3.05722e+06		1.03344e+07	1.45764e+07	1.53693e+07		0.551023	0.356047	0.198917	0.368663		9006230	7241582	5.40596e+06
[R].SDSVELDDDLSPPR.[R]	1xPhospho [S11(100)]	AT1G31870.1 [223-236]	AT1G31870.1 1xPhospho [S233(100)]	0.000301332	8.35654e-05		519553	595284	548852		1.74128e+07	1.62316e+07	1.6543e+07		0.0298374	0.0366744	0.0331773	0.0332297		771400	452688	332533		1.64528e+07	6.78884e+06	1.45572e+07		0.0468856	0.0666812	0.0228433	0.04547						1.03344e+07	1.45764e+07	1.53693e+07		#VALUE!	#VALUE!	#VALUE!	#VALUE!		479912	410507
[R].SVADRVDTDMSPPR.[R]	1xOxidation [M10]; 1xPhospho [S11(100)]	AT1G31870.1 [138-151]	AT1G31870.1 1xPhospho [S148(100)]	7.62496e-05	8.35654e-05		4.65827e+06	3.91166e+06	4.22188e+06		1.74128e+07	1.62316e+07	1.6543e+07		0.26752	0.24099	0.255206	0.254572		4.9193e+06	4327617	4.2329e+06		1.64528e+07	6.78884e+06	1.45572e+07		0.298995	0.637461	0.290778	0.409078		3.40229e+06	3031061	663111		1.03344e+07	1.45764e+07	1.53693e+07		0.329219	0.207943	0.0431453	0.193436		5.05846e+06	3.94386e+06	4.29799e+06
[R].DLHGSPVSDVK.[K]	1xPhospho [S5(100)]	AT1G31870.1 [240-250]	AT1G31870.1 1xPhospho [S244(100)]	2.88043e-05	8.35654e-05		6432810	5.5875e+06	5.25181e+06		1.74128e+07	1.62316e+07	1.6543e+07		0.36943	0.344236	0.317464	0.34371		6.41511e+06	5569020	6057396		1.64528e+07	6.78884e+06	1.45572e+07		0.38991	0.82032	0.416111	0.542114		5.61618e+06	4581915	3685971		1.03344e+07	1.45764e+07	1.53693e+07		0.543443	0.314338	0.239827	0.36587		8986905	7.17241e+06	6.77633e+06
[R].EDTQSNISPPR.[R]	1xPhospho [S8(100)]	AT1G31870.1 [110-120]	AT1G31870.1 1xPhospho [S117(100)]	0.000182664	8.35654e-05		2466014	2.6866e+06	2.33875e+06		1.74128e+07	1.62316e+07	1.6543e+07		0.141621	0.165517	0.141374	0.149504		1.90888e+06	2.00006e+06	2.0173e+06		1.64528e+07	6.78884e+06	1.45572e+07		0.116021	0.29461	0.138578	0.18307		2.18972e+06	2359687	1.70659e+06		1.03344e+07	1.45764e+07	1.53693e+07		0.211886	0.161884	0.111039	0.161603		2.59581e+06	2.09284e+06	2.06072e+06
[K].DSQDSDLSPQRK.[A]	1xPhospho [S8(100)]	AT1G31870.1 [296-307]	AT1G31870.1 1xPhospho [S303(100)]	3.345e-05	8.35654e-05		8784931	6228387	5.81308e+06		1.74128e+07	1.62316e+07	1.6543e+07		0.504509	0.38372	0.351392	0.413207		3.65073e+06	3.00088e+06	2891658		1.64528e+07	6.78884e+06	1.45572e+07		0.221891	0.442032	0.198642	0.287522		5.43185e+06	4.76222e+06	4.46166e+06		1.03344e+07	1.45764e+07	1.53693e+07		0.525607	0.326707	0.290297	0.380871		4358918	3.8536e+06	4.02772e+06
[K].DSQDSDLSPQR.[K]	1xPhospho [S8(100)]	AT1G31870.1 [296-306]	AT1G31870.1 1xPhospho [S303(100)]	0.000125097	8.35654e-05		2.80452e+06	2.09582e+06	2.01861e+06		1.74128e+07	1.62316e+07	1.6543e+07		0.161061	0.12912	0.122022	0.137401		1.32248e+06	921769	804410		1.64528e+07	6.78884e+06	1.45572e+07		0.08038	0.135777	0.0552587	0.0904719		2.11697e+06	1913293	1533335		1.03344e+07	1.45764e+07	1.53693e+07		0.204846	0.13126	0.0997663	0.145291		1.3797e+06	1.02815e+06	1.002e+06
[K].HTKPVSLDSDMSPPR.[K]	1xOxidation [M11]; 1xPhospho [S12(100)]	AT1G31870.1 [167-181]	AT1G31870.1 1xPhospho [S178(100)]	3.94096e-05	8.35654e-05		2.38199e+06	2.11534e+06	1058372		1.74128e+07	1.62316e+07	1.6543e+07		0.136795	0.130322	0.063977	0.110365		2.66022e+06	2.41301e+06	1.60001e+06		1.64528e+07	6.78884e+06	1.45572e+07		0.161688	0.355437	0.109912	0.209012		1.89726e+06	2.00032e+06	1.62605e+06		1.03344e+07	1.45764e+07	1.53693e+07		0.183586	0.13723	0.105799	0.142205		4.0282e+06	3.66403e+06	1.57357e+06
[R].RDSSPPQISK.[E]	1xPhospho [S]	AT1G31870.1 [334-343]		0.000648354	0.000175843		13838532	10461132	10338921		1.74128e+07	1.62316e+07	1.6543e+07		0.794733	0.644492	0.624973	0.688066		10265935	9202730	8685213		1.64528e+07	6.78884e+06	1.45572e+07		0.623963	1.35557	0.596628	0.85872		9353374	8.37659e+06	7574389		1.03344e+07	1.45764e+07	1.53693e+07		0.905069	0.574668	0.492827	0.657521		11950527	8953308	9325824
[R].SSNFDSSPPR.[R]	1xPhospho [S7(100)]	AT1G31870.1 [321-330]	AT1G31870.1 1xPhospho [S327(100)]	0.000950926	0.000315417		9632348	8.34491e+06	9047648		1.74128e+07	1.62316e+07	1.6543e+07		0.553176	0.514116	0.546917	0.53807		8.11397e+06	7.18837e+06	7.90823e+06		1.64528e+07	6.78884e+06	1.45572e+07		0.493166	1.05885	0.543254	0.698424		8715726	7280500	5.60451e+06		1.03344e+07	1.45764e+07	1.53693e+07		0.843368	0.499472	0.364657	0.569166		9849554	7886270	7.77297e+06
[R].NDSPSPEPEAK.[Y]	2xPhospho [S3(100); S5(100)]	AT1G31870.1 [187-197]	AT1G31870.1 2xPhospho [S189(100); S191(100)]	0.00260565	0.000515838		1.47235e+06	682793	512144		1.74128e+07	1.62316e+07	1.6543e+07		0.0845553	0.0420657	0.0309583	0.0525264		2.3589e+06	241627			1.64528e+07	6.78884e+06	1.45572e+07		0.143374	0.0355918	#VALUE!	#VALUE!		408988	444767	249944		1.03344e+07	1.45764e+07	1.53693e+07		0.0395753	0.0305129	0.0162626	0.0287836		751532	551200
[K].SNDLSPPR.[R]	1xPhospho [S5(100)]	AT1G31870.1 [253-260]	AT1G31870.1 1xPhospho [S257(100)]	0.00413817	0.000712301		4.25596e+06	3473595	3579446		1.74128e+07	1.62316e+07	1.6543e+07		0.244415	0.214002	0.216372	0.22493		3.70275e+06	3.33873e+06	3.54058e+06		1.64528e+07	6.78884e+06	1.45572e+07		0.225053	0.491797	0.243219	0.320023		3527322	2.71776e+06	2421498		1.03344e+07	1.45764e+07	1.53693e+07		0.341318	0.186449	0.157554	0.22844		4.07156e+06	3.19407e+06	3.67095e+06
[R].HVHSPSR.[E]	1xPhospho [S4(100)]	AT1G31870.1 [210-216]	AT1G31870.1 1xPhospho [S213(100)]	0.0137144	0.00146653		2240242	2320634	1.69801e+06		1.74128e+07	1.62316e+07	1.6543e+07		0.128655	0.14297	0.102642	0.124756		2.24079e+06	2.20126e+06	2.40543e+06		1.64528e+07	6.78884e+06	1.45572e+07		0.136195	0.324248	0.16524	0.208561		1.87232e+06	1.91094e+06	1.72465e+06		1.03344e+07	1.45764e+07	1.53693e+07		0.181173	0.131098	0.112214	0.141495		3.5991e+06	2.16108e+06	2.84164e+06
[R].EDTQSNISPPRR.[Q]	1xPhospho [S8(100)]	AT1G31870.1 [110-121]	AT1G31870.1 1xPhospho [S117(100)]	0.0170164	0.001807		8.23867e+06	7769766	7.31573e+06		1.74128e+07	1.62316e+07	1.6543e+07		0.473138	0.478682	0.442225	0.464682		7.01403e+06	7.03303e+06	8.13894e+06		1.64528e+07	6.78884e+06	1.45572e+07		0.426312	1.03597	0.559102	0.673795		7.06935e+06	6.09467e+06	5.38584e+06		1.03344e+07	1.45764e+07	1.53693e+07		0.684058	0.418119	0.350429	0.484202		8.54363e+06	7070329	8261012
[R].SSENVSR.[S]	1xPhospho [S1(100)]	AT1G31870.1 [314-320]	AT1G31870.1 1xPhospho [S314(100)]	0.0211625	0.00227284		607932	584571			1.74128e+07	1.62316e+07	1.6543e+07		0.0349129	0.0360144	#VALUE!	#VALUE!		408044		676935		1.64528e+07	6.78884e+06	1.45572e+07		0.0248009	#VALUE!	0.0465019	#VALUE!		471430	536804	447426		1.03344e+07	1.45764e+07	1.53693e+07		0.0456175	0.036827	0.0291117	0.0371854		403106		513535
[R].TRNDSPSPEPGPR.[R]	2xPhospho [S5(100); S7(100)]	AT1G31870.1 [124-136]	AT1G31870.1 2xPhospho [S128(100); S130(100)]	0.0332777	0.00318585		2.74733e+06	2.36971e+06	2.10163e+06		1.74128e+07	1.62316e+07	1.6543e+07		0.157776	0.145994	0.12704	0.143604		2.00574e+06	777819			1.64528e+07	6.78884e+06	1.45572e+07		0.121909	0.114573	#VALUE!	#VALUE!		1.30976e+06	2.12923e+06	641628		1.03344e+07	1.45764e+07	1.53693e+07		0.126737	0.146074	0.0417475	0.104853		1.27772e+06	1.02235e+06	1.1045e+06
[K].SNDLSPPRR.[R]	1xPhospho [S5(100)]	AT1G31870.1 [253-261]	AT1G31870.1 1xPhospho [S257(100)]	0.0381323	0.00360508		1.73059e+06	1.81269e+06	1.45197e+06		1.74128e+07	1.62316e+07	1.6543e+07		0.0993859	0.111677	0.0877694	0.0996107		1.54321e+06	1.31394e+06	1867233		1.64528e+07	6.78884e+06	1.45572e+07		0.0937962	0.193544	0.128269	0.138537		1.67593e+06				1.03344e+07	1.45764e+07	1.53693e+07		0.16217	#VALUE!	#VALUE!	#VALUE!		2256877	1.63419e+06	2.01726e+06
[R].NDSPSPEPGPR.[R]	2xPhospho [S3(100); S5(100)]	AT1G31870.1 [126-136]	AT1G31870.1 2xPhospho [S128(100); S130(100)]	0.0411673	0.00388221		496001	410781	242489		1.74128e+07	1.62316e+07	1.6543e+07		0.0284848	0.0253075	0.0146581	0.0228168		618111	229426	162036		1.64528e+07	6.78884e+06	1.45572e+07		0.0375687	0.0337945	0.011131	0.0274981		244675	220343	349651		1.03344e+07	1.45764e+07	1.53693e+07		0.0236757	0.0151165	0.02275	0.020514		372241	397015	335143
[R].DSSPPQISK.[E]	1xPhospho [S3(100)]	AT1G31870.1 [335-343]	AT1G31870.1 1xPhospho [S337(100)]	0.0423113	0.00404535		1.00234e+06	851949	1.20617e+06		1.74128e+07	1.62316e+07	1.6543e+07		0.0575635	0.0524871	0.0729113	0.0609873		1.03567e+06	996515	1.02946e+06		1.64528e+07	6.78884e+06	1.45572e+07		0.0629479	0.146787	0.0707187	0.0934846		1.00178e+06	1.04583e+06	997426		1.03344e+07	1.45764e+07	1.53693e+07		0.096936	0.0717485	0.0648974	0.0778607		939444	1161047	987449
[K].ARNDSPSPEPEAK.[Y]	2xPhospho [S5(100); S7(100)]	AT1G31870.1 [185-197]	AT1G31870.1 2xPhospho [S189(100); S191(100)]	0.0781398	0.0065634		843730	424584	467650		1.74128e+07	1.62316e+07	1.6543e+07		0.0484545	0.0261579	0.0282688	0.0342937		710780				1.64528e+07	6.78884e+06	1.45572e+07		0.0432011	#VALUE!	#VALUE!	#VALUE!		396015	206343	363518		1.03344e+07	1.45764e+07	1.53693e+07		0.03832	0.0141559	0.0236523	0.0253761		483167	585193
[R].HNSPSPEPNRK.[H]	2xPhospho [S3(100); S5(100)]	AT1G31870.1 [156-166]	AT1G31870.1 2xPhospho [S158(100); S160(100)]	0.136815	0.00899453		909220	679913	372430		1.74128e+07	1.62316e+07	1.6543e+07		0.0522156	0.0418882	0.0225128	0.0388722		1159019	231331			1.64528e+07	6.78884e+06	1.45572e+07		0.0704451	0.0340752	#VALUE!	#VALUE!		474829	203451	209196		1.03344e+07	1.45764e+07	1.53693e+07		0.0459463	0.0139575	0.0136113	0.0245051		738241	646235	272616
[K].QELPVSGEPLAVESPMTNK.[K]	1xOxidation [M16]; 1xPhospho [S14(99.2)]	AT1G31970.1 [6-24]	AT1G31970.1 1xPhospho [S19(99.2)]	5.21562e-06	8.35654e-05		1.27707e+06	1.16352e+06	1.90312e+06		1.29315e+07	1.45606e+07	1.28989e+07		0.0987569	0.0799089	0.147541	0.108736		1.16423e+06	827814	630990		1.54863e+07	1.61097e+07	1.46661e+07		0.0751779	0.051386	0.0430239	0.0565293		1.07953e+06		847965		1.60616e+07	1.41411e+07	2.45844e+07		0.0672114	#VALUE!	0.0344919	#VALUE!		1.33359e+06	1.32746e+06
[K].VKPSSPAELEALMGPK.[E]	1xOxidation [M13]; 1xPhospho [S5(100)]	AT1G32470.1 [138-153]	AT1G32470.1 1xPhospho [S142(100)]	1.48707e-05	8.35654e-05		869714	2949827	928224		2.62453e+08	2.97032e+08	2.99499e+08		0.0033138	0.00993102	0.00309925	0.00544802		852330	384535	1.64728e+06		2.60665e+08	2.54596e+08	2.7415e+08		0.00326983	0.00151038	0.00600869	0.0035963		1.8092e+06	1.50804e+06	1905505		2.78265e+08	3.1518e+08	2.98704e+08		0.00650171	0.00478471	0.00637923	0.00588855		3.66058e+06	2.36822e+06	1988040
[K].VSEEDDGSESEEER.[V]	2xPhospho [S8(100); S10(100)]	AT1G32490.1 [155-168]	AT1G32490.1 2xPhospho [S162(100); S164(100)]	6.8588e-05	8.35654e-05		1.32296e+06	504719	301154		2.92846e+06	2.81255e+06	2.97124e+06		0.45176	0.179452	0.101356	0.244189		925396				2.15585e+06	3.40884e+06	3.0874e+06		0.429249	#VALUE!	#VALUE!	#VALUE!		266172	333261			1.89306e+06	2.76945e+06	3.25799e+06		0.140604	0.120335	#VALUE!	#VALUE!		235659	224306
[K].SGQSDESDGEVAVR.[E]	1xPhospho [S7(100)]	AT1G32490.1 [132-145]	AT1G32490.1 1xPhospho [S138(100)]	6.63272e-07	8.35654e-05		4.48944e+06	2.45569e+06	3198397		2.92846e+06	2.81255e+06	2.97124e+06		1.53304	0.873117	1.07645	1.16087		3.78334e+06	3273172	2391170		2.15585e+06	3.40884e+06	3.0874e+06		1.75492	0.9602	0.774494	1.16321		3.06232e+06	2.85123e+06	2.27209e+06		1.89306e+06	2.76945e+06	3.25799e+06		1.61766	1.02953	0.697389	1.11486		3.77881e+06	3301701	2.93181e+06
[K].SGQSDESDGEVAVR.[E]	2xPhospho [S4(100); S7(100)]	AT1G32490.1 [132-145]	AT1G32490.1 2xPhospho [S135(100); S138(100)]	1.16254e-05	8.35654e-05		1487282	1.75702e+06	1.47508e+06		2.92846e+06	2.81255e+06	2.97124e+06		0.507871	0.624706	0.496452	0.54301		2.62326e+06	629474			2.15585e+06	3.40884e+06	3.0874e+06		1.21681	0.184659	#VALUE!	#VALUE!		543623	1.34645e+06	561862		1.89306e+06	2.76945e+06	3.25799e+06		0.287166	0.486179	0.172457	0.315267		967726	1.47522e+06
[K].KSGQSDESDGEVAVR.[E]	2xPhospho [S5(100); S8(100)]	AT1G32490.1 [131-145]	AT1G32490.1 2xPhospho [S135(100); S138(100)]	0.00398445	0.000712301		865300	1.36877e+06	1.30371e+06		2.92846e+06	2.81255e+06	2.97124e+06		0.295479	0.486666	0.438775	0.406974		1248900	630300	777706		2.15585e+06	3.40884e+06	3.0874e+06		0.579308	0.184901	0.251897	0.338702		868561	953628	846002		1.89306e+06	2.76945e+06	3.25799e+06		0.458812	0.344338	0.25967	0.354274		938002	1.09481e+06	658162
[K].QKSQDLAEK.[T]	1xPhospho [S3(100)]	AT1G32490.1 [383-391]	AT1G32490.1 1xPhospho [S385(100)]	0.0724559	0.00638058		4.24912e+06	2892824	3.11935e+06		2.92846e+06	2.81255e+06	2.97124e+06		1.45097	1.02854	1.04985	1.17645		1.82658e+06	2.25036e+06			2.15585e+06	3.40884e+06	3.0874e+06		0.847268	0.660153	#VALUE!	#VALUE!		2756621	2.92405e+06	2.74548e+06		1.89306e+06	2.76945e+06	3.25799e+06		1.45617	1.05582	0.842692	1.11823		2.76355e+06	2.64899e+06	2.90823e+06
[K].KSSVSESR.[K]	1xPhospho [S3(99.3)]	AT1G32490.1 [112-119]	AT1G32490.1 1xPhospho [S114(99.3)]	0.155373	0.00965538		3.09889e+06	2.04247e+06	1811882		2.92846e+06	2.81255e+06	2.97124e+06		1.0582	0.7262	0.609806	0.798068		2253871	2.21339e+06	2.3541e+06		2.15585e+06	3.40884e+06	3.0874e+06		1.04547	0.649309	0.762486	0.819088		2.17401e+06	2.0945e+06	1656687		1.89306e+06	2.76945e+06	3.25799e+06		1.14841	0.756288	0.5085	0.804399		2.73402e+06	1.8692e+06	2.24891e+06
[R].SDGVDGGESFKR.[D]	1xPhospho [S9(100)]	AT1G32790.2 [70-81]	AT1G32790.2 1xPhospho [S78(100)]	1.80377e-05	8.35654e-05		2.47309e+06	2133584	1.69098e+06		3.85954e+07	4.01547e+07	3.46171e+07		0.0640772	0.0531341	0.0488481	0.0553532		1.10434e+06	1.11941e+06	1.84899e+06		3.394e+07	3.14224e+07	3.19635e+07		0.0325379	0.0356246	0.057847	0.0420032				1.27456e+06		4.08888e+07	4.04436e+07	4.02238e+07		#VALUE!	#VALUE!	0.0316868	#VALUE!		772991	3.72125e+06
[R].KKSFGQGK.[R]	1xPhospho [S3(100)]	AT1G32790.2 [148-155]	AT1G32790.2 1xPhospho [S150(100)]	0.00225903	0.000467861		12996157	10557266	7995477		3.85954e+07	4.01547e+07	3.46171e+07		0.336728	0.262915	0.230969	0.276871		10568532	11257892	9508425		3.394e+07	3.14224e+07	3.19635e+07		0.311389	0.358276	0.297477	0.322381		8.07468e+06	6891374	6.24733e+06		4.08888e+07	4.04436e+07	4.02238e+07		0.197479	0.170395	0.155314	0.174396		16042395	13431066	13019561
[K].IGSHVAR.[S]	1xPhospho [S3(100)]	AT1G32790.2 [63-69]	AT1G32790.2 1xPhospho [S65(100)]	0.0142264	0.00152734		519042	364718	313790		3.85954e+07	4.01547e+07	3.46171e+07		0.0134483	0.00908284	0.00906458	0.0105319		554659	462964	255019		3.394e+07	3.14224e+07	3.19635e+07		0.0163423	0.0147335	0.00797844	0.0130181		518510	314478	274821		4.08888e+07	4.04436e+07	4.02238e+07		0.012681	0.00777571	0.0068323	0.00909633		1.12382e+06	1.04358e+06	1.06547e+06
[K].TILSSETMDIPDSVTIK.[V]	1xOxidation [M8]; 1xPhospho [S/T]	AT1G33120.1 [3-19]		0.0125511	0.00128648		1.87423e+06	1.24293e+06	1249242		7.26895e+08	7.45468e+08	7.5501e+08		0.0025784	0.00166732	0.0016546	0.00196677		894276	494443			7.67006e+08	7.76202e+08	7.67953e+08		0.00116593	0.000637003	#VALUE!	#VALUE!		610623	1.46223e+06	484256		7.25746e+08	7.23476e+08	7.19652e+08		0.000841373	0.00202112	0.000672903	0.00117846		443223	762642	1.39197e+06
[-].MEQGGGGGGNEVVEEASPISSRPPANNLEELMR.[F]	1xAcetyl [N-Term]; 2xOxidation [M1; M32]; 1xPhospho [S17(99.9)]	AT1G33240.1 [1-33]	AT1G33240.1 1xAcetyl [N-Term]; 1xPhospho [S17(99.9)]	5.73935e-05	8.35654e-05		5194551	5443170	4.79656e+06		3.1592e+06	5.64617e+06	5.59935e+06		1.64426	0.964046	0.856629	1.15498		4943100	3.62353e+06	2.79134e+06		2.99626e+06	3.59579e+06	771620		1.64976	1.00771	3.6175	2.09166		2.49897e+06	4472435	4.50965e+06		4.24467e+06	4.7149e+06	4.98439e+06		0.588731	0.948575	0.904754	0.81402		4.1923e+06	4.25656e+06	3.63726e+06
[K].SAAFEIAFQSPANR.[G]	1xPhospho [S10(100)]	AT1G33240.1 [641-654]	AT1G33240.1 1xPhospho [S650(100)]	7.54708e-08	8.35654e-05		8711279	4700691	3.63899e+06		3.1592e+06	5.64617e+06	5.59935e+06		2.75743	0.832544	0.649895	1.41329		5.90339e+06	1639954	1.09412e+06		2.99626e+06	3.59579e+06	771620		1.97025	0.456076	1.41795	1.28143			3.70685e+06	1.6591e+06		4.24467e+06	4.7149e+06	4.98439e+06		#VALUE!	0.7862	0.332858	#VALUE!		2078781	1.88661e+06	1.56664e+06
[K].EVTDCDSQKEDEANAGGESK.[E]	1xCarbamidomethyl [C5]; 1xPhospho [S7(100)]	AT1G33680.1 [180-199]	AT1G33680.1 1xPhospho [S186(100)]	5.57984e-10	8.35654e-05		6.30138e+06	4.4282e+06	3620182		2.84934e+07	1.21567e+07	1.5454e+07		0.221152	0.364262	0.234256	0.273223		12353483	9.35046e+06	5.9687e+06		1.53675e+07	1.46743e+07	1.17284e+07		0.80387	0.637198	0.508912	0.649993		4.01302e+06	3.40823e+06	2970121		1.52961e+07	9.58347e+06	2.71891e+06		0.262356	0.355636	1.09239	0.570128		1.01298e+07	7677005	6.71201e+06
[K].EVNISGSQNEGEDDSK.[E]	1xPhospho [S7(100)]	AT1G33680.1 [148-163]	AT1G33680.1 1xPhospho [S154(100)]	1.40046e-07	8.35654e-05		1.41479e+06	824536	853641		2.84934e+07	1.21567e+07	1.5454e+07		0.0496533	0.0678259	0.0552376	0.0575723		2913756	2.13755e+06	1.92792e+06		1.53675e+07	1.46743e+07	1.17284e+07		0.189605	0.145666	0.164381	0.166551		1.04207e+06	811279	643410		1.52961e+07	9.58347e+06	2.71891e+06		0.0681269	0.0846539	0.236642	0.129808		2.05792e+06	1.88479e+06	1661610
[K].EVNISGSQNEGEDDSKETNDVVAQK.[E]	1xPhospho [S7(98.9)]	AT1G33680.1 [148-172]	AT1G33680.1 1xPhospho [S154(98.9)]	2.7869e-09	8.35654e-05		5.74808e+06	6.47004e+06	5.27328e+06		2.84934e+07	1.21567e+07	1.5454e+07		0.201734	0.532222	0.341225	0.358394		1.96344e+07	13597786	14661540		1.53675e+07	1.46743e+07	1.17284e+07		1.27766	0.926638	1.25009	1.15146		4.85305e+06	4.60101e+06	4627838		1.52961e+07	9.58347e+06	2.71891e+06		0.317274	0.480099	1.70209	0.833155		15226400	15878223	12339156
[R].GDDEDDSDKFSNAK.[L]	1xPhospho [S7(100)]	AT1G33810.1 [15-28]	AT1G33810.1 1xPhospho [S21(100)]	5.03652e-07	8.35654e-05		2631382	2.2781e+06	1.90565e+06		1.41157e+07	1.56797e+07	1.37814e+07		0.186415	0.14529	0.138278	0.156661		1.77055e+06	1.15036e+06	686076		2.72138e+07	2.73607e+07	1.74297e+07		0.0650609	0.0420443	0.0393625	0.0488226		1710910	1.51145e+06	1.15673e+06		2.84039e+07	2.68888e+07	2.16879e+07		0.060235	0.0562112	0.053335	0.0565937		1.72364e+06	1.46079e+06	1.17301e+06
[R].NDSRPSQSSTFVQSEQR.[V]	1xPhospho [S3(100)]	AT1G33980.2 [324-340]	AT1G33980.2 1xPhospho [S326(100)]	2.69231e-05	8.35654e-05		1.3026e+07	9.97528e+06	9.79514e+06		3.2929e+06	1.88909e+06	2.71383e+06		3.95579	5.28046	3.60934	4.28186		8415584	7969701	8.17433e+06		3.32104e+06	5.06804e+06	2.01953e+06		2.53402	1.57254	4.04764	2.71807		9.24005e+06	8.58064e+06	5.71809e+06		8.03232e+06	8.02184e+06	1.23444e+06		1.15036	1.06966	4.63214	2.28405		11152818	9765346	8244953
[R].VVSANKPSPR.[P]	1xPhospho [S8(100)]	AT1G33980.2 [190-199]	AT1G33980.2 1xPhospho [S197(100)]	0.000929348	0.000259633		811886	725140			3.2929e+06	1.88909e+06	2.71383e+06		0.246556	0.383856	#VALUE!	#VALUE!		825888	889993	787190		3.32104e+06	5.06804e+06	2.01953e+06		0.248684	0.175609	0.389789	0.271361						8.03232e+06	8.02184e+06	1.23444e+06		#VALUE!	#VALUE!	#VALUE!	#VALUE!		910679		970521
[R].TLSDPFSNGK.[Q]	1xPhospho [S3(100)]	AT1G33990.1 [75-84]	AT1G33990.1 1xPhospho [S77(100)]	0.000279273	8.35654e-05		14881961	1.58225e+07	11082334		8.53983e+06	5.08517e+06	7.55413e+06		1.74265	3.11149	1.46706	2.10707		1.13663e+07	7.76885e+06	8.52917e+06		4.47692e+06	6.66781e+06	6.33299e+06		2.53888	1.16513	1.34678	1.6836		9838441	8672398	5.20703e+06		5.52529e+06	4.47015e+06	5.2203e+06		1.78062	1.94007	0.997458	1.57272		11261558	1.08831e+07	7.0616e+06
[R].ALSMAIHQAQLSQR.[F]	1xOxidation [M4]; 2xPhospho [S3(100); S12(100)]	AT1G33990.1 [44-57]	AT1G33990.1 2xPhospho [S46(100); S55(100)]	1.62206e-05	8.35654e-05		5.25145e+06	5672480	6522365		8.53983e+06	5.08517e+06	7.55413e+06		0.614935	1.11549	0.863417	0.864616		5.17124e+06	1.99401e+06	1.83445e+06		4.47692e+06	6.66781e+06	6.33299e+06		1.15509	0.29905	0.289665	0.581268			5.65955e+06	3.10582e+06		5.52529e+06	4.47015e+06	5.2203e+06		#VALUE!	1.26608	0.59495	#VALUE!		6.94507e+06	4093198	3.59489e+06
[R].ALSMAIHQAQLSQR.[F]	1xOxidation [M4]; 1xPhospho [S12(100)]	AT1G33990.1 [44-57]	AT1G33990.1 1xPhospho [S55(100)]	1.25162e-08	8.35654e-05		7933463	8.25789e+06	7245137		8.53983e+06	5.08517e+06	7.55413e+06		0.928995	1.62392	0.959096	1.17067		6.74952e+06	4.52788e+06	4.23371e+06		4.47692e+06	6.66781e+06	6.33299e+06		1.50762	0.679065	0.668517	0.951736		5.73981e+06	2.6186e+06	2.00147e+06		5.52529e+06	4.47015e+06	5.2203e+06		1.03882	0.585798	0.383402	0.669341		9.89801e+06	7.23755e+06	5.79762e+06
[R].ALSPDVQEK.[L]	1xPhospho [S3(100)]	AT1G33990.1 [301-309]	AT1G33990.1 1xPhospho [S303(100)]	0.00216753	0.000467861		954877	922284	809753		8.53983e+06	5.08517e+06	7.55413e+06		0.111815	0.181367	0.107193	0.133458		716580	595593	660242		4.47692e+06	6.66781e+06	6.33299e+06		0.160061	0.0893236	0.104254	0.11788		896702	932642	636092		5.52529e+06	4.47015e+06	5.2203e+06		0.16229	0.208638	0.12185	0.164259		1.09206e+06	721596	860990
[R].RVGSTSTR.[K]	1xPhospho [S4(98.5)]	AT1G33990.1 [65-72]	AT1G33990.1 1xPhospho [S68(98.5)]	0.0152315	0.0016958		17831424	13375356	11339056		8.53983e+06	5.08517e+06	7.55413e+06		2.08803	2.63027	1.50104	2.07311		7701820	7422417	9005559		4.47692e+06	6.66781e+06	6.33299e+06		1.72034	1.11317	1.42201	1.41851		9194893	7459480	6954890		5.52529e+06	4.47015e+06	5.2203e+06		1.66415	1.66873	1.33228	1.55505		10120261	6.81526e+06	8472068
[R].VGSTSTR.[K]	1xPhospho [S5(99.2)]	AT1G33990.1 [66-72]	AT1G33990.1 1xPhospho [S70(99.2)]	0.0207152	0.00221433		9.99129e+06	6.17266e+06	5.04175e+06		8.53983e+06	5.08517e+06	7.55413e+06		1.16996	1.21385	0.667417	1.01708		5.66115e+06	5.46635e+06	6514987		4.47692e+06	6.66781e+06	6.33299e+06		1.26452	0.819812	1.02874	1.03769		6.24541e+06	7.30651e+06	5.02407e+06		5.52529e+06	4.47015e+06	5.2203e+06		1.13033	1.63451	0.96241	1.24242		6.43813e+06	4.48956e+06	6793025
[R].QNSSFSSYGDLTPQR.[F]	1xGln->pyro-Glu [N-Term]; 1xPhospho [S3(100)]	AT1G34220.1 [497-511]	AT1G34220.1 1xPhospho [S499(100)]	1.75735e-07	8.35654e-05		6.52739e+06	11601334	9423689		2.05027e+07	1.76324e+07	1.95795e+07		0.318368	0.657957	0.481303	0.485876		5527931	6025326	5.57073e+06		1.47056e+07	1.41244e+07	1.15847e+07		0.375906	0.426591	0.480872	0.42779						1.05172e+07	1.10891e+07	1.24593e+07		#VALUE!	#VALUE!	#VALUE!	#VALUE!
[R].QNSSFSSYGDLTPQR.[F]	1xPhospho [S3(100)]	AT1G34220.1 [497-511]	AT1G34220.1 1xPhospho [S499(100)]	1.02312e-07	8.35654e-05		8315357	14836087	13994874		2.05027e+07	1.76324e+07	1.95795e+07		0.405574	0.841413	0.714771	0.653919		7406179	8390068	7.52534e+06		1.47056e+07	1.41244e+07	1.15847e+07		0.503629	0.594013	0.649596	0.582413						1.05172e+07	1.10891e+07	1.24593e+07		#VALUE!	#VALUE!	#VALUE!	#VALUE!
[K].NYSPPSIDAVGPIPTK.[E]	1xPhospho [S3(100)]	AT1G34220.1 [355-370]	AT1G34220.1 1xPhospho [S357(100)]	2.50327e-06	8.35654e-05		4533423	7.41658e+06	7.83924e+06		2.05027e+07	1.76324e+07	1.95795e+07		0.221114	0.420623	0.400379	0.347372		4.17979e+06	4.87887e+06	4.91158e+06		1.47056e+07	1.41244e+07	1.15847e+07		0.284231	0.345422	0.423973	0.351209		1.06731e+06		727066		1.05172e+07	1.10891e+07	1.24593e+07		0.101482	#VALUE!	0.0583553	#VALUE!		561341
[K].KNYSPPSIDAVGPIPTK.[E]	1xPhospho [S4(100)]	AT1G34220.1 [354-370]	AT1G34220.1 1xPhospho [S357(100)]	3.62197e-08	8.35654e-05		537019	1.50081e+06	1.18319e+06		2.05027e+07	1.76324e+07	1.95795e+07		0.0261926	0.0851171	0.0604299	0.0572465		746719				1.47056e+07	1.41244e+07	1.15847e+07		0.0507778	#VALUE!	#VALUE!	#VALUE!						1.05172e+07	1.10891e+07	1.24593e+07		#VALUE!	#VALUE!	#VALUE!	#VALUE!
[R].DNLTLWTSDMQDESPEEIKEAAAPK.[P]	1xOxidation [M10]; 1xPhospho [S14(100)]	AT1G35160.1 [235-259]	AT1G35160.1 1xPhospho [S248(100)]	8.13282e-06	8.35654e-05		742337	2.25129e+06	2.06982e+06		1.31278e+09	1.31824e+09	1.29234e+09		0.000565468	0.0017078	0.0016016	0.00129162		1.66451e+06	310165	446138		1.37828e+09	1.27942e+09	1.25844e+09		0.00120766	0.000242425	0.000354516	0.000601536		494024	1844788			1.11041e+09	1.17645e+09	1.1758e+09		0.000444902	0.0015681	#VALUE!	#VALUE!		532070	1.03796e+06	484115
[R].SYTLAPVYEAATR.[S]	1xPhospho [T3(100)]	AT1G35220.1 [925-937]	AT1G35220.1 1xPhospho [T927(100)]	0.000187981	8.35654e-05			843862	522076		4.19424e+06	5.29484e+06	5.41852e+06		#VALUE!	0.159374	0.0963503	#VALUE!		690602		665581		4.04635e+06	4.1894e+06	4.62951e+06		0.170673	#VALUE!	0.143769	#VALUE!		449936	405676			4.14439e+06	4.30089e+06	5.21815e+06		0.108565	0.0943237	#VALUE!	#VALUE!		665861	456733	583269
[R].AILSDDEDASR.[A]	1xPhospho [S4(100)]	AT1G35220.1 [324-334]	AT1G35220.1 1xPhospho [S327(100)]	8.8513e-05	8.35654e-05		12080490	11794536	11591287		4.19424e+06	5.29484e+06	5.41852e+06		2.88026	2.22755	2.1392	2.41567		11299726	6823122	5.2688e+06		4.04635e+06	4.1894e+06	4.62951e+06		2.79257	1.62866	1.13809	1.85311						4.14439e+06	4.30089e+06	5.21815e+06		#VALUE!	#VALUE!	#VALUE!	#VALUE!
[K].LMNYASGR.[W]	1xOxidation [M2]; 1xPhospho [S6(100)]	AT1G35220.1 [875-882]	AT1G35220.1 1xPhospho [S880(100)]	0.00221788	0.000467861		2569495	3.77415e+06	3.90047e+06		4.19424e+06	5.29484e+06	5.41852e+06		0.612625	0.712799	0.719841	0.681755		2.74327e+06	2.19512e+06	2.27132e+06		4.04635e+06	4.1894e+06	4.62951e+06		0.677961	0.523969	0.490619	0.564183		2660947	1.40763e+06	1.24665e+06		4.14439e+06	4.30089e+06	5.21815e+06		0.64206	0.327289	0.238907	0.402752		4317713	3.8168e+06	2.08721e+06
[R].SVLDTPLSSAR.[N]	1xPhospho [S8(99.5)]	AT1G35580.1 [66-76]	AT1G35580.1 1xPhospho [S73(99.5)]	0.000131246	8.35654e-05		34110725	27683825	23262872		1.14198e+08	1.34396e+08	1.22601e+08		0.298698	0.205988	0.189744	0.231476		3.98365e+07	2.30622e+07	1.97679e+07		9.5963e+07	9.8564e+07	9.02552e+07		0.415123	0.233982	0.219023	0.289376		2.85846e+07	2.18248e+07	1.20313e+07		8.25423e+07	8.42038e+07	8.69684e+07		0.346302	0.25919	0.138341	0.247944		38131125	2.60394e+07	17484416
[R].SMSELSTGYSR.[H]	1xOxidation [M2]; 1xPhospho [S/T/Y]	AT1G35580.1 [44-54]		0.000411795	8.35654e-05		4.6465e+06	8.53131e+06	7.19523e+06		1.14198e+08	1.34396e+08	1.22601e+08		0.0406881	0.0634791	0.058688	0.054285		6.10792e+06	6.17646e+06	6.06196e+06		9.5963e+07	9.8564e+07	9.02552e+07		0.0636487	0.0626644	0.0671647	0.0644926		6.62913e+06	4.97655e+06	3.40544e+06		8.25423e+07	8.42038e+07	8.69684e+07		0.0803119	0.0591012	0.0391572	0.0595234		1.05477e+07	6.82258e+06	6.5365e+06
[R].AVGSHCSLSEMDDLDLTR.[A]	1xCarbamidomethyl [C6]; 1xOxidation [M11]; 2xPhospho [S4(100); S7(100)]	AT1G35580.1 [8-25]	AT1G35580.1 2xPhospho [S11(100); S14(100)]	1.71051e-05	8.35654e-05		5.42982e+06	6127259	3.16531e+06		1.14198e+08	1.34396e+08	1.22601e+08		0.0475474	0.0455912	0.0258178	0.0396522		3.79389e+06				9.5963e+07	9.8564e+07	9.02552e+07		0.039535	#VALUE!	#VALUE!	#VALUE!			1.06036e+06	524865		8.25423e+07	8.42038e+07	8.69684e+07		#VALUE!	0.0125928	0.00603512	#VALUE!			1.35274e+06
[R].AVGSHCSLSEMDDLDLTR.[A]	1xCarbamidomethyl [C6]; 1xOxidation [M11]; 1xPhospho [S4(100)]	AT1G35580.1 [8-25]	AT1G35580.1 1xPhospho [S11(100)]	1.85088e-08	8.35654e-05		1.3153e+07	1.31509e+07	9.83213e+06		1.14198e+08	1.34396e+08	1.22601e+08		0.115177	0.0978523	0.0801959	0.0977416		1.03055e+07	6.87279e+06	5.69154e+06		9.5963e+07	9.8564e+07	9.02552e+07		0.107391	0.0697292	0.0630606	0.0800601		899623	8.06217e+06	5.47001e+06		8.25423e+07	8.42038e+07	8.69684e+07		0.0108989	0.0957459	0.0628965	0.0565138		9.8072e+06	8.95037e+06	6.4131e+06
[R].HDGIHDSPR.[G]	1xPhospho [S7(100)]	AT1G35580.1 [55-63]	AT1G35580.1 1xPhospho [S61(100)]	3.7736e-05	8.35654e-05		10506291	1.01958e+07	9.20236e+06		1.14198e+08	1.34396e+08	1.22601e+08		0.0920006	0.0758639	0.0750591	0.0809745		1.91127e+07	1.73324e+07	15859995		9.5963e+07	9.8564e+07	9.02552e+07		0.199168	0.175849	0.175724	0.18358		7.10432e+06	7.02386e+06	5.71783e+06		8.25423e+07	8.42038e+07	8.69684e+07		0.0860689	0.083415	0.0657461	0.07841		2.50017e+07	2.09127e+07	20163898
[K].RSASWPQL.[-]	1xPhospho [S2(100)]	AT1G35580.1 [544-551]	AT1G35580.1 1xPhospho [S545(100)]	0.0137864	0.00146653		961235	2.1899e+06	1.88687e+06		1.14198e+08	1.34396e+08	1.22601e+08		0.00841726	0.0162944	0.0153903	0.0133673		1.03675e+06	1.42606e+06	1.44331e+06		9.5963e+07	9.8564e+07	9.02552e+07		0.0108036	0.0144683	0.0159914	0.0137545		885895	1.68833e+06	771798		8.25423e+07	8.42038e+07	8.69684e+07		0.0107326	0.0200505	0.00887447	0.0132192		2.3234e+06	2.55862e+06	1.2505e+06
[R].KRSFDER.[S]	1xPhospho [S3(100)]	AT1G35580.1 [37-43]; AT4G09510.1 [43-49]	AT1G35580.1 1xPhospho [S39(100)]; AT4G09510.1 1xPhospho [S45(100)]	0.0848413	0.00696821		1.03289e+08	8.68991e+07	8.79875e+07		1.14198e+08	1.34396e+08	1.22601e+08		0.904472	0.646592	0.717671	0.756245		122911907	8.62879e+07	76796048		9.5963e+07	9.8564e+07	9.02552e+07		1.28083	0.87545	0.850877	1.00238		8.08138e+07	6.38909e+07	5.89216e+07		8.25423e+07	8.42038e+07	8.69684e+07		0.979059	0.758765	0.677506	0.80511		140790207	1.23826e+08	1.28724e+08
[R].SLSELEMFTEDGENMDTPK.[R]	2xOxidation [M7; M15]; 1xPhospho [T17(100)]	AT1G36160.1 [1015-1033]	AT1G36160.1 1xPhospho [T1031(100)]	3.42641e-06	8.35654e-05		7.09047e+06	6.81204e+06	5.18944e+06		2.14594e+08	2.26366e+08	2.06426e+08		0.0330413	0.0300931	0.0251395	0.0294246		5395561	2.22837e+06	475831		1.96876e+08	2.12761e+08	1.97442e+08		0.0274058	0.0104736	0.00240998	0.0134298			5.826e+06	2.5098e+06		2.04141e+08	2.10552e+08	2.12993e+08		#VALUE!	0.0276701	0.0117835	#VALUE!		3.0386e+06	2.95153e+06	1.40642e+06
[K].YVEEWVGPGSPMNSPR.[V]	1xOxidation [M12]; 1xPhospho [S14(100)]	AT1G36310.1 [225-240]	AT1G36310.1 1xPhospho [S238(100)]	4.84868e-05	8.35654e-05		1.13219e+06	3.02539e+06	2502128		1.22306e+07	1.2058e+07	1.41427e+07		0.0925702	0.250902	0.176921	0.173464		1.6277e+06	1.72067e+06	1.62342e+06		1.1322e+07	1.4846e+07	1.55738e+07		0.143765	0.115901	0.10424	0.121302		4397303	4453445	1.04689e+06		1.41563e+07	1.15735e+07	1.06409e+07		0.310626	0.384797	0.0983839	0.264602		8745877	2.18371e+06	1.08836e+06
[K].EFLTSSDEEEESVSIR.[V]	1xPhospho [S6(100)]	AT1G36310.1 [40-55]	AT1G36310.1 1xPhospho [S45(100)]	5.11003e-07	8.35654e-05		4377160	3.26481e+06	2265463		1.22306e+07	1.2058e+07	1.41427e+07		0.357885	0.270759	0.160186	0.262943		2.69727e+06	715030			1.1322e+07	1.4846e+07	1.55738e+07		0.238233	0.048163	#VALUE!	#VALUE!			2.29078e+06	1.16922e+06		1.41563e+07	1.15735e+07	1.06409e+07		#VALUE!	0.197934	0.109879	#VALUE!			748590	711562
[K].KKDHSPPR.[S]	1xPhospho [S5(100)]	AT1G36730.1 [203-210]	AT1G36730.1 1xPhospho [S207(100)]	0.00415782	0.000712301		1.07934e+06	1751628	557470		1.22928e+08	1.18052e+08	1.22826e+08		0.00878024	0.0148377	0.00453869	0.00938556		2.03635e+06	2.65248e+06	1.84253e+06		1.03056e+08	1.07842e+08	1.10935e+08		0.0197596	0.0245959	0.016609	0.0203215		769813	2.04069e+06	1.4521e+06		1.23335e+08	1.13357e+08	1.4201e+08		0.00624164	0.0180024	0.0102253	0.0114898		4.4427e+06	3.78164e+06	5.32692e+06
[K].KSVSTPFMNTTAK.[M]	1xOxidation [M8]; 1xPhospho [S4(100)]	AT1G37130.1 [531-543]	AT1G37130.1 1xPhospho [S534(100)]	1.84431e-07	8.35654e-05		12548760	1.20579e+07	1.47093e+07		1.76772e+08	1.75594e+08	1.87534e+08		0.0709886	0.0686691	0.0784355	0.0726977		709428	5.57432e+06	5851851		1.4014e+08	1.53988e+08	1.42661e+08		0.0050623	0.0361997	0.0410193	0.0274271		9111559	1.07363e+07	8.71223e+06		1.68972e+08	1.54444e+08	1.64641e+08		0.0539235	0.0695159	0.0529166	0.0587853		1.06886e+07	1.61407e+07	9.87364e+06
[K].VHDDDEDVSSEDENETHNSNAVYYK.[E]	1xPhospho [S10(98.8)]	AT1G37130.1 [54-78]	AT1G37130.1 1xPhospho [S63(98.8)]	9.89109e-08	8.35654e-05		1.69895e+06	1772232	3.68518e+06		1.76772e+08	1.75594e+08	1.87534e+08		0.00961099	0.0100928	0.0196507	0.0131182		2.45105e+06	1.51707e+06	1.80575e+06		1.4014e+08	1.53988e+08	1.42661e+08		0.0174901	0.00985189	0.0126576	0.0133332		7.87951e+06	6.26619e+06	3.68684e+06		1.68972e+08	1.54444e+08	1.64641e+08		0.046632	0.0405725	0.0223932	0.0365326		3.76603e+06	3.88086e+06	3069576
[K].SVSTPFMNTTAK.[M]	1xPhospho [S3(100)]	AT1G37130.1 [532-543]	AT1G37130.1 1xPhospho [S534(100)]	0.000511147	8.35654e-05		5.88252e+06	10224047	8506724		1.76772e+08	1.75594e+08	1.87534e+08		0.0332775	0.0582256	0.0453609	0.0456213		7.71156e+06	4230454	3.39729e+06		1.4014e+08	1.53988e+08	1.42661e+08		0.0550277	0.0274726	0.0238137	0.035438		10140339	7176544	8586098		1.68972e+08	1.54444e+08	1.64641e+08		0.0600119	0.0464669	0.0521505	0.0528765		17719296	13668146	13612055
[K].SVSTPFMNTTAK.[M]	1xOxidation [M7]; 1xPhospho [S3(100)]	AT1G37130.1 [532-543]	AT1G37130.1 1xPhospho [S534(100)]	0.000305655	8.35654e-05		2.11001e+08	2.11499e+08	1.99957e+08		1.76772e+08	1.75594e+08	1.87534e+08		1.19364	1.20448	1.06624	1.15479		8.42241e+07	7.96777e+07	9.04311e+07		1.4014e+08	1.53988e+08	1.42661e+08		0.601002	0.517428	0.633889	0.584106		1.91894e+08	1.75269e+08	1.16644e+08		1.68972e+08	1.54444e+08	1.64641e+08		1.13566	1.13484	0.708476	0.992989		1.71201e+08	1.52577e+08	1.41875e+08
[R].SGESVDDESENYLSDLGK.[G]	1xPhospho [S4(100)]	AT1G42550.1 [504-521]	AT1G42550.1 1xPhospho [S507(100)]	1.96831e-09	8.35654e-05		12524637	20085700	14472855		6.12371e+07	6.29254e+07	6.4186e+07		0.204527	0.319198	0.225483	0.249736		13219286	4200630	2.41307e+06		5.55452e+07	5.80076e+07	5.04084e+07		0.237992	0.0724152	0.0478703	0.119426		554529	1.36601e+07	5.53119e+06		2.0649e+08	1.79087e+08	1.95104e+08		0.0026855	0.0762765	0.02835	0.0357707		6.7604e+06	8.32973e+06	4.57886e+06
[R].RTNSLALPR.[S]	1xPhospho [S4(100)]	AT1G42550.1 [38-46]	AT1G42550.1 1xPhospho [S41(100)]	0.000268846	8.35654e-05		1.7806e+07	1.74882e+07	1.43901e+07		6.12371e+07	6.29254e+07	6.4186e+07		0.290771	0.277919	0.224194	0.264295		1.29528e+07	8.15772e+06	7.64556e+06		5.55452e+07	5.80076e+07	5.04084e+07		0.233194	0.140632	0.151672	0.175166		3.33093e+07	2.04372e+07	1.26859e+07		2.0649e+08	1.79087e+08	1.95104e+08		0.161312	0.114119	0.0650212	0.113484		2.72045e+07	1.78203e+07	16937710
[R].SSVPSLVTSADEVSTAR.[A]	1xPhospho [S5(100)]	AT1G42550.1 [47-63]	AT1G42550.1 1xPhospho [S51(100)]	0.00029707	8.35654e-05		900266				6.12371e+07	6.29254e+07	6.4186e+07		0.0147013	#VALUE!	#VALUE!	#VALUE!		785659	509159	809946		5.55452e+07	5.80076e+07	5.04084e+07		0.0141445	0.00877746	0.0160677	0.0129965			1100178	330083		2.0649e+08	1.79087e+08	1.95104e+08		#VALUE!	0.00614327	0.00169183	#VALUE!		744275	654694
[K].ALESMMKDESDGGDGETESQRLDEEEQTVTK.[E]	2xOxidation [M5; M6]; 1xPhospho [S19(98)]	AT1G42550.1 [446-476]	AT1G42550.1 1xPhospho [S464(98)]	3.00824e-05	8.35654e-05		8245727	8552488	8287643		6.12371e+07	6.29254e+07	6.4186e+07		0.134652	0.135915	0.129119	0.133229		6.4391e+06	4654363	3.5595e+06		5.55452e+07	5.80076e+07	5.04084e+07		0.115926	0.0802371	0.0706131	0.0889253		5.06129e+06	5005202	4049365		2.0649e+08	1.79087e+08	1.95104e+08		0.0245111	0.0279485	0.0207549	0.0244048		6.98412e+06	6.49228e+06	4086069
[K].ALESMMKDESDGGDGETESQRLDEEEQTVTK.[E]	2xOxidation [M5; M6]; 2xPhospho [S10(100); S19(100)]	AT1G42550.1 [446-476]	AT1G42550.1 2xPhospho [S455(100); S464(100)]	3.90314e-05	8.35654e-05		6.85544e+06	8.85452e+06	5.01869e+06		6.12371e+07	6.29254e+07	6.4186e+07		0.111949	0.140714	0.0781898	0.110284		8.23112e+06	955160			5.55452e+07	5.80076e+07	5.04084e+07		0.148188	0.0164661	#VALUE!	#VALUE!			3.19191e+06	895259		2.0649e+08	1.79087e+08	1.95104e+08		#VALUE!	0.0178232	0.00458863	#VALUE!		4.19629e+06	6.37345e+06	615925
[K].DESDGGDGETESQRLDEEEQTVTK.[E]	1xPhospho [S12(100)]	AT1G42550.1 [453-476]	AT1G42550.1 1xPhospho [S464(100)]	1.77785e-05	8.35654e-05		4.65086e+06	4.8169e+06	4.65855e+06		6.12371e+07	6.29254e+07	6.4186e+07		0.0759483	0.0765493	0.0725789	0.0750255		3.09045e+06	2.88331e+06	2.85586e+06		5.55452e+07	5.80076e+07	5.04084e+07		0.0556384	0.0497057	0.0566544	0.0539995		4.5749e+06	3989510	2.85949e+06		2.0649e+08	1.79087e+08	1.95104e+08		0.0221555	0.022277	0.0146562	0.0196963		4409671	4046438	2.82916e+06
[K].GVEFDDDLETEKSDGTIGER.[S]	1xPhospho [S13(100)]	AT1G42550.1 [395-414]	AT1G42550.1 1xPhospho [S407(100)]	1.83309e-08	8.35654e-05		3.87348e+06	4.42861e+06	3.13228e+06		6.12371e+07	6.29254e+07	6.4186e+07		0.0632538	0.0703787	0.0488001	0.0608108		4497393	1.15023e+06	937902		5.55452e+07	5.80076e+07	5.04084e+07		0.0809682	0.019829	0.0186061	0.0398011		503599	845416	618205		2.0649e+08	1.79087e+08	1.95104e+08		0.00243886	0.00472071	0.00316859	0.00344272		1.63308e+06	3.05024e+06	414014
[R].TNSLALPR.[S]	1xPhospho [S3(100)]	AT1G42550.1 [39-46]	AT1G42550.1 1xPhospho [S41(100)]	0.000776632	0.000259633		48098104	36220816	40826268		6.12371e+07	6.29254e+07	6.4186e+07		0.78544	0.575615	0.636062	0.665706		26191958	24677068	28237292		5.55452e+07	5.80076e+07	5.04084e+07		0.471543	0.425411	0.56017	0.485708		45843812	44748364	44896388		2.0649e+08	1.79087e+08	1.95104e+08		0.222015	0.24987	0.230115	0.234		50190212	50550980	61684900
[K].TSFSVPSPK.[M]	1xPhospho [S7(100)]	AT1G42550.1 [322-330]	AT1G42550.1 1xPhospho [S328(100)]	0.00115267	0.000315417		3.3256e+07	3.27779e+07	2.63941e+07		6.12371e+07	6.29254e+07	6.4186e+07		0.543069	0.520901	0.411213	0.491728		1.96962e+07	1.92024e+07	1.89338e+07		5.55452e+07	5.80076e+07	5.04084e+07		0.354598	0.331032	0.375607	0.353746		34486295	23767671	2.32203e+07		2.0649e+08	1.79087e+08	1.95104e+08		0.167012	0.132716	0.119015	0.139581		3.56406e+07	3.06163e+07	2.52012e+07
[R].LTELDSIAK.[Q]	1xPhospho [S6(100)]	AT1G42550.1 [434-442]	AT1G42550.1 1xPhospho [S439(100)]	0.00269127	0.000515838		2.35755e+06	1.63013e+06	2.06714e+06		6.12371e+07	6.29254e+07	6.4186e+07		0.0384987	0.0259057	0.0322055	0.0322033		3.45804e+06	2.63864e+06	2.36211e+06		5.55452e+07	5.80076e+07	5.04084e+07		0.0622564	0.0454878	0.0468594	0.0515345		1.61843e+06	1.75183e+06	1.3809e+06		2.0649e+08	1.79087e+08	1.95104e+08		0.00783781	0.009782	0.00707776	0.00823253		6864146	7166668	4.0285e+06
[R].KQSKTSFSVPSPK.[M]	2xPhospho [S3(100); S6(98.7)]	AT1G42550.1 [318-330]	AT1G42550.1 2xPhospho [S320(100); S323(98.7)]	0.00446487	0.000712301		1236584	817687	612578		6.12371e+07	6.29254e+07	6.4186e+07		0.0201934	0.0129945	0.00954379	0.0142439				511256		5.55452e+07	5.80076e+07	5.04084e+07		#VALUE!	#VALUE!	0.0101423	#VALUE!			591632			2.0649e+08	1.79087e+08	1.95104e+08		#VALUE!	0.00330361	#VALUE!	#VALUE!			521884
[R].LSLSPWR.[S]	1xPhospho [S4(100)]	AT1G42550.1 [77-83]	AT1G42550.1 1xPhospho [S80(100)]	0.00431868	0.000712301			1.73801e+06	1.29969e+06		6.12371e+07	6.29254e+07	6.4186e+07		#VALUE!	0.0276201	0.0202488	#VALUE!		476374	722859	550550		5.55452e+07	5.80076e+07	5.04084e+07		0.00857634	0.0124615	0.0109218	0.0106532		471500	1397415	630504		2.0649e+08	1.79087e+08	1.95104e+08		0.0022834	0.00780301	0.00323164	0.00443935		1572372	1.57626e+06	856371
[K].NFANSFGR.[K]	1xPhospho [S5(100)]	AT1G42550.1 [310-317]	AT1G42550.1 1xPhospho [S314(100)]	0.00433924	0.000712301		64285724	62068808	51074772		6.12371e+07	6.29254e+07	6.4186e+07		1.04978	0.986387	0.795731	0.943967		43060216	30860550	26182540		5.55452e+07	5.80076e+07	5.04084e+07		0.775229	0.532009	0.519408	0.608882		73209288	58021372	41285888		2.0649e+08	1.79087e+08	1.95104e+08		0.354542	0.323985	0.21161	0.296712		70819656	60256816	43650116
[R].RLSLSPWR.[S]	1xPhospho [S3(100)]	AT1G42550.1 [76-83]	AT1G42550.1 1xPhospho [S78(100)]	0.0140781	0.00146653			881271	721921		6.12371e+07	6.29254e+07	6.4186e+07		#VALUE!	0.014005	0.0112473	#VALUE!			297268			5.55452e+07	5.80076e+07	5.04084e+07		#VALUE!	0.00512464	#VALUE!	#VALUE!			847097	377752		2.0649e+08	1.79087e+08	1.95104e+08		#VALUE!	0.0047301	0.00193616	#VALUE!		2.54392e+06	1.13387e+06	594760
[R].SRPKLEVEEEENVTQSNR.[I]	1xPhospho [S1(100)]	AT1G42550.1 [84-101]	AT1G42550.1 1xPhospho [S84(100)]	0.0276818	0.00251688		513133	568171	799084		6.12371e+07	6.29254e+07	6.4186e+07		0.00837944	0.00902927	0.0124495	0.00995274		385696	301698			5.55452e+07	5.80076e+07	5.04084e+07		0.00694383	0.00520102	#VALUE!	#VALUE!						2.0649e+08	1.79087e+08	1.95104e+08		#VALUE!	#VALUE!	#VALUE!	#VALUE!		505401		323471
[K].TSFSVPSPK.[M]	2xPhospho [S2(100); S7(100)]	AT1G42550.1 [322-330]	AT1G42550.1 2xPhospho [S323(100); S328(100)]	0.0361077	0.00339553		4.25562e+06	6.18938e+06	2.95512e+06		6.12371e+07	6.29254e+07	6.4186e+07		0.0694941	0.0983606	0.04604	0.0712982		2803926	1.34089e+06	1.25269e+06		5.55452e+07	5.80076e+07	5.04084e+07		0.0504801	0.0231157	0.0248508	0.0328155		1.61917e+06	3.69481e+06	1230552		2.0649e+08	1.79087e+08	1.95104e+08		0.0078414	0.0206314	0.00630717	0.0115933		3.30387e+06	2.87099e+06	1.73249e+06
[K].QYDSEDGKK.[G]	1xPhospho [S4(100)]	AT1G43170.1 [136-144]	AT1G43170.1 1xPhospho [S139(100)]	0.00133421	0.000315417			5.96276e+06	4615701		2.33972e+09	2.36348e+09	2.27188e+09		#VALUE!	0.00252287	0.00203167	#VALUE!		2.96393e+06	3.56626e+06			2.36879e+09	2.3343e+09	2.33381e+09		0.00125125	0.00152776	#VALUE!	#VALUE!		3.02391e+06	3.9901e+06	3.68314e+06		2.14546e+09	2.05912e+09	2.06929e+09		0.00140945	0.00193777	0.0017799	0.00170904		5.30966e+06	4.68138e+06	3.95586e+06
[K].QYDSEDGKK.[G]	1xGln->pyro-Glu [N-Term]; 1xPhospho [S4(100)]	AT1G43170.1 [136-144]	AT1G43170.1 1xPhospho [S139(100)]	0.0043807	0.000712301		3.83839e+06	4651244	3.37813e+06		2.33972e+09	2.36348e+09	2.27188e+09		0.00164053	0.00196796	0.00148693	0.00169848		2.87041e+06	3438626	4386825		2.36879e+09	2.3343e+09	2.33381e+09		0.00121176	0.00147309	0.00187968	0.00152151		4240451	3.74526e+06	2.78879e+06		2.14546e+09	2.05912e+09	2.06929e+09		0.00197648	0.00181886	0.00134771	0.00171435		4.57635e+06	3801596	3.88881e+06
[R].MVLFPKSPSPVNK.[A]	1xOxidation [M1]; 1xPhospho [S7(100)]	AT1G43690.1 [67-79]	AT1G43690.1 1xPhospho [S73(100)]	1.86576e-05	8.35654e-05		587137				1.70933e+07	2.27688e+07	1.79847e+07		0.034349	#VALUE!	#VALUE!	#VALUE!		873111	570228			1.57284e+07	2.14068e+07	2.02734e+07		0.0555118	0.0266378	#VALUE!	#VALUE!		623537		512784		1.63561e+07	1.9574e+07	1.31729e+07		0.0381226	#VALUE!	0.0389273	#VALUE!		1.27004e+06	1.2936e+06	692498
[R].SKPIEEEETGSGSQSGGESPEAK.[S]	1xPhospho [S19(100)]	AT1G43690.1 [28-50]	AT1G43690.1 1xPhospho [S46(100)]	1.94247e-08	8.35654e-05		3.02892e+07	2.20402e+07	1.99096e+07		1.70933e+07	2.27688e+07	1.79847e+07		1.77199	0.967999	1.10703	1.28234		19914979	1.86238e+07	2.04019e+07		1.57284e+07	2.14068e+07	2.02734e+07		1.26618	0.869997	1.00634	1.04751		1.88234e+07	1.64052e+07	1.34615e+07		1.63561e+07	1.9574e+07	1.31729e+07		1.15085	0.83811	1.02191	1.00362		2.28542e+07	2.0083e+07	1.94944e+07
[R].SKPIEEEETGSGSQSGGESPEAK.[S]	2xPhospho [S15(100); S19(100)]	AT1G43690.1 [28-50]	AT1G43690.1 2xPhospho [S42(100); S46(100)]	0.000302766	8.35654e-05		8695393	6.21864e+06	4.16251e+06		1.70933e+07	2.27688e+07	1.79847e+07		0.508702	0.273121	0.231447	0.337756		4.35622e+06	1583277			1.57284e+07	2.14068e+07	2.02734e+07		0.276966	0.0739616	#VALUE!	#VALUE!		3.09664e+06	3.95116e+06	2.28629e+06		1.63561e+07	1.9574e+07	1.31729e+07		0.189326	0.201857	0.17356	0.188248		4.99531e+06	5.16995e+06	1.41602e+06
[K].SPSPVNK.[A]	1xPhospho [S3(100)]	AT1G43690.1 [73-79]	AT1G43690.1 1xPhospho [S75(100)]	0.0159711	0.0016958		4.77923e+06	1.81524e+06	1.2592e+06		1.70933e+07	2.27688e+07	1.79847e+07		0.279597	0.0797249	0.0700151	0.143112		4.1175e+06	1.76759e+06	4139873		1.57284e+07	2.14068e+07	2.02734e+07		0.261788	0.0825716	0.204203	0.182854		1.78908e+06	1.51846e+06	2.13318e+06		1.63561e+07	1.9574e+07	1.31729e+07		0.109383	0.0775755	0.161938	0.116299		2.46719e+06	2.15444e+06	3.80232e+06
[K].GGKMEDSDPEDGIQGSSGSTDPEVLPQNLLK.[K]	1xOxidation [M4]; 1xPhospho [S7(100)]	AT1G44900.1 [716-746]	AT1G44900.1 1xPhospho [S722(100)]	0.00376514	0.000588918		1.13691e+06	446270	1.05322e+06		9.21901e+06	8.39575e+06	1.33087e+07		0.123323	0.0531543	0.0791376	0.0852048		1.0441e+06	831698			1.2453e+07	6.85312e+06	1.20603e+07		0.0838432	0.12136	#VALUE!	#VALUE!			856251	462794		5.97552e+06	7.26894e+06	8.11368e+06		#VALUE!	0.117796	0.0570387	#VALUE!		535241
[K].ANLSPAGDKANVEEPMVYATK.[Q]	1xOxidation [M16]; 1xPhospho [S4(100)]	AT1G44910.1 [384-404]	AT1G44910.1 1xPhospho [S387(100)]	1.97082e-08	8.35654e-05		9372714	15845743	13469286		4.73604e+06	4.11133e+06	4.42117e+06		1.97902	3.85417	3.04654	2.95991		9640056	11250954	11720711		2.4078e+06	2.90402e+06	2.46839e+06		4.00367	3.87427	4.74832	4.20875		13703216	13801947	9019133		4.80063e+06	7.6451e+06	6.9874e+06		2.85446	1.80533	1.29077	1.98352		16158832	13819725	12794259
[K].ANLSPAGDKANVEEPMVYATK.[Q]	1xPhospho [S4(100)]	AT1G44910.1 [384-404]	AT1G44910.1 1xPhospho [S387(100)]	4.50128e-08	8.35654e-05		1223015	1338312	696922		4.73604e+06	4.11133e+06	4.42117e+06		0.258236	0.325518	0.157633	0.247129		1.52434e+06	1.16757e+06	948514		2.4078e+06	2.90402e+06	2.46839e+06		0.633081	0.402053	0.384264	0.473133		1.00747e+06	742618			4.80063e+06	7.6451e+06	6.9874e+06		0.209861	0.0971364	#VALUE!	#VALUE!		2.66127e+06	1.72944e+06	1.61613e+06
[K].ANLSPAGDK.[A]	1xPhospho [S4(100)]	AT1G44910.1 [384-392]	AT1G44910.1 1xPhospho [S387(100)]	0.00033132	8.35654e-05		20457140	12974795	13114489		4.73604e+06	4.11133e+06	4.42117e+06		4.31946	3.15587	2.96629	3.48054		12643056	10728714	10220775		2.4078e+06	2.90402e+06	2.46839e+06		5.25087	3.69443	4.14066	4.36199		15181038	13577223	12525126		4.80063e+06	7.6451e+06	6.9874e+06		3.1623	1.77594	1.79253	2.24359		14495873	11629091	12740816
[R].EESDGETAMDVSEGHKDEK.[R]	1xOxidation [M9]; 1xPhospho [S3(98.5)]	AT1G44910.1 [856-874]	AT1G44910.1 1xPhospho [S858(98.5)]	0.000102245	8.35654e-05		2.49358e+06	979902	919671		4.73604e+06	4.11133e+06	4.42117e+06		0.526512	0.238342	0.208015	0.32429		1.39748e+06	1.53015e+06	333064		2.4078e+06	2.90402e+06	2.46839e+06		0.580395	0.526906	0.134932	0.414078		1.16005e+06		1.77601e+06		4.80063e+06	7.6451e+06	6.9874e+06		0.241645	#VALUE!	0.254173	#VALUE!		1.24164e+06	2.2873e+06	1.16963e+06
[R].KHANSPESESENR.[H]	1xPhospho [S5(100)]	AT1G44910.1 [922-934]	AT1G44910.1 1xPhospho [S926(100)]	0.0043807	0.000712301		16301905	11323657	8.20457e+06		4.73604e+06	4.11133e+06	4.42117e+06		3.4421	2.75426	1.85575	2.68403		12080961	12505095	10266525		2.4078e+06	2.90402e+06	2.46839e+06		5.01742	4.30613	4.1592	4.49425		8652301	7830268	5.32294e+06		4.80063e+06	7.6451e+06	6.9874e+06		1.80233	1.02422	0.761791	1.19611		15042160	11102181	8547974
[R].KVNPNDGSKR.[K]	1xPhospho [S8(100)]	AT1G45688.1 [86-95]	AT1G45688.1 1xPhospho [S93(100)]	0.000452449	8.35654e-05		1.15935e+06	995498	708691		4.15937e+06	5.80804e+06	4.16977e+06		0.278733	0.1714	0.169959	0.206697		2.09167e+06	2.08168e+06			5.48105e+06	5.52968e+06	6.38093e+06		0.381619	0.376455	#VALUE!	#VALUE!		1.04678e+06				5.01262e+06	4.69423e+06	4.77485e+06		0.208828	#VALUE!	#VALUE!	#VALUE!		2.72382e+06	2223356	1.9171e+06
[K].TDSEVTSLAASSPAR.[S]	1xPhospho [S12(100)]	AT1G45688.1 [5-19]	AT1G45688.1 1xPhospho [S16(100)]	1.86221e-07	8.35654e-05		2.70098e+06	2.90584e+06	3.51803e+06		4.15937e+06	5.80804e+06	4.16977e+06		0.649372	0.500314	0.843698	0.664461		2.42374e+06	2.28343e+06	2.27758e+06		5.48105e+06	5.52968e+06	6.38093e+06		0.442204	0.412941	0.356935	0.404027		3313951	3.45119e+06	2390040		5.01262e+06	4.69423e+06	4.77485e+06		0.661122	0.735198	0.500548	0.632289		3.10661e+06	2.72483e+06	2.66978e+06
[K].TDSEVTSLAASSPARSPR.[R]	1xPhospho [S16(100)]	AT1G45688.1 [5-22]	AT1G45688.1 1xPhospho [S20(100)]	1.05427e-10	8.35654e-05		6447003	6.12074e+06	5.8539e+06		4.15937e+06	5.80804e+06	4.16977e+06		1.55	1.05384	1.40389	1.33591		7.71109e+06	6.12467e+06	6.47046e+06		5.48105e+06	5.52968e+06	6.38093e+06		1.40687	1.1076	1.01403	1.17617		7.09115e+06	3.73783e+06	2.65094e+06		5.01262e+06	4.69423e+06	4.77485e+06		1.41466	0.79626	0.555188	0.922036		1.2703e+07	8.40803e+06	8.75712e+06
[K].TDSEVTSLAASSPARSPR.[R]	2xPhospho [S16(100); S/T]	AT1G45688.1 [5-22]	AT1G45688.1 2xPhospho [S20(100); S/T]	1.91008e-06	8.35654e-05		2.65427e+07	27575030	2.32262e+07		4.15937e+06	5.80804e+06	4.16977e+06		6.38143	4.74773	5.57013	5.56643		2.39636e+07	1.56697e+07	17659394		5.48105e+06	5.52968e+06	6.38093e+06		4.37208	2.83375	2.76753	3.32445		2.96373e+07	3.0478e+07	2.14593e+07		5.01262e+06	4.69423e+06	4.77485e+06		5.91253	6.49264	4.49425	5.63314		27116886	2.58687e+07	1.53608e+07
[R].RPVYYVQSPSR.[D]	1xPhospho [S8(100)]	AT1G45688.1 [23-33]	AT1G45688.1 1xPhospho [S30(100)]	3.70167e-06	8.35654e-05		5673083	9683701	10917135		4.15937e+06	5.80804e+06	4.16977e+06		1.36393	1.66729	2.61816	1.88313		6.74209e+06	9211308	7797567		5.48105e+06	5.52968e+06	6.38093e+06		1.23007	1.66579	1.22201	1.37263		10330483	10506576	7172427		5.01262e+06	4.69423e+06	4.77485e+06		2.0609	2.23819	1.50213	1.93374		16371458	15009538	13595767
[R].FSGSLKPGSR.[K]	1xPhospho [S2(100)]	AT1G45688.1 [76-85]	AT1G45688.1 1xPhospho [S77(100)]	0.00204196	0.000394231		2.42522e+06	2.2631e+06	2342064		4.15937e+06	5.80804e+06	4.16977e+06		0.583074	0.389649	0.561677	0.511467		2.23699e+06	1933271	3.23785e+06		5.48105e+06	5.52968e+06	6.38093e+06		0.408132	0.349617	0.507426	0.421725			1.90307e+06	1.4882e+06		5.01262e+06	4.69423e+06	4.77485e+06		#VALUE!	0.405405	0.311674	#VALUE!		2.45873e+06	3.75512e+06	2.19884e+06
[K].VNPNDGSKR.[K]	1xPhospho [S7(100)]	AT1G45688.1 [87-95]	AT1G45688.1 1xPhospho [S93(100)]	0.00313651	0.000515838		432114		286826		4.15937e+06	5.80804e+06	4.16977e+06		0.103889	#VALUE!	0.068787	#VALUE!		617478	723491	740036		5.48105e+06	5.52968e+06	6.38093e+06		0.112657	0.130838	0.115976	0.119824		297809				5.01262e+06	4.69423e+06	4.77485e+06		0.059412	#VALUE!	#VALUE!	#VALUE!		994063	633689
[R].KVNPNDGSK.[R]	1xPhospho [S8(100)]	AT1G45688.1 [86-94]	AT1G45688.1 1xPhospho [S93(100)]	0.0182303	0.00186354		1.22534e+06	1.02045e+06	884540		4.15937e+06	5.80804e+06	4.16977e+06		0.294598	0.175695	0.212131	0.227475		2.07889e+06	2.10169e+06			5.48105e+06	5.52968e+06	6.38093e+06		0.379287	0.380074	#VALUE!	#VALUE!				772475		5.01262e+06	4.69423e+06	4.77485e+06		#VALUE!	#VALUE!	0.16178	#VALUE!		2793422	2.19748e+06	1.91697e+06
[R].SNASVGNGSVEDANTDASEVSKDDAGPASEEEKSEA.[-]	1xPhospho [S29(100)]	AT1G47200.1 [145-180]	AT1G47200.1 1xPhospho [S173(100)]	1.35022e-05	8.35654e-05		11873943	18153970	10543758		4.24951e+07	4.34698e+07	3.80277e+07		0.279419	0.417623	0.277265	0.324769		8.28677e+06	23415494	22985634		4.30907e+07	5.03983e+07	4.48698e+07		0.19231	0.464609	0.512274	0.389731						3.47969e+07	4.03003e+07	3.85604e+07		#VALUE!	#VALUE!	#VALUE!	#VALUE!
[M].AETAETINTTISSPPPESESSTTISAMTDPTSQEAASK.[D]	1xAcetyl [N-Term]; 1xPhospho [T10(95.9)]	AT1G47200.1 [2-39]	AT1G47200.1 1xAcetyl [N-Term]; 1xPhospho [T11(95.9)]	2.14983e-08	8.35654e-05		1.07064e+07	9.64684e+06	9.93393e+06		4.24951e+07	4.34698e+07	3.80277e+07		0.251945	0.22192	0.261229	0.245031		5.74216e+06	6.0973e+06	7789258		4.30907e+07	5.03983e+07	4.48698e+07		0.133257	0.120982	0.173597	0.142612		1.39543e+07	11919317	1.00505e+07		3.47969e+07	4.03003e+07	3.85604e+07		0.401022	0.295762	0.260642	0.319142		1.25229e+07	1.01124e+07	9.56571e+06
[M].AETAETINTTISSPPPESESSTTISAMTDPTSQEAASK.[D]	1xAcetyl [N-Term]; 1xOxidation [M27]; 1xPhospho [T10(96.3)]	AT1G47200.1 [2-39]	AT1G47200.1 1xAcetyl [N-Term]; 1xPhospho [T11(96.3)]	1.72987e-08	8.35654e-05		3.94994e+07	3.02487e+07	2.86927e+07		4.24951e+07	4.34698e+07	3.80277e+07		0.929504	0.695855	0.754523	0.793294		2.20918e+07	2.33594e+07	1.97432e+07		4.30907e+07	5.03983e+07	4.48698e+07		0.512682	0.463495	0.440011	0.472063		1.58872e+07	3.08041e+07	1.79375e+07		3.47969e+07	4.03003e+07	3.85604e+07		0.456569	0.764364	0.465178	0.562037		1.21006e+07	2.16935e+07	2.05089e+07
[K].DDAGPASEEEKSEA.[-]	1xPhospho [S7(100)]	AT1G47200.1 [167-180]	AT1G47200.1 1xPhospho [S173(100)]	0.000711341	0.000259633		11566818	8597891	8600762		4.24951e+07	4.34698e+07	3.80277e+07		0.272192	0.19779	0.226171	0.232051		6.90678e+06	6.0718e+06	5248825		4.30907e+07	5.03983e+07	4.48698e+07		0.160285	0.120476	0.116979	0.13258						3.47969e+07	4.03003e+07	3.85604e+07		#VALUE!	#VALUE!	#VALUE!	#VALUE!
[R].VSGYESDSKLQEIEELR.[S]	1xPhospho [S6(100)]	AT1G47900.1 [784-800]	AT1G47900.1 1xPhospho [S789(100)]	2.13187e-07	8.35654e-05		3.06344e+06	5.1421e+06	4854804		3.03246e+07	2.7427e+07	2.60184e+07		0.101022	0.187483	0.186591	0.158365		4.01919e+06	3.15275e+06	1.15682e+06		2.11195e+07	1.92908e+07	2.02985e+07		0.190308	0.163433	0.0569904	0.13691			4.82072e+06	2.14732e+06		2.57096e+07	2.67669e+07	3.10373e+07		#VALUE!	0.1801	0.0691853	#VALUE!		3625377	4.81285e+06	1.9744e+06
[R].SGSSTNATPEK.[A]	1xPhospho [S3(100)]	AT1G47900.1 [1029-1039]	AT1G47900.1 1xPhospho [S1031(100)]	9.7236e-06	8.35654e-05		8.19677e+06	5.38128e+06	2571126		3.03246e+07	2.7427e+07	2.60184e+07		0.270301	0.196203	0.0988196	0.188441		5.95242e+06	3.61283e+06	6.6162e+06		2.11195e+07	1.92908e+07	2.02985e+07		0.281846	0.187283	0.325945	0.265024		4.09959e+06	2.90225e+06	2544393		2.57096e+07	2.67669e+07	3.10373e+07		0.159458	0.108427	0.0819786	0.116621		6056756	3.83261e+06	3.86407e+06
[K].CPSDSETSDTTTSPSR.[V]	1xCarbamidomethyl [C1]; 1xPhospho [T/S]	AT1G47900.1 [1006-1021]		0.000433694	8.35654e-05		342049				3.03246e+07	2.7427e+07	2.60184e+07		0.0112796	#VALUE!	#VALUE!	#VALUE!			293125	545797		2.11195e+07	1.92908e+07	2.02985e+07		#VALUE!	0.0151951	0.0268885	#VALUE!		368562	287726	257026		2.57096e+07	2.67669e+07	3.10373e+07		0.0143356	0.0107493	0.00828119	0.011122		358033
[K].VSSPCKSPGGYSSTGSEFSLDNAQK.[F]	1xCarbamidomethyl [C5]; 1xPhospho [S2(98.6)]	AT1G47900.1 [373-397]	AT1G47900.1 1xPhospho [S374(98.6)]	0.00248822	0.000515838				808183		3.03246e+07	2.7427e+07	2.60184e+07		#VALUE!	#VALUE!	0.031062	#VALUE!			1.12114e+06	1.63866e+06		2.11195e+07	1.92908e+07	2.02985e+07		#VALUE!	0.0581179	0.0807279	#VALUE!		436040	787695	1.35223e+06		2.57096e+07	2.67669e+07	3.10373e+07		0.0169602	0.0294279	0.0435679	0.0299853		2.2559e+06	1.35474e+06	1.28888e+06
[R].VSGYESDSK.[L]	1xPhospho [S6(100)]	AT1G47900.1 [784-792]	AT1G47900.1 1xPhospho [S789(100)]	0.0451946	0.00447618		815788	845131	695450		3.03246e+07	2.7427e+07	2.60184e+07		0.0269019	0.0308138	0.0267292	0.0281483		902579	735676	691738		2.11195e+07	1.92908e+07	2.02985e+07		0.0427368	0.0381362	0.0340782	0.0383171		894654	870569	454811		2.57096e+07	2.67669e+07	3.10373e+07		0.0347984	0.0325241	0.0146537	0.0273254		1.03876e+06	501862	735308
[R].TPFTSGLDLEK.[I]	1xPhospho [S5(100)]	AT1G48030.1 [315-325]	AT1G48030.1 1xPhospho [S319(100)]	6.99216e-05	8.35654e-05		1583719	1.14308e+06	1134665		8.89055e+08	9.18568e+08	9.18437e+08		0.00178135	0.00124441	0.00123543	0.0014204		895992	784134			9.07867e+08	9.12279e+08	9.44675e+08		0.000986919	0.000859534	#VALUE!	#VALUE!		719581	1.42265e+06	749304		1.19602e+09	1.20033e+09	1.22916e+09		0.000601649	0.00118522	0.000609609	0.000798825		1.1833e+06	1.2129e+06	613077
[R].DKPSGSDDEDNR.[M]	1xPhospho [S6(100)]	AT1G48050.1 [529-540]	AT1G48050.1 1xPhospho [S534(100)]	5.99364e-05	8.35654e-05		6.50095e+06	4282716	4394517		1.51767e+06	1.20522e+06	499986		4.28351	3.55346	8.78928	5.54209		4.31515e+06	3.62562e+06	4170497		1.33625e+06	1.04593e+06	469714		3.2293	3.46642	8.8788	5.19151						773419	453200	396236		#VALUE!	#VALUE!	#VALUE!	#VALUE!		160543
[K].SDSEKETNDESGR.[I]	1xPhospho [S3(99.1)]	AT1G48090.1 [1264-1276]	AT1G48090.1 1xPhospho [S1266(99.1)]	0.000378258	8.35654e-05		915077	840247	537153		3.89202e+06	4.78105e+06	4.37095e+06		0.235116	0.175745	0.122892	0.177918		573436	498044			3.70628e+06	4.59828e+06	4.23313e+06		0.15472	0.108311	#VALUE!	#VALUE!		668869				3.66814e+06	6.40398e+06	5.39753e+06		0.182346	#VALUE!	#VALUE!	#VALUE!			293189	500392
[K].QASSESLPFSLNKGSFK.[R]	1xPhospho [S15(100)]	AT1G48090.1 [1695-1711]	AT1G48090.1 1xPhospho [S1709(100)]	0.00270374	0.000515838		905667		641632		3.89202e+06	4.78105e+06	4.37095e+06		0.232698	#VALUE!	0.146795	#VALUE!		1002411	708700	384591		3.70628e+06	4.59828e+06	4.23313e+06		0.270463	0.154123	0.0908526	0.171813			562564			3.66814e+06	6.40398e+06	5.39753e+06		#VALUE!	0.0878461	#VALUE!	#VALUE!		918309	606822	377918
[K].QASSESLPFSLNKGSFK.[R]	1xGln->pyro-Glu [N-Term]; 1xPhospho [S15(100)]	AT1G48090.1 [1695-1711]	AT1G48090.1 1xPhospho [S1709(100)]	0.0117937	0.00128648		653282	624737	1.18226e+06		3.89202e+06	4.78105e+06	4.37095e+06		0.167852	0.130669	0.270481	0.189667		913508		1059137		3.70628e+06	4.59828e+06	4.23313e+06		0.246476	#VALUE!	0.250202	#VALUE!		847217	1.01473e+06	378489		3.66814e+06	6.40398e+06	5.39753e+06		0.230966	0.158453	0.0701226	0.153181		678795		467531
[K].NPVFSMER.[R]	1xOxidation [M6]; 1xPhospho [S5(100)]	AT1G48090.1 [3206-3213]	AT1G48090.1 1xPhospho [S3210(100)]	0.012486	0.00128648		1.1125e+06	1.06521e+06			3.89202e+06	4.78105e+06	4.37095e+06		0.285841	0.222798	#VALUE!	#VALUE!		1.1966e+06	968930	1.37003e+06		3.70628e+06	4.59828e+06	4.23313e+06		0.322857	0.210716	0.323644	0.285739			827161			3.66814e+06	6.40398e+06	5.39753e+06		#VALUE!	0.129164	#VALUE!	#VALUE!		1.6693e+06		1.59969e+06
[K].KNPVFSMER.[R]	1xOxidation [M7]; 1xPhospho [S6(100)]	AT1G48090.1 [3205-3213]	AT1G48090.1 1xPhospho [S3210(100)]	0.0282862	0.0025642		1.92871e+06	2402931	1.84772e+06		3.89202e+06	4.78105e+06	4.37095e+06		0.495555	0.502595	0.422726	0.473626		2.44935e+06	2.60908e+06	2.93974e+06		3.70628e+06	4.59828e+06	4.23313e+06		0.660865	0.567403	0.694461	0.64091		1.99645e+06	2.43936e+06	2.11468e+06		3.66814e+06	6.40398e+06	5.39753e+06		0.544267	0.380914	0.391786	0.438989		3.61819e+06	3598072	3.30262e+06
[K].TEELPSKSEGNEETTVK.[E]	1xPhospho [S8(100)]	AT1G48110.1 [530-546]	AT1G48110.1 1xPhospho [S537(100)]	1.42385e-05	8.35654e-05		831915	1.25238e+06	721092		1.65835e+08	1.76592e+08	1.26726e+08		0.00501652	0.00709193	0.00569015	0.00593287		823044	990352	538840		2.82331e+08	3.47279e+08	2.50414e+08		0.00291517	0.00285175	0.0021518	0.00263957		1.567e+06	1.19509e+06	947274		1.90504e+08	1.91862e+08	1.37997e+08		0.00822555	0.00622891	0.00686447	0.00710631		1.4616e+06	1.50849e+06	461467
[K].ISEKPRPNSGQSR.[Q]	1xPhospho [S9(100)]	AT1G48110.1 [177-189]	AT1G48110.1 1xPhospho [S185(100)]	0.0028982	0.000515838		6113020	3261199	3.99321e+06		1.65835e+08	1.76592e+08	1.26726e+08		0.0368621	0.0184674	0.0315105	0.0289467		3718017	2.71555e+06			2.82331e+08	3.47279e+08	2.50414e+08		0.013169	0.0078195	#VALUE!	#VALUE!		3.14313e+06	2425867	2353334		1.90504e+08	1.91862e+08	1.37997e+08		0.016499	0.0126438	0.0170536	0.0153988		3.18633e+06	2.77118e+06
[K].NSSDGGSPR.[G]	1xPhospho [S7(100)]	AT1G48230.1 [329-337]	AT1G48230.1 1xPhospho [S335(100)]	0.0172888	0.001807		1.39345e+06	1.77707e+06	1655184		1.5414e+07	1.53498e+07	1.55695e+07		0.090401	0.115772	0.106309	0.104161		1.2255e+06	1249838	342976		1.20116e+07	1.4014e+07	1.10197e+07		0.102027	0.0891852	0.031124	0.074112		1080913	969621	672467		1.51423e+07	1.4562e+07	1.52582e+07		0.0713835	0.0665856	0.0440726	0.0606806		1.11252e+06	1.089e+06	511312
[R].FYMEPETSDSGSMASGSMAR.[G]	3xOxidation [M3; M13; M18]; 1xPhospho [S8(100)]	AT1G48410.2 [996-1015]	AT1G48410.2 1xPhospho [S1003(100)]	5.1531e-08	8.35654e-05		7706988	13178115	15248891		1.17376e+08	1.12825e+08	1.22688e+08		0.0656606	0.116802	0.12429	0.102251		12528925	10566877	8807760		1.13173e+08	1.12456e+08	1.10348e+08		0.110706	0.0939643	0.0798183	0.0948296		10504618	15182789	7404846		1.00456e+08	1.02093e+08	1.03963e+08		0.104569	0.148715	0.0712261	0.10817		11342399	13380043	9560982
[R].SGTPGDASGNKPQTDATGVSATDTASQK.[R]	1xPhospho [T3(98.4)]	AT1G48610.1 [18-45]	AT1G48610.1 1xPhospho [T20(98.4)]	2.80039e-09	8.35654e-05		7.95431e+06	6.60066e+06	6.79109e+06		8.62306e+07	8.85645e+07	8.68924e+07		0.0922447	0.0745293	0.0781552	0.0816431		5.52685e+06	5.08595e+06	5.79307e+06		7.93542e+07	7.8086e+07	7.77812e+07		0.0696479	0.0651327	0.0744791	0.0697533		6.83316e+06	6363051	4.90329e+06		8.10126e+07	8.32741e+07	8.13143e+07		0.0843468	0.0764109	0.0603004	0.073686		5.88983e+06	5244013	4.64331e+06
[K].SDSSQIGAVSAK.[A]	1xPhospho [S3(100)]	AT1G48610.1 [56-67]	AT1G48610.1 1xPhospho [S58(100)]	0.00092509	0.000259633		1.87349e+06	1.56989e+06	2.28867e+06		8.62306e+07	8.85645e+07	8.68924e+07		0.0217265	0.017726	0.0263391	0.0219305		735442	2052599	536076		7.93542e+07	7.8086e+07	7.77812e+07		0.00926784	0.0262864	0.0068921	0.0141488		1.0268e+06	957189	722855		8.10126e+07	8.32741e+07	8.13143e+07		0.0126745	0.0114944	0.00888964	0.0110195		1.89764e+06	864003	649668
[K].LASTPPPPPPTSVAPSLEPPR.[S]	1xPhospho [S/T]	AT1G48620.1 [141-161]		1.41226e-08	8.35654e-05		1444502	856729	950685		5.12297e+07	4.56028e+07	4.98706e+07		0.0281966	0.0187867	0.019063	0.0220155		1.23129e+06	814569	946056		4.78263e+07	5.27846e+07	5.05394e+07		0.025745	0.015432	0.0187192	0.0199654		1.17268e+06	1.05062e+06	747200		2.96562e+07	3.66089e+07	3.92779e+07		0.0395425	0.0286986	0.0190234	0.0290882		891304	810486	637866
[R].VDAGGASSVAPPPPPPTNVESGGEEVAVK.[K]	1xPhospho [S21(100)]	AT1G48620.1 [314-342]	AT1G48620.1 1xPhospho [S334(100)]	3.76943e-07	8.35654e-05		1.51738e+06	1.68571e+06	1.20813e+06		5.12297e+07	4.56028e+07	4.98706e+07		0.0296192	0.0369651	0.0242253	0.0302699			995975	664098		4.78263e+07	5.27846e+07	5.05394e+07		#VALUE!	0.0188687	0.0131402	#VALUE!			1.40346e+06	835483		2.96562e+07	3.66089e+07	3.92779e+07		#VALUE!	0.0383366	0.0212711	#VALUE!			979079	851867
[K].RVDAGGASSVAPPPPPPTNVESGGEEVAVK.[K]	1xPhospho [S22(100)]	AT1G48620.1 [313-342]	AT1G48620.1 1xPhospho [S334(100)]	2.47871e-10	8.35654e-05		17248734	2.1426e+07	1.918e+07		5.12297e+07	4.56028e+07	4.98706e+07		0.336694	0.46984	0.384595	0.397043		15472814	9.00247e+06	7.01067e+06		4.78263e+07	5.27846e+07	5.05394e+07		0.323521	0.170551	0.138717	0.21093		5.31686e+06	1.95981e+07	1.20277e+07		2.96562e+07	3.66089e+07	3.92779e+07		0.179283	0.535338	0.30622	0.34028		1.56466e+07	1.37252e+07	9.90865e+06
[R].KDGTSPTVKPAASVSGGVETVK.[R]	1xPhospho [T4(98.8)]	AT1G48620.1 [249-270]	AT1G48620.1 1xPhospho [T252(98.8)]	6.2133e-09	8.35654e-05		11950985	10791613	10202947		5.12297e+07	4.56028e+07	4.98706e+07		0.233283	0.236644	0.204588	0.224838		8261771	7.56405e+06	6158917		4.78263e+07	5.27846e+07	5.05394e+07		0.172745	0.1433	0.121864	0.14597						2.96562e+07	3.66089e+07	3.92779e+07		#VALUE!	#VALUE!	#VALUE!	#VALUE!
[K].QMGSGKDMMGMFGGGDK.[-]	1xGln->pyro-Glu [N-Term]; 4xOxidation [M2; M8; M9; M11]; 1xPhospho [S4(100)]	AT1G48900.1 [479-495]	AT1G48900.1 1xPhospho [S482(100)]	0.00216753	0.000467861		1.16364e+06	1.82246e+06	1.27847e+06		1.25816e+08	1.20625e+08	1.31791e+08		0.00924871	0.0151085	0.0097007	0.0113527		1.78666e+06	1.04448e+06	958664		1.26405e+08	1.17535e+08	1.30323e+08		0.0141344	0.00888658	0.00735607	0.0101257		1.49256e+06	1.185e+06	792461		1.36794e+08	1.3653e+08	1.31153e+08		0.010911	0.00867946	0.00604228	0.00854426		1.43521e+06	1202502	1.18799e+06
[K].QMGSGKDMMGMFGGGDK.[-]	4xOxidation [M2; M8; M9; M11]; 1xPhospho [S4(100)]	AT1G48900.1 [479-495]	AT1G48900.1 1xPhospho [S482(100)]	0.0054087	0.000767611		1.02328e+06	923102	889625		1.25816e+08	1.20625e+08	1.31791e+08		0.00813311	0.00765268	0.00675026	0.00751202		806676	759945	358506		1.26405e+08	1.17535e+08	1.30323e+08		0.00638166	0.00646569	0.00275091	0.00519942		856842	826885	635597		1.36794e+08	1.3653e+08	1.31153e+08		0.00626375	0.00605645	0.00484624	0.00572215		1009547	1.11107e+06	831565
[K].KSSDVEMVDAEK.[S]	1xOxidation [M7]; 1xPhospho [S3(100)]	AT1G48920.1 [268-279]	AT1G48920.1 1xPhospho [S270(100)]	1.45042e-06	8.35654e-05		3.22152e+06	3.30076e+06	730396		4.75581e+08	4.69912e+08	4.63927e+08		0.00677385	0.00702421	0.00157438	0.00512415		1.33407e+06	2.86916e+06	2.18088e+06		5.62215e+08	5.31204e+08	5.21341e+08		0.00237289	0.00540124	0.00418321	0.00398578		2.74803e+06	3.74354e+06	2.56399e+06		4.71083e+08	4.55444e+08	4.66287e+08		0.00583344	0.00821955	0.00549874	0.00651724		3.17622e+06	2414489	3.77466e+06
[K].TPSTPAAGGSK.[T]	1xPhospho [T4(100)]	AT1G48920.1 [287-297]	AT1G48920.1 1xPhospho [T290(100)]	5.60276e-05	8.35654e-05		5.7728e+06	3.43818e+06	2.69143e+06		4.75581e+08	4.69912e+08	4.63927e+08		0.0121384	0.00731665	0.00580141	0.00841882		6.41296e+06	5328515	6.15553e+06		5.62215e+08	5.31204e+08	5.21341e+08		0.0114066	0.010031	0.0118071	0.0110816		5.32497e+06	3.68137e+06	4.10567e+06		4.71083e+08	4.55444e+08	4.66287e+08		0.0113037	0.00808304	0.00880502	0.00939724		7.2892e+06	7.13013e+06	4.87773e+06
[K].SSDVEMVDAEK.[S]	1xOxidation [M6]; 1xPhospho [S2(99.1)]	AT1G48920.1 [269-279]	AT1G48920.1 1xPhospho [S270(99.1)]	0.00014585	8.35654e-05		9818334	7.19826e+06	6.8336e+06		4.75581e+08	4.69912e+08	4.63927e+08		0.0206449	0.0153183	0.0147299	0.0168977		5.88592e+06	4.60981e+06	4864892		5.62215e+08	5.31204e+08	5.21341e+08		0.0104692	0.00867804	0.00933151	0.00949291		7692397	7368462	6.07038e+06		4.71083e+08	4.55444e+08	4.66287e+08		0.0163292	0.0161786	0.0130185	0.0151754		9155854	7.81203e+06	6.76965e+06
[K].SSDVEMVDAEKSSAK.[Q]	1xOxidation [M6]; 1xPhospho [S13(100)]	AT1G48920.1 [269-283]	AT1G48920.1 1xPhospho [S281(100)]	3.84709e-05	8.35654e-05		1.64379e+06	1.54729e+06	1.58013e+06		4.75581e+08	4.69912e+08	4.63927e+08		0.00345637	0.00329273	0.00340598	0.00338503				456921		5.62215e+08	5.31204e+08	5.21341e+08		#VALUE!	#VALUE!	0.000876435	#VALUE!		1.70157e+06	1.42176e+06			4.71083e+08	4.55444e+08	4.66287e+08		0.00361204	0.00312171	#VALUE!	#VALUE!		1269451	640544	687372
[K].GFDASLSEDDIK.[N]	1xPhospho [S7(100)]	AT1G48920.1 [407-418]	AT1G48920.1 1xPhospho [S413(100)]	1.17382e-05	8.35654e-05		3.41555e+06	3.71642e+06	2.92619e+06		4.75581e+08	4.69912e+08	4.63927e+08		0.00718184	0.00790876	0.00630744	0.00713268		3.05877e+06	1.17033e+06	351253		5.62215e+08	5.31204e+08	5.21341e+08		0.00544058	0.00220316	0.000673749	0.0027725		267307	2.55345e+06	1.20416e+06		4.71083e+08	4.55444e+08	4.66287e+08		0.000567431	0.00560652	0.00258243	0.00291879		1.70343e+06	2.07114e+06	814235
[K].GFDASLSEDDIKNTLR.[E]	1xPhospho [S7(100)]	AT1G48920.1 [407-422]	AT1G48920.1 1xPhospho [S413(100)]	1.41581e-06	8.35654e-05		2.32181e+06	3.42648e+06	3.05878e+06		4.75581e+08	4.69912e+08	4.63927e+08		0.00488205	0.00729176	0.00659324	0.00625568		3.44733e+06	1.70994e+06	365082		5.62215e+08	5.31204e+08	5.21341e+08		0.00613169	0.00321899	0.000700275	0.00335032		505720	1.63155e+06	2.03472e+06		4.71083e+08	4.55444e+08	4.66287e+08		0.00107353	0.00358232	0.00436365	0.0030065		1.99657e+06	2.24919e+06	407977
[K].KKSSDVEMVDAEK.[S]	1xPhospho [S4(100)]	AT1G48920.1 [267-279]	AT1G48920.1 1xPhospho [S270(100)]	1.73421e-06	8.35654e-05		3.04269e+06	3.06273e+06	2.48148e+06		4.75581e+08	4.69912e+08	4.63927e+08		0.00639783	0.00651767	0.00534886	0.00608812		3.45148e+06	2.71571e+06	2.29548e+06		5.62215e+08	5.31204e+08	5.21341e+08		0.00613908	0.00511238	0.00440303	0.00521816		2.12492e+06	1.67015e+06	1.15045e+06		4.71083e+08	4.55444e+08	4.66287e+08		0.00451071	0.00366709	0.00246726	0.00354835		1.48437e+06	2.67316e+06	782012
[K].KKSSDVEMVDAEK.[S]	1xOxidation [M8]; 1xPhospho [S4(100)]	AT1G48920.1 [267-279]	AT1G48920.1 1xPhospho [S270(100)]	6.25133e-08	8.35654e-05		1.80689e+07	1.39448e+07	10191059		4.75581e+08	4.69912e+08	4.63927e+08		0.0379934	0.0296753	0.021967	0.0298785		1.47957e+07	1.03033e+07	5.41917e+06		5.62215e+08	5.31204e+08	5.21341e+08		0.0263167	0.0193961	0.0103947	0.0187025		14567893	12495635	8.11044e+06		4.71083e+08	4.55444e+08	4.66287e+08		0.0309243	0.0274362	0.0173936	0.0252514		2.12611e+07	1.62166e+07	1.58023e+07
[R].GERPAFTPQSGNFR.[S]	1xPhospho [T7(100)]	AT1G48920.1 [379-392]	AT1G48920.1 1xPhospho [T385(100)]	0.00243156	0.000515838		3.75576e+06	3.74195e+06	1.43416e+06		4.75581e+08	4.69912e+08	4.63927e+08		0.00789719	0.00796309	0.00309136	0.00631721		2152614	1.33247e+06	1.55248e+06		5.62215e+08	5.31204e+08	5.21341e+08		0.00382881	0.00250839	0.00297786	0.00310502		1744545	3.83051e+06	2.21845e+06		4.71083e+08	4.55444e+08	4.66287e+08		0.00370327	0.0084105	0.00475768	0.00562382		6.04513e+06	5.16525e+06	3.63905e+06
[R].PSFTPQGK.[K]	1xPhospho [T4(100)]	AT1G48920.1 [543-550]	AT1G48920.1 1xPhospho [T546(100)]	0.0161405	0.0016958		863261	756934	542366		4.75581e+08	4.69912e+08	4.63927e+08		0.00181517	0.0016108	0.00116908	0.00153168		795866	734049	711091		5.62215e+08	5.31204e+08	5.21341e+08		0.00141559	0.00138186	0.00136397	0.00138714		1.15381e+06	846669	693673		4.71083e+08	4.55444e+08	4.66287e+08		0.00244928	0.001859	0.00148765	0.00193197		1.36995e+06	904015	1.02131e+06
[K].QPKTPSTPAAGGSK.[T]	1xPhospho [T4(99)]	AT1G48920.1 [284-297]	AT1G48920.1 1xPhospho [T287(99)]	0.0199559	0.00209524		847496	487676	348819		4.75581e+08	4.69912e+08	4.63927e+08		0.00178202	0.0010378	0.000751885	0.00119057		685098	613554	429661		5.62215e+08	5.31204e+08	5.21341e+08		0.00121857	0.00115502	0.000824147	0.00106591		701818	602820	369040		4.71083e+08	4.55444e+08	4.66287e+08		0.0014898	0.00132359	0.000791443	0.00120161		880007	634005	691341
[K].TPSTPAAGGSK.[T]	2xPhospho [S3(98.3); T4(100)]	AT1G48920.1 [287-297]	AT1G48920.1 2xPhospho [S289(98.3); T290(100)]	0.045444	0.00447618		606446	769134	482738		4.75581e+08	4.69912e+08	4.63927e+08		0.00127517	0.00163676	0.00104055	0.00131749		938185		1.11865e+06		5.62215e+08	5.31204e+08	5.21341e+08		0.00166873	#VALUE!	0.00214572	#VALUE!		288822	460660	573307		4.71083e+08	4.55444e+08	4.66287e+08		0.000613102	0.00101145	0.00122951	0.000951356		568529	454532	476910
[K].QPKTPSTPAAGGSK.[T]	1xGln->pyro-Glu [N-Term]; 2xPhospho [T4(100); T7(96.6)]	AT1G48920.1 [284-297]	AT1G48920.1 2xPhospho [T287(100); T290(96.6)]	0.0997349	0.00781993		6774662	4.27227e+06	3.42843e+06		4.75581e+08	4.69912e+08	4.63927e+08		0.014245	0.00909164	0.00739002	0.0102422		6.0937e+06	4516916	2121041		5.62215e+08	5.31204e+08	5.21341e+08		0.0108387	0.00850317	0.00406844	0.00780345		4357842	3.59871e+06	3071147		4.71083e+08	4.55444e+08	4.66287e+08		0.00925069	0.00790154	0.00658638	0.00791287		5.76867e+06	4356526	4.38797e+06
[K].GGTLQHQPSSLK.[F]	1xPhospho [S10(99.2)]	AT1G48950.1 [380-391]	AT1G48950.1 1xPhospho [S389(99.2)]	0.000425603	8.35654e-05		796763	607026	702993		7.38831e+07	7.23418e+07	7.82453e+07		0.0107841	0.00839109	0.00898448	0.00938656		1.41399e+06	1.23062e+06	1.31077e+06		6.97747e+07	7.4058e+07	8.06254e+07		0.0202651	0.0166169	0.0162575	0.0177132		962795		609771		5.98789e+07	6.73141e+07	7.30346e+07		0.016079	#VALUE!	0.00834908	#VALUE!		2.79481e+06	2.27393e+06	1.85829e+06
[K].GSCQTPPSSSSLFK.[V]	1xCarbamidomethyl [C3]; 1xPhospho [T5(100)]	AT1G48950.1 [553-566]	AT1G48950.1 1xPhospho [T557(100)]	0.00173935	0.000315417		576822	765364			7.38831e+07	7.23418e+07	7.82453e+07		0.00780722	0.0105798	#VALUE!	#VALUE!		522312		638068		6.97747e+07	7.4058e+07	8.06254e+07		0.00748569	#VALUE!	0.00791399	#VALUE!		1.37261e+06		581710		5.98789e+07	6.73141e+07	7.30346e+07		0.0229231	#VALUE!	0.00796485	#VALUE!		1.04175e+06	1.29614e+06	819125
[K].QQAISAGLPSPR.[P]	1xPhospho [S10(100)]	AT1G49040.1 [761-772]	AT1G49040.1 1xPhospho [S770(100)]	0.000112018	8.35654e-05		493570	780809	489083		1.1962e+07	1.34668e+07	1.26485e+07		0.0412617	0.0579804	0.0386673	0.0459698			503722	785000		8.66561e+06	9.59025e+06	1.31904e+07		#VALUE!	0.0525244	0.0595128	#VALUE!		783770				7.90764e+06	8.30825e+06	1.04149e+07		0.0991155	#VALUE!	#VALUE!	#VALUE!		989965	856719	592257
[K].QQAISAGLPSPRPK.[D]	1xGln->pyro-Glu [N-Term]; 1xPhospho [S10(100)]	AT1G49040.1 [761-774]	AT1G49040.1 1xPhospho [S770(100)]	2.89007e-07	8.35654e-05		4.15142e+06	3.61117e+06	4611958		1.1962e+07	1.34668e+07	1.26485e+07		0.347052	0.268154	0.364626	0.326611		5161927	5453596	5.73425e+06		8.66561e+06	9.59025e+06	1.31904e+07		0.595679	0.56866	0.434728	0.533023		4554959	3514983	3.00187e+06		7.90764e+06	8.30825e+06	1.04149e+07		0.57602	0.423071	0.288229	0.429107		5.66484e+06	7.10663e+06	5284521
[K].QQAISAGLPSPRPK.[D]	1xPhospho [S10(100)]	AT1G49040.1 [761-774]	AT1G49040.1 1xPhospho [S770(100)]	4.5542e-05	8.35654e-05		3.15125e+06	2.93885e+06	2490460		1.1962e+07	1.34668e+07	1.26485e+07		0.263439	0.21823	0.196898	0.226189				3646401		8.66561e+06	9.59025e+06	1.31904e+07		#VALUE!	#VALUE!	0.276443	#VALUE!						7.90764e+06	8.30825e+06	1.04149e+07		#VALUE!	#VALUE!	#VALUE!	#VALUE!		4248499		3.3588e+06
[R].HPPSSPPGK.[N]	1xPhospho [S5(99.3)]	AT1G49040.1 [517-525]	AT1G49040.1 1xPhospho [S521(99.3)]	0.00341158	0.000515838		3.98196e+06	3.65243e+06	1.70772e+06		1.1962e+07	1.34668e+07	1.26485e+07		0.332885	0.271218	0.135014	0.246372		4.94319e+06	4.13542e+06	3.95045e+06		8.66561e+06	9.59025e+06	1.31904e+07		0.570438	0.43121	0.299493	0.433714		1.88535e+06	1.14861e+06			7.90764e+06	8.30825e+06	1.04149e+07		0.238421	0.13825	#VALUE!	#VALUE!		5.39449e+06	2520388	3684236
[K].LSSVGSVESK.[T]	1xPhospho [S9(100)]	AT1G49340.2 [584-593]	AT1G49340.2 1xPhospho [S592(100)]	0.000190697	8.35654e-05			1.26277e+06	1.14614e+06		1.69335e+07	1.93476e+07	1.53406e+07		#VALUE!	0.0652675	0.0747131	#VALUE!		2.63246e+06	2.23254e+06	1.94206e+06		1.54531e+07	1.6856e+07	1.69741e+07		0.170352	0.132448	0.114413	0.139071		2.79285e+06	2.8954e+06	2.33492e+06		1.91604e+07	2.12397e+07	1.85245e+07		0.145761	0.13632	0.126045	0.136042		3.05097e+06	2.03776e+06	3037436
[R].LISGAFSQAPQPEDDSFNEMLIAR.[F]	1xOxidation [M20]; 1xPhospho [S3(100)]	AT1G49340.2 [1109-1132]	AT1G49340.2 1xPhospho [S1111(100)]	8.0782e-05	8.35654e-05		7.87212e+06	2.83064e+07	1.42788e+06		1.69335e+07	1.93476e+07	1.53406e+07		0.464884	1.46305	0.0930788	0.67367		1.45785e+06	1.02489e+06	6.84683e+06		1.54531e+07	1.6856e+07	1.69741e+07		0.0943402	0.0608027	0.40337	0.186171		848699	3.69971e+06			1.91604e+07	2.12397e+07	1.85245e+07		0.0442943	0.174188	#VALUE!	#VALUE!		6405839	5.99501e+06	4.50573e+06
[K].NPNPEEVNSSTPGGDDSENR.[S]	1xPhospho [S/T]	AT1G49480.1 [74-93]		1.76989e-09	8.35654e-05		2288304	2036981	1637626		2.68914e+07	2.85991e+07	2.13022e+07		0.0850942	0.0712254	0.0768757	0.0777318		1719326	1.56501e+06	1.45187e+06		2.32415e+07	2.90646e+07	2.65363e+07		0.0739765	0.0538459	0.0547124	0.0608449		1502066	1.30513e+06	1.196e+06		2.64583e+07	2.03761e+07	1.34708e+07		0.0567711	0.0640518	0.0887849	0.0698693		1.64733e+06	1289145	1211970
[R].DYDGTLAQR.[A]	1xPhospho [T5(100)]	AT1G49970.1 [363-371]	AT1G49970.1 1xPhospho [T367(100)]	0.0114336	0.00128648		589230	518133	636894		1.96843e+08	2.02028e+08	1.97345e+08		0.0029934	0.00256466	0.00322731	0.00292846		379578	409780			1.92619e+08	1.88558e+08	1.91355e+08		0.00197061	0.00217323	#VALUE!	#VALUE!		1.38751e+06	1.10567e+06	510890		2.01021e+08	2.08061e+08	2.01865e+08		0.0069023	0.00531415	0.00253085	0.00491577		658330	420513	497500
[R].PASMASPSQSHR.[F]	1xOxidation [M4]; 1xPhospho [S]	AT1G50030.1 [13-24]		0.044455	0.00447618		521013	345360	255312		1.68229e+06	2.60054e+06	2.36493e+06		0.309705	0.132803	0.107958	0.183489		312835	163641			2.05346e+06	1.8367e+06	1.81864e+06		0.152346	0.0890954	#VALUE!	#VALUE!		248554	222560			4.8618e+06	5.06848e+06	4.77408e+06		0.051124	0.0439106	#VALUE!	#VALUE!		490456	443303	309598
[M].PGSEPSETQWPAK.[R]	1xPhospho [S3(100)]	AT1G50200.2 [2-14]	AT1G50200.2 1xPhospho [S4(100)]	5.91334e-06	8.35654e-05			256906624	256605200		4.50911e+08	4.33918e+08	4.0517e+08		#VALUE!	0.592062	0.633328	#VALUE!			147206336	407049		4.01722e+08	4.09435e+08	4.20663e+08		#VALUE!	0.359536	0.000967637	#VALUE!			212264336	136971200		3.80693e+08	3.62273e+08	3.50276e+08		#VALUE!	0.585924	0.391038	#VALUE!		216296368	340472	140088864
[K].MKLPLDIDSPTQSENSSSSQQTPK.[S]	1xOxidation [M1]; 1xPhospho [T22(100)]	AT1G50570.1 [351-374]	AT1G50570.1 1xPhospho [T372(100)]	1.03805e-07	8.35654e-05		5.7351e+06	6.72924e+06	6.41223e+06		1.95187e+07	1.18018e+07	1.17834e+07		0.293827	0.570189	0.544176	0.469397		8984930	5.98431e+06	5552689		9.51602e+06	1.27037e+07	1.08059e+07		0.94419	0.471069	0.513859	0.643039		4.51107e+06	5501618	3.31298e+06		1.35994e+07	1.39605e+07	1.30419e+07		0.331712	0.394085	0.254026	0.326608		8154843	8828968	5842406
[K].QSSEGNNSDSEQEAK.[K]	1xGln->pyro-Glu [N-Term]; 1xPhospho [S8(100)]	AT1G50570.1 [280-294]	AT1G50570.1 1xPhospho [S287(100)]	0.000217989	8.35654e-05		1.93905e+06	1.30291e+06	1.02246e+06		1.95187e+07	1.18018e+07	1.17834e+07		0.0993434	0.110399	0.0867715	0.098838		1.26447e+06	983030	1.19451e+06		9.51602e+06	1.27037e+07	1.08059e+07		0.132878	0.0773815	0.110543	0.106934		670579	593559	336580		1.35994e+07	1.39605e+07	1.30419e+07		0.0493096	0.042517	0.0258076	0.0392114		997845	522215	467390
[K].QSSEGNNSDSEQEAK.[K]	1xPhospho [S8(100)]	AT1G50570.1 [280-294]	AT1G50570.1 1xPhospho [S287(100)]	8.6927e-07	8.35654e-05		2903474	1.38671e+06	1.2387e+06		1.95187e+07	1.18018e+07	1.17834e+07		0.148754	0.1175	0.105123	0.123792		2.26011e+06	1.52853e+06	1.72865e+06		9.51602e+06	1.27037e+07	1.08059e+07		0.237506	0.120322	0.159974	0.1726		1.53232e+06	1.73994e+06	996863		1.35994e+07	1.39605e+07	1.30419e+07		0.112676	0.124633	0.0764354	0.104582		1.35e+06	892870	1.31782e+06
[K].LPLDIDSPTQSENSSSSQQTPK.[S]	1xPhospho [T20(100)]	AT1G50570.1 [353-374]	AT1G50570.1 1xPhospho [T372(100)]	9.53795e-10	8.35654e-05		4.05229e+06	4.80728e+06	4.58615e+06		1.95187e+07	1.18018e+07	1.17834e+07		0.207611	0.407335	0.389205	0.334717		8051913	5.39411e+06	6.74095e+06		9.51602e+06	1.27037e+07	1.08059e+07		0.846143	0.42461	0.623824	0.631526		3.93076e+06	2.4575e+06	2.88853e+06		1.35994e+07	1.39605e+07	1.30419e+07		0.28904	0.176033	0.221481	0.228851		10408339	9.7729e+06	7.51403e+06
[K].NNSSSTTSFSSNESPISQANNNNLSR.[F]	1xPhospho [S14(100)]	AT1G50600.1 [126-151]	AT1G50600.1 1xPhospho [S139(100)]	1.04944e-06	8.35654e-05				1.47931e+06		1.09211e+07	1.41197e+07	1.1425e+07		#VALUE!	#VALUE!	0.129481	#VALUE!			977145	1.4562e+06		1.06397e+07	6.78803e+06	1.33133e+07		#VALUE!	0.143951	0.109379	#VALUE!				700728		1.06407e+07	1.41778e+07	1.04284e+07		#VALUE!	#VALUE!	0.0671939	#VALUE!		2.18148e+06	1.54808e+06	1.39984e+06
[R].DRSEDAGNDAMDVDDEQQSNKK.[Q]	1xOxidation [M11]; 1xPhospho [S3(100)]	AT1G50920.1 [566-587]	AT1G50920.1 1xPhospho [S568(100)]	6.48934e-09	8.35654e-05		2.71777e+06	2.69531e+06	2.28104e+06		4.83807e+07	4.92536e+07	5.52857e+07		0.0561746	0.0547232	0.041259	0.050719		3.66228e+06	2.5017e+06	1.08114e+06		6.28467e+07	6.18042e+07	6.19736e+07		0.0582732	0.0404778	0.0174451	0.038732		2862004	2249862	1.74616e+06		6.17044e+07	6.11924e+07	5.23906e+07		0.0463825	0.036767	0.0333297	0.0388264		3.27666e+06	3076806	2615624
[K].KTGASKPSAEDD.[-]	1xPhospho [T2(100)]	AT1G51060.1 [121-132]	AT1G51060.1 1xPhospho [T122(100)]	0.000362504	8.35654e-05		2.78967e+06	1.9959e+06	139476		3.22458e+08	2.62206e+08	2.02793e+08		0.00865128	0.00761196	0.000687775	0.00565034		1.96061e+06	1.79496e+06	2.17084e+06		2.96579e+08	3.16883e+08	2.71085e+08		0.00661076	0.00566441	0.00800797	0.00676105		2.55287e+06	1.66074e+06	237294		2.02806e+08	1.90369e+08	1.53202e+08		0.0125878	0.0087238	0.0015489	0.00762016		3.07785e+06	2322415
[K].NPIYSPGSPIK.[S]	1xPhospho [S5(100)]	AT1G51160.1 [143-153]	AT1G51160.1 1xPhospho [S147(100)]	0.000307109	8.35654e-05		912415	1.63345e+06	1.5419e+06		2.40641e+07	2.29865e+07	2.18437e+07		0.037916	0.0710612	0.0705876	0.059855		931779	1.23621e+06	1.17564e+06		2.21128e+07	2.35705e+07	2.48431e+07		0.0421376	0.0524472	0.0473224	0.0473024		1.83383e+06	1.59227e+06	1.12298e+06		2.62524e+07	2.22475e+07	2.26079e+07		0.0698538	0.0715708	0.049672	0.0636989		1.6755e+06	1619325	1.536e+06
[K].KVPSLSSLSSR.[R]	1xPhospho [S4(100)]	AT1G51500.1 [658-668]	AT1G51500.1 1xPhospho [S661(100)]	0.000100299	8.35654e-05		15880281	16027548	15558281		2.56011e+07	3.23844e+07	2.86732e+07		0.620298	0.494915	0.542607	0.552607		10399148	8935624	9535430		3.1014e+07	2.96116e+07	3.33892e+07		0.335305	0.301761	0.285584	0.30755		14645989	12869393	9217160		2.76536e+07	2.89055e+07	3.20536e+07		0.529623	0.445224	0.287554	0.4208		12367150	11005413	7.21072e+06
[-].MELESTSNGR.[R]	1xAcetyl [N-Term]; 1xOxidation [M1]; 1xPhospho [S7(100)]	AT1G51500.1 [1-10]	AT1G51500.1 1xAcetyl [N-Term]; 1xPhospho [S7(100)]	0.000155226	8.35654e-05			1.08972e+06	976895		2.56011e+07	3.23844e+07	2.86732e+07		#VALUE!	0.0336494	0.0340699	#VALUE!		907016	1.04308e+06	885251		3.1014e+07	2.96116e+07	3.33892e+07		0.0292454	0.0352253	0.0265131	0.0303279			1.04407e+06	884343		2.76536e+07	2.89055e+07	3.20536e+07		#VALUE!	0.0361203	0.0275895	#VALUE!		2.401e+06	1.55704e+06	1.1124e+06
[K].VPSLSSLSSR.[R]	1xPhospho [S3(100)]	AT1G51500.1 [659-668]	AT1G51500.1 1xPhospho [S661(100)]	4.89564e-05	8.35654e-05		2466772	2.73021e+06	2269611		2.56011e+07	3.23844e+07	2.86732e+07		0.0963543	0.0843061	0.0791544	0.086605		1.71631e+06	1.39826e+06	1.38766e+06		3.1014e+07	2.96116e+07	3.33892e+07		0.05534	0.04722	0.0415602	0.04804		2791090	2395624	1.53563e+06		2.76536e+07	2.89055e+07	3.20536e+07		0.10093	0.0828779	0.0479081	0.0772388		1.69081e+06	1.81582e+06	1.48617e+06
[K].KVPSLSSLSSR.[R]	2xPhospho [S4(100); S]	AT1G51500.1 [658-668]	AT1G51500.1 2xPhospho [S661(100); S]	0.00500768	0.000712301		6570597	7694531	4441452		2.56011e+07	3.23844e+07	2.86732e+07		0.256653	0.2376	0.154899	0.216384		4304887	1068524			3.1014e+07	2.96116e+07	3.33892e+07		0.138805	0.0360847	#VALUE!	#VALUE!			3296501	1.45501e+06		2.76536e+07	2.89055e+07	3.20536e+07		#VALUE!	0.114044	0.045393	#VALUE!		2799007	2.98879e+06	776449
[R].HQPLHSLSSQEGLTSPIN.[-]	1xPhospho [S8(98.2)]	AT1G51500.1 [670-687]	AT1G51500.1 1xPhospho [S677(98.2)]	0.0653462	0.00581411		1.96198e+06	2.91149e+06	2750815		2.56011e+07	3.23844e+07	2.86732e+07		0.0766367	0.0899042	0.0959368	0.0874926		2.18728e+06	1.94764e+06	2.46627e+06		3.1014e+07	2.96116e+07	3.33892e+07		0.0705257	0.0657729	0.0738643	0.0700543			2.13646e+06	1.85067e+06		2.76536e+07	2.89055e+07	3.20536e+07		#VALUE!	0.0739119	0.0577367	#VALUE!		1.76638e+06	2.11062e+06	1.3969e+06
[M].ANIESEAVDFEPEEDDLMDEEGTAIDGADVSPR.[A]	1xAcetyl [N-Term]; 1xOxidation [M18]; 1xPhospho [S31(100)]	AT1G51510.1 [2-34]	AT1G51510.1 1xAcetyl [N-Term]; 1xPhospho [S32(100)]	3.42235e-07	8.35654e-05		4.69803e+07	2.82403e+07	3.12243e+07		2.11969e+07	1.70166e+07	2.69542e+07		2.21637	1.65957	1.15842	1.67812		2.79919e+07	8.53156e+06			2.43955e+07	2.4589e+07	2.9316e+07		1.14742	0.346967	#VALUE!	#VALUE!		866289	3.18501e+07	15585554		1.54141e+07	2.29953e+07	2.32659e+07		0.0562009	1.38507	0.669888	0.703719		5.73591e+06	1.01264e+07	2.46672e+07
[K].SAIAGANGESAKK.[T]	1xPhospho [S10(100)]	AT1G51510.1 [42-54]	AT1G51510.1 1xPhospho [S51(100)]	0.000879489	0.000259633			484244	456423		2.11969e+07	1.70166e+07	2.69542e+07		#VALUE!	0.0284571	0.0169333	#VALUE!		539440		436904		2.43955e+07	2.4589e+07	2.9316e+07		0.0221122	#VALUE!	0.0149032	#VALUE!						1.54141e+07	2.29953e+07	2.32659e+07		#VALUE!	#VALUE!	#VALUE!	#VALUE!		749737	421350	719375
[R].LSSRDFESLGSDGRPGPQR.[S]	1xPhospho [S3(98.5)]	AT1G51510.1 [72-90]	AT1G51510.1 1xPhospho [S74(98.5)]	0.00184605	0.000315417		3.35378e+06	3522474	2.63144e+06		2.11969e+07	1.70166e+07	2.69542e+07		0.15822	0.207002	0.0976264	0.154283		2.94441e+06	2.42123e+06	2.34921e+06		2.43955e+07	2.4589e+07	2.9316e+07		0.120695	0.0984679	0.0801339	0.0997655		4.61167e+06	2.68625e+06	2.26349e+06		1.54141e+07	2.29953e+07	2.32659e+07		0.299185	0.116817	0.0972877	0.171097		5.10552e+06	5.69666e+06	3.75783e+06
[R].GSESPGVDGNTNALDYTTK.[L]	1xPhospho [S4(100)]	AT1G51690.3 [559-577]	AT1G51690.3 1xPhospho [S562(100)]	1.54249e-07	8.35654e-05		3.0394e+06	4588625	4340980		1.92536e+07	2.24374e+07	2.62353e+07		0.157862	0.204508	0.165464	0.175944		3.25778e+06	3.43078e+06	3406053		2.37293e+07	2.56961e+07	2.56496e+07		0.137289	0.133513	0.132792	0.134531		3.25506e+06	3.23488e+06	3.05869e+06		1.53666e+07	1.25759e+07	2.12215e+07		0.211827	0.257228	0.144132	0.204396		4.78239e+06	4.22675e+06	3.31548e+06
[R].ALSSITR.[V]	1xPhospho [S3(100)]	AT1G51690.3 [548-554]	AT1G51690.3 1xPhospho [S550(100)]	0.0132912	0.00134714		25104184	27149270	22776804		1.92536e+07	2.24374e+07	2.62353e+07		1.30387	1.21	0.868175	1.12735		19896906	17108370	18700352		2.37293e+07	2.56961e+07	2.56496e+07		0.838495	0.665795	0.72907	0.744453		24094738	20014436	15962410		1.53666e+07	1.25759e+07	2.12215e+07		1.56799	1.59149	0.752182	1.30389		26253998	24238580	21569168
[R].VVSRGSESPGVDGNTNALDYTTK.[L]	1xPhospho [S/T/Y]	AT1G51690.3 [555-577]		0.125285	0.00880821		337332	543442			1.92536e+07	2.24374e+07	2.62353e+07		0.0175205	0.0242204	#VALUE!	#VALUE!		332680	1.25505e+06	811920		2.37293e+07	2.56961e+07	2.56496e+07		0.0140198	0.0488419	0.0316543	0.0315053			687264	720261		1.53666e+07	1.25759e+07	2.12215e+07		#VALUE!	0.0546493	0.0339402	#VALUE!			969082	975756
[K].VEGTLPSYMQASDGRSPR.[S]	1xOxidation [M9]; 1xPhospho [S16(100)]	AT1G51805.1 [537-554]	AT1G51805.1 1xPhospho [S552(100)]	0.00149567	0.000315417		1.74031e+07	31912953	27462200		7.23467e+06	6.64025e+06	7.79808e+06		2.40551	4.80598	3.52166	3.57772		1.81391e+07	19546464	2.11093e+07		7.41585e+06	7.51824e+06	6.67874e+06		2.44599	2.59987	3.16067	2.73551		26608060	34342639	1.7329e+07		8.06307e+06	8.53417e+06	7.72171e+06		3.29999	4.02413	2.24419	3.18944		37286791	30513412	23160960
[R].GGASRDMDSK.[S]	1xOxidation [M7]; 1xPhospho [S4(100)]	AT1G51805.1 [857-866]; AT1G51850.1 [838-847]	AT1G51805.1 1xPhospho [S860(100)]; AT1G51850.1 1xPhospho [S841(100)]	0.079523	0.00661606		3.85603e+06	2.53036e+06	2.28808e+06		7.23467e+06	6.64025e+06	7.79808e+06		0.532993	0.381064	0.293415	0.402491		1.03035e+06		510832		7.41585e+06	7.51824e+06	6.67874e+06		0.138939	#VALUE!	0.0764863	#VALUE!		1.30368e+06		1.16588e+06		8.06307e+06	8.53417e+06	7.72171e+06		0.161686	#VALUE!	0.150987	#VALUE!		1370121	1.21221e+06	940248
[K].VEGPPPSYMQASDGRSPR.[S]	1xOxidation [M9]; 1xPhospho [S16(100)]	AT1G51850.1 [518-535]	AT1G51850.1 1xPhospho [S533(100)]	0.00299393	0.000515838		6.30667e+06	7.94195e+06	7.86831e+06		6.45549e+06	8.8577e+06	6.19965e+06		0.976948	0.896615	1.26915	1.04757		2.47115e+06	2.9071e+06	2.82784e+06		1.58567e+06	1.74507e+06	2.48523e+06		1.55843	1.66589	1.13786	1.45406		3.4006e+06	2.07329e+06	1.50749e+06		1.27881e+06	1.24066e+06	3.0887e+06		2.65918	1.67112	0.488067	1.60612		2.68483e+06	969957	3.00024e+06
[K].ASGESSDSSTDLDVVSTIQNVWDK.[S]	1xPhospho [S2(98.5)]	AT1G52220.1 [56-79]	AT1G52220.1 1xPhospho [S57(98.5)]	0.000176648	8.35654e-05		1.61412e+06	1.70738e+06	2.29816e+06		1.01135e+07	1.06341e+07	9.98673e+06		0.159601	0.160558	0.230121	0.183427						1.18392e+07	1.25425e+07	1.33543e+07		#VALUE!	#VALUE!	#VALUE!	#VALUE!		814966		1.13524e+06		1.15477e+07	1.13556e+07	1.12036e+07		0.0705741	#VALUE!	0.101328	#VALUE!			491926	1.59271e+06
[K].VSSPPRVPNPAIQK.[L]	1xPhospho [S]	AT1G52320.2 [614-627]		0.00116326	0.000315417		7.38296e+06	7431231	6.76082e+06		1.36396e+08	1.40907e+08	1.26819e+08		0.0541288	0.0527387	0.0533106	0.0533927		8.44326e+06	5871988	7.77017e+06		1.28221e+08	1.34631e+08	1.26452e+08		0.0658495	0.0436154	0.0614477	0.0569709		7.66594e+06	4.85011e+06	3.85655e+06		1.29939e+08	1.35702e+08	1.31297e+08		0.0589967	0.0357409	0.0293728	0.0413701		8.77445e+06	6.42039e+06	7.79994e+06
[R].AATMPEMNGR.[S]	2xOxidation [M4; M7]; 1xPhospho [T3(100)]	AT1G52320.2 [129-138]	AT1G52320.2 1xPhospho [T131(100)]	0.045444	0.00447618		1.50383e+06	1.96518e+06	1.99204e+06		1.36396e+08	1.40907e+08	1.26819e+08		0.0110255	0.0139467	0.0157076	0.0135599			1.06287e+06			1.28221e+08	1.34631e+08	1.26452e+08		#VALUE!	0.00789469	#VALUE!	#VALUE!		710082	1.09266e+06	417701		1.29939e+08	1.35702e+08	1.31297e+08		0.00546475	0.00805193	0.00318135	0.00556601		785986	700612	1.26633e+06
[K].EKVSSPPR.[VP]	1xPhospho [S]	AT1G52320.2 [612-619]; AT5G25590.1 [592-599]		0.0843412	0.00696821		4.98467e+06	3338865	2826703		1.36396e+08	1.40907e+08	1.26819e+08		0.0365455	0.0236956	0.0222892	0.0275101		2.54878e+06	2142845	1755397		1.28221e+08	1.34631e+08	1.26452e+08		0.0198781	0.0159164	0.013882	0.0165588		3082172	3211911	2.37488e+06		1.29939e+08	1.35702e+08	1.31297e+08		0.0237202	0.0236689	0.0180879	0.0218257		2934505	2.25345e+06	2.83538e+06
[K].LAPAEAVVEDNQKASDIEEGDEVDSK.[K]	1xPhospho [S15(100)]	AT1G52380.1 [100-125]	AT1G52380.1 1xPhospho [S114(100)]	1.49843e-07	8.35654e-05		2.14551e+07	2.20987e+07	1.33478e+07		3.96107e+08	4.06884e+08	4.46276e+08		0.054165	0.0543122	0.0299093	0.0461288		17642664	4517845	4.05256e+06		5.23867e+08	5.19395e+08	5.54379e+08		0.0336777	0.00869828	0.0073101	0.016562		1.74364e+06	1.55314e+07	5880632		4.38674e+08	4.69988e+08	4.98282e+08		0.00397479	0.0330464	0.0118018	0.0162743		1.21617e+07	1.26437e+07	6745778
[K].ASDIEEGDEVDSK.[K]	1xPhospho [S2(100)]	AT1G52380.1 [113-125]	AT1G52380.1 1xPhospho [S114(100)]	0.000239809	8.35654e-05		724808	533882	370751		3.96107e+08	4.06884e+08	4.46276e+08		0.00182983	0.00131212	0.000830766	0.00132424		442104	422882			5.23867e+08	5.19395e+08	5.54379e+08		0.000843924	0.000814181	#VALUE!	#VALUE!		653455	717389			4.38674e+08	4.69988e+08	4.98282e+08		0.00148961	0.0015264	#VALUE!	#VALUE!		519091	307775
[M].GDSENVQQPSK.[K]	1xPhospho [S3(100)]	AT1G52380.1 [2-12]	AT1G52380.1 1xPhospho [S4(100)]	0.00020882	8.35654e-05		2.24051e+06	1.0765e+06			3.96107e+08	4.06884e+08	4.46276e+08		0.00565633	0.00264572	#VALUE!	#VALUE!		338981	950062			5.23867e+08	5.19395e+08	5.54379e+08		0.000647074	0.00182917	#VALUE!	#VALUE!		1.14409e+06	1.01331e+06	800299		4.38674e+08	4.69988e+08	4.98282e+08		0.00260806	0.00215604	0.00160612	0.0021234		1626021	873455	917307
[M].GDSENVQQPSK.[K]	1xAcetyl [N-Term]; 1xPhospho [S3(100)]	AT1G52380.1 [2-12]	AT1G52380.1 1xAcetyl [N-Term]; 1xPhospho [S4(100)]	0.000540658	8.35654e-05		724056	355900	321366		3.96107e+08	4.06884e+08	4.46276e+08		0.00182793	0.000874697	0.000720104	0.00114091		636521	415581	456668		5.23867e+08	5.19395e+08	5.54379e+08		0.00121504	0.000800125	0.000823748	0.000946305		638797	445029	846040		4.38674e+08	4.69988e+08	4.98282e+08		0.0014562	0.000946895	0.00169791	0.001367		1.47701e+06	498158
[R].DNPGLDDDDDSAELESGTFK.[K]	1xPhospho [S11(100)]	AT1G52380.1 [23-42]	AT1G52380.1 1xPhospho [S33(100)]	3.43892e-07	8.35654e-05		1.29053e+06	1585913	633713		3.96107e+08	4.06884e+08	4.46276e+08		0.00325804	0.0038977	0.00142	0.00285858		2.0149e+06				5.23867e+08	5.19395e+08	5.54379e+08		0.00384621	#VALUE!	#VALUE!	#VALUE!			636564			4.38674e+08	4.69988e+08	4.98282e+08		#VALUE!	0.00135443	#VALUE!	#VALUE!
[K].SALPLKTPENSPTATDT.[-]	2xPhospho [T7(100); S11(100)]	AT1G52380.1 [424-440]	AT1G52380.1 2xPhospho [T430(100); S434(100)]	0.00366032	0.000515838		14549000	15739217	11307299		3.96107e+08	4.06884e+08	4.46276e+08		0.03673	0.0386823	0.025337	0.0335831		13820830	5.10658e+06	2.20582e+06		5.23867e+08	5.19395e+08	5.54379e+08		0.0263823	0.00983179	0.0039789	0.0133977			1.65195e+06			4.38674e+08	4.69988e+08	4.98282e+08		#VALUE!	0.00351488	#VALUE!	#VALUE!		421033
[K].TPENSPTATDT.[-]	1xPhospho [S5(100)]	AT1G52380.1 [430-440]	AT1G52380.1 1xPhospho [S434(100)]	0.0282862	0.0025642		6.11232e+06	4000173	4278043		3.96107e+08	4.06884e+08	4.46276e+08		0.015431	0.00983124	0.00958609	0.0116161		3.2433e+06	2.81108e+06	2.94881e+06		5.23867e+08	5.19395e+08	5.54379e+08		0.00619107	0.00541222	0.00531912	0.0056408						4.38674e+08	4.69988e+08	4.98282e+08		#VALUE!	#VALUE!	#VALUE!	#VALUE!
[R].VMSESEMVSGAR.[V]	1xOxidation [M]; 1xPhospho [S3(100)]	AT1G52780.1 [1039-1050]	AT1G52780.1 1xPhospho [S1041(100)]	6.176e-06	8.35654e-05		820544	1.18251e+06	695217		6.98225e+06	6.44263e+06	6.65868e+06		0.117519	0.183544	0.104408	0.135157		1.63417e+06	1.12294e+06	1.08904e+06		5.60762e+06	3.59445e+06	5.60984e+06		0.291421	0.312411	0.194131	0.265987		500326	576958	472751		2.57063e+06	2.64693e+06	3.0976e+06		0.194632	0.217972	0.152618	0.188407		2.15255e+06	1.93193e+06	1.79471e+06
[R].VMSESEMVSGAR.[V]	2xOxidation [M2; M7]; 1xPhospho [S3(100)]	AT1G52780.1 [1039-1050]	AT1G52780.1 1xPhospho [S1041(100)]	9.26528e-06	8.35654e-05		16797630	13380603	13845018		6.98225e+06	6.44263e+06	6.65868e+06		2.40576	2.07689	2.07924	2.1873		13613390	11661720	8705047		5.60762e+06	3.59445e+06	5.60984e+06		2.42766	3.24437	1.55175	2.40793		7.97265e+06	6747001	5900321		2.57063e+06	2.64693e+06	3.0976e+06		3.10144	2.54899	1.9048	2.51841		11952575	10605870	10119879
[K].VGNVGVTCSK.[I]	1xCarbamidomethyl [C8]; 1xPhospho [T7(100)]	AT1G53120.1 [213-222]		0.138557	0.00904009		6.44796e+06	5304963	1.06714e+07		8.53112e+06	9.46472e+06	1.05368e+07		0.755816	0.560499	1.01278	0.776364		3.70075e+06	3.69417e+06	6.18001e+06		7.66764e+06	7.68874e+06	8.66336e+06		0.482646	0.480464	0.713349	0.55882		4.48813e+06	5.318e+06	3.36187e+06		9.31206e+06	9.09967e+06	9.44945e+06		0.48197	0.584417	0.355774	0.474054		4.70838e+06	3.81839e+06	4.43071e+06
[K].QWLIQAMGGAPSGPEAGPRTMK.[F]	1xGln->pyro-Glu [N-Term]; 2xOxidation [M7; M21]; 1xPhospho [T20(100)]	AT1G53210.1 [370-391]	AT1G53210.1 1xPhospho [T389(100)]	1.38031e-07	8.35654e-05		3.35384e+06	6.62911e+06	6684317		1.57999e+08	1.83424e+08	1.61385e+08		0.021227	0.0361409	0.0414185	0.0329288		2.82462e+06	2.91084e+06	1023378		1.69183e+08	1.78361e+08	1.63113e+08		0.0166957	0.0163199	0.00627405	0.0130965		4.38735e+06	3108948	1.67337e+06		1.48365e+08	1.4784e+08	1.61213e+08		0.0295712	0.0210292	0.0103799	0.0203268		4.25377e+06	3682924	2.47727e+06
[K].QWLIQAMGGAPSGPEAGPRTMK.[F]	2xOxidation [M7; M21]; 1xPhospho [T20(100)]	AT1G53210.1 [370-391]	AT1G53210.1 1xPhospho [T389(100)]	3.96001e-05	8.35654e-05		7036303	8703310	7858392		1.57999e+08	1.83424e+08	1.61385e+08		0.044534	0.0474491	0.0486935	0.0468922		4.26207e+06	3.70374e+06	3125959		1.69183e+08	1.78361e+08	1.63113e+08		0.0251921	0.0207654	0.0191644	0.0217073		5.80755e+06	6042224	2.49391e+06		1.48365e+08	1.4784e+08	1.61213e+08		0.0391436	0.0408701	0.0154696	0.0318278		6190257	4578021	477793
[R].SFSSGSVPER.[K]	1xPhospho [S3(100)]	AT1G53240.1 [21-30]	AT1G53240.1 1xPhospho [S23(100)]	0.00218753	0.000467861		3.14055e+06	3.2349e+06			9.18842e+08	8.33684e+08	8.41005e+08		0.00341794	0.00388025	#VALUE!	#VALUE!		2103037	1670550	2.45153e+06		7.96066e+08	7.51181e+08	7.96847e+08		0.00264179	0.0022239	0.00307653	0.00264741		3.72812e+06	4645497	2.99077e+06		8.8839e+08	8.32614e+08	8.8362e+08		0.00419648	0.00557941	0.00338468	0.00438686		5.16845e+06	5.16713e+06	6.73561e+06
[R].SFSSGSVPERK.[V]	1xPhospho [S3(100)]	AT1G53240.1 [21-31]	AT1G53240.1 1xPhospho [S23(100)]	0.0167485	0.00175649		965592	644434	494743		9.18842e+08	8.33684e+08	8.41005e+08		0.00105088	0.000772995	0.000588276	0.00080405		541159	395472	508417		7.96066e+08	7.51181e+08	7.96847e+08		0.000679791	0.000526467	0.000638036	0.000614765		1.22805e+06	846337	817195		8.8839e+08	8.32614e+08	8.8362e+08		0.00138234	0.00101648	0.000924826	0.00110788		900256	454459	745192
[K].MASIDVHLR.[Q]	1xOxidation [M1]; 1xPhospho [S3(100)]	AT1G53310.1 [9-17]	AT1G53310.1 1xPhospho [S11(100)]	0.000106764	8.35654e-05		1.78774e+07	1.74783e+07	1.58132e+07		1.13788e+08	1.00698e+08	1.01437e+08		0.157112	0.173571	0.155892	0.162192		3.98481e+07	2.75606e+07	2.62003e+07		1.08651e+08	1.16845e+08	1.26796e+08		0.366752	0.235874	0.206633	0.269753		1.04093e+07	9483838	8.31375e+06		8.49828e+07	7.57543e+07	8.71331e+07		0.122487	0.125192	0.0954144	0.114365		4.25357e+07	4.00848e+07	1.96025e+07
[K].LNDDENTHISTR.[I]	1xPhospho [S10(100)]	AT1G53430.1 [811-822]	AT1G53430.1 1xPhospho [S820(100)]	1.9053e-08	8.35654e-05		6.67798e+06	5455316	5.34439e+06		1.10389e+08	1.16161e+08	1.2939e+08		0.060495	0.0469632	0.0413045	0.0495876		4.73154e+06	4.17802e+06	4.26578e+06		8.56247e+07	1.05693e+08	9.87527e+07		0.055259	0.0395298	0.0431966	0.0459952		6.09849e+06	5.68027e+06	4.16868e+06		1.13257e+08	1.28767e+08	1.17736e+08		0.0538466	0.0441128	0.0354069	0.0444555		11381301	9565275	8504440
[K].DVSLQQQEEGRSSSSSR.[K]	1xPhospho [S13(100)]	AT1G53430.1 [1002-1018]	AT1G53430.1 1xPhospho [S1014(100)]	3.11094e-06	8.35654e-05		1.25934e+06	2.04776e+06	1.78866e+06		1.10389e+08	1.16161e+08	1.2939e+08		0.0114082	0.0176286	0.0138238	0.0142869			1.1427e+06	1.08135e+06		8.56247e+07	1.05693e+08	9.87527e+07		#VALUE!	0.0108115	0.0109501	#VALUE!			799954	1.54882e+06		1.13257e+08	1.28767e+08	1.17736e+08		#VALUE!	0.00621242	0.013155	#VALUE!		2.24683e+06	1.85461e+06	1.973e+06
[R].EADPSGSAAMR.[F]	1xOxidation [M10]; 1xPhospho [S7(100)]	AT1G53430.1 [946-956]	AT1G53430.1 1xPhospho [S952(100)]	0.00209897	0.000394231		850174	2.63197e+06	516946		1.10389e+08	1.16161e+08	1.2939e+08		0.00770163	0.0226579	0.00399525	0.0114516		644835	569472	638075		8.56247e+07	1.05693e+08	9.87527e+07		0.00753095	0.00538799	0.00646134	0.00646009		609268	1.64076e+06			1.13257e+08	1.28767e+08	1.17736e+08		0.00537953	0.0127421	#VALUE!	#VALUE!		839050	785230	5681187
[R].RLDSQIQR.[T]	1xPhospho [S4(100)]	AT1G53590.1 [480-487]	AT1G53590.1 1xPhospho [S483(100)]	4.64286e-05	8.35654e-05		12739565	10574402	9957959		2.04169e+06	4.12869e+06	4.63803e+06		6.23973	2.5612	2.14702	3.64932		8.04707e+06	7.10108e+06	7627429		4.81918e+06	4.93573e+06	4.16402e+06		1.6698	1.43871	1.83175	1.64675		9522228	8653760	7.12619e+06		1.70784e+06	1.30508e+06	1.81468e+06		5.57559	6.63082	3.92697	5.37779		11295697	10584428	10450023
[K].IGSMFHR.[N]	1xOxidation [M4]; 1xPhospho [S3(100)]	AT1G53590.1 [522-528]	AT1G53590.1 1xPhospho [S524(100)]	0.00292522	0.000515838		2.71715e+06	1.27519e+06	2.26305e+06		2.04169e+06	4.12869e+06	4.63803e+06		1.33084	0.308859	0.487933	0.70921		1.19752e+06	1.14751e+06	2.26419e+06		4.81918e+06	4.93573e+06	4.16402e+06		0.248491	0.232491	0.54375	0.341577			1.32692e+06	1.49305e+06		1.70784e+06	1.30508e+06	1.81468e+06		#VALUE!	1.01673	0.822761	#VALUE!		5.2857e+06	3.65402e+06
[R].KIGSMFHR.[N]	1xOxidation [M5]; 1xPhospho [S4(100)]	AT1G53590.1 [521-528]	AT1G53590.1 1xPhospho [S524(100)]	0.0255319	0.00251688		9.96023e+06	7.97746e+06	7.67665e+06		2.04169e+06	4.12869e+06	4.63803e+06		4.87843	1.9322	1.65515	2.82193		8.47883e+06	9.14253e+06	8.48382e+06		4.81918e+06	4.93573e+06	4.16402e+06		1.75939	1.85232	2.03741	1.88304		5.78694e+06	6.00614e+06	4.55905e+06		1.70784e+06	1.30508e+06	1.81468e+06		3.38845	4.60212	2.51232	3.50096		1.71729e+07	1.05938e+07	1.23174e+07
[R].KGSMKPR.[D]	1xOxidation [M4]; 1xPhospho [S3(100)]	AT1G53590.1 [621-627]	AT1G53590.1 1xPhospho [S623(100)]	0.0377182	0.00360508		6.83046e+06	5.82692e+06	7.32261e+06		2.04169e+06	4.12869e+06	4.63803e+06		3.3455	1.41132	1.57882	2.11188		4435797	5499010	2410623		4.81918e+06	4.93573e+06	4.16402e+06		0.920447	1.11412	0.578917	0.871163		3.74332e+06	4043545	5.08102e+06		1.70784e+06	1.30508e+06	1.81468e+06		2.19184	3.09831	2.79996	2.6967		6.59923e+06	6.37007e+06	5561056
[K].IISPNTEDAK.[Y]	1xPhospho [S3(100)]	AT1G53750.1 [94-103]	AT1G53750.1 1xPhospho [S96(100)]	0.000350695	8.35654e-05		1995227	2.18823e+06	1.48749e+06		5.16854e+09	4.62261e+09	4.90467e+09		0.000386033	0.000473374	0.000303281	0.000387563		1.95263e+06	1.43303e+06	1.521e+06		4.55645e+09	4.185e+09	3.50963e+09		0.000428543	0.000342421	0.000433378	0.000401447		1.70123e+06	1.16607e+06	735920		5.8501e+09	5.47773e+09	5.51641e+09		0.000290804	0.000212874	0.000133406	0.000212361		1.83484e+06	1.18118e+06	1.43211e+06
[-].MDSVNSFK.[G]	1xAcetyl [N-Term]; 1xOxidation [M1]; 1xPhospho [S6(100)]	AT1G53840.1 [1-8]	AT1G53840.1 1xAcetyl [N-Term]; 1xPhospho [S6(100)]	0.000550854	8.35654e-05		8.07866e+06	7.2426e+06	8.15725e+06		6.80782e+07	7.38534e+07	7.81659e+07		0.118667	0.0980672	0.104358	0.107031		8832159	9328123	10895052		5.80198e+07	6.68487e+07	5.50783e+07		0.152227	0.139541	0.19781	0.163193		10063469	9542565	7.54662e+06		7.00278e+07	7.5518e+07	6.87533e+07		0.143707	0.126361	0.109764	0.126611		10166985	9713223	9726404
[-].MDSVNSFKGYGK.[V]	1xAcetyl [N-Term]; 1xOxidation [M1]; 1xPhospho [S6(100)]	AT1G53840.1 [1-12]	AT1G53840.1 1xAcetyl [N-Term]; 1xPhospho [S6(100)]	4.17668e-06	8.35654e-05		8924048	16723690	15164565		6.80782e+07	7.38534e+07	7.81659e+07		0.131085	0.226444	0.194005	0.183845		16504431	18400928	19493162		5.80198e+07	6.68487e+07	5.50783e+07		0.284462	0.275262	0.353917	0.304547		22924950	16971306	12164140		7.00278e+07	7.5518e+07	6.87533e+07		0.327369	0.224732	0.176924	0.243009		23379158	25461394	17995908
[R].GVNTFSPEGR.[L]	1xPhospho [S6(100)]	AT1G53850.1 [11-20]	AT1G53850.1 1xPhospho [S16(100)]	0.0135011	0.00140926		508296		494323		1.85647e+08	1.74281e+08	1.75499e+08		0.00273797	#VALUE!	0.00281667	#VALUE!		509154	471710	918896		1.85341e+08	1.70357e+08	1.63371e+08		0.00274712	0.00276895	0.0056246	0.00371356		597390	614756			1.84092e+08	1.6845e+08	1.70856e+08		0.00324506	0.00364948	#VALUE!	#VALUE!
[K].RITSPLLEPSSVEK.[I]	2xPhospho [S4(100); S10(98.5)]	AT1G53850.1 [53-66]	AT1G53850.1 2xPhospho [S56(100); S62(98.5)]	0.109303	0.00815301		907438	684250	1.05534e+06		1.85647e+08	1.74281e+08	1.75499e+08		0.00488797	0.00392614	0.00601337	0.00494249		896848	956582	912128		1.85341e+08	1.70357e+08	1.63371e+08		0.00483891	0.00561517	0.00558317	0.00534575						1.84092e+08	1.6845e+08	1.70856e+08		#VALUE!	#VALUE!	#VALUE!	#VALUE!		1.6805e+06	1441881	1.11786e+06
[K].LYSFGGELTPNK.[H]	1xPhospho [T9(100)]	AT1G54040.2 [35-46]	AT1G54040.2 1xPhospho [T43(100)]	0.000275317	8.35654e-05						1.11663e+08	1.09853e+08	1.13045e+08		#VALUE!	#VALUE!	#VALUE!	#VALUE!						1.17747e+08	1.19789e+08	1.2089e+08		#VALUE!	#VALUE!	#VALUE!	#VALUE!		1840492	1799156	1.35569e+06		1.91656e+09	1.99022e+09	1.92626e+09		0.000960313	0.000903997	0.000703794	0.000856034		3190752	2547458	1750403
[K].GGTMNTPTR.[F]	1xOxidation [M4]; 1xPhospho [T3(100)]	AT1G54040.2 [149-157]	AT1G54040.2 1xPhospho [T151(100)]	0.0146044	0.00165197						1.11663e+08	1.09853e+08	1.13045e+08		#VALUE!	#VALUE!	#VALUE!	#VALUE!				384444		1.17747e+08	1.19789e+08	1.2089e+08		#VALUE!	#VALUE!	0.00318011	#VALUE!		7.16132e+06	5723150	5.22152e+06		1.91656e+09	1.99022e+09	1.92626e+09		0.00373656	0.00287563	0.0027107	0.00310763		8044959	5.05622e+06	4.84548e+06
[R].GVDSDLETAEK.[I]	1xPhospho [S4(100)]	AT1G54090.1 [8-18]	AT1G54090.1 1xPhospho [S11(100)]	0.00019813	8.35654e-05		743002	825934	711554		5.29048e+06	4.45851e+06	5.56374e+06		0.140441	0.185249	0.127891	0.151194		802629	529038			3.9397e+06	2.53533e+06	2.69423e+06		0.203728	0.208667	#VALUE!	#VALUE!			894815	397324		4.10849e+06	4.15021e+06	1.21393e+06		#VALUE!	0.215607	0.327303	#VALUE!		1018641
[R].NILISQTSTFEPDSLLLDSSLSSSSFASSSR.[T]	1xPhospho [S25(97.4)]	AT1G54090.1 [86-116]	AT1G54090.1 1xPhospho [S110(97.4)]	0.00360908	0.000515838		622070	605078	411610		5.29048e+06	4.45851e+06	5.56374e+06		0.117583	0.135713	0.0739808	0.109092						3.9397e+06	2.53533e+06	2.69423e+06		#VALUE!	#VALUE!	#VALUE!	#VALUE!			960822			4.10849e+06	4.15021e+06	1.21393e+06		#VALUE!	0.231512	#VALUE!	#VALUE!		498875	551381
[R].NSENSAASSASNLPILSPSSSGSLSSEK.[S]	1xPhospho [S17(100)]	AT1G54170.1 [438-465]	AT1G54170.1 1xPhospho [S454(100)]	1.14476e-06	8.35654e-05		3.82936e+06	3.85081e+06	4.13769e+06		2.4335e+07	2.23224e+07	2.37082e+07		0.15736	0.172509	0.174526	0.168132		4.55208e+06	5.1896e+06	5.6844e+06		2.98264e+07	2.80539e+07	2.82782e+07		0.152619	0.184986	0.201017	0.179541		1.86477e+06	2.95788e+06	4578960		2.38876e+07	2.6761e+07	2.80088e+07		0.0780642	0.11053	0.163483	0.117359		5.28982e+06	5.49091e+06	4.15671e+06
[M].AGSAPEGTQFDTR.[Q]	1xPhospho [S3(100)]	AT1G54270.1 [2-14]	AT1G54270.1 1xPhospho [S4(100)]	0.00022219	8.35654e-05		5903294	3.87726e+06	4.65325e+06		1.30142e+08	1.20572e+08	1.17125e+08		0.0453603	0.0321572	0.039729	0.0390822		4.1566e+06	4.38717e+06	4058530		1.16861e+08	1.15965e+08	1.09639e+08		0.0355688	0.037832	0.0370171	0.036806		4336242	3.22125e+06	2.37272e+06		1.189e+08	1.13806e+08	1.10657e+08		0.0364696	0.0283046	0.0214421	0.0287388		3.44073e+06	3.54124e+06	3.71257e+06
[M].AGSAPEGTQFDTR.[Q]	1xAcetyl [N-Term]; 1xPhospho [S3(100)]	AT1G54270.1 [2-14]	AT1G54270.1 1xAcetyl [N-Term]; 1xPhospho [S4(100)]	6.05165e-05	8.35654e-05		5.36058e+06	5.33209e+06	5022501		1.30142e+08	1.20572e+08	1.17125e+08		0.0411901	0.0442232	0.0428817	0.042765		4.79725e+06	4070441	4306326		1.16861e+08	1.15965e+08	1.09639e+08		0.041051	0.0351007	0.0392772	0.0384763		4.4889e+06	4651743	3.30414e+06		1.189e+08	1.13806e+08	1.10657e+08		0.0377535	0.0408742	0.0298592	0.0361623		6797858	6.48143e+06	5.02402e+06
[K].SHDGEGKSHDGEK.[K]	1xPhospho [S8(100)]	AT1G54410.1 [60-72]	AT1G54410.1 1xPhospho [S67(100)]	3.06684e-05	8.35654e-05		1.2376e+06	2.33197e+06	2.7603e+06		9.23419e+07	1.05334e+08	1.2757e+08		0.0134023	0.0221389	0.0216376	0.0190596		2.97338e+06	4.14265e+06	2.75741e+06		9.35417e+07	1.14423e+08	1.12801e+08		0.0317867	0.0362046	0.0244448	0.030812		810647	1.1153e+06	849474		7.10356e+07	9.34385e+07	8.12688e+07		0.0114118	0.0119362	0.0104526	0.0112669		4314965	3812411	2714072
[K].IHGGEGKSHDGEGK.[S]	1xPhospho [S8(100)]	AT1G54410.1 [53-66]	AT1G54410.1 1xPhospho [S60(100)]	0.00262982	0.000515838		252026		1.82508e+06		9.23419e+07	1.05334e+08	1.2757e+08		0.00272927	#VALUE!	0.0143065	#VALUE!		1.5143e+06	1.71152e+06	1.09142e+06		9.35417e+07	1.14423e+08	1.12801e+08		0.0161885	0.0149578	0.00967559	0.0136073			600268			7.10356e+07	9.34385e+07	8.12688e+07		#VALUE!	0.00642421	#VALUE!	#VALUE!		2.67937e+06	3.61678e+06	2.10392e+06
[R].IGGNSFSSR.[S]	1xPhospho [S5(100)]	AT1G54520.1 [112-120]	AT1G54520.1 1xPhospho [S116(100)]	0.00182085	0.000315417		3.40585e+06	2.6456e+06	2.592e+06		4.17515e+07	3.79451e+07	3.32306e+07		0.0815742	0.0697216	0.0780003	0.0764321		1.76241e+06	1.79699e+06	1.74998e+06		2.40633e+07	2.44435e+07	2.86351e+07		0.0732407	0.073516	0.0611131	0.0692899		1.93765e+06	2052713	1.92534e+06		3.96678e+07	3.07086e+07	3.39076e+07		0.0488469	0.0668449	0.0567819	0.0574912		2.4284e+06	2.1443e+06	1.36164e+06
[K].QLSLKEADEITAATK.[F]	1xGln->pyro-Glu [N-Term]; 1xPhospho [S3(100)]	AT1G54580.1 [69-83]	AT1G54580.1 1xPhospho [S71(100)]	0.0521818	0.00498769		754596	1.01993e+06	408382		1.09875e+08	1.14818e+08	1.12699e+08		0.00686776	0.00888301	0.00362367	0.00645815		594807	583814			1.1154e+08	1.06386e+08	1.09644e+08		0.00533269	0.0054877	#VALUE!	#VALUE!		443981				9.95912e+07	1.04193e+08	9.63356e+07		0.00445804	#VALUE!	#VALUE!	#VALUE!		495835		573725
[K].MTLSSPKK.[I]	1xOxidation [M1]; 1xPhospho [S5(98.6)]	AT1G55090.1 [314-321]	AT1G55090.1 1xPhospho [S318(98.6)]	0.106002	0.00806716		678030	520279	597448		5.02227e+07	4.9584e+07	2.12025e+07		0.0135005	0.0104929	0.0281782	0.0173905		695259	599347	536654		8.25348e+06	1.37054e+07	2.19022e+07		0.0842383	0.0437305	0.0245023	0.0508237		1.44499e+06		626386		2.54011e+07	3.09524e+07	2.84515e+07		0.0568867	#VALUE!	0.0220159	#VALUE!			832833	700214
[K].KDNDGNESPR.[K]	1xPhospho [S8(100)]	AT1G55150.1 [40-49]	AT1G55150.1 1xPhospho [S47(100)]	0.000899939	0.000259633		9241803	8.30193e+06	6433582		1.72265e+07	1.71759e+07	1.5019e+07		0.536488	0.483348	0.428364	0.482734		5.43711e+06	6.8179e+06	5410758		1.66792e+07	1.53394e+07	1.25558e+07		0.325981	0.44447	0.430936	0.400462		5.86509e+06	6.71779e+06	5613491		1.32886e+07	1.6448e+07	1.97848e+07		0.441363	0.408426	0.283728	0.377839		7870450	6480406	5894517
[K].DNDGNESPR.[K]	1xPhospho [S7(100)]	AT1G55150.1 [41-49]	AT1G55150.1 1xPhospho [S47(100)]	0.0143011	0.00152734		8.98338e+06	6.24296e+06	3770827		1.72265e+07	1.71759e+07	1.5019e+07		0.521487	0.363473	0.251071	0.378677		4.94013e+06	3.2614e+06	2.47852e+06		1.66792e+07	1.53394e+07	1.25558e+07		0.296185	0.212616	0.1974	0.2354		5.06895e+06	3.47196e+06	2999441		1.32886e+07	1.6448e+07	1.97848e+07		0.381451	0.211087	0.151604	0.248047		4.93653e+06	2.74187e+06	2.83857e+06
[R].SYTPEPAR.[S]	1xPhospho [T3(100)]	AT1G55310.3 [274-281]	AT1G55310.3 1xPhospho [T276(100)]	0.0703965	0.00628519			558590	443077		6.56819e+06	5.70409e+06	5.66569e+06		#VALUE!	0.0979278	0.0782034	#VALUE!		372362	405388	461673		5.18249e+06	5.46602e+06	4.93067e+06		0.0718501	0.0741652	0.093633	0.0798828			254925	310220		1.85518e+06	6.12698e+06	6.84375e+06		#VALUE!	0.041607	0.0453289	#VALUE!		530027		241249
[R].SRSPPPR.[R]	1xPhospho [S3(100)]	AT1G55310.3 [159-165]	AT1G55310.3 1xPhospho [S161(100)]	0.0967618	0.00767396		841166	853497	603749		6.56819e+06	5.70409e+06	5.66569e+06		0.128067	0.149629	0.106562	0.128086		533154	431665	737103		5.18249e+06	5.46602e+06	4.93067e+06		0.102876	0.0789725	0.149493	0.110447		451337	253000	355940		1.85518e+06	6.12698e+06	6.84375e+06		0.243284	0.0412927	0.0520095	0.112195		485742	430689	361635
[R].SYTPSPPR.[G]	1xPhospho [S5(100)]	AT1G55310.3 [5-12]; AT3G13570.1 [5-12]	AT1G55310.3 1xPhospho [S9(100)]; AT3G13570.1 1xPhospho [S9(100)]	0.00990374	0.0011889		2.08223e+06	4453863	4148610		6.56819e+06	5.70409e+06	5.66569e+06		0.317018	0.780819	0.732233	0.610023		2.94102e+06	4220189	4387018		5.18249e+06	5.46602e+06	4.93067e+06		0.567492	0.772078	0.88974	0.743103		3258137	2.92525e+06	2.38387e+06		1.85518e+06	6.12698e+06	6.84375e+06		1.75623	0.477438	0.348328	0.860667		4.28437e+06	3.40133e+06	4.01336e+06
[R].SYTPSPPR.[G]	2xPhospho [T3(100); S5(100)]	AT1G55310.3 [5-12]; AT3G13570.1 [5-12]	AT1G55310.3 2xPhospho [T7(100); S9(100)]; AT3G13570.1 2xPhospho [T7(100); S9(100)]	0.0135011	0.00140926		766368	1.90494e+06	1.4808e+06		6.56819e+06	5.70409e+06	5.66569e+06		0.116679	0.33396	0.261362	0.237334		1.44167e+06	1.19633e+06	816757		5.18249e+06	5.46602e+06	4.93067e+06		0.27818	0.218867	0.165648	0.220899		798728	2.06498e+06	1.13399e+06		1.85518e+06	6.12698e+06	6.84375e+06		0.430539	0.337031	0.165697	0.311089		2.24216e+06	2.37444e+06	1.92454e+06
[R].GRSPSPR.[G]	1xPhospho [S3(100)]	AT1G55310.3 [18-24]; AT3G13570.1 [18-24]	AT1G55310.3 1xPhospho [S20(100)]; AT3G13570.1 1xPhospho [S20(100)]	0.0624422	0.00566425		2.32295e+06	1.46702e+06	1.6251e+06		6.56819e+06	5.70409e+06	5.66569e+06		0.353666	0.257188	0.286832	0.299229		2.19661e+06	2.21133e+06	1.77191e+06		5.18249e+06	5.46602e+06	4.93067e+06		0.423852	0.404559	0.359364	0.395925		1.57316e+06	1.54249e+06	1.19421e+06		1.85518e+06	6.12698e+06	6.84375e+06		0.84798	0.251754	0.174496	0.424743		3.11532e+06	2.29978e+06	1.82284e+06
[K].ASETESSAK.[A]	1xPhospho [T4(98)]	AT1G55480.1 [65-73]	AT1G55480.1 1xPhospho [T68(98)]	0.140323	0.00912516		398829	385683	233088		4.06312e+08	4.15705e+08	4.00885e+08		0.000981582	0.00092778	0.000581434	0.000830266		140516	196563	123781		3.70739e+08	4.08329e+08	3.78581e+08		0.000379015	0.000481384	0.00032696	0.000395786		326263	414488	300019		4.76908e+08	4.77566e+08	5.3557e+08		0.000684121	0.000867917	0.000560187	0.000704075		319070	237780	301935
[K].TGSDSGAIENR.[A]	1xPhospho [S3(100)]	AT1G55805.1 [58-68]	AT1G55805.1 1xPhospho [S60(100)]	4.57804e-06	8.35654e-05		1166805	650073	566582		9.54191e+06	9.29253e+06	9.34889e+06		0.122282	0.0699565	0.0606043	0.0842809		621815	550648	447014		9.33771e+06	7.86837e+06	8.0038e+06		0.0665918	0.0699825	0.0558503	0.0641415		687998	620938	480898		6.60821e+06	4.40358e+06	5.33414e+06		0.104113	0.141008	0.0901547	0.111758		933978	345234	700243
[K].TPSESPSKD.[-]	1xPhospho [S5(100)]	AT1G55805.1 [152-160]	AT1G55805.1 1xPhospho [S156(100)]	0.00125726	0.000315417		1.77752e+06	1.24335e+06	999433		9.54191e+06	9.29253e+06	9.34889e+06		0.186285	0.133801	0.106904	0.14233		827126	752542			9.33771e+06	7.86837e+06	8.0038e+06		0.0885791	0.0956414	#VALUE!	#VALUE!		1.35261e+06	882674	893376		6.60821e+06	4.40358e+06	5.33414e+06		0.204686	0.200445	0.167483	0.190871		1283757	1.11449e+06	841567
[R].HGSVHVK.[F]	1xPhospho [S3(100)]	AT1G55840.1 [291-297]	AT1G55840.1 1xPhospho [S293(100)]	0.00522915	0.000767611				2.02517e+06		2.06911e+06	2.06843e+06	1.81135e+06		#VALUE!	#VALUE!	1.11804	#VALUE!		3400166	4.56862e+06	3.27187e+06		3.48577e+06	3.07085e+06	2.44389e+06		0.975441	1.48774	1.3388	1.26733		2179419		2130245		1.46973e+06	2.10942e+06	1.41912e+06		1.48287	#VALUE!	1.5011	#VALUE!			5340932	4.59619e+06
[R].NDEQVEEGSLDGR.[A]	1xPhospho [S9(100)]	AT1G55860.1 [2839-2851]	AT1G55860.1 1xPhospho [S2847(100)]	5.24086e-06	8.35654e-05		3.9649e+06	3235335	3178421		1.60689e+07	1.48921e+07	8.34639e+07		0.246744	0.217252	0.0380814	0.167359		2.86267e+06	2.49656e+06	2.32211e+06		1.2105e+07	1.30054e+07	1.72199e+07		0.236487	0.191964	0.13485	0.187767		3.18232e+06	3.07485e+06	2.18855e+06		1.77809e+07	1.88442e+07	1.90365e+07		0.178974	0.163172	0.114966	0.152371		3.91562e+06	3060638	2.97695e+06
[R].GSDNSVSASSSTAERESDEDSSNALAVR.[Y]	1xPhospho [S17(100)]	AT1G55860.1 [1139-1166]	AT1G55860.1 1xPhospho [S1155(100)]	5.38885e-07	8.35654e-05		3.47811e+06	3.48184e+06	2.67352e+06		1.60689e+07	1.48921e+07	8.34639e+07		0.21645	0.233804	0.032032	0.160762		2.44497e+06	2.09261e+06	1.2017e+06		1.2105e+07	1.30054e+07	1.72199e+07		0.201981	0.160903	0.0697851	0.144223		1.99242e+06	2.63953e+06	2.05168e+06		1.77809e+07	1.88442e+07	1.90365e+07		0.112054	0.140071	0.107776	0.119967		3.20875e+06	3.17662e+06	1.77431e+06
[R].SSVFGSSHR.[L]	1xPhospho [S6(100)]	AT1G55860.1 [2984-2992]	AT1G55860.1 1xPhospho [S2989(100)]	0.0590138	0.00540836		990636	899183	843413		1.60689e+07	1.48921e+07	8.34639e+07		0.0616495	0.0603799	0.0101051	0.0440448		800282	746616	661418		1.2105e+07	1.30054e+07	1.72199e+07		0.0661117	0.0574083	0.03841	0.0539767		839740	653868	652357		1.77809e+07	1.88442e+07	1.90365e+07		0.0472272	0.0346986	0.0342687	0.0387315		1.73971e+06	1535136	1.28471e+06
[R].PSQTGNTASVSASAGSISR.[H]	1xPhospho [S16(100)]	AT1G55860.1 [2527-2545]; AT1G70320.1 [2298-2316]	AT1G55860.1 1xPhospho [S2542(100)]; AT1G70320.1 1xPhospho [S2313(100)]	4.3827e-10	8.35654e-05		2.33504e+06	1.04377e+06			1.60689e+07	1.48921e+07	8.34639e+07		0.145315	0.0700888	#VALUE!	#VALUE!		880038	1.69802e+06	851742		1.2105e+07	1.30054e+07	1.72199e+07		0.0727004	0.130563	0.0494626	0.084242		740969	1.52684e+06	587251		1.77809e+07	1.88442e+07	1.90365e+07		0.0416723	0.0810243	0.0308486	0.0511817		2.30986e+06	446167	2.6209e+06
[K].VSGSEHGFSLNEPLGISENK.[L]	1xPhospho [S4(100)]	AT1G55860.1 [1949-1968]; AT1G70320.1 [1702-1721]	AT1G55860.1 1xPhospho [S1952(100)]; AT1G70320.1 1xPhospho [S1705(100)]	8.86227e-07	8.35654e-05		1.86103e+06	2.01858e+06	1.17852e+06		1.60689e+07	1.48921e+07	8.34639e+07		0.115816	0.135547	0.0141201	0.0884942		4.35529e+06	1.98357e+06	1.68821e+06		1.2105e+07	1.30054e+07	1.72199e+07		0.359793	0.15252	0.098038	0.20345		1.2203e+06	2.36848e+06	1.43248e+06		1.77809e+07	1.88442e+07	1.90365e+07		0.06863	0.125687	0.075249	0.0898554		2.72896e+06	3.15739e+06	2.17754e+06
[R].KQMSSVAVAMK.[V]	2xOxidation [M3; M10]; 1xPhospho [S4(100)]	AT1G55980.1 [150-160]	AT1G55980.1 1xPhospho [S153(100)]	2.3295e-05	8.35654e-05		3575606	3.07548e+06	2916420		1.76906e+07	2.0645e+07	1.77957e+07		0.202118	0.14897	0.163883	0.171657		3.57524e+06	2581302	2.0714e+06		7.85658e+06	7.08259e+06	7.90461e+06		0.455063	0.364457	0.262049	0.360523		2054388	1.91787e+06	1.95935e+06		1.19296e+07	1.90458e+07	2.16178e+07		0.172209	0.100698	0.090636	0.121181		4.00729e+06	3.37533e+06	3.62265e+06
[K].SDPVVSFR.[E]	1xPhospho [S6(100)]	AT1G56070.1 [558-565]	AT1G56070.1 1xPhospho [S563(100)]	0.00598849	0.000767611		705035	696018			3.87433e+09	3.84533e+09	3.89648e+09		0.000181976	0.000181004	#VALUE!	#VALUE!				616821		3.84505e+09	3.80054e+09	3.8585e+09		#VALUE!	#VALUE!	0.00015986	#VALUE!						3.75522e+09	3.62786e+09	3.54511e+09		#VALUE!	#VALUE!	#VALUE!	#VALUE!		932427	714912	513229
[K].AGGEEETDDGHSTK.[K]	1xPhospho [T7(100)]	AT1G56110.1 [499-512]	AT1G56110.1 1xPhospho [T505(100)]	4.2327e-07	8.35654e-05		2.28358e+06	1.32096e+06	1.19642e+06		1.89949e+08	2.05329e+08	2.01486e+08		0.0120221	0.00643339	0.00593796	0.00813115		1.74671e+06	1686410	257518		2.20716e+08	2.03329e+08	2.16733e+08		0.00791382	0.00829401	0.00118818	0.00579867		2.0122e+06	248698	1.50357e+06		2.51785e+08	2.59466e+08	1.89276e+08		0.00799173	0.000958497	0.00794378	0.00563133		3.35375e+06	2.47334e+06	2.56086e+06
[R].NTQASESFTSFVAPR.[S]	1xPhospho [S7(100)]	AT1G56140.1 [997-1011]	AT1G56140.1 1xPhospho [S1003(100)]	3.57439e-07	8.35654e-05		2.19976e+06	3.79528e+06	3.31921e+06		1.72356e+07	1.9712e+07	1.71977e+07		0.127629	0.192537	0.193003	0.171056		1.37142e+06	1.51632e+06	883274		1.39555e+07	1.49544e+07	1.45303e+07		0.0982712	0.101396	0.0607885	0.0868187		1.117e+06	2.15677e+06	669709		1.48451e+07	1.50195e+07	1.51012e+07		0.0752438	0.143598	0.0443481	0.08773		1.33887e+06	2.37423e+06	1.45574e+06
[R].RRSTSDAFEK.[A]	1xPhospho [S3(100)]	AT1G56220.3 [113-122]	AT1G56220.3 1xPhospho [S115(100)]	4.03712e-05	8.35654e-05		9324675	1.06519e+07	9.93068e+06		2.10856e+08	2.08505e+08	2.0113e+08		0.044223	0.051087	0.0493744	0.0482281		6.18577e+06	4.98904e+06	2.59696e+06		9.00057e+07	2.15282e+08	1.88819e+08		0.0687264	0.0231744	0.0137537	0.0352182		8.18944e+06	7.8757e+06	6.89085e+06		1.10159e+08	1.90103e+08	9.70851e+07		0.0743418	0.0414286	0.0709774	0.0622493		1.15317e+07	9891878	8.00675e+06
[R].STSDAFEK.[A]	1xPhospho [T2(98.2)]	AT1G56220.3 [115-122]	AT1G56220.3 1xPhospho [T116(98.2)]	0.00625729	0.000834146		10937831	10409654	9127280		2.10856e+08	2.08505e+08	2.0113e+08		0.0518735	0.0499252	0.04538	0.0490596		4823644	4207078	4528991		9.00057e+07	2.15282e+08	1.88819e+08		0.0535927	0.0195422	0.0239859	0.0323736		8587047	7796237	6.60869e+06		1.10159e+08	1.90103e+08	9.70851e+07		0.0779512	0.0410106	0.0680711	0.0623443		7190368	6022692	6610200
[R].RSTSDAFEK.[A]	1xPhospho [T/S]	AT1G56220.3 [114-122]		0.0193282	0.00203917		1.10323e+06		1.07251e+06		2.10856e+08	2.08505e+08	2.0113e+08		0.00523217	#VALUE!	0.00533243	#VALUE!		625900	508522			9.00057e+07	2.15282e+08	1.88819e+08		0.006954	0.00236212	#VALUE!	#VALUE!		866674	770468	569350		1.10159e+08	1.90103e+08	9.70851e+07		0.00786746	0.0040529	0.00586444	0.00592827		964734	646105
[R].SSPPTYGM.[-]	1xOxidation [M8]; 1xPhospho [S/T/Y]	AT1G56220.3 [133-140]		0.112029	0.00818493		1.11104e+06	1869437	2.09485e+06		2.10856e+08	2.08505e+08	2.0113e+08		0.00526919	0.00896592	0.0104154	0.00821683		486035	923257	1.26633e+06		9.00057e+07	2.15282e+08	1.88819e+08		0.00540005	0.00428859	0.00670658	0.00546507		1.70413e+06	1.66381e+06	1.78122e+06		1.10159e+08	1.90103e+08	9.70851e+07		0.0154697	0.00875216	0.018347	0.0141896		1.69456e+06	1.22046e+06	1.72706e+06
[K].DAPAESDAEEEAEDDDNEGDDSDNESKSEETK.[E]	1xPhospho [S22(100)]	AT1G56340.1 [376-407]	AT1G56340.1 1xPhospho [S397(100)]	2.98186e-09	8.35654e-05		8847796	8549143	6034588		5.13186e+08	4.87348e+08	4.78095e+08		0.0172409	0.0175422	0.0126221	0.0158017		14979915	5738264	3.05054e+06		4.98393e+08	5.02278e+08	4.83524e+08		0.0300564	0.0114245	0.00630897	0.01593		3.03743e+06	4.12529e+06	2.23817e+06		4.50966e+08	4.71474e+08	4.65607e+08		0.00673539	0.00874978	0.004807	0.00676406		4.56655e+06	5843456	2.06977e+06
[K].DAPAESDAEEEAEDDDNEGDDSDNESK.[S]	1xPhospho [S6(100)]	AT1G56340.1 [376-402]	AT1G56340.1 1xPhospho [S381(100)]	8.45312e-06	8.35654e-05		8.34834e+06	9.30046e+06	4.9683e+06		5.13186e+08	4.87348e+08	4.78095e+08		0.0162677	0.0190838	0.0103919	0.0152478		16901081	5.34603e+06	2.43682e+06		4.98393e+08	5.02278e+08	4.83524e+08		0.0339111	0.0106436	0.0050397	0.0165315		2.46322e+06	4196477	1.43652e+06		4.50966e+08	4.71474e+08	4.65607e+08		0.00546211	0.00890076	0.00308527	0.00581605		3019531	5.12943e+06	1.23221e+06
[R].EEEESKDAPAESDAEEEAEDDDNEGDDSDNESK.[S]	1xPhospho [S5(100)]	AT1G56340.1 [370-402]	AT1G56340.1 1xPhospho [S374(100)]	3.28846e-08	8.35654e-05		5061059	4685462	2.87723e+06		5.13186e+08	4.87348e+08	4.78095e+08		0.00986203	0.00961419	0.0060181	0.00849811		8.24023e+06	2.20295e+06	1.00071e+06		4.98393e+08	5.02278e+08	4.83524e+08		0.0165336	0.00438592	0.00206962	0.00766304		746352	2157708			4.50966e+08	4.71474e+08	4.65607e+08		0.00165501	0.00457652	#VALUE!	#VALUE!		2.16101e+06	2.80151e+06	627922
[K].QTTAEGSANPEPDQILSPR.[R]	1xGln->pyro-Glu [N-Term]; 1xPhospho [S17(100)]	AT1G57990.1 [9-27]	AT1G57990.1 1xPhospho [S25(100)]	1.64245e-07	8.35654e-05		3.09671e+07	2.61721e+07	2.61555e+07		5.35332e+06	5.56698e+06	5.33855e+06		5.78466	4.70132	4.89935	5.12844		1.72859e+07	1.35164e+07	1.43128e+07		3.33618e+06	4.74135e+06	4.37764e+06		5.18135	2.85076	3.26952	3.76721				1.19032e+06		3.0165e+06	5.32485e+06	4.31321e+06		#VALUE!	#VALUE!	0.27597	#VALUE!
[K].QTTAEGSANPEPDQILSPR.[R]	1xPhospho [S17(100)]	AT1G57990.1 [9-27]	AT1G57990.1 1xPhospho [S25(100)]	6.10218e-08	8.35654e-05		6.67059e+07	63409080	5.79605e+07		5.35332e+06	5.56698e+06	5.33855e+06		12.4607	11.3902	10.857	11.5693		41858757	3.07338e+07	26398513		3.33618e+06	4.74135e+06	4.37764e+06		12.5469	6.48208	6.0303	8.3531		1.22649e+06	1.41987e+06	1.3787e+06		3.0165e+06	5.32485e+06	4.31321e+06		0.406595	0.266649	0.319646	0.330963		967680
[K].QTTAEGSANPEPDQILSPRR.[S]	1xPhospho [S17(100)]	AT1G57990.1 [9-28]	AT1G57990.1 1xPhospho [S25(100)]	0.0712122	0.00633242		2.16144e+06	2.15969e+06	1.98789e+06		5.35332e+06	5.56698e+06	5.33855e+06		0.403756	0.387947	0.372365	0.388023		1.79439e+06	1.55036e+06	1.12655e+06		3.33618e+06	4.74135e+06	4.37764e+06		0.537858	0.326988	0.257343	0.374063			1.09942e+06			3.0165e+06	5.32485e+06	4.31321e+06		#VALUE!	0.20647	#VALUE!	#VALUE!
[R].RYSDPAQNGEDSSGSGGSSR.[R]	1xPhospho [S3(100)]	AT1G59610.1 [881-900]	AT1G59610.1 1xPhospho [S883(100)]	8.31478e-05	8.35654e-05		2.71631e+07	2.30729e+07	3.75716e+06		2.6143e+08	2.49043e+08	2.61475e+08		0.103902	0.0926461	0.0143691	0.0703059		1.88715e+07	7.22273e+06	1.7915e+07		2.50168e+08	2.48944e+08	2.55779e+08		0.0754353	0.0290135	0.0700411	0.0581633		1.81888e+07	1.60334e+07	12770315		2.25989e+08	2.37261e+08	2.38084e+08		0.0804855	0.0675771	0.0536378	0.0672335		2.2171e+07	12086693	2.06494e+07
[R].ATSPQPDGPSSTGGSLK.[S]	1xPhospho [S3(100)]	AT1G59610.1 [531-547]	AT1G59610.1 1xPhospho [S533(100)]	6.67209e-06	8.35654e-05		1.18307e+08	8.73796e+07	9.12783e+07		2.6143e+08	2.49043e+08	2.61475e+08		0.45254	0.350862	0.349089	0.384164		80881283	7.79601e+07	8.36664e+07		2.50168e+08	2.48944e+08	2.55779e+08		0.323308	0.313164	0.327105	0.321192		8.85663e+07	67594798	59612584		2.25989e+08	2.37261e+08	2.38084e+08		0.391906	0.284896	0.250385	0.309062		9.90151e+07	8.1773e+07	7.8784e+07
[R].AAAASSWSDNSGTESSPR.[T]	1xPhospho [S16(99.1)]	AT1G59610.1 [829-846]	AT1G59610.1 1xPhospho [S844(99.1)]	1.96382e-07	8.35654e-05		1.73296e+06	3.07304e+06	3.24914e+06		2.6143e+08	2.49043e+08	2.61475e+08		0.00662877	0.0123394	0.0124262	0.0104648		2.77603e+06	4.25653e+06	3.26707e+06		2.50168e+08	2.48944e+08	2.55779e+08		0.0110966	0.0170984	0.012773	0.013656		2.82624e+06	3.01629e+06	1.61703e+06		2.25989e+08	2.37261e+08	2.38084e+08		0.0125061	0.012713	0.00679186	0.0106703		6.61418e+06	6736587	3.86906e+06
[R].QSLSEGSLDK.[M]	1xPhospho [S4(100)]	AT1G59610.1 [716-725]; AT1G10290.1 [709-718]	AT1G59610.1 1xPhospho [S719(100)]; AT1G10290.1 1xPhospho [S712(100)]	0.000155226	8.35654e-05		35510800	32988202	41644800		2.6143e+08	2.49043e+08	2.61475e+08		0.135833	0.13246	0.159269	0.142521		25315026	29579356	30681028		2.50168e+08	2.48944e+08	2.55779e+08		0.101192	0.11882	0.119951	0.113321		25879992	29627434	21731178		2.25989e+08	2.37261e+08	2.38084e+08		0.114519	0.124873	0.0912752	0.110222		31720950	30013614	23029788
[R].QSLSEGSLDK.[M]	1xGln->pyro-Glu [N-Term]; 1xPhospho [S4(100)]	AT1G59610.1 [716-725]; AT1G10290.1 [709-718]	AT1G59610.1 1xPhospho [S719(100)]; AT1G10290.1 1xPhospho [S712(100)]	0.00111634	0.000315417		9609136	9875379	10444884		2.6143e+08	2.49043e+08	2.61475e+08		0.0367561	0.0396533	0.039946	0.0387851		6.25363e+06	6727872	6071537		2.50168e+08	2.48944e+08	2.55779e+08		0.0249977	0.0270257	0.0237374	0.0252536		7.74591e+06	7.62872e+06	5.05142e+06		2.25989e+08	2.37261e+08	2.38084e+08		0.0342757	0.0321532	0.021217	0.0292153		7.7948e+06	7440880	7183323
[RK].YGSGGHSR.[R]	1xPhospho [S7(100)]	AT1G59610.1 [873-880]; AT1G10290.1 [867-874]	AT1G59610.1 1xPhospho [S879(100)]; AT1G10290.1 1xPhospho [S873(100)]	0.0011266	0.000315417		4.85654e+06	8.01788e+06	7.65962e+06		2.6143e+08	2.49043e+08	2.61475e+08		0.0185769	0.0321948	0.0292939	0.0266885		6096193	8487381	7336589		2.50168e+08	2.48944e+08	2.55779e+08		0.0243684	0.0340936	0.0286833	0.0290484		7.7315e+06	7.10694e+06	5.94068e+06		2.25989e+08	2.37261e+08	2.38084e+08		0.0342119	0.029954	0.024952	0.029706		13671495	9.47629e+06	9.74402e+06
[R].QLSIHDNR.[A]	1xPhospho [S3(100)]	AT1G59610.1 [821-828]; AT1G10290.1 [814-821]	AT1G59610.1 1xPhospho [S823(100)]; AT1G10290.1 1xPhospho [S816(100)]	0.00604712	0.000834146		1.24855e+07	9.11027e+06	8.69355e+06		2.6143e+08	2.49043e+08	2.61475e+08		0.0477584	0.0365811	0.0332481	0.0391959		1.97549e+07	17608928	1.78929e+07		2.50168e+08	2.48944e+08	2.55779e+08		0.0789664	0.0707346	0.0699544	0.0732185		7.77239e+06	6.97547e+06	5.51069e+06		2.25989e+08	2.37261e+08	2.38084e+08		0.0343928	0.0293999	0.023146	0.0289796		2.93914e+07	2.43598e+07	2.20092e+07
[R].QLSIHDNR.[A]	1xGln->pyro-Glu [N-Term]; 1xPhospho [S3(100)]	AT1G59610.1 [821-828]; AT1G10290.1 [814-821]	AT1G59610.1 1xPhospho [S823(100)]; AT1G10290.1 1xPhospho [S816(100)]	0.0586826	0.00540836		6120554	7.41362e+06	6.55234e+06		2.6143e+08	2.49043e+08	2.61475e+08		0.0234119	0.0297684	0.0250591	0.0260798		14385433	10889887	1.1927e+07		2.50168e+08	2.48944e+08	2.55779e+08		0.0575031	0.0437444	0.0466303	0.0492926		6116498	4.99748e+06	3884383		2.25989e+08	2.37261e+08	2.38084e+08		0.0270655	0.0210632	0.0163152	0.0214813		24635412	16633706	15018321
[RK].YGSGGHSRR.[Y]	1xPhospho [S7(100)]	AT1G59610.1 [873-881]; AT1G10290.1 [867-875]	AT1G59610.1 1xPhospho [S879(100)]; AT1G10290.1 1xPhospho [S873(100)]	0.104076	0.00796525		91937.8		385444		2.6143e+08	2.49043e+08	2.61475e+08		0.000351673	#VALUE!	0.00147411	#VALUE!			594477			2.50168e+08	2.48944e+08	2.55779e+08		#VALUE!	0.002388	#VALUE!	#VALUE!				358801		2.25989e+08	2.37261e+08	2.38084e+08		#VALUE!	#VALUE!	0.00150704	#VALUE!		1.69615e+06	1.08877e+06	1.48289e+06
[R].SGSFSVDSSATHQR.[T]	1xPhospho [S3(100)]	AT1G59820.1 [4-17]	AT1G59820.1 1xPhospho [S6(100)]	1.80377e-05	8.35654e-05		1.41889e+06	1.12728e+06	2.18435e+06		736243	695729	633659		1.9272	1.62028	3.4472	2.33156		1.39159e+06	1.42548e+06	1.19557e+06		728659	623402	596150		1.90979	2.28661	2.00548	2.0673		1.35103e+06	1.27304e+06	1.22823e+06		392276	508370	624829		3.44408	2.50416	1.96571	2.63799		2.01863e+06	2.97236e+06	1.96613e+06
[R].NIEDIFSSGSR.[R]	1xPhospho [S10(99.4)]	AT1G59870.1 [31-41]	AT1G59870.1 1xPhospho [S40(99.4)]	0.000396547	8.35654e-05		2.49405e+06	2.91903e+06	2.2969e+06		4.68986e+08	4.55928e+08	4.63054e+08		0.00531796	0.0064024	0.00496033	0.00556023		4.30516e+06	1.26524e+06	795523		3.65391e+08	3.50462e+08	3.53448e+08		0.0117823	0.00361021	0.00225075	0.0058811			1.25886e+06	748728		3.09282e+08	3.10683e+08	3.14663e+08		#VALUE!	0.00405191	0.00237946	#VALUE!		3.26817e+06	3.82887e+06	1.12967e+06
[R].NIEDIFSSGSRR.[T]	1xPhospho [S10(99.4)]	AT1G59870.1 [31-42]	AT1G59870.1 1xPhospho [S40(99.4)]	0.000132511	8.35654e-05		9471590	11593742	9851814		4.68986e+08	4.55928e+08	4.63054e+08		0.0201959	0.0254289	0.0212757	0.0223002		14921684	8.53814e+06	5.95443e+06		3.65391e+08	3.50462e+08	3.53448e+08		0.0408376	0.0243625	0.0168467	0.0273489		2.0573e+06	6.04739e+06	3643580		3.09282e+08	3.10683e+08	3.14663e+08		0.00665187	0.0194648	0.0115793	0.0125653		2.4668e+07	27891684	1.19523e+07
[-].MDYNPNLPPLGGGGVSMR.[R]	1xAcetyl [N-Term]; 2xOxidation [M1; M17]; 1xPhospho [S16(100)]	AT1G59870.1 [1-18]	AT1G59870.1 1xAcetyl [N-Term]; 1xPhospho [S16(100)]	5.03652e-07	8.35654e-05		3.56206e+06	7.34813e+06	7.06987e+06		4.68986e+08	4.55928e+08	4.63054e+08		0.00759523	0.0161169	0.0152679	0.0129933		5.23388e+06	1.14087e+07	7.11069e+06		3.65391e+08	3.50462e+08	3.53448e+08		0.014324	0.0325533	0.0201181	0.0223318		1.80269e+06	4.71471e+06	846996		3.09282e+08	3.10683e+08	3.14663e+08		0.00582863	0.0151753	0.00269176	0.00789856		1.10275e+07	1.33777e+07	2.72599e+06
[-].MDYNPNLPPLGGGGVSMRR.[S]	1xAcetyl [N-Term]; 2xOxidation [M1; M17]; 1xPhospho [S16(100)]	AT1G59870.1 [1-19]	AT1G59870.1 1xAcetyl [N-Term]; 1xPhospho [S16(100)]	0.000253919	8.35654e-05		7856082	13836283	1.31267e+07		4.68986e+08	4.55928e+08	4.63054e+08		0.0167512	0.0303475	0.0283481	0.0251489		11455376	13418537	16685961		3.65391e+08	3.50462e+08	3.53448e+08		0.031351	0.0382881	0.0472091	0.0389494		2.67611e+06	9.85841e+06	6045372		3.09282e+08	3.10683e+08	3.14663e+08		0.00865266	0.0317314	0.0192122	0.0198654		2.10134e+07	25223705	18582766
[R].LRTTLMNAVVEDDVYGNQLMSK.[E]	2xOxidation [M6; M20]; 1xPhospho [T4(99.1)]	AT1G59870.1 [67-88]	AT1G59870.1 1xPhospho [T70(99.1)]	3.91793e-07	8.35654e-05		6.25194e+06	8818327	4291766		4.68986e+08	4.55928e+08	4.63054e+08		0.0133308	0.0193415	0.00926839	0.0139802		5.14207e+06	6.03822e+06	6.06164e+06		3.65391e+08	3.50462e+08	3.53448e+08		0.0140728	0.0172293	0.01715	0.0161507		3.70791e+06	5.22907e+06	4900923		3.09282e+08	3.10683e+08	3.14663e+08		0.0119887	0.0168309	0.0155752	0.0147983		6.75314e+06	8208037	6.11554e+06
[R].TQSVNDDEEALK.[W]	1xPhospho [S3(100)]	AT1G59870.1 [43-54]	AT1G59870.1 1xPhospho [S45(100)]	2.24129e-05	8.35654e-05		6150395	4.07983e+06	3.10531e+06		4.68986e+08	4.55928e+08	4.63054e+08		0.0131142	0.00894841	0.00670615	0.00958959		5904994	4756728	4.61881e+06		3.65391e+08	3.50462e+08	3.53448e+08		0.0161607	0.0135727	0.0130679	0.0142671		2.34462e+06	1.83657e+06	1.7025e+06		3.09282e+08	3.10683e+08	3.14663e+08		0.00758084	0.00591138	0.00541057	0.00630093		17158000	13327147	13486394
[R].RTQSVNDDEEALK.[W]	1xPhospho [S4(100)]	AT1G59870.1 [42-54]	AT1G59870.1 1xPhospho [S45(100)]	1.50569e-07	8.35654e-05		1.49396e+06	1246768	1.15824e+06		4.68986e+08	4.55928e+08	4.63054e+08		0.00318552	0.00273457	0.0025013	0.00280713		731161	1355191	1.39643e+06		3.65391e+08	3.50462e+08	3.53448e+08		0.00200103	0.00386687	0.00395088	0.00327293						3.09282e+08	3.10683e+08	3.14663e+08		#VALUE!	#VALUE!	#VALUE!	#VALUE!		5.4074e+06	4.03763e+06	2.71645e+06
[R].DSAAEASGGAGNK.[K]	1xPhospho [S7(100)]	AT1G59870.1 [843-855]	AT1G59870.1 1xPhospho [S849(100)]	4.55599e-06	8.35654e-05		1489574	932278	996292		4.68986e+08	4.55928e+08	4.63054e+08		0.00317616	0.00204479	0.00215157	0.00245751		651137	736641	540063		3.65391e+08	3.50462e+08	3.53448e+08		0.00178203	0.00210191	0.00152799	0.00180397		501229	582102	384543		3.09282e+08	3.10683e+08	3.14663e+08		0.00162062	0.00187362	0.00122208	0.00157211		744867	820282	947388
[R].DSAAEASGGAGNKK.[G]	1xPhospho [S7(100)]	AT1G59870.1 [843-856]	AT1G59870.1 1xPhospho [S849(100)]	1.96382e-07	8.35654e-05		3.81235e+06	2.73225e+06	2.86051e+06		4.68986e+08	4.55928e+08	4.63054e+08		0.00812892	0.00599271	0.00617748	0.00676637						3.65391e+08	3.50462e+08	3.53448e+08		#VALUE!	#VALUE!	#VALUE!	#VALUE!						3.09282e+08	3.10683e+08	3.14663e+08		#VALUE!	#VALUE!	#VALUE!	#VALUE!		3.1232e+06	2.68342e+06	2559134
[R].SLSTADGNR.[R]	1xPhospho [S3(99.3)]	AT1G59870.1 [823-831]	AT1G59870.1 1xPhospho [S825(99.3)]	0.00141586	0.000315417		3.15187e+08	2.25384e+08	1.95109e+08		4.68986e+08	4.55928e+08	4.63054e+08		0.672061	0.494341	0.421353	0.529252		157378586	1.2899e+08	1.23011e+08		3.65391e+08	3.50462e+08	3.53448e+08		0.430713	0.368057	0.348033	0.382267		1.49489e+08	1.44376e+08	1.19572e+08		3.09282e+08	3.10683e+08	3.14663e+08		0.483341	0.464703	0.380002	0.442682		1.93856e+08	1.53352e+08	1.80757e+08
[R].SLSTADGNRR.[G]	1xPhospho [S3(100)]	AT1G59870.1 [823-832]	AT1G59870.1 1xPhospho [S825(100)]	0.00936497	0.00106329		49912241	29266688	2.8596e+07		4.68986e+08	4.55928e+08	4.63054e+08		0.106426	0.0641914	0.0617552	0.0774575		2.21618e+07	1.86161e+07	18396112		3.65391e+08	3.50462e+08	3.53448e+08		0.0606522	0.0531187	0.0520476	0.0552728		2.30239e+07	2.10121e+07	15319688		3.09282e+08	3.10683e+08	3.14663e+08		0.0744429	0.0676318	0.0486861	0.0635869		3.00083e+07	2.14504e+07	24977858
[R].LESVLNLPATAEK.[L]	1xPhospho [S3(100)]	AT1G60140.1 [311-323]	AT1G60140.1 1xPhospho [S313(100)]	0.0838446	0.00692546		432378				1.09848e+06	1.61946e+06	1.97045e+06		0.393615	#VALUE!	#VALUE!	#VALUE!			550748			1.82332e+06	2.43047e+06	2.10936e+06		#VALUE!	0.226601	#VALUE!	#VALUE!		1.55649e+06	1087667			3.22723e+06	2.74923e+06	3.97447e+06		0.4823	0.395626	#VALUE!	#VALUE!		941992	504578	629438
[R].ILSGQAAIGSETVQTSPIENDHK.[A]	1xPhospho [S16(100)]	AT1G60200.1 [582-604]	AT1G60200.1 1xPhospho [S597(100)]	1.69407e-05	8.35654e-05		3.75921e+06	4708363	3.89451e+06		5.07954e+06	5.98802e+06	4.09469e+06		0.740069	0.786297	0.951113	0.825826		4.46068e+06	2.10949e+06	2.38482e+06		6.01633e+06	7.42253e+06	4.75307e+06		0.74143	0.284201	0.501742	0.509124			3.71168e+06	2332614		7.88439e+06	2.63263e+06	4.38054e+06		#VALUE!	1.40988	0.532495	#VALUE!		5386625	4.28279e+06	2.60732e+06
[M].ASTALSSAIVGTSFIR.[R]	1xAcetyl [N-Term]; 1xPhospho [S13(99.3)]	AT1G60950.1 [2-17]	AT1G60950.1 1xAcetyl [N-Term]; 1xPhospho [S14(99.3)]	3.51851e-08	8.35654e-05		2.93631e+06	1.87805e+06	1.23225e+06		3.45909e+07	2.33114e+07	2.56035e+07		0.0848869	0.0805638	0.0481283	0.071193		1.66201e+06	434398			4.73535e+07	3.54788e+07	4.10847e+07		0.0350979	0.0122439	#VALUE!	#VALUE!			1.78107e+06	854606		6.33709e+07	5.59582e+07	2.96184e+07		#VALUE!	0.0318287	0.0288539	#VALUE!		847170	482089	626254
[R].LSPLPPEPVGFDYGR.[T]	1xPhospho [S2(100)]	AT1G61250.1 [33-47]	AT1G61250.1 1xPhospho [S34(100)]	9.89109e-08	8.35654e-05		3.30661e+06	3878094	4.57671e+06		5.09727e+07	3.42247e+07	3.06856e+07		0.0648702	0.113313	0.149149	0.109111		2.53292e+06	1.94573e+06	1641184		2.98803e+07	3.59338e+07	3.97844e+07		0.0847689	0.0541476	0.041252	0.0600561		2.79253e+06	3.69537e+06	1.60458e+06		3.27869e+07	2.86308e+07	2.85373e+07		0.0851721	0.12907	0.0562274	0.0901565		2.82412e+06	3.381e+06	2.18239e+06
[R].GVPPASNSRLSPLPPEPVGFDYGR.[T]	1xPhospho [S/Y]	AT1G61250.1 [24-47]		0.000929348	0.000259633		2.16523e+06	2.85353e+06	2.41669e+06		5.09727e+07	3.42247e+07	3.06856e+07		0.0424782	0.0833763	0.0787566	0.0682037		608872	2.15798e+06	3.26782e+06		2.98803e+07	3.59338e+07	3.97844e+07		0.020377	0.0600543	0.0821384	0.0541899		3.64952e+06	3370304	1.42864e+06		3.27869e+07	2.86308e+07	2.85373e+07		0.11131	0.117716	0.0500621	0.0930296		2813121	2.96052e+06	1.49192e+06
[R].EKENSPSSSAPK.[A]	1xPhospho [S5(98.9)]	AT1G61690.1 [998-1009]	AT1G61690.1 1xPhospho [S1002(98.9)]	0.000883543	0.000259633		2.67311e+06	1.97325e+06	1561419		6.0545e+06	6.49521e+06	5.76024e+06		0.441507	0.303801	0.271068	0.338792		1.74216e+06	1.79851e+06	1.51329e+06		6.69025e+06	6.63698e+06	7.00768e+06		0.260403	0.270984	0.215947	0.249111		1.84442e+06	2.0917e+06	1.38947e+06		6.64375e+06	6.02548e+06	5.90895e+06		0.277617	0.347143	0.235146	0.286635		1.72512e+06	1.42557e+06
[R].LQEGENPSPEK.[L]	1xPhospho [S8(100)]	AT1G61690.1 [971-981]	AT1G61690.1 1xPhospho [S978(100)]	0.00173141	0.000315417		1397154	939588			6.0545e+06	6.49521e+06	5.76024e+06		0.230763	0.144659	#VALUE!	#VALUE!		960362	657498	567090		6.69025e+06	6.63698e+06	7.00768e+06		0.143546	0.0990659	0.0809241	0.107845		884762	829287	748995		6.64375e+06	6.02548e+06	5.90895e+06		0.133172	0.13763	0.126756	0.132519		1.13886e+06		946282
[K].EMASSSSNKGMELDASPEELRK.[Q]	2xOxidation [M2; M11]; 1xPhospho [S]	AT1G61690.1 [136-157]		0.00821439	0.00106329		1.13983e+06	692070	1.0789e+06		6.0545e+06	6.49521e+06	5.76024e+06		0.188261	0.106551	0.187301	0.160704		724483	765245	1.24116e+06		6.69025e+06	6.63698e+06	7.00768e+06		0.108289	0.1153	0.177114	0.133568			691747			6.64375e+06	6.02548e+06	5.90895e+06		#VALUE!	0.114804	#VALUE!	#VALUE!		781195	973445	1.1084e+06
[R].GQGDSPVR.[I]	1xPhospho [S5(100)]	AT1G61690.1 [61-68]	AT1G61690.1 1xPhospho [S65(100)]	0.04802	0.00462896		1097733	651190	358681		6.0545e+06	6.49521e+06	5.76024e+06		0.181309	0.100257	0.0622685	0.114611		765229	610464	740987		6.69025e+06	6.63698e+06	7.00768e+06		0.11438	0.0919792	0.105739	0.104033			335184	160541		6.64375e+06	6.02548e+06	5.90895e+06		#VALUE!	0.0556278	0.027169	#VALUE!		886496	622225	469646
[R].IKSPSATTAAAPPAK.[S]	1xPhospho [S3(100)]	AT1G61730.1 [47-61]	AT1G61730.1 1xPhospho [S49(100)]	1.33609e-06	8.35654e-05		57079380	51134692	48301472		3.30375e+07	3.13074e+07	1.90768e+07		1.72771	1.63331	2.53194	1.96432		34945708	32739416	36160244		1.94958e+07	3.29559e+07	2.69416e+07		1.79247	0.993431	1.34217	1.37602		57752560	47907240	38181052		3.29515e+07	1.90357e+07	1.90204e+07		1.75266	2.51671	2.00737	2.09224		60331172	45509604	45450256
[K].SPSATTAAAPPAK.[S]	1xPhospho [S/T]	AT1G61730.1 [49-61]		2.38638e-05	8.35654e-05		4.75183e+06	3871360	2.96679e+06		3.30375e+07	3.13074e+07	1.90768e+07		0.143832	0.123656	0.155518	0.141002			4.05448e+06	1.06115e+06		1.94958e+07	3.29559e+07	2.69416e+07		#VALUE!	0.123028	0.0393869	#VALUE!		1475516	1.50315e+06	1.30278e+06		3.29515e+07	1.90357e+07	1.90204e+07		0.0447785	0.0789648	0.0684937	0.064079		2019993	1.30662e+06	1.25367e+06
[K].KKEDPTSSSATLALPAMK.[S]	1xOxidation [M17]; 1xPhospho [S9(98.5)]	AT1G61730.1 [106-123]	AT1G61730.1 1xPhospho [S114(98.5)]	0.00221788	0.000467861		1.05633e+06	1.15031e+06	848461		3.30375e+07	3.13074e+07	1.90768e+07		0.0319737	0.0367423	0.0444759	0.0377307		1.03539e+06	423166	315968		1.94958e+07	3.29559e+07	2.69416e+07		0.053108	0.0128404	0.0117279	0.0258921				1.04085e+06		3.29515e+07	1.90357e+07	1.90204e+07		#VALUE!	#VALUE!	0.0547228	#VALUE!
[R].VVLKPVSHSPK.[G]	1xPhospho [S9(100)]	AT1G62390.1 [255-265]	AT1G62390.1 1xPhospho [S263(100)]	6.11023e-05	8.35654e-05		16426622	1.35892e+07	13315858		2.16531e+08	2.12346e+08	2.06777e+08		0.0758627	0.0639954	0.0643973	0.0680851		20940242	1.91337e+07	1.78534e+07		1.96179e+08	1.83877e+08	1.89753e+08		0.106741	0.104057	0.0940877	0.101629		16280539	1.557e+07	1.23774e+07		2.06485e+08	2.15314e+08	2.07952e+08		0.0788461	0.0723132	0.0595202	0.0702265		45374014	36480011	33217073
[K].EKASSSEDPETK.[E]	1xPhospho [S4(100)]	AT1G62390.1 [432-443]	AT1G62390.1 1xPhospho [S435(100)]	3.51028e-05	8.35654e-05		6.5529e+06	4.96567e+06	4.48215e+06		2.16531e+08	2.12346e+08	2.06777e+08		0.0302631	0.0233848	0.0216763	0.0251081		4279733	3.62182e+06	3.83817e+06		1.96179e+08	1.83877e+08	1.89753e+08		0.0218155	0.019697	0.0202272	0.0205799		5.02794e+06	4.66716e+06	3.17038e+06		2.06485e+08	2.15314e+08	2.07952e+08		0.0243501	0.0216761	0.0152457	0.020424		5.0542e+06	4.63032e+06	3.93023e+06
[K].ASSSEDPETK.[E]	1xPhospho [S4(99.2)]	AT1G62390.1 [434-443]	AT1G62390.1 1xPhospho [S437(99.2)]	0.000277948	8.35654e-05		4.82847e+06	3330906	2272195		2.16531e+08	2.12346e+08	2.06777e+08		0.0222992	0.0156862	0.0109886	0.0163247		3.05234e+06	2039113	4300807		1.96179e+08	1.83877e+08	1.89753e+08		0.0155589	0.0110896	0.0226653	0.0164379		1913845	1.99769e+06	1.79092e+06		2.06485e+08	2.15314e+08	2.07952e+08		0.00926869	0.00927805	0.00861216	0.00905297		3.38686e+06	2.5158e+06	2.58326e+06
[K].GVTSPVGSVSLPNASNGK.[V]	1xPhospho [S4(100)]	AT1G62390.1 [213-230]	AT1G62390.1 1xPhospho [S216(100)]	1.69283e-06	8.35654e-05		5.38191e+06	5.78088e+06	5.91836e+06		2.16531e+08	2.12346e+08	2.06777e+08		0.0248551	0.0272239	0.028622	0.0269003		5395877	4367783	4.77733e+06		1.96179e+08	1.83877e+08	1.89753e+08		0.0275049	0.0237538	0.0251767	0.0254785		4.67919e+06	4.17293e+06	3.76374e+06		2.06485e+08	2.15314e+08	2.07952e+08		0.0226612	0.0193807	0.0180991	0.020047		9632178	8.02777e+06	5757218
[K].EKASSSEDPETK.[E]	2xPhospho [S4(100); S5(100)]	AT1G62390.1 [432-443]	AT1G62390.1 2xPhospho [S435(100); S436(100)]	0.000843815	0.000259633		3.51627e+06	1.96203e+06	1.5354e+06		2.16531e+08	2.12346e+08	2.06777e+08		0.0162391	0.00923981	0.0074254	0.0109681		1.90775e+06	387271	228170		1.96179e+08	1.83877e+08	1.89753e+08		0.00972456	0.00210614	0.00120246	0.00434439		1.67462e+06	1.5843e+06	1.01408e+06		2.06485e+08	2.15314e+08	2.07952e+08		0.00811015	0.00735809	0.00487652	0.00678159		1547795	1.86589e+06	965542
[-].MEEENVTSSPSTPVHR.[L]	1xAcetyl [N-Term]; 1xPhospho [T12(99.2)]	AT1G62430.1 [1-16]	AT1G62430.1 1xAcetyl [N-Term]; 1xPhospho [T12(99.2)]	3.99838e-05	8.35654e-05				528190		1.96595e+06	3.60695e+06	4.38036e+06		#VALUE!	#VALUE!	0.120581	#VALUE!			780607	283288		2.66035e+06	1.69623e+06	2.05191e+06		#VALUE!	0.460202	0.13806	#VALUE!		740727				2.07905e+06	2.37234e+06	2.90498e+06		0.356281	#VALUE!	#VALUE!	#VALUE!		1.41158e+06	1.04104e+06	1.15375e+06
[-].MEEENVTSSPSTPVHR.[L]	1xAcetyl [N-Term]; 1xOxidation [M1]; 1xPhospho [T12(99.5)]	AT1G62430.1 [1-16]	AT1G62430.1 1xAcetyl [N-Term]; 1xPhospho [T12(99.5)]	1.00354e-07	8.35654e-05		3.93808e+06	3.89143e+06	3.17612e+06		1.96595e+06	3.60695e+06	4.38036e+06		2.00314	1.07887	0.725082	1.26903		1.10998e+07	10152169	11362307		2.66035e+06	1.69623e+06	2.05191e+06		4.17232	5.98515	5.53742	5.23163		3.40621e+06	3.14906e+06	2.31018e+06		2.07905e+06	2.37234e+06	2.90498e+06		1.63835	1.32741	0.795248	1.25367		1.44218e+07	1.15886e+07	1.23201e+07
[R].RRSNEVVTDGDK.[V]	1xPhospho [S3(100)]	AT1G62430.1 [21-32]	AT1G62430.1 1xPhospho [S23(100)]	5.99364e-05	8.35654e-05		1.1779e+06	890354	175112		1.96595e+06	3.60695e+06	4.38036e+06		0.59915	0.246844	0.0399766	0.295323		1.21268e+06	1.08037e+06	690394		2.66035e+06	1.69623e+06	2.05191e+06		0.455833	0.636924	0.336463	0.476407			190855			2.07905e+06	2.37234e+06	2.90498e+06		#VALUE!	0.0804502	#VALUE!	#VALUE!		188533	173196
[R].SNEVVTDGDK.[V]	1xPhospho [S1(100)]	AT1G62430.1 [23-32]	AT1G62430.1 1xPhospho [S23(100)]	0.00169224	0.000315417		675733	626790	623595		1.96595e+06	3.60695e+06	4.38036e+06		0.343718	0.173773	0.142362	0.219951		686936		81388.7		2.66035e+06	1.69623e+06	2.05191e+06		0.258213	#VALUE!	0.0396648	#VALUE!			273979			2.07905e+06	2.37234e+06	2.90498e+06		#VALUE!	0.115489	#VALUE!	#VALUE!
[-].MEEENVTSSPSTPVHR.[L]	1xAcetyl [N-Term]; 1xOxidation [M1]; 2xPhospho [T12(98.3); S/T]	AT1G62430.1 [1-16]	AT1G62430.1 1xAcetyl [N-Term]; 2xPhospho [T12(98.3); S/T]	0.00463845	0.000712301		1.13116e+06	642989	694484		1.96595e+06	3.60695e+06	4.38036e+06		0.575375	0.178264	0.158545	0.304061		1.24213e+06	774844	387843		2.66035e+06	1.69623e+06	2.05191e+06		0.466903	0.456805	0.189015	0.370908			627292			2.07905e+06	2.37234e+06	2.90498e+06		#VALUE!	0.264419	#VALUE!	#VALUE!		1.33536e+06	1.24304e+06	832811
[R].NPSNLNLYLQDQR.[V]	1xPhospho [S3(100)]	AT1G62740.1 [166-178]	AT1G62740.1 1xPhospho [S168(100)]	3.8105e-06	8.35654e-05		1.30261e+06	1.42832e+06	1.59963e+06		6.67953e+07	6.34782e+07	6.73638e+07		0.0195015	0.022501	0.0237462	0.0219162		1.18727e+06	823496	848937		5.68231e+07	6.90077e+07	6.62999e+07		0.0208942	0.0119334	0.0128045	0.0152107		974068	1.19109e+06	417717		6.81361e+07	6.64033e+07	6.81119e+07		0.0142959	0.0179372	0.0061328	0.0127886		1.29955e+06	1.47947e+06	730586
[R].SQSAGHLTELTGLPR.[S]	1xPhospho [S3(100)]	AT1G62960.1 [100-114]	AT1G62960.1 1xPhospho [S102(100)]	1.20572e-07	8.35654e-05		4.541e+06	4.76424e+06	3.76635e+06		888150	822768	1.63483e+06		5.11288	5.79051	2.30381	4.4024		1.32053e+06	1.00149e+06	1.74006e+06		969310	1.19934e+06	1.08075e+06		1.36234	0.835037	1.61005	1.26914		6496104	7.24492e+06	4.29978e+06		1.34041e+06	1.08364e+06	1.35811e+06		4.84636	6.68575	3.16599	4.89937		8.6601e+06	9069684	6.05675e+06
[R].VFEYEGSPR.[K]	1xPhospho [S7(100)]	AT1G63940.2 [401-409]	AT1G63940.2 1xPhospho [S407(100)]	0.0016389	0.000315417		884397	2.8477e+06	2.63521e+06		8.80004e+08	8.66605e+08	8.89892e+08		0.00100499	0.00328604	0.00296127	0.00241743		560148	2352841	2.01094e+06		7.03499e+08	7.29039e+08	7.66235e+08		0.000796232	0.00322732	0.00262444	0.002216			1.99262e+06	736594		8.38962e+08	8.72141e+08	8.8969e+08		#VALUE!	0.00228475	0.000827922	#VALUE!		3.07617e+06	2.84969e+06	2.35583e+06
[K].LVNSYSSK.[D]	1xPhospho [S6(99.3)]	AT1G63980.1 [133-140]	AT1G63980.1 1xPhospho [S138(99.3)]	0.00435992	0.000712301		1.29474e+06	682326	619166		3.31041e+06	3.63759e+06	4.22302e+06		0.391111	0.187577	0.146617	0.241768		564492	1.40756e+06	1.40755e+06		4.18724e+06	5.12734e+06	4.7036e+06		0.134813	0.27452	0.29925	0.236194		726829	997809	735032		3.92331e+06	3.76171e+06	4.11679e+06		0.185259	0.265254	0.178545	0.209686		2.4792e+06	1.32078e+06	1.05369e+06
[K].IHGHDDSSSSSSDSDDDKNSASLK.[T]	1xPhospho [S8(96.4)]	AT1G64090.2 [19-42]	AT1G64090.2 1xPhospho [S26(96.4)]	0.000160519	8.35654e-05		397293				9.73196e+06	1.77072e+07	1.84053e+07		0.0408235	#VALUE!	#VALUE!	#VALUE!		957980	477762			1.69611e+07	1.96339e+07	1.92722e+07		0.0564811	0.0243335	#VALUE!	#VALUE!						9.95966e+06	9.25977e+06	7.26415e+06		#VALUE!	#VALUE!	#VALUE!	#VALUE!		811011	560229	525433
[R].AAVEGNLPVSGQYSPR.[D]	1xPhospho [S14(100)]	AT1G64190.1 [49-64]	AT1G64190.1 1xPhospho [S62(100)]	7.67497e-06	8.35654e-05		3659740		2.83406e+06		4.38035e+08	4.36126e+08	4.23026e+08		0.00835491	#VALUE!	0.00669948	#VALUE!			1.8524e+06	2.22432e+06		4.42433e+08	7.0775e+08	4.35858e+08		#VALUE!	0.0026173	0.00510331	#VALUE!			2.60428e+06	1352161		3.8688e+08	6.27264e+08	3.91289e+08		#VALUE!	0.00415181	0.00345565	#VALUE!		4.54067e+06	2.69693e+06	1.65251e+06
[R].TTSKVDETLDR.[A]	1xPhospho [S3(100)]	AT1G64190.1 [38-48]; AT5G41670.1 [38-48]	AT1G64190.1 1xPhospho [S40(100)]; AT5G41670.1 1xPhospho [S40(100)]	0.00512944	0.000767611			902448	1.30699e+06		4.38035e+08	4.36126e+08	4.23026e+08		#VALUE!	0.00206924	0.00308962	#VALUE!		1.8901e+06	1.6959e+06	1.89308e+06		4.42433e+08	7.0775e+08	4.35858e+08		0.00427205	0.00239618	0.00434335	0.00367053		1.383e+06	1.05752e+06	996888		3.8688e+08	6.27264e+08	3.91289e+08		0.00357475	0.00168593	0.0025477	0.00260279		1.67843e+06	2.38379e+06	1.80452e+06
[R].KSASFHTLDELEVR.[A]	1xPhospho [S4(100)]	AT1G64500.1 [112-125]	AT1G64500.1 1xPhospho [S115(100)]	9.39108e-07	8.35654e-05		3.18756e+06	2.70222e+06	1.68027e+06		1.74952e+07	1.23378e+07	1.46609e+07		0.182196	0.219021	0.114609	0.171942		3.24874e+06	1.83247e+06	582765		5.95421e+06	5.53076e+06	3.67285e+06		0.545622	0.331323	0.158668	0.345204		41452.7	1.52221e+06	1.03364e+06		1.21462e+07	8.64588e+06	1.64561e+07		0.00341281	0.176062	0.0628119	0.0807622		5.76187e+06	3.07187e+06	2.82034e+06
[K].SASFHTLDELEVR.[A]	1xPhospho [S3(100)]	AT1G64500.1 [113-125]	AT1G64500.1 1xPhospho [S115(100)]	7.6987e-05	8.35654e-05		6.48804e+06	5.46782e+06	4.59857e+06		1.74952e+07	1.23378e+07	1.46609e+07		0.370847	0.443178	0.313662	0.375896		4.1002e+06	3.58237e+06	4.24593e+06		5.95421e+06	5.53076e+06	3.67285e+06		0.688622	0.647718	1.15603	0.83079		2.29651e+06	5.91431e+06	3.58066e+06		1.21462e+07	8.64588e+06	1.64561e+07		0.189072	0.684061	0.217589	0.363574		6.37955e+06	4.60658e+06	5.25438e+06
[K].SRSQEWSAEK.[E]	1xPhospho [S3(100)]	AT1G64650.1 [442-451]	AT1G64650.1 1xPhospho [S444(100)]	0.000166788	8.35654e-05		988248	1.86507e+06	1.8602e+06		1.62191e+07	1.23263e+07	1.3759e+07		0.0609312	0.151308	0.135199	0.115813		1468625	1.98756e+06	2.17246e+06		1.44363e+07	1.28422e+07	1.95196e+07		0.101732	0.154768	0.111296	0.122599		2.45507e+06	2.19754e+06	1.40753e+06		1.20625e+07	1.29608e+07	1.18308e+07		0.20353	0.169553	0.118972	0.164018		4.06411e+06	3.91819e+06	3.04581e+06
[R].SQEWSAEK.[E]	1xPhospho [S1(100)]	AT1G64650.1 [444-451]	AT1G64650.1 1xPhospho [S444(100)]	0.00390988	0.000712301		506214	956618	1.34449e+06		1.62191e+07	1.23263e+07	1.3759e+07		0.031211	0.0776076	0.0977169	0.0688452		615805	831222	821928		1.44363e+07	1.28422e+07	1.95196e+07		0.0426568	0.0647258	0.0421078	0.0498301		887830	890750	703524		1.20625e+07	1.29608e+07	1.18308e+07		0.0736028	0.0687266	0.0594654	0.0672649		1.40714e+06	1.38341e+06	1.02555e+06
[K].ALLEGGSDDEGASTEAQGR.[A]	1xPhospho [S7(100)]	AT1G64790.2 [1881-1899]	AT1G64790.2 1xPhospho [S1887(100)]	1.0972e-09	8.35654e-05		9.51415e+07	1.05455e+08	8.61023e+07		2.00009e+08	1.94661e+08	2.15904e+08		0.475686	0.541738	0.398799	0.472074		1.0523e+08	6.70827e+07	5.66079e+07		2.01272e+08	1.89801e+08	1.9483e+08		0.522822	0.353436	0.290551	0.388937		8.13217e+07	8.19531e+07	5.53524e+07		1.98725e+08	2.08917e+08	2.15075e+08		0.409217	0.392275	0.257363	0.352952		1.05538e+08	9.62372e+07	6.43681e+07
[R].LSLDRSPPTVNSKPTPDR.[R]	1xPhospho [S6(100)]	AT1G65010.1 [45-62]	AT1G65010.1 1xPhospho [S50(100)]	5.42105e-06	8.35654e-05		1.48568e+06	1.56172e+06	1.47214e+06		7.50841e+07	6.94224e+07	6.29e+07		0.0197869	0.0224959	0.0234044	0.0218957		1.35637e+06	1.34339e+06	1.29431e+06		7.68958e+07	8.35143e+07	7.00743e+07		0.0176391	0.0160858	0.0184706	0.0173985		1333919	1.76155e+06	1.09554e+06		6.91771e+07	7.53452e+07	6.40921e+07		0.0192827	0.0233798	0.0170932	0.0199186		1.03507e+06	1.74862e+06	965405
[K].SEVSPERETELDSVEEEVDSK.[A]	1xPhospho [S4(100)]	AT1G65010.1 [1267-1287]	AT1G65010.1 1xPhospho [S1270(100)]	2.33083e-09	8.35654e-05		9760357	10644069	500527		7.50841e+07	6.94224e+07	6.29e+07		0.129992	0.153323	0.00795751	0.0970911		1.45615e+07	1.02402e+07	1.112e+07		7.68958e+07	8.35143e+07	7.00743e+07		0.189367	0.122616	0.158689	0.156891		4430158	9062614	7.57239e+06		6.91771e+07	7.53452e+07	6.40921e+07		0.0640409	0.120281	0.118148	0.100824		13353475	1.18495e+07	8151073
[K].SEVSPERETELDSVEEEVDSK.[A]	2xPhospho [S4(100); S13(100)]	AT1G65010.1 [1267-1287]	AT1G65010.1 2xPhospho [S1270(100); S1279(100)]	6.05785e-06	8.35654e-05		3.65809e+06	8.17387e+06	3.66303e+06		7.50841e+07	6.94224e+07	6.29e+07		0.0487199	0.117741	0.0582358	0.074899		1.14028e+07	946937			7.68958e+07	8.35143e+07	7.00743e+07		0.148289	0.0113386	#VALUE!	#VALUE!			2.633e+06	425108		6.91771e+07	7.53452e+07	6.40921e+07		#VALUE!	0.0349459	0.00663276	#VALUE!			1.66219e+06
[R].ETELDSVEEEVDSK.[A]	1xPhospho [S6(100)]	AT1G65010.1 [1274-1287]	AT1G65010.1 1xPhospho [S1279(100)]	8.65082e-07	8.35654e-05		4381216	4527929	3.5116e+06		7.50841e+07	6.94224e+07	6.29e+07		0.0583508	0.0652229	0.0558284	0.0598007		3153727	1.55826e+06	607027		7.68958e+07	8.35143e+07	7.00743e+07		0.041013	0.0186586	0.00866262	0.0227781		644640	2.53706e+06	1.61865e+06		6.91771e+07	7.53452e+07	6.40921e+07		0.0093187	0.0336725	0.025255	0.0227487		1.13326e+06	1.76986e+06	509089
[K].SEVSPER.[E]	1xPhospho [S4(100)]	AT1G65010.1 [1267-1273]	AT1G65010.1 1xPhospho [S1270(100)]	0.0192256	0.00198007		5.45054e+06	3.502e+06	2.94582e+06		7.50841e+07	6.94224e+07	6.29e+07		0.0725925	0.0504449	0.0468333	0.0566236		2773096	2546302	2.60826e+06		7.68958e+07	8.35143e+07	7.00743e+07		0.036063	0.0304894	0.0372214	0.0345913		3775647	3591851	3.1537e+06		6.91771e+07	7.53452e+07	6.40921e+07		0.0545795	0.0476719	0.0492057	0.0504857		1.94899e+06	1.56938e+06	2.10845e+06
[K].SDSNSASPVPNTR.[L]	1xPhospho [S7(100)]	AT1G65010.1 [32-44]	AT1G65010.1 1xPhospho [S38(100)]	0.0359115	0.00339553						7.50841e+07	6.94224e+07	6.29e+07		#VALUE!	#VALUE!	#VALUE!	#VALUE!				395281		7.68958e+07	8.35143e+07	7.00743e+07		#VALUE!	#VALUE!	0.00564088	#VALUE!						6.91771e+07	7.53452e+07	6.40921e+07		#VALUE!	#VALUE!	#VALUE!	#VALUE!		574567	555087	617127
[K].QEPQKVDEEHEDSE.[-]	1xGln->pyro-Glu [N-Term]; 1xPhospho [S13(100)]	AT1G65030.1 [332-345]	AT1G65030.1 1xPhospho [S344(100)]	4.89266e-07	8.35654e-05		3.9914e+06	3469194	3284540		3.33621e+06	2.17869e+06	3.95361e+06		1.19639	1.59233	0.830769	1.2065		5947852	4.00252e+06	4.00545e+06		5.20141e+06	4.9011e+06	3.60828e+06		1.14351	0.816657	1.11007	1.02341						3.1468e+06	3.16769e+06	2.43172e+06		#VALUE!	#VALUE!	#VALUE!	#VALUE!
[K].QEPQKVDEEHEDSE.[-]	1xPhospho [S13(100)]	AT1G65030.1 [332-345]	AT1G65030.1 1xPhospho [S344(100)]	0.000839939	0.000259633		4.13005e+06	2.60722e+06	2129345		3.33621e+06	2.17869e+06	3.95361e+06		1.23795	1.19669	0.538582	0.991074		4578269	3.26057e+06	1724546		5.20141e+06	4.9011e+06	3.60828e+06		0.880198	0.665273	0.477942	0.674471						3.1468e+06	3.16769e+06	2.43172e+06		#VALUE!	#VALUE!	#VALUE!	#VALUE!
[R].RKSFADNATALK.[T]	1xPhospho [S3(100)]	AT1G65260.1 [165-176]	AT1G65260.1 1xPhospho [S167(100)]	0.00206079	0.000394231		1.39744e+06	1.29632e+06	1.39999e+06		3.58925e+08	3.77412e+08	3.59792e+08		0.00389341	0.00343476	0.00389112	0.00373977		907708	197237			3.56209e+08	3.62331e+08	3.50176e+08		0.00254825	0.000544357	#VALUE!	#VALUE!						3.39297e+08	3.30425e+08	3.41253e+08		#VALUE!	#VALUE!	#VALUE!	#VALUE!		543224	704307	571044
[R].STVAASTR.[Y]	1xPhospho [T2(99)]	AT1G65260.1 [301-308]	AT1G65260.1 1xPhospho [T302(99)]	0.0116122	0.00128648		1.22919e+06	808068	384544		3.58925e+08	3.77412e+08	3.59792e+08		0.00342466	0.00214108	0.0010688	0.00221151						3.56209e+08	3.62331e+08	3.50176e+08		#VALUE!	#VALUE!	#VALUE!	#VALUE!			1.1014e+06	700908		3.39297e+08	3.30425e+08	3.41253e+08		#VALUE!	0.0033333	0.00205393	#VALUE!		402705		243306
[R].KDSDEER.[Q]	1xPhospho [S3(100)]	AT1G65440.1 [69-75]	AT1G65440.1 1xPhospho [S71(100)]	0.0040223	0.000712301		1997976	1.35605e+06	1.04819e+06		2.74456e+07	2.55802e+07	3.01907e+07		0.0727977	0.0530118	0.0347189	0.0535095		889103	917365	166729		2.79182e+07	2.10069e+07	2.74968e+07		0.0318467	0.0436697	0.00606359	0.0271933		1.01616e+06	848370	662351		2.85266e+07	2.59583e+07	2.93017e+07		0.0356214	0.032682	0.0226045	0.0303026		555400	91058.4	58248.7
[R].SPNGTIR.[N]	1xPhospho [S1(100)]	AT1G65930.1 [96-102]; AT5G14590.1 [166-172]; AT1G54340.1 [96-102]	AT1G65930.1 1xPhospho [S96(100)]; AT5G14590.1 1xPhospho [S166(100)]; AT1G54340.1 1xPhospho [S96(100)]	0.00975353	0.0011889		1.72855e+06	1.04906e+06	970908		1.79984e+09	1.79854e+09	1.8357e+09		0.00096039	0.000583285	0.000528904	0.00069086		740394	725966	779501		1.38936e+09	1.31048e+09	1.3967e+09		0.000532904	0.000553968	0.000558103	0.000548325		855756	617263	612175		1.30166e+09	1.30392e+09	1.3834e+09		0.000657432	0.000473391	0.000442516	0.000524446		824274	680748	840034
[K].MKDTDSEEELK.[E]	1xOxidation [M1]; 1xPhospho [T4(100)]	AT1G66410.1 [77-87]; AT2G27030.3 [77-87]	AT1G66410.1 1xPhospho [T80(100)]; AT2G27030.3 1xPhospho [T80(100)]	5.68432e-05	8.35654e-05		1.29557e+06	1053321			1.01279e+08	1.09255e+08	1.13954e+08		0.0127921	0.00964095	#VALUE!	#VALUE!		760682	741522	562973		1.02759e+08	1.03009e+08	1.07996e+08		0.00740259	0.00719862	0.00521291	0.0066047		1.23566e+06	1.03898e+06	787872		9.16711e+07	9.60864e+07	9.85355e+07		0.0134793	0.010813	0.00799582	0.0107627		1.13126e+06	787193
[K].MKDTDSEEELKEAFR.[V]	1xOxidation [M1]; 1xPhospho [T4(100)]	AT1G66410.1 [77-91]; AT2G27030.3 [77-91]	AT1G66410.1 1xPhospho [T80(100)]; AT2G27030.3 1xPhospho [T80(100)]	6.81914e-08	8.35654e-05		5.90083e+06	4.07594e+06	2.53527e+06		1.01279e+08	1.09255e+08	1.13954e+08		0.0582631	0.0373067	0.0222482	0.0392727		4.21187e+06	1.36002e+06	488165		1.02759e+08	1.03009e+08	1.07996e+08		0.0409879	0.013203	0.00452021	0.0195703			2.59313e+06	729283		9.16711e+07	9.60864e+07	9.85355e+07		#VALUE!	0.0269875	0.00740122	#VALUE!		3.77747e+06	3.39354e+06	536524
[R].QPGSAFISATSE.[-]	1xGln->pyro-Glu [N-Term]; 1xPhospho [S11(100)]	AT1G66580.1 [210-221]	AT1G66580.1 1xPhospho [S220(100)]	0.000942237	0.000315417		1677624	1.19805e+06	1.50615e+06		9.68813e+07	9.29577e+07	9.54474e+07		0.0173163	0.0128881	0.0157799	0.0153281		1.7704e+06	895895	471951		1.05398e+08	9.94388e+07	1.0132e+08		0.0167973	0.00900951	0.00465805	0.010155						9.32647e+07	8.51638e+07	9.11507e+07		#VALUE!	#VALUE!	#VALUE!	#VALUE!		589873	1.19399e+06	503510
[R].QPGSAFISATSE.[-]	1xPhospho [S/T]	AT1G66580.1 [210-221]		0.033459	0.00323467		5021976	3.9125e+06	3106204		9.68813e+07	9.29577e+07	9.54474e+07		0.0518364	0.0420891	0.0325436	0.0421564		3569520	2084076	1.67091e+06		1.05398e+08	9.94388e+07	1.0132e+08		0.0338671	0.0209584	0.0164914	0.0237723		2.96026e+06	3.06326e+06	1.67998e+06		9.32647e+07	8.51638e+07	9.11507e+07		0.0317404	0.035969	0.0184307	0.0287134		3.52746e+06	3303338	1.5092e+06
[K].VMIHQPLGTAGGK.[A]	1xOxidation [M2]; 1xPhospho [T9(100)]	AT1G66670.1 [186-198]	AT1G66670.1 1xPhospho [T194(100)]	1.30421e-06	8.35654e-05		8.50647e+06	8.25199e+06	7919469		7.96859e+07	7.54261e+07	7.75029e+07		0.10675	0.109405	0.102183	0.106113		6.28265e+06	5.39376e+06	5.35429e+06		8.14632e+07	8.68401e+07	7.2071e+07		0.0771226	0.0621114	0.0742919	0.0711753		1.15694e+07	10232390	8101031		9.58903e+07	7.39926e+07	9.05524e+07		0.120653	0.138289	0.0894623	0.116135		2.07515e+07	21445194	1.40292e+07
[R].AAAAVTTTTTDSLASDDDR.[S]	1xPhospho [S15(100)]	AT1G66680.1 [21-39]	AT1G66680.1 1xPhospho [S35(100)]	5.25893e-11	8.35654e-05		10869454	1.24257e+07	1.16064e+07		2.19501e+07	2.60076e+07	2.53589e+07		0.495189	0.477773	0.457685	0.476882		1.05293e+07	5.92302e+06	3.37548e+06		2.11998e+07	2.511e+07	2.64937e+07		0.496669	0.235883	0.127407	0.286653		6980324	1.26897e+07	5.72481e+06		2.3357e+07	2.01182e+07	2.67585e+07		0.298854	0.630757	0.213944	0.381185		9.99093e+06	1.01096e+07	4.22359e+06
[R].LFGSPNRR.[F]	1xPhospho [S4(100)]	AT1G66750.1 [159-166]	AT1G66750.1 1xPhospho [S162(100)]	0.0423113	0.00404535		1.87996e+06	1.66011e+06	1.52599e+06		1.32606e+06	1.58011e+06	1.45987e+06		1.4177	1.05063	1.04529	1.17121		3.27489e+06	2066245	1.9916e+06		1.30502e+06	1.79211e+06	955474		2.50946	1.15297	2.08441	1.91561		15696006	1.4218e+07	9648491		1.21447e+06	1.27877e+06	836477		12.9242	11.1185	11.5347	11.8591		1.62161e+07	10568739	1.62256e+07
[R].EHGNSPGYYDGR.[Y]	1xPhospho [S5(100)]	AT1G67090.1 [109-120]	AT1G67090.1 1xPhospho [S113(100)]	6.79307e-05	8.35654e-05		36552430	30164412	27518761		1.4736e+10	1.47781e+10	1.53831e+10		0.00248048	0.00204116	0.00178889	0.00210351		2.07132e+07	1.80331e+07	1.69098e+07		1.57365e+10	1.51486e+10	1.51694e+10		0.00131625	0.00119042	0.00111473	0.00120713		32241499	29214819	2.39986e+07		1.50789e+10	1.44383e+10	1.50531e+10		0.00213818	0.00202342	0.00159426	0.00191862		29025185	26279923	22842755
[K].FETLSYLPDLTDSELAK.[E]	1xPhospho [S13(100)]	AT1G67090.1 [67-83]	AT1G67090.1 1xPhospho [S79(100)]	0.0745841	0.00646833		763134	1.17051e+06	1.33694e+06		1.4736e+10	1.47781e+10	1.53831e+10		5.1787e-05	7.92061e-05	8.69096e-05	7.26342e-05						1.57365e+10	1.51486e+10	1.51694e+10		#VALUE!	#VALUE!	#VALUE!	#VALUE!		714410	1.25404e+06	987838		1.50789e+10	1.44383e+10	1.50531e+10		4.73781e-05	8.68552e-05	6.56234e-05	6.66189e-05		1.08412e+06	756447
[R].CGSPQKEEPGNDLEQEPETEPIEGK.[E]	1xCarbamidomethyl [C1]; 1xPhospho [S3(100)]	AT1G67120.1 [4795-4819]	AT1G67120.1 1xPhospho [S4797(100)]	0.000887614	0.000259633		2.31416e+06	2.56419e+06	2.55843e+06		802527	787758	1.94622e+06		2.88359	3.25505	1.31456	2.4844		1850675	1.81601e+06	1.85592e+06		2.38679e+06	3.48267e+06	2.30735e+06		0.775382	0.521442	0.804348	0.700391			1.43033e+06			5.79869e+06	768023	995935		#VALUE!	1.86235	#VALUE!	#VALUE!		2.65857e+06	2.22538e+06	1.5615e+06
[K].TESVAEEEPDLPGR.[S]	1xPhospho [S3(100)]	AT1G67140.3 [2046-2059]	AT1G67140.3 1xPhospho [S2048(100)]	3.36086e-06	8.35654e-05		2.73607e+06	3.5894e+06	3.1958e+06		8.854e+06	8.34117e+06	8.00712e+06		0.30902	0.430324	0.399119	0.379488		2.55293e+06	2.07261e+06			6.93452e+06	7.78874e+06	7.5403e+06		0.368148	0.266104	#VALUE!	#VALUE!		4425678	2.65588e+06	2.567e+06		8.69959e+06	8.19786e+06	8.4026e+06		0.508723	0.323972	0.3055	0.379398		2.64817e+06	2.8345e+06
[R].TRSVKDVVDDAK.[A]	1xPhospho [S3(100)]	AT1G67230.1 [906-917]	AT1G67230.1 1xPhospho [S908(100)]	5.73805e-07	8.35654e-05		5686305	4844308	5.45459e+06		7.54371e+07	6.9162e+07	7.30803e+07		0.0753781	0.0700429	0.0746383	0.0733531		6217700	5.0274e+06	4322014		6.53132e+07	7.46853e+07	7.61283e+07		0.0951983	0.0673145	0.0567727	0.0730952		5.50401e+06	4.79448e+06	3.96786e+06		7.6909e+07	6.84746e+07	6.5746e+07		0.0715652	0.0700183	0.0603514	0.0673117		8797786	7971282	5129221
[K].VASEQQGEVVGQR.[Y]	1xPhospho [S3(100)]	AT1G67230.1 [999-1011]	AT1G67230.1 1xPhospho [S1001(100)]	1.1503e-06	8.35654e-05		3.63049e+06	2.42823e+06	3.37938e+06		7.54371e+07	6.9162e+07	7.30803e+07		0.0481261	0.0351093	0.046242	0.0431591		2.45916e+06	2.59752e+06	2.66124e+06		6.53132e+07	7.46853e+07	7.61283e+07		0.0376518	0.0347796	0.0349573	0.0357962						7.6909e+07	6.84746e+07	6.5746e+07		#VALUE!	#VALUE!	#VALUE!	#VALUE!				222180
[R].TCTTEQDGNESDGKSDSVTGGAHQR.[K]	1xCarbamidomethyl [C2]; 1xPhospho [S11(100)]	AT1G67230.1 [969-993]	AT1G67230.1 1xPhospho [S979(100)]	1.09607e-06	8.35654e-05		2.995e+06	1.57674e+06	1.57273e+06		7.54371e+07	6.9162e+07	7.30803e+07		0.0397019	0.0227978	0.0215205	0.0280068		2.21595e+06	1.53294e+06	1.14827e+06		6.53132e+07	7.46853e+07	7.61283e+07		0.0339281	0.0205253	0.0150834	0.0231789		1933586	1.06467e+06	1.4991e+06		7.6909e+07	6.84746e+07	6.5746e+07		0.0251412	0.0155484	0.0228014	0.0211637		2097511	2.17064e+06	1.30768e+06
[R].TDESEAMSEDVNK.[T]	1xOxidation [M7]; 1xPhospho [S8(100)]	AT1G67230.1 [1086-1098]	AT1G67230.1 1xPhospho [S1093(100)]	3.1569e-05	8.35654e-05		9718958	6.44586e+06	5604944		7.54371e+07	6.9162e+07	7.30803e+07		0.128835	0.0931995	0.0766957	0.0995768		495612	345978	5.86786e+06		6.53132e+07	7.46853e+07	7.61283e+07		0.00758824	0.00463249	0.0770785	0.0297664				4449793		7.6909e+07	6.84746e+07	6.5746e+07		#VALUE!	#VALUE!	0.0676816	#VALUE!		4974012	5042736	6916063
[K].RTDESEAMSEDVNK.[T]	1xOxidation [M8]; 1xPhospho [S9(100)]	AT1G67230.1 [1085-1098]	AT1G67230.1 1xPhospho [S1093(100)]	7.92054e-08	8.35654e-05		4.11295e+06	2.74795e+06	2.57852e+06		7.54371e+07	6.9162e+07	7.30803e+07		0.0545216	0.039732	0.0352834	0.043179		3.17054e+06	2.43769e+06	2.51468e+06		6.53132e+07	7.46853e+07	7.61283e+07		0.0485436	0.0326395	0.0330321	0.0380717						7.6909e+07	6.84746e+07	6.5746e+07		#VALUE!	#VALUE!	#VALUE!	#VALUE!		1.98521e+06		1.60921e+06
[K].RTDESEAMSEDVNK.[T]	1xOxidation [M8]; 2xPhospho [S5(100); S9(100)]	AT1G67230.1 [1085-1098]	AT1G67230.1 2xPhospho [S1089(100); S1093(100)]	7.84833e-05	8.35654e-05		1.52433e+06	922926	548443		7.54371e+07	6.9162e+07	7.30803e+07		0.0202066	0.0133444	0.00750466	0.0136852		1.17267e+06	399818			6.53132e+07	7.46853e+07	7.61283e+07		0.0179545	0.00535338	#VALUE!	#VALUE!		437204	544164	323288		7.6909e+07	6.84746e+07	6.5746e+07		0.00568469	0.00794695	0.00491724	0.00618296		628452	440864
[K].RTDESEAMSEDVNKTPLR.[A]	1xOxidation [M8]; 1xPhospho [S9(100)]	AT1G67230.1 [1085-1102]	AT1G67230.1 1xPhospho [S1093(100)]	1.0947e-07	8.35654e-05		6685695	3837198	4.73518e+06		7.54371e+07	6.9162e+07	7.30803e+07		0.0886261	0.0554813	0.0647943	0.0696339		6.14037e+06	3.28111e+06	3.20807e+06		6.53132e+07	7.46853e+07	7.61283e+07		0.0940143	0.0439325	0.0421403	0.060029				236055		7.6909e+07	6.84746e+07	6.5746e+07		#VALUE!	#VALUE!	0.00359041	#VALUE!
[R].SVKDVVDDAK.[A]	1xPhospho [S1(100)]	AT1G67230.1 [908-917]	AT1G67230.1 1xPhospho [S908(100)]	4.15561e-05	8.35654e-05		3.52565e+07	28283276	2.88573e+07		7.54371e+07	6.9162e+07	7.30803e+07		0.467362	0.408942	0.394871	0.423725		3.82513e+07	2.18929e+07	17917097		6.53132e+07	7.46853e+07	7.61283e+07		0.58566	0.293135	0.235354	0.371383		2.28238e+07	2.23454e+07	1.5932e+07		7.6909e+07	6.84746e+07	6.5746e+07		0.296764	0.326331	0.242327	0.288474		3.1924e+07	3.15637e+07	2.04868e+07
[K].EVEVTNVNSDGDQSDINSK.[A]	1xPhospho [S9(100)]	AT1G67230.1 [857-875]	AT1G67230.1 1xPhospho [S865(100)]	1.02415e-10	8.35654e-05		4.83839e+06	4.76469e+06	3245717		7.54371e+07	6.9162e+07	7.30803e+07		0.064138	0.0688918	0.044413	0.0591476		4.15601e+06	2.75902e+06	2.1945e+06		6.53132e+07	7.46853e+07	7.61283e+07		0.0636321	0.036942	0.0288264	0.0431335		2.15195e+06	2.51239e+06	1.68417e+06		7.6909e+07	6.84746e+07	6.5746e+07		0.0279805	0.0366909	0.0256163	0.0300959		2.57574e+06	2.07544e+06	1.49514e+06
[K].AQEVAADSLSNLDVDGQSR.[M]	1xPhospho [S8(100)]	AT1G67230.1 [876-894]	AT1G67230.1 1xPhospho [S883(100)]	1.42052e-11	8.35654e-05		2.62194e+07	2.15088e+07	1.65598e+07		7.54371e+07	6.9162e+07	7.30803e+07		0.347567	0.310992	0.226598	0.295052		2.29981e+07	1.68188e+07	1.40948e+07		6.53132e+07	7.46853e+07	7.61283e+07		0.352121	0.225196	0.185145	0.254154		1.43224e+07	1.72573e+07	1.05159e+07		7.6909e+07	6.84746e+07	6.5746e+07		0.186226	0.252025	0.159947	0.199399		1.91235e+07	1.97601e+07	12401461
[K].ALYGESINLYEPNDSTENVDDSTK.[A]	1xPhospho [S15(98.7)]	AT1G67230.1 [918-941]	AT1G67230.1 1xPhospho [S932(98.7)]	4.96973e-06	8.35654e-05		2.26281e+06	7.82842e+06	2.10554e+06		7.54371e+07	6.9162e+07	7.30803e+07		0.0299959	0.11319	0.0288113	0.0573323		3.3575e+06	2.70555e+06	502966		6.53132e+07	7.46853e+07	7.61283e+07		0.0514061	0.036226	0.00660681	0.031413			5.92342e+06	1.4197e+06		7.6909e+07	6.84746e+07	6.5746e+07		#VALUE!	0.0865053	0.0215937	#VALUE!			3.15147e+06	1.78715e+06
[R].DISPTAAGLGLPVTGGK.[V]	1xPhospho [S3(100)]	AT1G67230.1 [772-788]	AT1G67230.1 1xPhospho [S774(100)]	3.94151e-06	8.35654e-05		7.9742e+06	7090020	5313595		7.54371e+07	6.9162e+07	7.30803e+07		0.105707	0.102513	0.072709	0.093643		6.15815e+06	2.67508e+06	2.58635e+06		6.53132e+07	7.46853e+07	7.61283e+07		0.0942865	0.0358181	0.0339735	0.0546927			7615403	2.9859e+06		7.6909e+07	6.84746e+07	6.5746e+07		#VALUE!	0.111215	0.0454157	#VALUE!		5356543	3.06958e+06	1.57236e+06
[K].AESETGTKEVEVTNVNSDGDQSDINSK.[A]	2xPhospho [S3(100); T5(100)]	AT1G67230.1 [849-875]	AT1G67230.1 2xPhospho [S851(100); T853(100)]	0.000357396	8.35654e-05		1154856	1.34439e+06	1010359		7.54371e+07	6.9162e+07	7.30803e+07		0.0153089	0.0194383	0.0138253	0.0161908		1085669				6.53132e+07	7.46853e+07	7.61283e+07		0.0166225	#VALUE!	#VALUE!	#VALUE!						7.6909e+07	6.84746e+07	6.5746e+07		#VALUE!	#VALUE!	#VALUE!	#VALUE!		798552
[R].ADSDGEDDESDAEHPGK.[V]	2xPhospho [S3(100); S10(100)]	AT1G67230.1 [1103-1119]	AT1G67230.1 2xPhospho [S1105(100); S1112(100)]	8.95736e-06	8.35654e-05		589805	294066			7.54371e+07	6.9162e+07	7.30803e+07		0.0078185	0.00425185	#VALUE!	#VALUE!		3.94328e+06	362845	241903		6.53132e+07	7.46853e+07	7.61283e+07		0.060375	0.00485832	0.00317756	0.0228036		333725	412871	215231		7.6909e+07	6.84746e+07	6.5746e+07		0.00433922	0.00602956	0.00327367	0.00454748		534808	570604	472015
[R].ADSDGEDDESDAEHPGK.[V]	1xPhospho [S3(100)]	AT1G67230.1 [1103-1119]	AT1G67230.1 1xPhospho [S1105(100)]	8.12436e-07	8.35654e-05		1.00689e+06	699286	565886		7.54371e+07	6.9162e+07	7.30803e+07		0.0133474	0.0101108	0.00774334	0.0104005		1.09132e+06	718725	684959		6.53132e+07	7.46853e+07	7.61283e+07		0.016709	0.00962338	0.00899743	0.0117766		728472				7.6909e+07	6.84746e+07	6.5746e+07		0.00947187	#VALUE!	#VALUE!	#VALUE!		1.21428e+06	996388	948988
[K].MLKLSPIK.[M]	1xOxidation [M1]; 1xPhospho [S5(100)]	AT1G67230.1 [799-806]	AT1G67230.1 1xPhospho [S803(100)]	0.000691849	0.000175843		2.96325e+06	3.28495e+06	3.08776e+06		7.54371e+07	6.9162e+07	7.30803e+07		0.0392811	0.0474965	0.0422517	0.0430097		2.11794e+06	2.10637e+06	2.33984e+06		6.53132e+07	7.46853e+07	7.61283e+07		0.0324274	0.0282032	0.0307355	0.0304554		3508602	2.89983e+06	1.79177e+06		7.6909e+07	6.84746e+07	6.5746e+07		0.0456202	0.042349	0.0272529	0.0384074		2.88816e+06	2.37863e+06	1914814
[R].RVTGEPALSK.[K]	1xPhospho [S9(100)]	AT1G67230.1 [1019-1028]	AT1G67230.1 1xPhospho [S1027(100)]	0.000734752	0.000259633		2359728	1.64356e+06	1.75541e+06		7.54371e+07	6.9162e+07	7.30803e+07		0.0312807	0.0237639	0.0240202	0.026355		2.00527e+06	1.68192e+06	1.66136e+06		6.53132e+07	7.46853e+07	7.61283e+07		0.0307025	0.0225201	0.0218231	0.0250152		1.21922e+06	1.19204e+06	1.1625e+06		7.6909e+07	6.84746e+07	6.5746e+07		0.0158528	0.0174085	0.0176817	0.016981		2.71895e+06	2279916	1.94337e+06
[K].AESETGTK.[E]	1xPhospho [S3(100)]	AT1G67230.1 [849-856]	AT1G67230.1 1xPhospho [S851(100)]	0.000968541	0.000315417		1.55118e+06	885407	761255		7.54371e+07	6.9162e+07	7.30803e+07		0.0205626	0.0128019	0.0104167	0.0145937		915750	1.00498e+06	299666		6.53132e+07	7.46853e+07	7.61283e+07		0.0140209	0.0134562	0.00393633	0.0104711		619603	998576	675514		7.6909e+07	6.84746e+07	6.5746e+07		0.00805632	0.0145832	0.0102746	0.0109714		509725	581887	552537
[R].VSEIQFDDPR.[I]	1xPhospho [S2(100)]	AT1G67230.1 [41-50]	AT1G67230.1 1xPhospho [S42(100)]	0.0396196	0.00366122		839800	1.06494e+06	945522		7.54371e+07	6.9162e+07	7.30803e+07		0.0111325	0.0153978	0.0129381	0.0131561		656529	613074	768151		6.53132e+07	7.46853e+07	7.61283e+07		0.010052	0.00820876	0.0100902	0.00945033			508003	399750		7.6909e+07	6.84746e+07	6.5746e+07		#VALUE!	0.00741886	0.00608022	#VALUE!		851452	603229	601518
[R].MVKSPDPLEEQR.[R]	1xOxidation [M1]; 1xPhospho [S4(100)]	AT1G67580.1 [725-736]	AT1G67580.1 1xPhospho [S728(100)]	9.04428e-06	8.35654e-05		11198618	10436444	13352717		6.45903e+06	6.28231e+06	6.32433e+06		1.73379	1.66124	2.11132	1.83545		10140144	12124426	7.81403e+06		4.01826e+06	4.97827e+06	4.82266e+06		2.52352	2.43547	1.62027	2.19309		12417480	12843603	7222381		5.56128e+06	4.31954e+06	5.41986e+06		2.23285	2.97337	1.33258	2.1796		12472451	11917785	11472581
[R].NTSQTPEVGELVR.[E]	1xPhospho [T5(100)]	AT1G67580.1 [307-319]	AT1G67580.1 1xPhospho [T311(100)]	5.52237e-05	8.35654e-05		7.68628e+06	6.1665e+06	5.094e+06		6.45903e+06	6.28231e+06	6.32433e+06		1.19	0.981567	0.805461	0.992344		6.61908e+06	5.17047e+06	5.17014e+06		4.01826e+06	4.97827e+06	4.82266e+06		1.64725	1.03861	1.07205	1.25264		2.38764e+06	3.82172e+06	2343159		5.56128e+06	4.31954e+06	5.41986e+06		0.429332	0.884753	0.432328	0.582138		7.53633e+06	8.26932e+06	4.9937e+06
[K].SPDPLEEQR.[R]	1xPhospho [S1(100)]	AT1G67580.1 [728-736]	AT1G67580.1 1xPhospho [S728(100)]	0.000558623	8.35654e-05		2.0826e+06	2.84903e+06	2.49895e+06		6.45903e+06	6.28231e+06	6.32433e+06		0.322433	0.453501	0.395132	0.390355		2.18225e+06	1713089	2.4423e+06		4.01826e+06	4.97827e+06	4.82266e+06		0.543085	0.344113	0.506423	0.46454			1.85524e+06	1.57693e+06		5.56128e+06	4.31954e+06	5.41986e+06		#VALUE!	0.4295	0.290955	#VALUE!		1.72574e+06	2.28329e+06	1.78514e+06
[R].RMVKSPDPLEEQR.[R]	1xOxidation [M2]; 1xPhospho [S5(100)]	AT1G67580.1 [724-736]	AT1G67580.1 1xPhospho [S728(100)]	0.00829717	0.00106329		665843	599073	322592		6.45903e+06	6.28231e+06	6.32433e+06		0.103087	0.0953588	0.0510081	0.0831513		494628	440834	458238		4.01826e+06	4.97827e+06	4.82266e+06		0.123095	0.0885516	0.0950178	0.102222		475168		344430		5.56128e+06	4.31954e+06	5.41986e+06		0.0854422	#VALUE!	0.0635496	#VALUE!		753081		465016
[R].AQSPVEK.[K]	1xPhospho [S3(100)]	AT1G67580.1 [141-147]	AT1G67580.1 1xPhospho [S143(100)]	0.017473	0.001807		10733655	7.18758e+06	3.55543e+06		6.45903e+06	6.28231e+06	6.32433e+06		1.66181	1.1441	0.562183	1.1227		6.14916e+06	4739005	7.06283e+06		4.01826e+06	4.97827e+06	4.82266e+06		1.53031	0.951938	1.46451	1.31558		4.81489e+06	4.37396e+06	3.75645e+06		5.56128e+06	4.31954e+06	5.41986e+06		0.865788	1.0126	0.69309	0.857159		7818208	3.96954e+06	4.8812e+06
[M].ALPPSSPSPSSPSLQR.[L]	1xAcetyl [N-Term]; 1xPhospho [S11(98.4)]	AT1G67930.1 [2-17]	AT1G67930.1 1xAcetyl [N-Term]; 1xPhospho [S12(98.4)]	7.62496e-05	8.35654e-05		2.00561e+06	2.87661e+06	2.90725e+06		6.20033e+07	6.82615e+07	7.01568e+07		0.0323469	0.0421411	0.0414393	0.0386424		2.66432e+06	2.59878e+06	1.9159e+06		5.77841e+07	5.90011e+07	5.58055e+07		0.0461081	0.0440464	0.0343316	0.0414954		2594464	3.36851e+06	1.21877e+06		5.57743e+07	5.09762e+07	5.99559e+07		0.0465172	0.06608	0.0203278	0.0443083		3.30951e+06	2.14327e+06	3811624
[R].KEIITLDPSSPK.[V]	1xPhospho [S10(99.5)]	AT1G67950.2 [258-269]	AT1G67950.2 1xPhospho [S267(99.5)]	1.29281e-05	8.35654e-05		794794	733875			4.11788e+06	4.61266e+06	2.26992e+06		0.19301	0.1591	#VALUE!	#VALUE!		740593	603071	272518		3.72773e+06	3.88126e+06	9.89881e+06		0.198671	0.15538	0.0275304	0.127194		753792	1.03006e+06	297864		7.18693e+06	2.03942e+06	6.27519e+06		0.104884	0.505072	0.047467	0.219141		1.3446e+06	1.24587e+06	557410
[K].EIITLDPSSPKVPAVVPVK.[L]	1xPhospho [S9(100)]	AT1G67950.2 [259-277]	AT1G67950.2 1xPhospho [S267(100)]	0.00155849	0.000315417		3402811	3.72491e+06	1.43482e+06		4.11788e+06	4.61266e+06	2.26992e+06		0.82635	0.807541	0.632104	0.755332		3.61232e+06	1.1038e+06	920587		3.72773e+06	3.88126e+06	9.89881e+06		0.96904	0.284393	0.0929998	0.448811			3.05997e+06	1.87876e+06		7.18693e+06	2.03942e+06	6.27519e+06		#VALUE!	1.50041	0.299394	#VALUE!		2.94085e+06	2.99175e+06	2.95589e+06
[K].EIITLDPSSPK.[V]	1xPhospho [S9(99.3)]	AT1G67950.2 [259-269]	AT1G67950.2 1xPhospho [S267(99.3)]	0.00276699	0.000515838		4.17144e+06	4.67432e+06	3.9383e+06		4.11788e+06	4.61266e+06	2.26992e+06		1.01301	1.01337	1.735	1.25379		4.45829e+06	3.35387e+06	2.76669e+06		3.72773e+06	3.88126e+06	9.89881e+06		1.19598	0.864119	0.279498	0.779865		3.7116e+06	4.38169e+06	2.17147e+06		7.18693e+06	2.03942e+06	6.27519e+06		0.516438	2.14849	0.34604	1.00366		6254750	5797183	3.71841e+06
[R].VDPFLNENASPPNASPSIVNSK.[A]	1xPhospho [S10(100)]	AT1G68010.1 [356-377]	AT1G68010.1 1xPhospho [S365(100)]	3.07345e-08	8.35654e-05		3.13285e+06	4.13867e+06	3157118		1.68559e+09	1.56717e+09	1.65094e+09		0.00185861	0.00264086	0.00191232	0.00213726		3.39634e+06	2.03265e+06	1.57464e+06		1.4406e+09	1.42972e+09	1.44897e+09		0.00235759	0.00142171	0.00108673	0.00162201		1.19472e+06	2.74748e+06	1.43405e+06		1.60507e+09	1.47995e+09	1.56656e+09		0.000744342	0.00185647	0.000915416	0.00117208		2.92562e+06	3.14872e+06	1.71521e+06
[R].ASSMEEVLR.[E]	1xOxidation [M4]; 1xPhospho [S3(100)]	AT1G68010.1 [227-235]	AT1G68010.1 1xPhospho [S229(100)]	0.00481927	0.000712301		1.36668e+06	1.84115e+06	1.36883e+06		1.68559e+09	1.56717e+09	1.65094e+09		0.000810802	0.00117483	0.000829123	0.000938251		1.79251e+06	706108	1.16135e+06		1.4406e+09	1.42972e+09	1.44897e+09		0.00124428	0.000493877	0.0008015	0.000846554		1.92255e+06		1.14067e+06		1.60507e+09	1.47995e+09	1.56656e+09		0.0011978	#VALUE!	0.00072814	#VALUE!		1.18201e+06	1.01506e+06	172847
[R].NSFTSNSTSVLK.[N]	1xPhospho [S2(100)]	AT1G68060.1 [434-445]	AT1G68060.1 1xPhospho [S435(100)]	4.64286e-05	8.35654e-05		3.66775e+06	5552609	3.76227e+06		1.44056e+07	1.70255e+07	1.47395e+07		0.254605	0.326135	0.255252	0.278664		7084277	6142204	4.21985e+06		2.00749e+07	1.75464e+07	3.68862e+07		0.352893	0.350056	0.114402	0.27245		4.26198e+06	3.55385e+06	1896395		1.68175e+07	1.51833e+07	1.77429e+07		0.253425	0.234063	0.106882	0.198123		9082366	5712894	4272777
[R].RQSIGGSDNLQK.[F]	1xPhospho [S3(100)]	AT1G68060.1 [408-419]	AT1G68060.1 1xPhospho [S410(100)]	3.76466e-08	8.35654e-05		3.74084e+06	2.43084e+06	2.84258e+06		1.44056e+07	1.70255e+07	1.47395e+07		0.259679	0.142776	0.192855	0.198437		2.61674e+06	2377799	2.62088e+06		2.00749e+07	1.75464e+07	3.68862e+07		0.130349	0.135515	0.0710532	0.112306		2.94432e+06	2.93507e+06	2.66137e+06		1.68175e+07	1.51833e+07	1.77429e+07		0.175075	0.193308	0.149996	0.172793		3758409	3.37008e+06	3141502
[K].GPGNYSFNK.[A]	1xPhospho [S6(100)]	AT1G68060.1 [470-478]	AT1G68060.1 1xPhospho [S475(100)]	0.000383657	8.35654e-05		7.35592e+06	12189191	14302767		1.44056e+07	1.70255e+07	1.47395e+07		0.510628	0.715937	0.970372	0.732313		10725430	13901104	17143232		2.00749e+07	1.75464e+07	3.68862e+07		0.534271	0.79225	0.46476	0.597094		13886254	12593195	10495143		1.68175e+07	1.51833e+07	1.77429e+07		0.825702	0.82941	0.591513	0.748875		21544040	22974154	17268598
[truncated: 6,893 more rows]
[truncated: 16 more columns]

## Sheet: 2. DPP, WT_BLM vs WT_Mock
Sheet 2. DPPs identified in WT-BLM vs WT-Mock.
[truncated: 197 more rows]

## Sheet: 3. DPP, xip_Mock vs WT_Mock
Sheet 3. DPPs identified in xip-Mock vs WT-Mock.
[truncated: 143 more rows]

## Sheet: 4. DPP, xip_BLM vs xip_Mock
Sheet 4. DPPs identified in xip-BLM vs xip-Mock.
[truncated: 371 more rows]

[truncated: 2 more sheets: 5. DPP, xip_BLM vs WT_BLM, 6. DPPs-Collection]
