# Supplementary material for: Arabidopsis γ-H2A.X-INTERACTING PROTEIN participates in DNA damage response and safeguards chromatin stability
Source: Nat Commun. 2022 Dec 26;13:7942. doi: 10.1038/s41467-022-35715-2 (PMC9792525; doi:10.1038/s41467-022-35715-2)
Supplement: Supplementary file 9 — Supplementary Data 6 [file 41467_2022_35715_MOESM9_ESM.xlsx]

## Sheet: Note
Supplementary Table 6. PRM verification of phosphorylation site of selected target proteins in this study.
This file includes 3 sheets:
Sheet 1	phosphopeptides verified by PRM
Sheet 2	Proteins verified by PRM
Sheet 3	Normalization of selected target proteins
Note: The data in blue show the result from phospho-peptide-sum normalized to protein-sum, and these data were shown in Supplementary Fig.13

## Sheet: 1. PRM-phosphopeptides
Sheet 1 phosphopeptides verified by PRM
PG.ProteinId	PG. ProteinName	PG.GeneId	PG. Precursor Count	PEP. Precursor Count	EG.PrecursorId	EG.ModifiedSequence	TG.LabeledSequence	[1] Lumos05537-SKY-ZY-20220825-PRM-pho-MS_WT-1.raw.EG.Quantity (Settings)	[2] Lumos05538-SKY-ZY-20220825-PRM-pho-BLM_WT-1.raw.EG.Quantity (Settings)	[3] Lumos05539-SKY-ZY-20220825-PRM-pho-MS_xip-1.raw.EG.Quantity (Settings)	[4] Lumos05540-SKY-ZY-20220825-PRM-pho-BLM_xip-1.raw.EG.Quantity (Settings)	[5] Lumos05541-SKY-ZY-20220825-PRM-pho-MS_WT-2.raw.EG.Quantity (Settings)	[6] Lumos05542-SKY-ZY-20220825-PRM-pho-BLM_WT-2.raw.EG.Quantity (Settings)	[7] Lumos05543-SKY-ZY-20220825-PRM-pho-MS_xip-2.raw.EG.Quantity (Settings)	[8] Lumos05544-SKY-ZY-20220825-PRM-pho-BLM_xip-2.raw.EG.Quantity (Settings)	[9] Lumos05545-SKY-ZY-20220825-PRM-pho-MS_WT-3.raw.EG.Quantity (Settings)	[10] Lumos05546-SKY-ZY-20220825-PRM-pho-BLM_WT-3.raw.EG.Quantity (Settings)	[11] Lumos05547-SKY-ZY-20220825-PRM-pho-MS_xip-3.raw.EG.Quantity (Settings)	[12] Lumos05548-SKY-ZY-20220825-PRM-pho-BLM_xip-3.raw.EG.Quantity (Settings)	[1] Lumos05537-SKY-ZY-20220825-PRM-pho-MS_WT-1.raw.EG.DatapointsPerPeak	[2] Lumos05538-SKY-ZY-20220825-PRM-pho-BLM_WT-1.raw.EG.DatapointsPerPeak	[3] Lumos05539-SKY-ZY-20220825-PRM-pho-MS_xip-1.raw.EG.DatapointsPerPeak	[4] Lumos05540-SKY-ZY-20220825-PRM-pho-BLM_xip-1.raw.EG.DatapointsPerPeak	[5] Lumos05541-SKY-ZY-20220825-PRM-pho-MS_WT-2.raw.EG.DatapointsPerPeak	[6] Lumos05542-SKY-ZY-20220825-PRM-pho-BLM_WT-2.raw.EG.DatapointsPerPeak	[7] Lumos05543-SKY-ZY-20220825-PRM-pho-MS_xip-2.raw.EG.DatapointsPerPeak	[8] Lumos05544-SKY-ZY-20220825-PRM-pho-BLM_xip-2.raw.EG.DatapointsPerPeak	[9] Lumos05545-SKY-ZY-20220825-PRM-pho-MS_WT-3.raw.EG.DatapointsPerPeak	[10] Lumos05546-SKY-ZY-20220825-PRM-pho-BLM_WT-3.raw.EG.DatapointsPerPeak	[11] Lumos05547-SKY-ZY-20220825-PRM-pho-MS_xip-3.raw.EG.DatapointsPerPeak	[12] Lumos05548-SKY-ZY-20220825-PRM-pho-BLM_xip-3.raw.EG.DatapointsPerPeak
AT1G08880.1;AT1G54690.1	AT1G08880.1;AT1G54690.1	Symbols: HTA5, H2AXA; Symbols: HTA3, H2AXB, GAMMA-H2AX	3	1	_GDIGSAS[Phospho (STY)]QEF_.2	_GDIGSAS[Phospho (STY)]QEF_	_GDIGSAS[Phospho (STY)]QEF_	19386.8	154220	33644.2	127175	15442.7	158669	35673	120473	20673.7	143766	33216.3	122667	7	7	8	8	7	9	8	8	7	8	7	8
AT1G08880.1;AT1G54690.1	AT1G08880.1;AT1G54690.1	Symbols: HTA5, H2AXA; Symbols: HTA3, H2AXB, GAMMA-H2AX	3	2	_NKGDIGSAS[Phospho (STY)]QEF_.2	_NKGDIGSAS[Phospho (STY)]QEF_	_NKGDIGSAS[Phospho (STY)]QEF_	34188.4	314155	61757.4	197442	32059.4	339519	58573.6	215758	33236.4	309661	58356.8	203757	6	7	8	8	8	10	8	11	9	10	9	9
AT1G08880.1;AT1G54690.1	AT1G08880.1;AT1G54690.1	Symbols: HTA5, H2AXA; Symbols: HTA3, H2AXB, GAMMA-H2AX	3	2	_NKGDIGS[Phospho (STY)]ASQEF_.2	_NKGDIGS[Phospho (STY)]ASQEF_	_NKGDIGS[Phospho (STY)]ASQEF_	26762.4	247986	49492.6	148838	23785.3	265498	41755.4	179527	23988.4	252044	46737	156388	7	7	8	8	8	10	8	12	8	10	9	9
AT1G26630.1	AT1G26630.1	Symbols: FBR12	3	3	_[Acetyl (Protein N-term)]S[Phospho (STY)]DDEHHFEASESGASK_.2	_[Acetyl (Protein N-term)]S[Phospho (STY)]DDEHHFEASESGASK_	_[Acetyl (Protein N-term)]S[Phospho (STY)]DDEHHFEASESGASK_	2.58246e+06	4068352	4124376	3.74286e+06	2.35089e+06	3.9287e+06	4264606	3739152	2.66281e+06	4.20296e+06	4167859	3.74796e+06	7	7	7	7	10	8	8	8	8	8	8	8
AT1G26630.1	AT1G26630.1	Symbols: FBR12	3	3	_S[Phospho (STY)]DDEHHFEASESGASK_.3	_S[Phospho (STY)]DDEHHFEASESGASK_	_S[Phospho (STY)]DDEHHFEASESGASK_	113124	122954	121831	96432.9	110143	125910	123999	103539	118349	131543	132670	112487	6	6	7	7	9	8	8	8	8	8	8	9
AT1G26630.1	AT1G26630.1	Symbols: FBR12	3	3	_S[Phospho (STY)]DDEHHFEASESGASK_.2	_S[Phospho (STY)]DDEHHFEASESGASK_	_S[Phospho (STY)]DDEHHFEASESGASK_	70453.1	77380.2	75275.2	6513.37	13767.1	81436.1	72364.4	67791.3	78609.9	85605.5	77813.8	69176.7	6	6	6	11	15	8	8	8	8	7	8	8
AT4G35230.1	AT4G35230.1	Symbols: BSK1	4	1	_KQEEAPST[Phospho (STY)]PQRPLSPLGEAC[Carbamidomethyl (C)]SR_.3	_KQEEAPST[Phospho (STY)]PQRPLSPLGEAC[Carbamidomethyl (C)]SR_	_KQEEAPST[Phospho (STY)]PQRPLSPLGEAC[Carbamidomethyl (C)]SR_	1.81759e+06	1.89157e+06	1.00933e+06	1162928	1460513	1808955	1.20615e+06	1.42147e+06	1.64443e+06	1809291	1.10747e+06	1.43421e+06	8	7	8	8	9	9	9	8	9	10	9	9
AT4G35230.1	AT4G35230.1	Symbols: BSK1	4	1	_QEEAPST[Phospho (STY)]PQRPLSPLGEAC[Carbamidomethyl (C)]SR_.3	_QEEAPST[Phospho (STY)]PQRPLSPLGEAC[Carbamidomethyl (C)]SR_	_QEEAPST[Phospho (STY)]PQRPLSPLGEAC[Carbamidomethyl (C)]SR_	141194	145067	85838.9	96061.9	122504	128936	79764.7	88055	120473	121874	72523.7	79215	10	9	11	10	11	11	11	11	10	10	9	9
AT4G35230.1	AT4G35230.1	Symbols: BSK1	4	2	_SYS[Phospho (STY)]TNLAYTPPEYLR_.2	_SYS[Phospho (STY)]TNLAYTPPEYLR_	_SYS[Phospho (STY)]TNLAYTPPEYLR_	956486	1.22275e+06	751734	884251	782002	1.27146e+06	609650	858844	1.21956e+06	1.33868e+06	857499	909803	17	16	19	18	26	20	23	19	18	16	17	16
AT4G35230.1	AT4G35230.1	Symbols: BSK1	4	2	_S[Phospho (STY)]YSTNLAYTPPEYLR_.2	_S[Phospho (STY)]YSTNLAYTPPEYLR_	_S[Phospho (STY)]YSTNLAYTPPEYLR_	944617	1.20793e+06	739249	874668	776399	1.25692e+06	599511	847749	1.20319e+06	1320974	851740	896801	17	16	19	19	26	20	22	19	18	16	17	16

## Sheet: 2. PRM-proteins
Sheet 2 Proteins verified by PRM
PG.ProteinId	PG.ProteinName	PG.GeneId	PG. Precursor Count	PEP. Precursor Count	EG. Precursor Id	EG.ModifiedSequence	TG.LabeledSequence	[1] Lumos05563-SKY-ZY-20220825-PRM-MS_WT-1.raw.EG.Quantity (Settings)	[2] Lumos05564-SKY-ZY-20220825-PRM-MS-xip-1.raw.EG.Quantity (Settings)	[3] Lumos05565-SKY-ZY-20220825-PRM-BLM_WT-1.raw.EG.Quantity (Settings)	[4] Lumos05566-SKY-ZY-20220825-PRM-BLM_xip-1.raw.EG.Quantity (Settings)	[5] Lumos05567-SKY-ZY-20220825-PRM-MS_WT-2.raw.EG.Quantity (Settings)	[6] Lumos05568-SKY-ZY-20220825-PRM-MS-xip-2.raw.EG.Quantity (Settings)	[7] Lumos05569-SKY-ZY-20220825-PRM-BLM_WT-2.raw.EG.Quantity (Settings)	[8] Lumos05570-SKY-ZY-20220825-PRM-BLM_xip-2.raw.EG.Quantity (Settings)	[9] Lumos05571-SKY-ZY-20220825-PRM-MS_WT-3.raw.EG.Quantity (Settings)	[10] Lumos05572-SKY-ZY-20220825-PRM-MS-xip-3.raw.EG.Quantity (Settings)	[11] Lumos05573-SKY-ZY-20220825-PRM-BLM_WT-3.raw.EG.Quantity (Settings)	[12] Lumos05574-SKY-ZY-20220825-PRM-BLM_xip-3.raw.EG.Quantity (Settings)	[1] Lumos05563-SKY-ZY-20220825-PRM-MS_WT-1.raw.EG.DatapointsPerPeak	[2] Lumos05564-SKY-ZY-20220825-PRM-MS-xip-1.raw.EG.DatapointsPerPeak	[3] Lumos05565-SKY-ZY-20220825-PRM-BLM_WT-1.raw.EG.DatapointsPerPeak	[4] Lumos05566-SKY-ZY-20220825-PRM-BLM_xip-1.raw.EG.DatapointsPerPeak	[5] Lumos05567-SKY-ZY-20220825-PRM-MS_WT-2.raw.EG.DatapointsPerPeak	[6] Lumos05568-SKY-ZY-20220825-PRM-MS-xip-2.raw.EG.DatapointsPerPeak	[7] Lumos05569-SKY-ZY-20220825-PRM-BLM_WT-2.raw.EG.DatapointsPerPeak	[8] Lumos05570-SKY-ZY-20220825-PRM-BLM_xip-2.raw.EG.DatapointsPerPeak	[9] Lumos05571-SKY-ZY-20220825-PRM-MS_WT-3.raw.EG.DatapointsPerPeak	[10] Lumos05572-SKY-ZY-20220825-PRM-MS-xip-3.raw.EG.DatapointsPerPeak	[11] Lumos05573-SKY-ZY-20220825-PRM-BLM_WT-3.raw.EG.DatapointsPerPeak	[12] Lumos05574-SKY-ZY-20220825-PRM-BLM_xip-3.raw.EG.DatapointsPerPeak
AT1G08880.1	AT1G08880.1	Symbols: HTA5, H2AXA, γ-H2AX	1	1	_NKGDIGSASQEF_.2	_NKGDIGSASQEF_	_NKGDIGSASQEF_	26847.9	38150.3	37408.5	21616.1	27049.2	33294.8	34738.1	21929	29277.2	30609.7	33322	22890.7	12	14	10	11	11	10	11	10	12	9	10	9
AT1G09200.1;AT3G27360.1;AT5G10390.1;AT5G10400.1;AT5G65360.1	AT1G09200.1;AT3G27360.1;AT5G10390.1;AT5G10400.1;AT5G65360.1	Symbols: H3.1	2	1	_PGTVALR_.2	_PGTVALR_	_PGTVALR_	609669	570915	664051	391185	606161	523160	635693	416632	582025	513939	566834	433174	8	8	7	8	7	8	8	7	8	8	8	8
AT1G09200.1;AT3G27360.1;AT5G10390.1;AT5G10400.1;AT5G65360.1	AT1G09200.1;AT3G27360.1;AT5G10390.1;AT5G10400.1;AT5G65360.1	Symbols: H3.1	2	1	_SAPATGGVK_.2	_SAPATGGVK_	_SAPATGGVK_	342153	300785	364738	197648	343512	291480	313266	214875	321831	279530	298172	207471	10	9	9	9	10	9	8	10	10	8	9	9
AT1G26630.1	AT1G26630.1	Symbols: FBR12	3	1	_TYPQSAGNIR_.2	_TYPQSAGNIR_	_TYPQSAGNIR_	8777033	9202486	9699853	5897749	8424222	8476401	8873093	5.93005e+06	8.15181e+06	8149781	7880527	6568927	21	19	19	17	16	18	17	18	15	16	17	18
AT1G26630.1	AT1G26630.1	Symbols: FBR12	3	1	_LPTDDGLTAQMR_.2	_LPTDDGLTAQMR_	_LPTDDGLTAQMR_	6073316	6.53257e+06	6715683	4.16388e+06	5.71339e+06	6.02112e+06	6074585	3.7461e+06	5105535	5332884	5.03142e+06	4.09545e+06	13	13	13	13	12	14	13	11	11	13	13	13
AT1G26630.1	AT1G26630.1	Symbols: FBR12	3	1	_DDLKLPTDDGLTAQMR_.3	_DDLKLPTDDGLTAQMR_	_DDLKLPTDDGLTAQMR_	187509	296271	317641	166206	203675	277772	338207	160829	177472	257936	288235	168116	16	16	16	15	14	16	15	15	16	16	14	16
AT4G35230.1	AT4G35230.1	Symbols: BSK1	3	1	_DLVATLAPLQTK_.2	_DLVATLAPLQTK_	_DLVATLAPLQTK_	439254	408901	380684	319804	466323	413595	465021	296982	432471	410516	436924	300367	18	16	14	18	16	16	15	17	17	17	18	17
AT4G35230.1	AT4G35230.1	Symbols: BSK1	3	1	_SYSTNLAYTPPEYLR_.2	_SYSTNLAYTPPEYLR_	_SYSTNLAYTPPEYLR_	277035	283323	281233	169871	300870	251964	301726	172264	247249	243205	261728	186179	14	14	13	13	14	14	14	14	14	14	15	15
AT4G35230.1	AT4G35230.1	Symbols: BSK1	3	1	_AATNNFSSDNIVSESGEK_.2	_AATNNFSSDNIVSESGEK_	_AATNNFSSDNIVSESGEK_	199247	11610.1	111662	93198.2	13465.8	60430.6	64106.6	5724.18	94529.4	103802	99303.3	80535.4	10	29	6	10	9	12	11	8	15	15	15	12

## Sheet: 3. Normalization
Sheet 3 Normalization of selected target proteins
Note: The data in blue show the results from phospho-peptide-sum normalized to protein-sum, and these data were shown in Supplementary Fig.13
	positions in master proteins	Phospho-peptides	Phospho-sites	The analyzed phospho-peptides	[1] Lumos05537-SKY-ZY-20220825-PRM-pho-MS_WT-1.raw.EG.Quantity (Settings)	[5] Lumos05541-SKY-ZY-20220825-PRM-pho-MS_WT-2.raw.EG.Quantity (Settings)	[9] Lumos05545-SKY-ZY-20220825-PRM-pho-MS_WT-3.raw.EG.Quantity (Settings)		[2] Lumos05538-SKY-ZY-20220825-PRM-pho-BLM_WT-1.raw.EG.Quantity (Settings)	[6] Lumos05542-SKY-ZY-20220825-PRM-pho-BLM_WT-2.raw.EG.Quantity (Settings)	[10] Lumos05546-SKY-ZY-20220825-PRM-pho-BLM_WT-3.raw.EG.Quantity (Settings)		[3] Lumos05539-SKY-ZY-20220825-PRM-pho-MS_xip-1.raw.EG.Quantity (Settings)	[7] Lumos05543-SKY-ZY-20220825-PRM-pho-MS_xip-2.raw.EG.Quantity (Settings)	[11] Lumos05547-SKY-ZY-20220825-PRM-pho-MS_xip-3.raw.EG.Quantity (Settings)		[4] Lumos05540-SKY-ZY-20220825-PRM-pho-BLM_xip-1.raw.EG.Quantity (Settings)	[8] Lumos05544-SKY-ZY-20220825-PRM-pho-BLM_xip-2.raw.EG.Quantity (Settings)	[12] Lumos05548-SKY-ZY-20220825-PRM-pho-BLM_xip-3.raw.EG.Quantity (Settings)
phospho_peptide	AT1G08880.1 [133-142]	GDIGSAS[Phospho (STY)]QEF	H2A.X-S139	phospho-peptide 1	19386.8	15442.7	20673.7		154220	158669	143766		33644.2	35673	33216.3		127175	120473	122667
	AT1G08880.1 [131-142]	NKGDIGSAS[Phospho (STY)]QEF	H2A.X-S139	phospho-peptide 2	34188.4	32059.4	33236.4		314155	339519	309661		61757.4	58573.6	58356.8		197442	215758	203757
	AT1G08880.1 [131-142]	NKGDIGS[Phospho (STY)]ASQEF	H2A.X-S137	another phospho-site, not used here	26762.4	23785.3	23988.4		247986	265498	252044		49492.6	41755.4	46737		148838	179527	156388
			H2A.X-S139	phospho-peptide-sum (1+2)	53575.2	47502.1	53910.2		468375	498188	453427		95401.6	94246.6	91573.1		324616	336230	326424
	positions in master proteins	Peptide used for quantification	ProteinName		[1] Lumos05563-SKY-ZY-20220825-PRM-MS_WT-1.raw.EG.Quantity (Settings)	[5] Lumos05567-SKY-ZY-20220825-PRM-MS_WT-2.raw.EG.Quantity (Settings)	[9] Lumos05571-SKY-ZY-20220825-PRM-MS_WT-3.raw.EG.Quantity (Settings)		[3] Lumos05565-SKY-ZY-20220825-PRM-BLM_WT-1.raw.EG.Quantity (Settings)	[7] Lumos05569-SKY-ZY-20220825-PRM-BLM_WT-2.raw.EG.Quantity (Settings)	[11] Lumos05573-SKY-ZY-20220825-PRM-BLM_WT-3.raw.EG.Quantity (Settings)		[2] Lumos05564-SKY-ZY-20220825-PRM-MS-xip-1.raw.EG.Quantity (Settings)	[6] Lumos05568-SKY-ZY-20220825-PRM-MS-xip-2.raw.EG.Quantity (Settings)	[10] Lumos05572-SKY-ZY-20220825-PRM-MS-xip-3.raw.EG.Quantity (Settings)		[4] Lumos05566-SKY-ZY-20220825-PRM-BLM_xip-1.raw.EG.Quantity (Settings)	[8] Lumos05570-SKY-ZY-20220825-PRM-BLM_xip-2.raw.EG.Quantity (Settings)	[12] Lumos05574-SKY-ZY-20220825-PRM-BLM_xip-3.raw.EG.Quantity (Settings)
protein	AT1G08880.1 [131-142]	NKGDIGSASQEF	H2A.X	protein H2A.X	26847.9	27049.2	29277.2		37408.5	34738.1	33322		38150.3	33294.8	30609.7		21616.1	21929	22890.7
			Normalization		MS_WT-1	MS_WT-2	MS_WT-3		BLM_WT-1	BLM_WT-2	BLM_WT-3		MS_xip-1	MS_xip-2	MS_xip-3		BLM_xip-1	BLM_xip-2	BLM_xip-3			MS-WT	BLM-WT	MS-xip	BLM-xip
			H2A.X-S139	phospho-peptide 1/protein H2A.X	0.722099	0.570913	0.706139		4.1226	4.56758	4.31444		0.881886	1.07143	1.08516		5.88333	5.49376	5.35882		Average	0.666383	4.33487	1.01282	5.57864
																					SD	0.0830643	0.223192	0.113603	0.272359
				T-test (BLM vs MS) (*)					1.17299e-05								1.15267e-05
				T-test (xip vs WT) (X)									0.013014				0.00361501
			Normalization		MS_WT-1	MS_WT-2	MS_WT-3		BLM_WT-1	BLM_WT-2	BLM_WT-3		MS_xip-1	MS_xip-2	MS_xip-3		BLM_xip-1	BLM_xip-2	BLM_xip-3			MS-WT	BLM-WT	MS-xip	BLM-xip
			H2A.X-S139	phospho-peptide 2/protein H2A.X	1.27341	1.18522	1.13523		8.39797	9.7737	9.29299		1.61879	1.75924	1.90648		9.13399	9.83893	8.90129		Average	1.19796	9.15489	1.7615	9.2914
																					SD	0.069963	0.698186	0.143856	0.48824
				T-test (BLM vs MS) (*)					3.96297e-05								1.37785e-05
				T-test (xip vs WT) (X)									0.00364992				0.795118
			Normalization		MS_WT-1	MS_WT-2	MS_WT-3		BLM_WT-1	BLM_WT-2	BLM_WT-3		MS_xip-1	MS_xip-2	MS_xip-3		BLM_xip-1	BLM_xip-2	BLM_xip-3			MS-WT	BLM-WT	MS-xip	BLM-xip
			H2A.X-S139	phospho-peptide-sum/protein H2A.X	1.99551	1.75614	1.84137		12.5206	14.3413	13.6074		2.50068	2.83067	2.99163		15.0173	15.3327	14.2601		Average	1.86434	13.4898	2.77433	14.87
																					SD	0.121328	0.916042	0.25028	0.551253
				T-test (BLM vs MS) (*)					2.62402e-05								4.16068e-06
				T-test (xip vs WT) (X)									0.00478215				0.0890003
	positions in master proteins	Phospho-peptides	Phospho-sites	The analyzed phospho-peptides	[1] Lumos05537-SKY-ZY-20220825-PRM-pho-MS_WT-1.raw.EG.Quantity (Settings)	[5] Lumos05541-SKY-ZY-20220825-PRM-pho-MS_WT-2.raw.EG.Quantity (Settings)	[9] Lumos05545-SKY-ZY-20220825-PRM-pho-MS_WT-3.raw.EG.Quantity (Settings)		[2] Lumos05538-SKY-ZY-20220825-PRM-pho-BLM_WT-1.raw.EG.Quantity (Settings)	[6] Lumos05542-SKY-ZY-20220825-PRM-pho-BLM_WT-2.raw.EG.Quantity (Settings)	[10] Lumos05546-SKY-ZY-20220825-PRM-pho-BLM_WT-3.raw.EG.Quantity (Settings)		[3] Lumos05539-SKY-ZY-20220825-PRM-pho-MS_xip-1.raw.EG.Quantity (Settings)	[7] Lumos05543-SKY-ZY-20220825-PRM-pho-MS_xip-2.raw.EG.Quantity (Settings)	[11] Lumos05547-SKY-ZY-20220825-PRM-pho-MS_xip-3.raw.EG.Quantity (Settings)		[4] Lumos05540-SKY-ZY-20220825-PRM-pho-BLM_xip-1.raw.EG.Quantity (Settings)	[8] Lumos05544-SKY-ZY-20220825-PRM-pho-BLM_xip-2.raw.EG.Quantity (Settings)	[12] Lumos05548-SKY-ZY-20220825-PRM-pho-BLM_xip-3.raw.EG.Quantity (Settings)
phospho_peptide	AT1G08880.1 [133-142]	GDIGSAS[Phospho (STY)]QEF	H2A.X-S139	phospho-peptide 1	19386.8	15442.7	20673.7		154220	158669	143766		33644.2	35673	33216.3		127175	120473	122667
	AT1G08880.1 [131-142]	NKGDIGSAS[Phospho (STY)]QEF	H2A.X-S139	phospho-peptide 2	34188.4	32059.4	33236.4		314155	339519	309661		61757.4	58573.6	58356.8		197442	215758	203757
	AT1G08880.1 [131-142]	NKGDIGS[Phospho (STY)]ASQEF	H2A.X-S137	another phospho-site, not used here	26762.4	23785.3	23988.4		247986	265498	252044		49492.6	41755.4	46737		148838	179527	156388
			H2A.X-S139	phospho-peptide-sum (1+2)	53575.2	47502.1	53910.2		468375	498188	453427		95401.6	94246.6	91573.1		324616	336230	326424
	positions in master proteins	Peptide used for quantification	ProteinName		[1] Lumos05563-SKY-ZY-20220825-PRM-MS_WT-1.raw.EG.Quantity (Settings)	[5] Lumos05567-SKY-ZY-20220825-PRM-MS_WT-2.raw.EG.Quantity (Settings)	[9] Lumos05571-SKY-ZY-20220825-PRM-MS_WT-3.raw.EG.Quantity (Settings)		[3] Lumos05565-SKY-ZY-20220825-PRM-BLM_WT-1.raw.EG.Quantity (Settings)	[7] Lumos05569-SKY-ZY-20220825-PRM-BLM_WT-2.raw.EG.Quantity (Settings)	[11] Lumos05573-SKY-ZY-20220825-PRM-BLM_WT-3.raw.EG.Quantity (Settings)		[2] Lumos05564-SKY-ZY-20220825-PRM-MS-xip-1.raw.EG.Quantity (Settings)	[6] Lumos05568-SKY-ZY-20220825-PRM-MS-xip-2.raw.EG.Quantity (Settings)	[10] Lumos05572-SKY-ZY-20220825-PRM-MS-xip-3.raw.EG.Quantity (Settings)		[4] Lumos05566-SKY-ZY-20220825-PRM-BLM_xip-1.raw.EG.Quantity (Settings)	[8] Lumos05570-SKY-ZY-20220825-PRM-BLM_xip-2.raw.EG.Quantity (Settings)	[12] Lumos05574-SKY-ZY-20220825-PRM-BLM_xip-3.raw.EG.Quantity (Settings)
protein	AT1G09200.1 [44-50]	PGTVALR	H3.1	protein H3.1-1	609669	606161	582025		664051	635693	566834		570915	523160	513939		391185	416632	433174
	AT1G09200.1 [29-37]	SAPATGGVK	H3.1	protein H3.1-2	342153	343512	321831		364738	313266	298172		300785	291480	279530		197648	214875	207471
			H3.1-sum	protein-H3.1-sum	951822	949673	903856		1.02879e+06	948959	865006		871699	814640	793469		588833	631507	640646
			Normalization		MS_WT-1	MS_WT-2	MS_WT-3		BLM_WT-1	BLM_WT-2	BLM_WT-3		MS_xip-1	MS_xip-2	MS_xip-3		BLM_xip-1	BLM_xip-2	BLM_xip-3			MS-WT	BLM-WT	MS-xip	BLM-xip
			H2A.X-S139/H3.1-sum	phospho-peptide 1/protein H3.1-sum	0.0203681	0.0162611	0.0228728		0.149904	0.167203	0.166202		0.0385961	0.0437899	0.0418621		0.215977	0.19077	0.191474		Average	0.019834	0.161103	0.041416	0.199407
																					SD	0.00333806	0.00971136	0.00262547	0.0143545
				T-test (BLM vs MS) (*)					1.83974e-05								4.7613e-05
				T-test (xip vs WT) (X)									0.000919037				0.0186484
			Normalization		MS_WT-1	MS_WT-2	MS_WT-3		BLM_WT-1	BLM_WT-2	BLM_WT-3		MS_xip-1	MS_xip-2	MS_xip-3		BLM_xip-1	BLM_xip-2	BLM_xip-3			MS-WT	BLM-WT	MS-xip	BLM-xip
			H2A.X-S139/H3.1-sum	phospho-peptide 2/protein H3.1-sum	0.0359189	0.0337583	0.0367718		0.305364	0.357781	0.357987		0.0708471	0.0719012	0.0735463		0.33531	0.341656	0.318049		Average	0.035483	0.340377	0.0720982	0.331671
																					SD	0.00155332	0.0303227	0.00136034	0.0122164
				T-test (BLM vs MS) (*)					6.41428e-05								3.33568e-06
				T-test (xip vs WT) (X)									6.69422e-06				0.668583
			Normalization		MS_WT-1	MS_WT-2	MS_WT-3		BLM_WT-1	BLM_WT-2	BLM_WT-3		MS_xip-1	MS_xip-2	MS_xip-3		BLM_xip-1	BLM_xip-2	BLM_xip-3			MS-WT	BLM-WT	MS-xip	BLM-xip
			H2A.X-S139-sum/H3.1-sum	phospho-peptide-sum/protein H3.1-sum	0.0562871	0.0500194	0.0596446		0.455268	0.524984	0.524189		0.109443	0.115691	0.115408		0.551287	0.532426	0.509524		Average	0.055317	0.50148	0.113514	0.531079
																					SD	0.00488538	0.0400229	0.00352842	0.0209143
				T-test (BLM vs MS) (*)					4.36691e-05								4.41248e-06
				T-test (xip vs WT) (X)									7.48574e-05				0.319679
					MS-WT-1	MS-WT-2	MS-WT-3		BLM-WT-1	BLM-WT-2	BLM-WT-3		MS-xip-1	MS-xip-2	MS-xip-3		BLM-xip-1	BLM-xip-2	BLM-xip-3
	positions in master proteins	Phospho-peptides	Phospho-sites	The analyzed phospho-peptides	[1] Lumos05537-SKY-ZY-20220825-PRM-pho-MS_WT-1.raw.EG.Quantity (Settings)	[5] Lumos05541-SKY-ZY-20220825-PRM-pho-MS_WT-2.raw.EG.Quantity (Settings)	[9] Lumos05545-SKY-ZY-20220825-PRM-pho-MS_WT-3.raw.EG.Quantity (Settings)		[2] Lumos05538-SKY-ZY-20220825-PRM-pho-BLM_WT-1.raw.EG.Quantity (Settings)	[6] Lumos05542-SKY-ZY-20220825-PRM-pho-BLM_WT-2.raw.EG.Quantity (Settings)	[10] Lumos05546-SKY-ZY-20220825-PRM-pho-BLM_WT-3.raw.EG.Quantity (Settings)		[3] Lumos05539-SKY-ZY-20220825-PRM-pho-MS_xip-1.raw.EG.Quantity (Settings)	[7] Lumos05543-SKY-ZY-20220825-PRM-pho-MS_xip-2.raw.EG.Quantity (Settings)	[11] Lumos05547-SKY-ZY-20220825-PRM-pho-MS_xip-3.raw.EG.Quantity (Settings)		[4] Lumos05540-SKY-ZY-20220825-PRM-pho-BLM_xip-1.raw.EG.Quantity (Settings)	[8] Lumos05544-SKY-ZY-20220825-PRM-pho-BLM_xip-2.raw.EG.Quantity (Settings)	[12] Lumos05548-SKY-ZY-20220825-PRM-pho-BLM_xip-3.raw.EG.Quantity (Settings)
phospho_peptide	AT1G26630.1 [2-17]	[Acetyl (Protein N-term)]S[Phospho (STY)]DDEHHFEASESGASK	FBR12-S2	phospho-peptide 1, major	2.58246e+06	2.35089e+06	2.66281e+06		4068352	3.9287e+06	4.20296e+06		4124376	4264606	4167859		3.74286e+06	3739152	3.74796e+06
	AT1G26630.1 [2-17]	S[Phospho (STY)]DDEHHFEASESGASK	FBR12-S2	phospho-peptide 2, minor	113124	110143	118349		122954	125910	131543		121831	123999	132670		96432.9	103539	112487
	AT1G26630.1 [2-17]	S[Phospho (STY)]DDEHHFEASESGASK	FBR12-S2	phospho-peptide 3, minor	70453.1	13767.1	78609.9		77380.2	81436.1	85605.5		75275.2	72364.4	77813.8		6513.37	67791.3	69176.7
			FBR12-S2-sum	phospho-peptide-sum (1+2+3)	2.76603e+06	2.4748e+06	2.85977e+06		4.26869e+06	4.13605e+06	4.42011e+06		4.32148e+06	4.46097e+06	4.37834e+06		3.8458e+06	3.91048e+06	3.92963e+06
	positions in master proteins	Peptide used for quantification	ProteinName		[1] Lumos05563-SKY-ZY-20220825-PRM-MS_WT-1.raw.EG.Quantity (Settings)	[5] Lumos05567-SKY-ZY-20220825-PRM-MS_WT-2.raw.EG.Quantity (Settings)	[9] Lumos05571-SKY-ZY-20220825-PRM-MS_WT-3.raw.EG.Quantity (Settings)		[3] Lumos05565-SKY-ZY-20220825-PRM-BLM_WT-1.raw.EG.Quantity (Settings)	[7] Lumos05569-SKY-ZY-20220825-PRM-BLM_WT-2.raw.EG.Quantity (Settings)	[11] Lumos05573-SKY-ZY-20220825-PRM-BLM_WT-3.raw.EG.Quantity (Settings)		[2] Lumos05564-SKY-ZY-20220825-PRM-MS-xip-1.raw.EG.Quantity (Settings)	[6] Lumos05568-SKY-ZY-20220825-PRM-MS-xip-2.raw.EG.Quantity (Settings)	[10] Lumos05572-SKY-ZY-20220825-PRM-MS-xip-3.raw.EG.Quantity (Settings)		[4] Lumos05566-SKY-ZY-20220825-PRM-BLM_xip-1.raw.EG.Quantity (Settings)	[8] Lumos05570-SKY-ZY-20220825-PRM-BLM_xip-2.raw.EG.Quantity (Settings)	[12] Lumos05574-SKY-ZY-20220825-PRM-BLM_xip-3.raw.EG.Quantity (Settings)
protein	AT1G26630.1 [18-27]	TYPQSAGNIR	FBR12	protein 1	8777033	8424222	8.15181e+06		9699853	8873093	7880527		9202486	8476401	8149781		5897749	5.93005e+06	6568927
	AT1G26630.1 [116-127]	LPTDDGLTAQMR	FBR12	protein 2	6073316	5.71339e+06	5105535		6715683	6074585	5.03142e+06		6.53257e+06	6.02112e+06	5332884		4.16388e+06	3.7461e+06	4.09545e+06
	AT1G26630.1 [112-127]	DDLKLPTDDGLTAQMR	FBR12	protein 3	187509	203675	177472		317641	338207	288235		296271	277772	257936		166206	160829	168116
			FBR12-sum	protein-sum	1.50379e+07	1.43413e+07	1.34348e+07		1.67332e+07	1.52859e+07	1.32002e+07		1.60313e+07	1.47753e+07	1.37406e+07		1.02278e+07	9.83698e+06	1.08325e+07
			Normalization		MS_WT-1	MS_WT-2	MS_WT-3		BLM_WT-1	BLM_WT-2	BLM_WT-3		MS_xip-1	MS_xip-2	MS_xip-3		BLM_xip-1	BLM_xip-2	BLM_xip-3			MS-WT	BLM-WT	MS-xip	BLM-xip
			FBR12-S2/FBR12-sum	phospho-peptide 1/protein-sum	0.17173	0.163925	0.198202		0.243131	0.257015	0.318402		0.25727	0.288631	0.303324		0.365948	0.380112	0.345993		Average	0.177952	0.272849	0.283075	0.364018
																					SD	0.0179657	0.0400559	0.0235246	0.0171412
				T-test (BLM vs MS) (*)					0.02005								0.00854437
				T-test (xip vs WT) (X)									0.00354337				0.0222724
			Normalization		MS_WT-1	MS_WT-2	MS_WT-3		BLM_WT-1	BLM_WT-2	BLM_WT-3		MS_xip-1	MS_xip-2	MS_xip-3		BLM_xip-1	BLM_xip-2	BLM_xip-3			MS-WT	BLM-WT	MS-xip	BLM-xip
			FBR12-S2/FBR12-sum	phospho-peptide 2/protein-sum	0.0075226	0.0076801	0.00880911		0.00734789	0.00823702	0.00996527		0.00759955	0.00839233	0.00965532		0.00942848	0.0105254	0.0103843		Average	0.00800394	0.00851673	0.00854907	0.0101127
																					SD	0.000701735	0.00133092	0.00103681	0.000596763
				T-test (BLM vs MS) (*)					0.586718								0.0863025
				T-test (xip vs WT) (X)									0.492713				0.130958
			Normalization		MS_WT-1	MS_WT-2	MS_WT-3		BLM_WT-1	BLM_WT-2	BLM_WT-3		MS_xip-1	MS_xip-2	MS_xip-3		BLM_xip-1	BLM_xip-2	BLM_xip-3			MS-WT	BLM-WT	MS-xip	BLM-xip
			FBR12-S2/FBR12-sum	phospho-peptide 3/protein-sum	0.00468505	0.000959966	0.00585121		0.00462436	0.00532753	0.00648517		0.0046955	0.00489766	0.00566305		0.000636828	0.00689148	0.00638604		Average	0.00383208	0.00547902	0.00508541	0.00463811
																					SD	0.00255475	0.000939611	0.000510366	0.00347442
				T-test (BLM vs MS) (*)					0.353804								0.836195
				T-test (xip vs WT) (X)									0.451562				0.706427
			Normalization		MS_WT-1	MS_WT-2	MS_WT-3		BLM_WT-1	BLM_WT-2	BLM_WT-3		MS_xip-1	MS_xip-2	MS_xip-3		BLM_xip-1	BLM_xip-2	BLM_xip-3			MS-WT	BLM-WT	MS-xip	BLM-xip
			FBR12-S2-sum/FBR12-sum	phospho-peptide-sum/protein-sum	0.183938	0.172565	0.212862		0.255103	0.27058	0.334852		0.269565	0.301921	0.318643		0.376014	0.397529	0.362763		Average	0.189789	0.286845	0.296709	0.378768
																					SD	0.020776	0.0422896	0.0249506	0.0175458
				T-test (BLM vs MS) (*)					0.0234212								0.00959189
				T-test (xip vs WT) (X)									0.00467029				0.0254103
	positions in master proteins	Phospho-peptides	Phospho-sites	The analyzed phospho-peptides	[1] Lumos05537-SKY-ZY-20220825-PRM-pho-MS_WT-1.raw.EG.Quantity (Settings)	[5] Lumos05541-SKY-ZY-20220825-PRM-pho-MS_WT-2.raw.EG.Quantity (Settings)	[9] Lumos05545-SKY-ZY-20220825-PRM-pho-MS_WT-3.raw.EG.Quantity (Settings)		[2] Lumos05538-SKY-ZY-20220825-PRM-pho-BLM_WT-1.raw.EG.Quantity (Settings)	[6] Lumos05542-SKY-ZY-20220825-PRM-pho-BLM_WT-2.raw.EG.Quantity (Settings)	[10] Lumos05546-SKY-ZY-20220825-PRM-pho-BLM_WT-3.raw.EG.Quantity (Settings)		[3] Lumos05539-SKY-ZY-20220825-PRM-pho-MS_xip-1.raw.EG.Quantity (Settings)	[7] Lumos05543-SKY-ZY-20220825-PRM-pho-MS_xip-2.raw.EG.Quantity (Settings)	[11] Lumos05547-SKY-ZY-20220825-PRM-pho-MS_xip-3.raw.EG.Quantity (Settings)		[4] Lumos05540-SKY-ZY-20220825-PRM-pho-BLM_xip-1.raw.EG.Quantity (Settings)	[8] Lumos05544-SKY-ZY-20220825-PRM-pho-BLM_xip-2.raw.EG.Quantity (Settings)	[12] Lumos05548-SKY-ZY-20220825-PRM-pho-BLM_xip-3.raw.EG.Quantity (Settings)
phospho_peptide	AT4G35230.1 [346-367]	KQEEAPST[Phospho (STY)]PQRPLSPLGEAC[Carbamidomethyl (C)]SR	BSK1-S353	phospho-peptide 1	1.81759e+06	1460513	1.64443e+06		1.89157e+06	1808955	1809291		1.00933e+06	1.20615e+06	1.10747e+06		1162928	1.42147e+06	1.43421e+06
	AT4G35230.1 [347-367]	QEEAPST[Phospho (STY)]PQRPLSPLGEAC[Carbamidomethyl (C)]SR	BSK1-S353	phospho-peptide 2	141194	122504	120473		145067	128936	121874		85838.9	79764.7	72523.7		96061.9	88055	79215
	AT4G35230.1 [228-242]	SYS[Phospho (STY)]TNLAYTPPEYLR	BSK1-S230	another phospho-site, not used here	956486	782002	1.21956e+06		1.22275e+06	1.27146e+06	1.33868e+06		751734	609650	857499		884251	858844	909803
	AT4G35230.1 [228-242]	S[Phospho (STY)]YSTNLAYTPPEYLR	BSK1-S228	another phospho-site, not used here	944617	776399	1.20319e+06		1.20793e+06	1.25692e+06	1320974		739249	599511	851740		874668	847749	896801
			BSK1-S353-sum	phospho-peptide-sum (1+2)	1.95878e+06	1.58302e+06	1.76491e+06		2.03663e+06	1.93789e+06	1.93116e+06		1.09517e+06	1.28592e+06	1.17999e+06		1.25899e+06	1.50953e+06	1.51342e+06
	positions in master proteins	Peptide used for quantification	ProteinName		[1] Lumos05563-SKY-ZY-20220825-PRM-MS_WT-1.raw.EG.Quantity (Settings)	[5] Lumos05567-SKY-ZY-20220825-PRM-MS_WT-2.raw.EG.Quantity (Settings)	[9] Lumos05571-SKY-ZY-20220825-PRM-MS_WT-3.raw.EG.Quantity (Settings)		[3] Lumos05565-SKY-ZY-20220825-PRM-BLM_WT-1.raw.EG.Quantity (Settings)	[7] Lumos05569-SKY-ZY-20220825-PRM-BLM_WT-2.raw.EG.Quantity (Settings)	[11] Lumos05573-SKY-ZY-20220825-PRM-BLM_WT-3.raw.EG.Quantity (Settings)		[2] Lumos05564-SKY-ZY-20220825-PRM-MS-xip-1.raw.EG.Quantity (Settings)	[6] Lumos05568-SKY-ZY-20220825-PRM-MS-xip-2.raw.EG.Quantity (Settings)	[10] Lumos05572-SKY-ZY-20220825-PRM-MS-xip-3.raw.EG.Quantity (Settings)		[4] Lumos05566-SKY-ZY-20220825-PRM-BLM_xip-1.raw.EG.Quantity (Settings)	[8] Lumos05570-SKY-ZY-20220825-PRM-BLM_xip-2.raw.EG.Quantity (Settings)	[12] Lumos05574-SKY-ZY-20220825-PRM-BLM_xip-3.raw.EG.Quantity (Settings)
protein	AT4G35230.1 [322-333]	DLVATLAPLQTK	BSK1	protein 1	439254	466323	432471		380684	465021	436924		408901	413595	410516		319804	296982	300367
	AT4G35230.1 [228-242]	SYSTNLAYTPPEYLR	BSK1	protein 2	277035	300870	247249		281233	301726	261728		283323	251964	243205		169871	172264	186179
	AT4G35230.1 [68-85]	AATNNFSSDNIVSESGEK	BSK1	protein 3	199247	13465.8	94529.4		111662	64106.6	99303.3		11610.1	60430.6	103802		93198.2	5724.18	80535.4
			BSK1-sum	protein-sum (1+2+3)	915536	780659	774249		773580	830854	797955		703835	725989	757523		582873	474970	567082
			Normalization		MS_WT-1	MS_WT-2	MS_WT-3		BLM_WT-1	BLM_WT-2	BLM_WT-3		MS_xip-1	MS_xip-2	MS_xip-3		BLM_xip-1	BLM_xip-2	BLM_xip-3			MS-WT	BLM-WT	MS-xip	BLM-xip
			BSK1-S353/protein-sum	phospho-peptide 1/protein-sum	1.98527	1.87087	2.12391		2.44521	2.17722	2.26741		1.43404	1.66139	1.46196		1.99516	2.99276	2.5291		Average	1.99335	2.29661	1.51913	2.50567
																					SD	0.126711	0.13636	0.123989	0.49921
				T-test (BLM vs MS) (*)					0.0477386								0.0293246
				T-test (xip vs WT) (X)									0.00978409				0.52266
			Normalization		MS_WT-1	MS_WT-2	MS_WT-3		BLM_WT-1	BLM_WT-2	BLM_WT-3		MS_xip-1	MS_xip-2	MS_xip-3		BLM_xip-1	BLM_xip-2	BLM_xip-3			MS-WT	BLM-WT	MS-xip	BLM-xip
			BSK1-S353/protein-sum	phospho-peptide 2/protein-sum	0.15422	0.156924	0.1556		0.187527	0.155184	0.152733		0.121959	0.10987	0.095738		0.164807	0.185391	0.139689		Average	0.155581	0.165148	0.109189	0.163296
																					SD	0.00135208	0.0194196	0.0131237	0.0228884
				T-test (BLM vs MS) (*)					0.442621								0.0237562
				T-test (xip vs WT) (X)									0.00367486				0.920027
			Normalization		MS_WT-1	MS_WT-2	MS_WT-3		BLM_WT-1	BLM_WT-2	BLM_WT-3		MS_xip-1	MS_xip-2	MS_xip-3		BLM_xip-1	BLM_xip-2	BLM_xip-3			MS-WT	BLM-WT	MS-xip	BLM-xip
			BSK1-S353-sum/protein-sum	phospho-peptide-sum/protein-sum	2.13949	2.0278	2.27951		2.63274	2.33241	2.42014		1.556	1.77126	1.5577		2.15997	3.17815	2.66879		Average	2.14893	2.46176	1.62832	2.66897
																					SD	0.126121	0.15443	0.123793	0.509089
				T-test (BLM vs MS) (*)					0.0531224								0.0262864
				T-test (xip vs WT) (X)									0.00697063				0.536902
