# Supplementary material for: Arabidopsis γ-H2A.X-INTERACTING PROTEIN participates in DNA damage response and safeguards chromatin stability
Source: Nat Commun. 2022 Dec 26;13:7942. doi: 10.1038/s41467-022-35715-2 (PMC9792525; doi:10.1038/s41467-022-35715-2)
Supplement: Supplementary file 10 — Supplementary Data 7 [file 41467_2022_35715_MOESM10_ESM.xlsx]

## Sheet: 2 experiments_XIPIPs
Supplementary Table 7. The XIPIPs identified in the pulldown-MS analysis in this study.		1st Experiment										2nd Experiment
XIPIP (n=15)	Description	Score	Coverage	# Proteins	# Unique Peptides	# Peptides	# PSMs	Area	# AAs	MW [kDa]	calc. pI	Score	Coverage	# Proteins	# Unique Peptides	# Peptides	# PSMs	Area	# AAs	MW [kDa]	calc. pI
AT2G41450	N-acetyltransferases;BRCT domain-containing protein	1750.94	56.65	1	1	31	60	1.11953e+10	549	60.7269	8.25049	8845.49	81.86	2	67	67	289	1.38027e+11	612	67.8484	8.36768
AT3G01500	carbonic anhydrase 1	222.305	21.85	3	3	6	6	1.33331e+08	270	29.4852	5.73193	127.461	18.15	3	1	4	8	2.78954e+07	270	29.4852	5.73193
AT3G14415	Aldolase-type TIM barrel family protein	171.634	13.35	4	1	4	4	1.20369e+08	367	40.2812	8.96826	57.7263	4.63	9	2	2	2	1.62819e+07	367	40.2812	8.96826
AT1G47128	Granulin repeat cysteine protease family protein	145.96	8.66	1	4	4	4	4.03423e+07	462	50.9334	5.41455	75.1649	5.84	1	3	3	3	1.83144e+07	462	50.9334	5.41455
AT1G01300	Eukaryotic aspartyl protease family protein	135.491	9.48	1	3	4	4	3.1434e+07	485	52.1423	8.98291	74.7471	7.63	1	4	4	4	43982375	485	52.1423	8.98291
AT3G06650	ATP-citrate lyase B-1	134.087	9.7	2	4	4	4	1.16523e+07	608	65.772	7.81104	63.0721	5.59	2	3	3	3	5.2256e+06	608	65.772	7.81104
AT2G05920	Subtilase family protein	124.227	9.42	1	5	5	5	3.81541e+07	754	79.9653	8.35303	209.764	9.95	1	6	6	7	7.35681e+07	754	79.9653	8.35303
AT4G34980	subtilisin-like serine protease 2	120.744	8.25	1	5	5	5	27063736	764	80.9955	9.34912	211.194	8.25	1	5	5	5	3.97695e+07	764	80.9955	9.34912
AT4G37510	Ribonuclease III family protein	113.414	10.99	1	5	5	6	4.70397e+06	537	62.3923	9.26123	50.3221	4.28	1	3	3	3	7.12044e+06	537	62.3923	9.26123
AT3G20820	Leucine-rich repeat (LRR) family protein	108.494	6.58	1	2	2	3	3.68054e+07	365	39.8366	8.41162	72.7175	5.48	1	2	2	2	33308161	365	39.8366	8.41162
AT4G22010	SKU5 similar 4	101.56	2.96	1	1	1	1	1.03354e+07	541	60.4181	9.89111	80.269	5.36	4	3	3	3		541	60.4181	9.89111
AT5G63420	RNA-metabolising metallo-beta-lactamase family protein	101.004	7.24	1	6	6	6	1.80395e+07	911	100.49	8.22119	183.54	9.88	1	9	9	9	3.28827e+07	911	100.49	8.22119
AT5G20850	RAD51	65.34	8.22	1	1	1	1	1.44287e+07	146	16.9342	10.7847	131.311	15.75	1	3	3	3	1.92392e+07	146	16.9342	10.7847
AT2G30620	winged-helix DNA-binding transcription factor family protein	59.8978	5.86	2	2	2	2	5683858	273	28.4696	10.8286	52.4	3.3	1	1	1	1		273	28.4696	10.8286
AT5G11420	Protein of unknown function, DUF642	56.8791	7.65	2	2	2	2	6.60014e+06	366	39.6153	7.7085	52.08	3.55	2	1	1	1	1.8638e+06	366	39.6153	7.7085
