# Supplementary material for: Arabidopsis γ-H2A.X-INTERACTING PROTEIN participates in DNA damage response and safeguards chromatin stability
Source: Nat Commun. 2022 Dec 26;13:7942. doi: 10.1038/s41467-022-35715-2 (PMC9792525; doi:10.1038/s41467-022-35715-2)
Supplement: Supplementary file 11 — Supplementary Data 8 [file 41467_2022_35715_MOESM11_ESM.xlsx]

## Sheet: Sheet1
Supplementary Table 8. The primers used in this study.
For genotyping
xip-LP	TTGAAATTCGAGTTTCGATGG
xip-RP	CTCCAACTGAGCATCCTTCTG
LB4	CGTGTGCCAGGTGCCCACGGAATAGT
For each splicing isoform
For RACE
XIP-RACE-F	ATTCAGAAACTGGAATATGC
XIP-P3-outer	TCAACAATCCGAATCCCAGTGC
For NM_001340429
XIP-429-F	TGCTTACATCTTTGGCCCGT
XIP-429-R	TGAGTTGTTCGTACCTGCCC
For NM_001340430
XIP-430-F	ATATGGCTCGAGAGCTGTGC
XIP-430-R	GCTCAAATGAGATAGATTGTGACCT
For 5'-RACE
xip-GSP	GGGCTCCTTTGGCGCCTTATCCTCC
For XIP transcript examination
xip-rF-1	CCTCCGATTTGCAGTCTCCT
xip-rR-1	CCTCGTCACCACAATTTCCG
xip-rF-2	GCAGATGCCCTTGGTTTTGT
xip-rR-2	CCTGGTTGGACTTCTGCTCAT
For RT-qPCR
CYCD3;3-rF1	CCCGCTAGTCCGATCGGTGTG
CYCD3;3-rR1	GCCTCATCTGCTGCTCTTGCACT
H3.1-rF1	ACTTCATGGCTCGTACCAAGCAG
H3.1-rR1	CCGGTGGCCGGAGCAGATTT
CYCB1;1-rF1	TAAGCAGATTCAGTTCCGGTCAAC
CYCB1;1-rR1	GGGAGCTTTACGAAAGAAATACTCC
ATM-rF1	TGCAGCTGCGTCTCTGCATGA
ATM-rR1	CTTCATGCCGCCCTTGGGCA
ATR-rF1	AACCCACATGCTCAGCGGGC
ATR-rR1	TCAACCGGCGAGCCTGACCT
WEE1-rF1	CTGCGGTGTCGGGCTATGCC
WEE1-rR1	TGTCCAGCACCAATTTGCCGGAT
PARP2-rF1	AGCCTGAAGGCCCGGGTAACA
PARP2-rR1	GCTGTCTCAGTTTTGGCTGCCG
RAD51-rF1	CGCCATTTCCCTCCACTCTCAAGC
RAD51-rR1	ACCTGCTGCCTGAAGCTGTTCG
RAD54-rF1	TGAGAGACAGGTGGGCACTCC
RAD54-rR1	ACGTCACCTCGTCACCTGCTGA
ACT2-rF	AGTGTTAGCTGCTGCCGCTGT
ACT2-rR	ACCAGCAAAACCAGCCTTCACCA
