# Supplementary material for: Arabidopsis γ-H2A.X-INTERACTING PROTEIN participates in DNA damage response and safeguards chromatin stability
Source: Nat Commun. 2022 Dec 26;13:7942. doi: 10.1038/s41467-022-35715-2 (PMC9792525; doi:10.1038/s41467-022-35715-2)
Supplement: Supplementary file 13 — Source data [file 41467_2022_35715_MOESM13_ESM.xlsx]

## Sheet: Fig.1e
Fig.1e The co-localization of YFP-XIP-M and g-H2A.X in immuno-staining observation.
The raw data (as *.czi file) saved as *.tif file

## Sheet: Fig.2c and 2d
Fig.2c and 2d The inhibited root growth of xip mutant and its sensitivity to genotoxic stress (HU and BLM).
The raw data of primary root length were shown (as -mm long)
WT-MS							WT-HU							WT-BLM								xip-MS							xip-HU							xip-BLM								XIP in xip-MS
	5 DAG	6 DAG	7 DAG	8 DAG	9 DAG			5 DAG	6 DAG	7 DAG	8 DAG	9 DAG			5 DAG	6 DAG	7 DAG	8 DAG	9 DAG				5 DAG	6 DAG	7 DAG	8 DAG	9 DAG			5 DAG	6 DAG	7 DAG	8 DAG	9 DAG			5 DAG	6 DAG	7 DAG	8 DAG	9 DAG				5 DAG	6 DAG	7 DAG	8 DAG	9 DAG
S1	6	12	15	22	27		S1	7	9	14	19	24		S1	4	7	11	14	18			S1	5	9	14	20	28		S1	4	7	8	14	16		S1	3	4	6	8	11			S1	8	12	16	24	32
S2	8	11	15	20	27		S2	7	9	11	15	20		S2	5	9	10	13	17			S2	6	10	15	20	26		S2	3	5	10	11	14		S2	4	4	7	7	12			S2	8	11	17	23	32
S3	7	11	17	22	31		S3	6	8	12	17	20		S3	5	7	10	15	19			S3	6	9	14	24	30		S3	3	5	9	14	16		S3	3	5	6	8	10			S3	9	12	19	22	34
S4	8	12	18	22	31		S4	6	8	14	18	23		S4	6	6	10	14	16			S4	5	9	14	21	27		S4	3	5	10	13	16		S4	3	4	7	9	9			S4	8	12	18	24	32
S5	6	11	18	24	32		S5	6	10	15	18	20		S5	4	6	9	12	19			S5	5	10	14	21	27		S5	4	7	9	15	15		S5	4	4	6	8	11			S5	6	12	16	28	31
S6	7	12	18	25	33		S6	6	8	13	19	23		S6	3	7	10	15	19			S6	6	10	16	21	28		S6	5	8	11	15	16		S6	4	5	7	7	10			S6	7	11	18	23	33
S7	7	12	17	25	34		S7	6	9	14	17	20		S7	6	5	9	14	18			S7	6	10	15	21	29		S7	5	6	11	13	17		S7	3	5	6	8	9			S7	6	11	17	26	35
S8	7	11	17	24	29		S8	7	10	13	17	22		S8	5	4	10	13	19			S8	5	9	14	23	28		S8	4	6	9	13	16		S8	4	5	6	7	9			S8	7	11	17	23	37
S9	7	12	18	24	32		S9	7	8	12	20	25		S9	4	8	11	14	20			S9	6	9	16	22	29		S9	5	6	8	15	15		S9	3	4	5	7	10			S9	7	13	19	24	35
S10	7	10	18	25	30		S10	6	10	14	19	22		S10	4	6	10	12	19			S10	5	10	14	21	28		S10	5	7	10	13	17		S10	4	5	7	8	11			S10	8	13	19	27	33
S11	6	13	17	26	32		S11	7	10	13	19	24		S11	5	7	9	15	21			S11	5	8	13	20	29		S11	5	7	10	12	15		S11	5	5	6	8	12			S11	8	12	17	23	31
S12	8	12	19	26	31		S12	6	10	14	21	22		S12	4	9	9	11	19			S12	5	9	14	21	25		S12	5	7	10	13	16		S12	3	5	7	7	11			S12	7	11	17	27	32
S13	6	12	17	25	30		S13	7	10	13	18	25		S13	5	7	10	14	16			S13	5	8	13	19	26		S13	5	6	11	14	16		S13	3	4	6	9	10			S13	7	13	15	27	32
S14	7	12	15	20	30		S14	6	11	13	20	24		S14	4	7	11	13	15			S14	6	9	15	19	23		S14	5	7	10	14	15		S14	3	4	6	8	9			S14	8	12	18	25	35
S15	6	12	18	21	27		S15	7	10	14	19	24		S15	5	4	10	14	16			S15	5	10	14	22	30		S15	4	6	9	12	15		S15	3	4	6	10	10			S15	7	12	18	23	35
S16	7	10	17	22	28		S16	6	8	13	20	24		S16	5	8	9	15	15			S16	6	9	14	20	26		S16	4	6	9	13	15		S16	4	5	6	6	12			S16	6	13	17	26	33
S17	7	11	17	21	31		S17	6	10	14	21	26		S17	4	7	10	12	19			S17	5	10	12	20	25		S17	5	7	10	12	17		S17	4	4	6	7	11			S17	7	13	19	25	36
S18	7	10	18	24	32		S18	7	10	15	20	25		S18	5	4	10	14	17			S18	6	9	14	19	22		S18	4	6	9	13	17		S18	3	4	5	8	10			S18	6	11	17	23	35
S19	8	10	19	24	31		S19	6	10	16	19	23		S19	4	7	10	15	15			S19	6	8	12	18	25		S19	5	8	9	14	15		S19	3	4	6	9	9			S19	6	10	16	25	37
S20	8	11	19	26	37		S20	6	9	15	20	23		S20	5	7	11	13	16			S20	6	8	14	20	26		S20	4	7	11	15	16		S20	4	4	7	8	10			S20	7	11	17	25	33
S21	7	12	19	23	30		S21	7	9	13	19	26		S21	5	8	10	14	19			S21	6	10	15	20	27		S21	4	8	9	13	15		S21	3	5	6	8	10			S21	7	10	20	25	33
S22	8	13	18	24	33		S22	6	9	14	19	24		S22	5	6	10	12	17			S22	6	9	15	19	27		S22	4	6	9	13	18		S22	3	4	6	9	9			S22	7	13	16	24	32
S23	7	12	16	25	34		S23	6	10	14	17	27		S23	5	9	11	15	18			S23	6	9	14	20	25		S23	4	5	9	12	18		S23	4	4	5	9	9			S23	7	12	18	26	33
S24	7	11	18	24	32		S24	6	7	13	17	24		S24	5	6	10	14	17			S24	6	10	15	22	27		S24	5	6	10	14	17		S24	4	4	7	8	10			S24	7	13	17	22	35
S25	6	12	19	24	31		S25	7	10	13	19	23		S25	6	7	10	14	15			S25	6	9	14	17	28		S25	5	6	10	14	16		S25	4	3	7	10	12			S25	6	11	18	26	33
S26	7	11	17	24	31		S26	7	11	15	20	24		S26	5	6	10	13	14			S26	5	9	13	17	26		S26	5	8	9	12	17		S26	3	4	6	10	11			S26	8	13	17	25	32
S27	6	10	17	26	30		S27	7	8	14	15	24		S27	4	7	11	15	16			S27	5	8	12	21	29		S27	5	7	10	14	17		S27	3	4	6	10	10			S27	6	10	17	21	32
S28	7	11	16	25	34		S28	6	11	15	22	26		S28	5	6	10	13	18			S28	6	9	15	19	30		S28	5	7	10	12	17		S28	4	5	6	9	9			S28	8	12	19	26	32
S29	8	12	19	25	31		S29	7	10	15	20	25		S29	5	6	10	14	17			S29	5	10	15	20	26		S29	5	6	11	13	15		S29	4	4	7	9	10			S29	7	12	19	25	34
S30	7	11	18	26	36		S30	6	9	16	21	23		S30	6	6	9	14	16			S30	5	9	14	18	28		S30	4	5	10	12	18		S30	3	4	6	10	10			S30	8	13	16	23	33
Average	7	11.4	17.4667	23.8	31.2333		Average	6.43333	9.36667	13.8	18.8333	23.5		Average	4.76667	6.63333	10	13.6667	17.3333			Average	5.53333	9.16667	14.1	20.1667	27		Average	4.43333	6.43333	9.66667	13.2333	16.1		Average	3.5	4.3	6.2	8.3	10.2			Average	7.13333	11.8333	17.4667	24.5333	33.4
SD	0.694808	0.855006	1.19578	1.78885	2.38795		SD	0.504007	1.03335	1.15669	1.68325	1.85231		SD	0.727932	1.3257	0.643268	1.09334	1.74856			SD	0.507416	0.698932	1.02889	1.59921	1.96521		SD	0.678911	0.935261	0.844182	1.07265	1.06188		SD	0.572351	0.534983	0.610257	1.08755	0.996546			SD	0.819307	0.985527	1.19578	1.71672	1.65258
							T-test (two-tail)(WT-HU vs WT-MS)							T-test (two-tail)(WT-BLM vs WT-MS)
								0.000627898	1.90076e-11	1.8431e-17	6.16121e-16	2.8181e-20			1.3775e-17	1.22535e-23	4.14214e-37	4.46533e-34	2.08001e-33
							Note: The p-values under 0.05 are labelled							Note: The p-values under 0.05 are labelled								Comparison of xip with WT (shown as percentage)																						Comparison of XIP in xip with WT (shown as percentage)
																						xip-MS/WT-MS							xip-HU/WT-HU							xip-BLM/WT-BLM								XIP in xip-MS/WT-MS
																							5 DAG	6 DAG	7 DAG	8 DAG	9 DAG			5 DAG	6 DAG	7 DAG	8 DAG	9 DAG			5 DAG	6 DAG	7 DAG	8 DAG	9 DAG				5 DAG	6 DAG	7 DAG	8 DAG	9 DAG
																						S1	0.833333	0.75	0.933333	0.909091	1.03704		S1	0.571429	0.777778	0.571429	0.736842	0.666667		S1	0.75	0.571429	0.545455	0.571429	0.611111			S1	1.33333	1	1.06667	1.09091	1.18519
																						S2	0.75	0.909091	1	1	0.962963		S2	0.428571	0.555556	0.909091	0.733333	0.7		S2	0.8	0.444444	0.7	0.538462	0.705882			S2	1	1	1.13333	1.15	1.18519
																						S3	0.857143	0.818182	0.823529	1.09091	0.967742		S3	0.5	0.625	0.75	0.823529	0.8		S3	0.6	0.714286	0.6	0.533333	0.526316			S3	1.28571	1.09091	1.11765	1	1.09677
																						S4	0.625	0.75	0.777778	0.954545	0.870968		S4	0.5	0.625	0.714286	0.722222	0.695652		S4	0.5	0.666667	0.7	0.642857	0.5625			S4	1	1	1	1.09091	1.03226
																						S5	0.833333	0.909091	0.777778	0.875	0.84375		S5	0.666667	0.7	0.6	0.833333	0.75		S5	1	0.666667	0.666667	0.666667	0.578947			S5	1	1.09091	0.888889	1.16667	0.96875
																						S6	0.857143	0.833333	0.888889	0.84	0.848485		S6	0.833333	1	0.846154	0.789474	0.695652		S6	1.33333	0.714286	0.7	0.466667	0.526316			S6	1	0.916667	1	0.92	1
																						S7	0.857143	0.833333	0.882353	0.84	0.852941		S7	0.833333	0.666667	0.785714	0.764706	0.85		S7	0.5	1	0.666667	0.571429	0.5			S7	0.857143	0.916667	1	1.04	1.02941
																						S8	0.714286	0.818182	0.823529	0.958333	0.965517		S8	0.571429	0.6	0.692308	0.764706	0.727273		S8	0.8	1.25	0.6	0.538462	0.473684			S8	1	1	1	0.958333	1.27586
																						S9	0.857143	0.75	0.888889	0.916667	0.90625		S9	0.714286	0.75	0.666667	0.75	0.6		S9	0.75	0.5	0.454545	0.5	0.5			S9	1	1.08333	1.05556	1	1.09375
																						S10	0.714286	1	0.777778	0.84	0.933333		S10	0.833333	0.7	0.714286	0.684211	0.772727		S10	1	0.833333	0.7	0.666667	0.578947			S10	1.14286	1.3	1.05556	1.08	1.1
																						S11	0.833333	0.615385	0.764706	0.769231	0.90625		S11	0.714286	0.7	0.769231	0.631579	0.625		S11	1	0.714286	0.666667	0.533333	0.571429			S11	1.33333	0.923077	1	0.884615	0.96875
																						S12	0.625	0.75	0.736842	0.807692	0.806452		S12	0.833333	0.7	0.714286	0.619048	0.727273		S12	0.75	0.555556	0.777778	0.636364	0.578947			S12	0.875	0.916667	0.894737	1.03846	1.03226
																						S13	0.833333	0.666667	0.764706	0.76	0.866667		S13	0.714286	0.6	0.846154	0.777778	0.64		S13	0.6	0.571429	0.6	0.642857	0.625			S13	1.16667	1.08333	0.882353	1.08	1.06667
																						S14	0.857143	0.75	1	0.95	0.766667		S14	0.833333	0.636364	0.769231	0.7	0.625		S14	0.75	0.571429	0.545455	0.615385	0.6			S14	1.14286	1	1.2	1.25	1.16667
																						S15	0.833333	0.833333	0.777778	1.04762	1.11111		S15	0.571429	0.6	0.642857	0.631579	0.625		S15	0.6	1	0.6	0.714286	0.625			S15	1.16667	1	1	1.09524	1.2963
																						S16	0.857143	0.9	0.823529	0.909091	0.928571		S16	0.666667	0.75	0.692308	0.65	0.625		S16	0.8	0.625	0.666667	0.4	0.8			S16	0.857143	1.3	1	1.18182	1.17857
																						S17	0.714286	0.909091	0.705882	0.952381	0.806452		S17	0.833333	0.7	0.714286	0.571429	0.653846		S17	1	0.571429	0.6	0.583333	0.578947			S17	1	1.18182	1.11765	1.19048	1.16129
																						S18	0.857143	0.9	0.777778	0.791667	0.6875		S18	0.571429	0.6	0.6	0.65	0.68		S18	0.6	1	0.5	0.571429	0.588235			S18	0.857143	1.1	0.944444	0.958333	1.09375
																						S19	0.75	0.8	0.631579	0.75	0.806452		S19	0.833333	0.8	0.5625	0.736842	0.652174		S19	0.75	0.571429	0.6	0.6	0.6			S19	0.75	1	0.842105	1.04167	1.19355
																						S20	0.75	0.727273	0.736842	0.769231	0.702703		S20	0.666667	0.777778	0.733333	0.75	0.695652		S20	0.8	0.571429	0.636364	0.615385	0.625			S20	0.875	1	0.894737	0.961538	0.891892
																						S21	0.857143	0.833333	0.789474	0.869565	0.9		S21	0.571429	0.888889	0.692308	0.684211	0.576923		S21	0.6	0.625	0.6	0.571429	0.526316			S21	1	0.833333	1.05263	1.08696	1.1
																						S22	0.75	0.692308	0.833333	0.791667	0.818182		S22	0.666667	0.666667	0.642857	0.684211	0.75		S22	0.6	0.666667	0.6	0.75	0.529412			S22	0.875	1	0.888889	1	0.969697
																						S23	0.857143	0.75	0.875	0.8	0.735294		S23	0.666667	0.5	0.642857	0.705882	0.666667		S23	0.8	0.444444	0.454545	0.6	0.5			S23	1	1	1.125	1.04	0.970588
																						S24	0.857143	0.909091	0.833333	0.916667	0.84375		S24	0.833333	0.857143	0.769231	0.823529	0.708333		S24	0.8	0.666667	0.7	0.571429	0.588235			S24	1	1.18182	0.944444	0.916667	1.09375
																						S25	1	0.75	0.736842	0.708333	0.903226		S25	0.714286	0.6	0.769231	0.736842	0.695652		S25	0.666667	0.428571	0.7	0.714286	0.8			S25	1	0.916667	0.947368	1.08333	1.06452
																						S26	0.714286	0.818182	0.764706	0.708333	0.83871		S26	0.714286	0.727273	0.6	0.6	0.708333		S26	0.6	0.666667	0.6	0.769231	0.785714			S26	1.14286	1.18182	1	1.04167	1.03226
																						S27	0.833333	0.8	0.705882	0.807692	0.966667		S27	0.714286	0.875	0.714286	0.933333	0.708333		S27	0.75	0.571429	0.545455	0.666667	0.625			S27	1	1	1	0.807692	1.06667
																						S28	0.857143	0.818182	0.9375	0.76	0.882353		S28	0.833333	0.636364	0.666667	0.545455	0.653846		S28	0.8	0.833333	0.6	0.692308	0.5			S28	1.14286	1.09091	1.1875	1.04	0.941176
																						S29	0.625	0.833333	0.789474	0.8	0.83871		S29	0.714286	0.6	0.733333	0.65	0.6		S29	0.8	0.666667	0.7	0.642857	0.588235			S29	0.875	1	1	1	1.09677
																						S30	0.714286	0.818182	0.777778	0.692308	0.777778		S30	0.666667	0.555556	0.625	0.571429	0.782609		S30	0.5	0.666667	0.666667	0.714286	0.625			S30	1.14286	1.18182	0.888889	0.884615	0.916667
																						Average	0.795833	0.808186	0.811227	0.852867	0.869416		Average	0.692857	0.692368	0.704996	0.708517	0.688587		Average	0.753333	0.678307	0.623098	0.610028	0.594139			Average	1.02738	1.04299	1.00428	1.036	1.07563
																						SD	0.0872321	0.0828478	0.0850893	0.101593	0.0932999		SD	0.117868	0.113014	0.0832965	0.0880468	0.0637601		SD	0.182122	0.185179	0.0766506	0.0840907	0.0850063			SD	0.146827	0.112486	0.0939535	0.0996211	0.10034
																													T-test (two-tail)(compared to xip/WT-MS)							T-test (two-tail)(compared to xip/WT-MS)
																													xip-HU/WT-HU							xip-BLM/WT-BLM
																														5 DAG	6 DAG	7 DAG	8 DAG	9 DAG			5 DAG	6 DAG	7 DAG	8 DAG	9 DAG
																														0.000300579	3.02412e-05	8.46062e-06	2.13857e-07	3.25081e-12			0.25374	0.000883126	1.33831e-12	2.26117e-14	2.85208e-17
																													Note: The p-values under 0.05 are labelled							Note: The p-values under 0.05 are labelled

## Sheet: Fig.3a and 3b
Fig.3a and 3b RT-qPCR analysis of selected genes in 12-day-old WT and xip grown with or without HU/BLM treatment.
Raw data															Fig.3a Average and SD of normalized data (WT-Mock as 1)
Experiment 1
	CYCD3;3	H3.1	CYCA2;1	CYCB1;1	ATM	ATR	WEE1	PARP2	RAD51	RAD54	Reference-ACT2				Average	CYCD3;3	H3.1	CYCA2;1	CYCB1;1	ATM	ATR	WEE1	PARP2	RAD51	RAD54
WT-Mock	23.6007	22.0282	30.5443	27.2099	29.1593	28.4578	27.3525	26.6368	28.7777	26.6424	19.0601				WT-Mock	1	1	1	1	1	1	1	1	1	1
	23.7686	22.0661	30.2733	27.2408	29.2461	28.5224	27.4515	26.6172	28.1099	26.6297	18.9718				WT-HU	0.990694	2.99675	1.20997	2.62827	0.777453	1.1324	1.13961	1.18352	1.24153	1.84292
WT-HU	23.6972	20.5995	29.9561	25.7367	29.402	28.6463	28.1499	26.564	28.1639	26.2561	18.8884				xip-Mock	1.14365	1.27626	0.854606	2.34674	1.08632	0.960927	1.00899	1.20461	1.27582	1.1951
	23.8827	20.0912	30.2433	25.8061	29.817	28.3853	28.0625	26.3743	28.332	26.1236	19.0895				xip-HU	0.935433	5.25523	1.31479	4.65941	0.602292	1.06719	0.970102	1.19687	1.1006	1.41109
WT-BLM	24.5083	23.2743	31.949	23.523	29.7497	29.0814	27.0239	22.8682	24.6729	24.9676	20.1735
	24.7861	23.4597	32.1393	23.6887	29.7913	28.9877	27.1315	22.913	24.6118	25.082	20.1472				SD	CYCD3;3	H3.1	CYCA2;1	CYCB1;1	ATM	ATR	WEE1	PARP2	RAD51	RAD54
xip-Mock	24.1733	22.261	31.81	27.0407	29.4566	29.1947	28.1838	26.8618	28.7854	27.4946	20.0182				WT-Mock	0	0	0	0	0	0	0	0	0	0
	24.2157	22.3	31.7798	27.0237	29.5153	29.2037	28.1782	26.933	28.0399	27.5354	19.716				WT-HU	0.110284	0.725736	0.0999977	0.0737805	0.0569423	0.196625	0.67287	0.375254	0.106485	1.29772
xip-HU	24.4022	20.471	30.9835	25.6149	30.6957	29.6766	28.2277	26.7745	29.2345	27.4477	19.8537				xip-Mock	0.137641	0.234885	0.256348	0.998576	0.347567	0.124002	0.206743	0.280039	0.626508	0.224708
	24.3832	20.1985	30.7932	25.6327	30.7126	29.5423	28.1612	26.8001	28.962	26.9704	19.6769				xip-HU	0.0963248	0.225493	0.400115	0.927695	0.106226	0.36768	0.0582634	0.276845	0.276206	0.542714
xip-BLM	24.5618	22.5028	31.2164	22.3443	29.5556	29.0886	27.6365	24.2887	25.0261	25.5407	19.399
	24.479	23.0742	30.7548	22.3245	29.7153	29.1271	28.0459	24.3266	25.4633	25.792	19.4723
															p-value and Fold change
Experiment 2																CYCD3;3	H3.1	CYCA2;1	CYCB1;1	ATM	ATR	WEE1	PARP2	RAD51	RAD54
	CYCD3;3	H3.1	CYCA2;1	CYCB1;1	ATM	ATR	WEE1	PARP2	RAD51	RAD54	Reference-ACT2				t-test (WT-HU vs WT-Mock)	0.89087	0.00886954	0.0220268	2.79766e-06	0.00248475	0.308282	0.737492	0.444652	0.0171235	0.323513
WT-Mock	24.3088	22.1769	30.2615	27.2488	28.9299	28.9662	27.8816	26.5624	27.3871	27.2426	19.3627				Fold change (WT-HU vs WT-Mock)	0.990694	2.99675	1.20997	2.62827	0.777453	1.1324	1.13961	1.18352	1.24153	1.84292
	24.154	22.1997	30.219	27.2169	28.7925	28.8123	27.7691	26.4689	27.3322	27.0407	19.2882				t-test (xip-Mock vs WT-Mock)	0.144949	0.111304	0.381534	0.0797315	0.689244	0.614233	0.943566	0.274379	0.488223	0.207063
WT-HU	27.0147	23.1951	32.7663	28.7634	32.0584	31.3057	29.9676	28.835	29.9776	28.3144	22.303				Fold change (xip-Mock vs WT-Mock)	1.14365	1.27626	0.854606	2.34674	1.08632	0.960927	1.00899	1.20461	1.27582	1.1951
	27.4862	23.3504	32.8104	28.8742	32.0251	31.4784	29.7082	28.7174	29.7829	28.3773	22.2163				t-test (xip-HU vs WT-Mock)	0.310207	5.22451e-06	0.244661	0.00240034	0.0029153	0.767434	0.424321	0.28553	0.562377	0.259751
WT-BLM	24.9469	23.1907	31.4235	22.2378	28.6073	29.1405	26.8106	21.5785	22.4945	24.912	19.5363				Fold change (xip-HU vs WT-Mock)	0.935433	5.25523	1.31479	4.65941	0.602292	1.06719	0.970102	1.19687	1.1006	1.41109
	24.5186	23.2568	31.3135	22.1619	28.5721	29.1205	27.2834	21.6891	22.54	24.9876	19.7617				t-test (xip-HU vs WT-HU)	0.548998	0.00675669	0.682527	0.0194305	0.0655515	0.79988	0.686205	0.962856	0.455955	0.623073
xip-Mock	24.3893	22.3365	30.555	27.038	29.5474	29.5052	28.6396	27.0049	28.5051	27.362	19.7141
	24.4493	22.2958	30.3486	27.0437	29.5316	29.475	28.5382	27.0404	28.4976	27.2816	19.7631				Note: The p-values under 0.05 are labelled
xip-HU	25.5107	21.2324	30.7449	26.1819	31.2286	30.3684	29.4022	28.0119	29.0123	27.5351	20.7566				Note: The fold changes (>2) are labelled
	25.8957	21.1657	30.8747	26.2481	31.2574	30.3309	29.2827	27.8828	28.9697	27.4629	20.6614
xip-BLM	24.6367	22.2625	30.4998	22.3417	28.6064	29.7446	28.178	23.6494	23.3617	27.3018	19.5254
	24.4867	22.3559	30.4162	22.3981	28.9413	29.0943	28.9424	23.7698	23.621	27.0471	20.0132
Experiment 3
	CYCD3;3	H3.1	CYCA2;1	CYCB1;1	ATM	ATR	WEE1	PARP2	RAD51	RAD54	Reference-ACT2
WT-Mock	23.9932	22.8153	30.7948	27.3173	29.0812	29.0247	27.474	26.6002	28.1213	26.6819	20.8022
	23.8419	22.736	30.5615	27.2707	29.2004	29.6745	27.5391	26.6803	28.222	26.772	20.752
WT-HU	22.9971	20.9101	29.7955	25.042	28.6402	28.2715	26.9016	26.1001	27.0929	26.1614	19.7049
	22.9847	20.8408	29.7327	25.1997	28.9407	28.659	26.8111	26.0796	27.0299	26.146	20.315
WT-BLM	24.8853	24.5342	33.018	22.5504	29.7092	30.5408	26.9513	22.1519	23.7499	24.3684	21.3591
	25.2015	24.6968	33.2432	22.7721	29.9362	30.4356	26.9133	22.0823	23.7558	24.2646	21.2244				Fig.3b Average and SD of normalized data (WT-Mock as 1)
xip-Mock	23.8333	22.6257	31.3697	25.4796	29.171	29.9241	27.282	26.3249	27.4955	26.1189	20.7946
	23.9555	22.6551	30.8593	25.4693	29.215	29.0145	27.1656	26.4148	27.8566	26.2446	20.6993				Average	CYCD3;3	H3.1	CYCA2;1	CYCB1;1	ATM	ATR	WEE1	PARP2	RAD51	RAD54
xip-HU	23.6373	19.9941	30.0305	24.7704	29.051	28.1978	26.9555	25.9343	27.2445	26.0221	20.2867				WT-Mock	1	1	1	1	1	1	1	1	1	1
	23.6335	19.7901	30.3033	25.0478	29.1294	28.2917	26.8985	25.9425	27.0661	26.1668	20.1886				WT-BLM	0.891015	0.631719	0.515015	34.5277	1.29746	1.07442	2.34708	33.0698	32.4261	6.68886
xip-BLM	25.1369	24.0145	31.6043	22.8443	30.1779	30.086	28.4806	23.1306	24.817	25.8114	21.3698				xip-Mock	1.14365	1.27626	0.854606	2.34674	1.08632	0.960927	1.00899	1.20461	1.27582	1.1951
	25.2726	23.6076	31.9842	22.7239	30.0532	30.5203	28.6286	22.9806	24.6962	25.6952	21.3532				xip-BLM	0.815235	0.927527	0.919391	37.811	1.06633	0.862606	0.843012	11.3926	16.0471	2.29799
															SD	CYCD3;3	H3.1	CYCA2;1	CYCB1;1	ATM	ATR	WEE1	PARP2	RAD51	RAD54
															WT-Mock	0	0	0	0	0	0	0	0	0	0
															WT-BLM	0.239972	0.243922	0.230727	6.94621	0.352555	0.433655	0.364499	3.72136	3.01197	0.940485
															xip-Mock	0.137641	0.234885	0.256348	0.998576	0.347567	0.124002	0.206743	0.280039	0.626508	0.224708
															xip-BLM	0.240603	0.282154	0.23976	3.16145	0.347271	0.0842293	0.132591	5.8857	3.79001	0.854206
															p-value and Fold change
																CYCD3;3	H3.1	CYCA2;1	CYCB1;1	ATM	ATR	WEE1	PARP2	RAD51	RAD54
															t-test (WT-BLM vs WT-Mock)	0.47549	0.0591023	0.0219502	0.00111932	0.21772	0.781081	0.00305892	0.00011734	5.51234e-05	0.000469124
															Fold change (WT-BLM vs WT-Mock)	0.891015	0.631719	0.515015	34.5277	1.29746	1.07442	2.34708	33.0698	32.4261	6.68886
															t-test (xip-Mock vs WT-Mock)	0.144949	0.111304	0.381534	0.0797315	0.689244	0.614233	0.943566	0.274379	0.488223	0.207063
															Fold change (xip-Mock vs WT-Mock)	1.14365	1.27626	0.854606	2.34674	1.08632	0.960927	1.00899	1.20461	1.27582	1.1951
															t-test (xip-BLM vs WT-Mock)	0.25426	0.679416	0.591591	3.56828e-05	0.757379	0.0475714	0.109597	0.0377195	0.00234309	0.0580707
															Fold change (xip-BLM vs WT-Mock)	0.815235	0.927527	0.919391	37.811	1.06633	0.862606	0.843012	11.3926	16.0471	2.29799
															t-test (xip-BLM vs WT-BLM)	0.718976	0.241491	0.103081	0.497591	0.463913	0.45296	0.00255837	0.00572319	0.00423246	0.00391594
															Note: The p-values under 0.05 are labelled
															Note: The fold changes (>2) are labelled

## Sheet: Fig.3c and 3d
Fig.3c and 3d GO analysis of up- and down-regulated genes.
	WT-BLM/WT-Mock				xip-BLM/xip-Mock				xip-Mock/WT-Mock				xip-BLM/WT-BLM
	up-regulated genes		down-regulated genes		up-regulated genes		down-regulated genes		up-regulated genes		down-regulated genes		up-regulated genes		down-regulated genes
	log10(FDR)	gene number	log10(FDR)	gene number	log10(FDR)	gene number	log10(FDR)	gene number	log10(FDR)	gene number	log10(FDR)	gene number	log10(FDR)	gene number	log10(FDR)	gene number
response to stress	-3.72125	137	-2.61979	130	-2.46852	64			-11.1192	264			-9.45593	276	-1.76955	195
response to external stimulus									-9.49485	142			-3.48149	124
response to biotic stimulus									-8.82391	118			-5.26761	113
response to external biotic stimulus									-8.52288	114			-4.95861	108
response to oxidative stress	-1.3098	25	-2.35655	29					-9.17393	62			-4.95861	54
defense response			-1.92082	65					-10.2924	144	-4.33724	113	-9.45593	151	-4.03152	113
immune system process									-3.40894	40			-5	48
immune response									-3.27572	37			-4.88606	44
DNA repair	-6.08619	30			-10.9586	25
cellular response to DNA damage stimulus	-6.08619	31			-11.8861	27
response to ionizing radiation	-2.58503	8			-5.45593	8
double-strand break repair	-1.74473	11			-4.31876	10
cell cycle	-1.48149	30			-2.60206	19
DNA replication	-1.48149	13			-3.65758	11
protein phosphorylation									-4.72125	83
phosphorylation									-2.46852	91
	WT-HU/WT-Mock				xip-HU/xip-Mock				xip-Mock/WT-Mock				xip-HU/WT-HU
	up-regulated genes		down-regulated genes		up-regulated genes		down-regulated genes		up-regulated genes		down-regulated genes		up-regulated genes		down-regulated genes
	log10(FDR)	gene number	log10(FDR)	gene number	log10(FDR)	gene number	log10(FDR)	gene number	log10(FDR)	gene number	log10(FDR)	gene number	log10(FDR)	gene number	log10(FDR)	gene number
response to stress	-22.0969	408			-11.4318	385	-6.13668	297	-11.1192	264					-7	251
response to external stimulus	-14.7696	209			-3.85387	172			-9.49485	142
response to biotic stimulus	-14.6383	177			-4.12494	144			-8.82391	118
response to external biotic stimulus	-14.3979	172			-3.19382	135			-8.52288	114
response to oxidative stress	-11.3098	84			-7.40894	78			-9.17393	62
defense response	-10.1135	189			-1.92082	157	-6.49485	158	-10.2924	144	-4.33724	113			-8.11351	142
immune system process	-7.03152	63			-1.4437	47			-3.40894	40
immune response	-6.3279	57			-1.33724	43			-3.27572	37
response to UV-B	-5.09691	22
response to osmotic stress	-5	83
response to heat	-4.88606	38
response to UV	-4.14874	26
plant organ development							-3.85387	98
cell differentiation							-3.69897	82
regulation of root development							-2.79588	15
developmental cell growth							-1.85387	26

## Sheet: Fig.4a
Fig.4a Comparison of g-H2A.X in different samples.

## Sheet: Fig.4b
Fig.4b GO analysis of up- and down-regulated DPPs.
	WT_BLM/WT_Mock				xip_BLM/xip_Mock				xip_Mock/WT_Mock				xip_BLM/WT_BLM
	up-regulated (37)		down-regulated (115)		up-regulated (218)		down-regulated (19)		up-regulated (24)		down-regulated (77)		up-regulated (193)		down-regulated (10)
	log10(FDR)	gene number	log10(FDR)	gene number	log10(FDR)	gene number	log10(FDR)	gene number	log10(FDR)	gene number	log10(FDR)	gene number	log10(FDR)	gene number	log10(FDR)	gene number
phosphorus metabolic process					-2.26761	28
phosphorylation													-2	20
protein phosphorylation													-1.4318	15
response to radiation			-3.61979	14									-4.72125	21
response to hormone			-3.25181	20	-7.14874	39					-1.3279	12	-4.42022	31
cellular response to stimulus			-5.17393	52	-2.63827	41					-1.33724	29	-6.25964	81
response to biotic stimulus													-3.00436	23
regulation of response to stress					-3.4437	12							-1.82391	40
signal transduction					-1.63827	28
intracellular signal transduction					-1.85387	14
plant organ development					-4.45593	24							-4.02228	22
root morphogenesis					-2.34679	9							-2.02687	8
post-embryonic root development					-1.30103	5							-2.05552	6
root development					-5.29243	18							-4.92082	17
cellular protein metabolic process					-1.42022	45							-2.24413	45
regulation of protein metabolic process					-4.01773	14							-2.05061	10
cellular protein modification process													-2.0655	29
posttranscriptional regulation of gene expression					-2.18709	9							-1.33724	7
negative regulation of gene expression					-1.56864	10

## Sheet: Fig. 5b
Fig.5b RT-qPCR analysis of RAD51 and RAD54 genes in seedlings grown with or without BLM treatment.
Raw data											Average and SD of normalized data
Experiment 1											Average
	WT [Col]-Mock	xip [Col]-Mock	sog1-101 [Col]-Mock	sog1-101 xip [Col]-Mock	WT [Col]-BLM	xip [Col]-BLM	sog1-101 [Col]-BLM	sog1-101 xip [Col]-BLM				WT [Col]-Mock	xip [Col]-Mock	sog1-101 [Col]-Mock	sog1-101 xip [Col]-Mock	WT [Col]-BLM	xip [Col]-BLM	sog1-101 [Col]-BLM	sog1-101 xip [Col]-BLM
RAD51	28.5564	28.671	29.3956	29.2188	23.1754	24.9955	29.3522	29.536			RAD51	1	0.973208	0.95218	1.03187	31.6138	15.2436	1.1587	0.915345
	28.9356	28.6288	29.1751	29.5122	23.1789	24.7418	29.1441	29.6515			RAD54	1	0.977428	0.860535	1.03763	8.70531	3.8647	0.984269	1.17112
RAD54	26.4096	26.4096	27.0194	26.3479	22.6797	25.1144	26.8152	26.3469
	26.4231	26.0652	27.11	26.3512	22.619	25.0857	26.6817	25.9477
											SD
ACT2	20.6422	20.4246	20.8159	20.8678	20.0125	20.9458	21.0646	21.1566				WT [Col]-Mock	xip [Col]-Mock	sog1-101 [Col]-Mock	sog1-101 xip [Col]-Mock	WT [Col]-BLM	xip [Col]-BLM	sog1-101 [Col]-BLM	sog1-101 xip [Col]-BLM
	20.7856	20.484	21.0345	20.9526	20.115	21.0168	21.1	21.1912			RAD51	0	0.299357	0.143743	0.432319	5.29145	2.52552	0.217254	0.241654
											RAD54	0	0.219341	0.329027	0.216716	0.365285	0.925404	0.118151	0.424854
Experiment 2
RAD51	27.3402	27.5407	27.8145	27.4487	21.9789	24.2056	28.9222	28.1184
	27.9	27.7072	27.5213	27.5042	22.1755	24.0357	28.8058	27.8491
RAD54	27.3313	28.0939	28.258	28.1707	24.1177	25.9722	29.1641	28.0971
	27.296	28.041	28.1142	28.0693	23.7522	25.7256	29.2157	28.1625
ACT2	20.27	20.4057	20.2903	20.4095	19.8278	20.5954	21.6956	20.7882
	20.0941	20.7332	20.3918	20.8928	19.9046	20.6588	21.9557	20.815
Experiment 3
RAD51	28.2035	28.6596	28.1708	28.861	23.9049	24.0177	29.2706	29.0106
	28.2108	28.5951	28.3112	28.065	23.3695	24.8728	28.3633	28.8327
RAD54	26.7454	26.6536	26.8908	26.6589	23.9716	24.9316	27.4173	27.1873
	26.8709	26.312	26.1298	26.5683	23.6626	23.9325	27.8397	27.218
ACT2	20.2116	20.7042	20.0071	20.8329	20.5859	20.1807	21.4184	20.6463
	20.7259	20.1349	20.9394	20.046	20.7365	20.5542	21.3721	21.0316

## Sheet: Fig.5c
Fig.5c The interaction of GST-RAD51 and His-SUMO-XIP-M in pulldown assay.

## Sheet: Fig.5d
Fig.5d The interaction of RAD51-FLAG and Myc-XIP-M in co-IP assay.

## Sheet: Fig. 5e and 5f
Fig.5e and 5f The HR frequency (HRF) assessment by HR marker 1445 and IC9C.
Raw data-HRF	1445-WT									1445-xip									IC9C-WT									IC9C-xip
	0 mM			2.5 mM			10 mM			0 mM			2.5 mM			10 mM			0 mM			2.5 mM			10 mM			0 mM			2.5 mM			10 mM
	Rep 1	Rep 2	Rep 3	Rep 1	Rep 2	Rep 3	Rep 1	Rep 2	Rep 3	Rep 1	Rep 2	Rep 3	Rep 1	Rep 2	Rep 3	Rep 1	Rep 2	Rep 3	Rep 1	Rep 2	Rep 3	Rep 1	Rep 2	Rep 3	Rep 1	Rep 2	Rep 3	Rep 1	Rep 2	Rep 3	Rep 1	Rep 2	Rep 3	Rep 1	Rep 2	Rep 3
S1	1	3	1	12	6	8	5	16	8	1	0	1	3	2	1	1	1	1	1	2	1	4	3	4	4	5	3	0	0	0	2	1	0	2	1	0
S2	2	1	2	3	4	6	3	11	13	1	2	1	2	1	3	3	3	3	0	2	2	2	5	1	2	6	6	1	0	0	0	0	2	1	0	2
S3	0	2	3	6	7	7	6	22	12	0	0	1	4	2	1	1	2	4	3	3	1	2	3	3	4	4	4	1	0	0	1	1	1	0	0	2
S4	1	0	1	13	8	4	7	18	10	0	1	0	2	3	1	2	3	4	1	2	3	3	2	2	3	7	4	3	0	1	1	1	1	0	1	1
S5	3	1	4	6	4	4	8	14	9	2	0	0	1	1	3	4	2	2	2	1	2	4	5	3	3	4	4	0	1	1	1	0	1	2	2	2
S6	1	2	2	5	12	3	7	17	18	1	0	0	3	1	2	4	2	3	0	3	4	2	3	5	4	6	3	2	1	1	0	0	1	1	0	0
S7	4	3	5	2	5	10	8	21	23	0	1	1	1	1	1	4	3	4	0	2	3	2	6	3	1	3	6	1	1	0	0	1	0	0	2	0
S8	0	2	2	4	3	3	29	7	14	0	1	2	3	3	1	5	2	2	1	2	2	9	3	3	1	7	5	0	0	0	2	1	0	2	1	0
S9	2	2	1	7	8	6	10	12	21	3	2	1	2	2	2	5	3	3	3	1	2	2	2	5	4	4	8	0	1	0	1	1	0	3	0	0
S10	3	1	1	5	5	4	9	9	11	1	1	1	1	1	3	2	1	4	1	3	1	2	6	2	4	3	6	1	0	0	1	0	2	0	0	0
S11	1	3	3	4	9	8	13	6	9	0	0	0	2	1	1	4	3	2	2	2	1	5	3	3	10	7	3	2	1	0	1	0	1	2	0	2
S12	5	3	4	7	6	6	21	12	13	1	1	1	3	3	3	1	2	3	4	3	2	2	2	1	5	5	5	0	1	0	0	0	1	0	2	1
S13	2	2	2	3	9	9	11	7	11	2	1	1	1	2	2	1	3	2	1	1	0	4	3	3	16	3	7	2	1	0	1	0	0	1	1	2
S14	0	3	1	6	10	8	6	9	9	0	1	2	1	1	1	2	2	3	3	3	2	3	5	2	5	6	3	0	0	0	0	1	0	3	1	2
S15	2	4	1	5	4	6	9	10	10	0	2	1	1	1	1	3	4	4	0	2	1	5	3	5	1	8	4	0	0	0	1	1	0	1	0	2
S16	3	1	2	2	3	4	31	12	8	0	1	2	2	3	2	6	2	2	3	1	2	3	3	3	1	4	3	1	0	0	2	1	1	0	0	1
S17	5	3	3	3	5	7	12	15	7	3	0	0	2	2	3	3	1	1	2	4	3	6	6	6	5	7	6	0	0	1	2	1	0	1	0	1
S18	2	4	1	8	4	4	26	16	13	1	0	0	1	1	2	2	2	3	3	3	2	4	4	3	1	6	3	1	0	1	1	0	2	2	2	0
S19	1	2	3	7	7	8	19	13	14	2	1	0	2	3	2	3	3	3	2	2	1	3	3	2	7	8	4	0	0	1	1	0	0	0	1	1
S20	3	1	4	6	3	5	14	18	18	1	1	0	1	2	1	4	3	3	1	3	3	2	5	3	8	4	3	0	1	1	0	0	1	0	0	1
S21	3	1	2	11	6	9	24	7	21	0	1	1	3	2	1	4	3	4	1	2	2	5	3	2	3	6	4	0	0	0	0	1	0	0	1	0
S22	2	0	1	4	4	5	13	13	11	1	1	2	1	1	2	4	2	3	0	2	1	4	2	5	4	8	3	1	0	1	1	0	1	1	2	2
S23	2	4	1	3	8	4	18	17	17	3	0	1	2	1	2	3	4	2	5	3	1	5	6	3	2	4	6	1	0	1	2	1	0	3	1	1
S24	5	3	0	7	3	7	8	9	8	1	2	1	1	2	1	5	2	3	3	1	1	3	4	2	3	6	7	0	1	1	1	0	1	2	0	1
S25	2	2	1	9	8	3	9	7	15	0	1	2	3	3	2	3	2	5	1	1	0	4	3	5	5	8	4	0	1	1	0	1	0	0	0	2
S26	1	7	2	3	12	7	11	13	10	1	0	1	1	1	3	2	3	3	3	1	2	2	2	3	3	5	3	0	0	1	0	0	2	0	0	1
S27	3	1	1	12	3	4	9	9	14	2	0	0	1	2	2	5	1	2	2	0	1	7	5	1	1	3	3	1	1	0	0	1	1	0	2	2
S28	2	2	3	10	8	6	23	16	9	0	1	1	3	1	1	4	4	3	1	2	3	3	6	5	3	7	6	1	0	1	0	1	0	0	1	0
S29	2	1	2	5	4	8	15	13	13	2	0	0	3	1	3	6	3	2	3	2	2	6	3	3	1	5	7	0	0	1	0	0	0	0	0	0
S30	4	1	1	7	6	4	12	12	19	1	1	0	2	2	2	2	2	3	2	1	1	4	2	2	5	8	8	0	0	1	0	2	0	1	0	1
S31	1	3	1	15	8	3	9	21	8	1	2	0	2	1	1	1	1	3	1	2	2	8	5	3	3	3	5	0	0	0	1	1	0	2	1	1
S32	1	4	3	4	4	5	7	19	13	1	1	1	1	1	1	3	4	2	3	1	1	3	3	4	6	6	5	0	1	1	2	0	0	0	1	1
S33	3	2	1	8	3	3	11	14	18	0	1	1	2	2	2	4	3	1	2	0	2	2	6	3	3	8	3	1	1	1	1	1	0	0	1	0
S34	5	6	2	9	4	8	10	18	11	3	0	1	3	3	2	3	3	3	1	2	2	3	4	2	6	4	2	1	0	1	0	1	0	1	1	1
S35	2	3	4	5	3	2	21	8	9	1	0	0	1	2	1	5	2	5	0	1	2	5	3	5	4	3	4	1	0	0	1	0	1	1	0	2
S36	3	1	2	12	6	4	8	7	10	0	0	1	4	1	1	2	3	3	3	3	1	7	6	6	2	2	6	0	0	1	0	2	0	0	1	1
S37	1	0	1	13	3	8	4	13	11	0	0	2	1	2	2	3	1	4	2	1	3	3	4	4	3	6	4	0	0	1	0	1	1	2	1	0
S38	1	1	3	5	6	11	16	15	9	2	0	2	1	1	1	4	3	3	1	0	1	5	3	3	6	8	7	0	1	0	0	1	2	0	2	1
S39	2	1	1	7	3	3	9	13	13	1	1	1	4	1	3	3	2	2	1	0	1	4	2	2	4	9	4	1	0	1	0	2	0	0	1	1
S40	3	3	2	9	6	6	5	10	18	1	1	1	3	2	2	5	3	4	3	2	1	3	6	1	3	5	7	0	1	0	0	0	0	0	0	2
S41	0	2	4	13	5	3	13	9	9	0	0	1	5	2	3	4	1	3	1	1	2	6	4	5	1	6	5	0	1	1	1	1	0	1	1	1
S42	1	2	2	5	7	8	19	13	13	1	1	2	2	1	2	3	3	2	1	1	1	3	3	3	6	7	3	1	0	0	1	1	0	3	1	2
S43	4	1	1	4	3	4	8	18	22	1	2	1	1	1	2	5	2	4	0	0	0	2	4	3	4	4	5	1	1	0	1	1	0	2	2	1
S44	2	3	1	7	6	7	12	21	7	1	1	1	3	1	1	4	2	2	2	2	2	3	2	5	6	3	7	1	0	0	2	1	1	0	2	2
S45	1	2	1	4	3	6	7	13	15	0	1	2	3	3	2	3	4	3	3	1	1	6	3	3	8	7	5	0	0	0	1	0	0	0	1	1
S46	5	1	3	3	10	4	17	10	18	1	1	0	2	2	2	3	2	4	2	2	1	4	1	2	4	4	4	1	0	0	0	1	0	2	0	1
S47	1	4	1	7	3	7	19	8	11	2	0	1	4	1	3	3	1	2	1	1	1	5	2	5	5	6	5	0	0	0	0	1	1	1	1	0
S48	2	3	0	8	6	13	15	9	16	0	0	2	2	1	1	5	3	3	2	3	3	7	1	3	6	5	3	0	0	0	0	0	0	0	2	2
S49	1	5	1	3	4	5	9	13	14	0	0	2	1	1	3	3	2	3	2	4	2	2	5	1	7	7	5	0	0	0	0	1	0	0	1	1
S50	3	1	3	6	8	9	13	11	13	1	0	2	4	3	3	5	3	2	3	2	1	3	2	2	8	7	3	0	1	1	1	0	0	0	1	0
Average	2.18	2.26	1.94	6.64	5.7	5.92	12.56	12.88	12.92	0.94	0.7	0.96	2.14	1.68	1.86	3.38	2.42	2.88	1.76	1.78	1.64	3.92	3.6	3.16	4.28	5.54	4.66	0.54	0.36	0.46	0.68	0.66	0.5	0.86	0.84	1.02
weight (gram/every 3 seedlings)	1445-WT									1445-xip									IC9C-WT									IC9C-xip
	0 mM			2.5 mM			10 mM			0 mM			2.5 mM			10 mM			0 mM			2.5 mM			10 mM			0 mM			2.5 mM			10 mM
	#1	#2	#3	#1	#2	#3	#1	#2	#3	#1	#2	#3	#1	#2	#3	#1	#2	#3	#1	#2	#3	#1	#2	#3	#1	#2	#3	#1	#2	#3	#1	#2	#3	#1	#2	#3
S1	0.0132	0.0132	0.0132	0.0055	0.0065	0.0098	0.0047	0.0032	0.0064	0.0049	0.0068	0.0077	0.0063	0.0042	0.006	0.0031	0.0032	0.0023	0.0132	0.0112	0.0103	0.0067	0.0059	0.0069	0.0064	0.0048	0.0035	0.0096	0.0092	0.0093	0.0082	0.0084	0.0064	0.0031	0.0019	0.0025
S2	0.0142	0.0113	0.0113	0.0071	0.0058	0.0059	0.0043	0.0065	0.0063	0.0093	0.0083	0.0082	0.0058	0.0039	0.0054	0.0029	0.0029	0.0031	0.0123	0.0128	0.0102	0.0082	0.0056	0.0072	0.0038	0.0053	0.0048	0.0084	0.0093	0.0083	0.0031	0.0082	0.0043	0.0028	0.0032	0.0029
S3	0.0083	0.0123	0.0143	0.0079	0.0094	0.0089	0.0057	0.0039	0.0036	0.0067	0.0069	0.0093	0.005	0.0043	0.0084	0.0027	0.0032	0.0041	0.0095	0.0113	0.0109	0.0083	0.0083	0.0082	0.0054	0.0068	0.0043	0.0069	0.0091	0.0069	0.0064	0.0073	0.0064	0.0031	0.0037	0.0024
S4	0.0098	0.0116	0.0123	0.0085	0.0094	0.0068	0.0038	0.0054	0.0042	0.006	0.0093	0.0069	0.0078	0.0073	0.0046	0.0033	0.0031	0.0028	0.0123	0.0094	0.0102	0.0093	0.0093	0.0069	0.0064	0.0072	0.0032	0.0086	0.0073	0.0083	0.0046	0.0069	0.0054	0.0015	0.0024	0.0031
S5	0.0099	0.0137	0.0112	0.0076	0.0074	0.0068	0.0045	0.0063	0.0053	0.0079	0.0083	0.0069	0.0026	0.0047	0.0068	0.0024	0.0028	0.0025	0.0115	0.0143	0.0096	0.0123	0.0083	0.0083	0.0043	0.0054	0.0045	0.0058	0.0093	0.0069	0.0092	0.0049	0.0036	0.0026	0.0029	0.0032
S6	0.0065	0.0123	0.0096	0.006	0.0075	0.0084	0.005	0.0052	0.0036	0.0092	0.0085	0.0083	0.006	0.0041	0.0045	0.0036	0.0031	0.0016	0.0132	0.0132	0.0132	0.0054	0.0083	0.0083	0.0043	0.0031	0.0054	0.0054	0.0084	0.0082	0.0051	0.0035	0.0035	0.0035	0.0021	0.0029
S7	0.016	0.0153	0.0143	0.0102	0.0067	0.0075	0.0038	0.0059	0.0054	0.0115	0.0059	0.0058	0.0058	0.0053	0.0046	0.0029	0.003	0.0019	0.0142	0.0129	0.0153	0.0083	0.0092	0.0073	0.0038	0.0043	0.0053	0.0065	0.0072	0.0059	0.0045	0.0053	0.0045	0.0025	0.0031	0.0013
S8	0.0163	0.0094	0.0143	0.0065	0.0077	0.0069	0.0057	0.0038	0.0035	0.0087	0.0039	0.0072	0.0048	0.0063	0.0052	0.0028	0.0039	0.0023	0.0123	0.0113	0.0132	0.0094	0.0059	0.0079	0.0059	0.0053	0.0063	0.0083	0.0082	0.0069	0.0043	0.0047	0.0038	0.0015	0.0013	0.0032
S9	0.0097	0.0123	0.0113	0.0078	0.0079	0.0069	0.004	0.0036	0.0036	0.0051	0.0073	0.0091	0.0042	0.0049	0.0049	0.0019	0.0016	0.0028	0.0132	0.0132	0.0135	0.0068	0.0058	0.0083	0.0052	0.0072	0.0048	0.0064	0.0059	0.0085	0.0038	0.0054	0.0054	0.0032	0.0024	0.0029
S10	0.0099	0.0153	0.0104	0.0088	0.0067	0.0058	0.0075	0.0046	0.0053	0.0074	0.0093	0.0054	0.0051	0.0049	0.0045	0.0032	0.0027	0.0031	0.0129	0.0153	0.0113	0.0064	0.0072	0.0072	0.0053	0.0043	0.0043	0.0047	0.0058	0.0075	0.0048	0.0072	0.0053	0.0035	0.0019	0.0031
S11	0.01232	0.0128	0.0108	0.008	0.0075	0.0069	0.0052	0.0054	0.0054	0.0132	0.0084	0.0064	0.0059	0.0048	0.0038	0.0042	0.0031	0.0019	0.0143	0.0113	0.0153	0.0048	0.0083	0.0071	0.0038	0.0058	0.0047	0.0053	0.0048	0.0073	0.0038	0.0053	0.0083	0.0018	0.0032	0.0035
S12	0.0098	0.0094	0.0132	0.0067	0.0078	0.0058	0.0054	0.0064	0.0054	0.0064	0.0068	0.0072	0.0054	0.004	0.0054	0.0032	0.0018	0.0021	0.0123	0.0108	0.0113	0.0058	0.0082	0.0083	0.0083	0.0053	0.0043	0.0058	0.0065	0.0084	0.0052	0.0043	0.0053	0.0023	0.0027	0.0021
S13	0.0132	0.0084	0.0103	0.0091	0.0079	0.008	0.0054	0.0046	0.0045	0.0056	0.0092	0.0083	0.0062	0.0053	0.004	0.0015	0.0025	0.0016	0.0132	0.0103	0.0098	0.0083	0.0089	0.0058	0.0043	0.0048	0.0048	0.0069	0.0082	0.0073	0.0038	0.0036	0.0038	0.0028	0.0015	0.0043
S14	0.0115	0.0129	0.0153	0.0093	0.0089	0.0093	0.0035	0.0052	0.0054	0.0078	0.0072	0.0072	0.0053	0.0054	0.0062	0.0035	0.0028	0.0019	0.0143	0.0108	0.0104	0.0059	0.0093	0.0082	0.0048	0.0073	0.0038	0.0073	0.0091	0.0058	0.0047	0.0046	0.0043	0.0025	0.0024	0.0025
S15	0.0135	0.0125	0.0113	0.0071	0.0069	0.0058	0.0053	0.0064	0.0043	0.0083	0.0069	0.0063	0.0051	0.0032	0.0046	0.0023	0.0015	0.0025	0.0121	0.0114	0.0102	0.0074	0.0073	0.0058	0.0052	0.0048	0.0043	0.0079	0.0075	0.0092	0.0058	0.0053	0.0041	0.0031	0.0032	0.0038
Average	0.011608	0.01218	0.0122067	0.00774	0.0076	0.0073	0.00492	0.00509333	0.00481333	0.00786667	0.00753333	0.00734667	0.00542	0.00484	0.00526	0.0029	0.00274667	0.00243333	0.01272	0.0119667	0.0116467	0.00755333	0.00772	0.00744667	0.00514667	0.00544667	0.00455333	0.00692	0.00772	0.00764667	0.00515333	0.00566	0.00496	0.00265333	0.00252667	0.00291333
weight (mg per seedling)
Average	3.86933	4.06	4.06889	2.58	2.53333	2.43333	1.64	1.69778	1.60444	2.62222	2.51111	2.44889	1.80667	1.61333	1.75333	0.966667	0.915556	0.811111	4.24	3.98889	3.88222	2.51778	2.57333	2.48222	1.71556	1.81556	1.51778	2.30667	2.57333	2.54889	1.71778	1.88667	1.65333	0.884444	0.842222	0.971111
HRF/weight (mg)	1445-WT									1445-xip									IC9C-WT									IC9C-xip
	0 mM			2.5 mM			10 mM			0 mM			2.5 mM			10 mM			0 mM			2.5 mM			10 mM			0 mM			2.5 mM			10 mM
	#1	#2	#3	#1	#2	#3	#1	#2	#3	#1	#2	#3	#1	#2	#3	#1	#2	#3	#1	#2	#3	#1	#2	#3	#1	#2	#3	#1	#2	#3	#1	#2	#3	#1	#2	#3
Ratio	0.563405	0.55665	0.476789	2.57364	2.25	2.43288	7.65854	7.58639	8.05263	0.358475	0.278761	0.392015	1.1845	1.04132	1.06084	3.49655	2.6432	3.55068	0.415094	0.44624	0.422438	1.55693	1.39896	1.27305	2.49482	3.05141	3.07028	0.234104	0.139896	0.180471	0.39586	0.349823	0.302419	0.972362	0.997361	1.05034
Average	0.532281			2.41884			7.76585			0.343083			1.09555			3.23015			0.427924			1.40965			2.87217			0.184824			0.349368			1.00669
SD	0.0481764			0.162278			0.250965			0.0581743			0.077647			0.509028			0.0162811			0.142239			0.32693			0.0472544			0.0467221			0.0398187
HRF/weight (mg)	1445-WT			1445-xip			IC9C-WT			IC9C-xip
	0 mM	2.5 mM	10 mM	0 mM	2.5 mM	10 mM	0 mM	2.5 mM	10 mM	0 mM	2.5 mM	10 mM
Average	0.532281	2.41884	7.76585	0.343083	1.09555	3.23015	0.427924	1.40965	2.87217	0.184824	0.349368	1.00669
SD	0.0481764	0.162278	0.250965	0.0581743	0.077647	0.509028	0.0162811	0.142239	0.32693	0.0472544	0.0467221	0.0398187
T-test (two-tail)				0.0122673	0.000218657	0.000157881				0.00108702	0.000253687	0.000605146
				1445-xip vs 1445-WT						IC9C-xip vs IC9C-WT
			Note: The p-values under 0.05 are labelled

[truncated: 11 more sheets: Suppl Fig.3b and 3c, Suppl Fig.4b and 4c, Supp Fig.5, Supp Fig.6, Suppl Fig.7b, Suppl Fig.8, Suppl Fig.10, Suppl Fig.12, Suppl Fig.13, Suppl Fig.14a, Suppl Fig.15]
